# Supplementary material for: Effect of Plasticizers on Performance in Single-Ion Conducting Polymer Electrolytes: Implications for Lithium-Ion Batteries
Source: Energy Fuels. 2026 Apr 11;40(16):9105–14. doi: 10.1021/acs.energyfuels.6c00725 (PMC13112336; doi:10.1021/acs.energyfuels.6c00725)
Supplement: Supplementary file 2 [file ef6c00725_si_002.zip]

Archive with 34 entries (33 files):
- inputs and trajactory/
- __MACOSX/._inputs and trajactory
- inputs and trajactory/PC.itp
- __MACOSX/inputs and trajactory/._PC.itp
- inputs and trajactory/npt-prod.gro
- __MACOSX/inputs and trajactory/._npt-prod.gro
- inputs and trajactory/.DS_Store
- __MACOSX/inputs and trajactory/._.DS_Store
- inputs and trajactory/10%PC.gro
- __MACOSX/inputs and trajactory/._10%PC.gro
- inputs and trajactory/em.mdp
- __MACOSX/inputs and trajactory/._em.mdp
- inputs and trajactory/Li.itp
- __MACOSX/inputs and trajactory/._Li.itp
- inputs and trajactory/npt-cooling.gro
- __MACOSX/inputs and trajactory/._npt-cooling.gro
- inputs and trajactory/npt-equil.gro
- __MACOSX/inputs and trajactory/._npt-equil.gro
- inputs and trajactory/nvt.mdp
- __MACOSX/inputs and trajactory/._nvt.mdp
- inputs and trajactory/npt-cooling.mdp
- __MACOSX/inputs and trajactory/._npt-cooling.mdp
- inputs and trajactory/npt.mdp
- __MACOSX/inputs and trajactory/._npt.mdp
- inputs and trajactory/PC.top
- __MACOSX/inputs and trajactory/._PC.top
- inputs and trajactory/nvt-heating.gro
- __MACOSX/inputs and trajactory/._nvt-heating.gro
- inputs and trajactory/prod.mdp
- __MACOSX/inputs and trajactory/._prod.mdp
- inputs and trajactory/em.gro
- __MACOSX/inputs and trajactory/._em.gro
- inputs and trajactory/MPET10.itp
- __MACOSX/inputs and trajactory/._MPET10.itp
