# Supplementary material for: Effect of Plasticizers on Performance in Single-Ion Conducting Polymer Electrolytes: Implications for Lithium-Ion Batteries
Source: Energy Fuels. 2026 Apr 11;40(16):9105–14. doi: 10.1021/acs.energyfuels.6c00725 (PMC13112336; doi:10.1021/acs.energyfuels.6c00725)
Supplement: Supplementary file 2 [file ef6c00725_si_002.zip › inputs and trajactory/PC.itp]

; Created by Sobtop (http://sobereva.com/soft/sobtop) Version 1.0(dev3.1) on 2025-02-07

[ moleculetype ]
; name          nrexcl
PC       3

[ atoms ]
;  Index   type   residue  resname   atom        cgnr     charge       mass
     1     c3         1      PC     C            1    0.43991609   12.010736
     2     c3         1      PC     C            2    0.14717107   12.010736
     3     h1         1      PC     H            3   -0.01513548    1.007941
     4     h1         1      PC     H            4    0.03187249    1.007941
     5     h1         1      PC     H            5    0.03187249    1.007941
     6     c          1      PC     C            6    0.85933739   12.010736
     7     o          1      PC     O            7   -0.52539318   15.999405
     8     os         1      PC     O            8   -0.42982608   15.999405
     9     os         1      PC     O            9   -0.45026284   15.999405
    10     c3         1      PC     C          10   -0.51798941   12.010736
    11     hc         1      PC     H          11    0.14281249    1.007941
    12     hc         1      PC     H          12    0.14281249    1.007941
    13     hc         1      PC     H          13    0.14281249    1.007941
 
[ bonds ]
; atom_i  atom_j  functype      r0 (nm)    k (kJ/mol/nm^2)
    1       2         1        0.153750     2.517931E+05     ; C1-C2, prebuilt c3-c3
    1       3         1        0.109690     2.766461E+05     ; C1-H3, prebuilt c3-h1
    1       9         1        0.143160     2.582365E+05     ; C1-O9, prebuilt c3-os
    1      10         1        0.153750     2.517931E+05     ; C1-C10, prebuilt c3-c3
    2       4         1        0.109690     2.766461E+05     ; C2-H4, prebuilt c3-h1
    2       5         1        0.109690     2.766461E+05     ; C2-H5, prebuilt c3-h1
    2       8         1        0.143160     2.582365E+05     ; C2-O8, prebuilt c3-os
    6       7         1        0.121830     5.336274E+05     ; C6-O7, prebuilt c-o
    6       8         1        0.135840     3.270214E+05     ; C6-O8, prebuilt c-os
    6       9         1        0.135840     3.270214E+05     ; C6-O9, prebuilt c-os
   10      11         1        0.109690     2.766461E+05     ; C10-H11, prebuilt c3-hc
   10      12         1        0.109690     2.766461E+05     ; C10-H12, prebuilt c3-hc
   10      13         1        0.109690     2.766461E+05     ; C10-H13, prebuilt c3-hc
 
[ angles ]
; atom_i  atom_j  atom_k  functype    a0 (Deg.)  k (kJ/mol/rad^2)
    2       1       3         1       109.560      3.882752E+02     ; C2-C1-H3, prebuilt c3-c3-h1
    2       1       9         1       107.970      5.690240E+02     ; C2-C1-O9, prebuilt c3-c3-os
    2       1      10         1       111.510      5.263472E+02     ; C2-C1-C10, prebuilt c3-c3-c3
    3       1       9         1       109.780      4.250944E+02     ; H3-C1-O9, prebuilt h1-c3-os
    3       1      10         1       109.560      3.882752E+02     ; H3-C1-C10, prebuilt c3-c3-h1
    9       1      10         1       107.970      5.690240E+02     ; O9-C1-C10, prebuilt c3-c3-os
    1       2       4         1       109.560      3.882752E+02     ; C1-C2-H4, prebuilt c3-c3-h1
    1       2       5         1       109.560      3.882752E+02     ; C1-C2-H5, prebuilt c3-c3-h1
    1       2       8         1       107.970      5.690240E+02     ; C1-C2-O8, prebuilt c3-c3-os
    4       2       5         1       108.460      3.280256E+02     ; H4-C2-H5, prebuilt h1-c3-h1
    4       2       8         1       109.780      4.250944E+02     ; H4-C2-O8, prebuilt h1-c3-os
    5       2       8         1       109.780      4.250944E+02     ; H5-C2-O8, prebuilt h1-c3-os
    7       6       8         1       123.250      6.301104E+02     ; O7-C6-O8, prebuilt o-c-os
    7       6       9         1       123.250      6.301104E+02     ; O7-C6-O9, prebuilt o-c-os
    8       6       9         1       111.290      6.326208E+02     ; O8-C6-O9, prebuilt os-c-os
    2       8       6         1       115.980      5.296944E+02     ; C2-O8-C6, prebuilt c-os-c3
    1       9       6         1       115.980      5.296944E+02     ; C1-O9-C6, prebuilt c-os-c3
    1      10      11         1       109.800      3.874384E+02     ; C1-C10-H11, prebuilt c3-c3-hc
    1      10      12         1       109.800      3.874384E+02     ; C1-C10-H12, prebuilt c3-c3-hc
    1      10      13         1       109.800      3.874384E+02     ; C1-C10-H13, prebuilt c3-c3-hc
   11      10      12         1       107.580      3.296992E+02     ; H11-C10-H12, prebuilt hc-c3-hc
   11      10      13         1       107.580      3.296992E+02     ; H11-C10-H13, prebuilt hc-c3-hc
   12      10      13         1       107.580      3.296992E+02     ; H12-C10-H13, prebuilt hc-c3-hc
 
[ dihedrals ] ; propers
; atom_i  atom_j  atom_k  atom_l  functype   d0 (Deg.)   k (kJ/mol/rad^2)    ; Case of functype=2
; atom_i  atom_j  atom_k  atom_l  functype  phase (Deg.)  kd (kJ/mol) pn     ; Case of functype=9
    1       2       8       6         9         0.000       1.60247    3     ; C1-C2-O8-C6, prebuilt c3-c3-os-c
    1       2       8       6         9       180.000       3.34720    1     ; C1-C2-O8-C6, prebuilt c3-c3-os-c
    1       9       6       7         9       180.000      11.29680    2     ; C1-O9-C6-O7, prebuilt o-c-os-c3
    1       9       6       7         9       180.000       5.85760    1     ; C1-O9-C6-O7, prebuilt o-c-os-c3
    1       9       6       8         9       180.000      11.29680    2     ; C1-O9-C6-O8, prebuilt X-c-os-X
    2       1       9       6         9         0.000       1.60247    3     ; C2-C1-O9-C6, prebuilt c3-c3-os-c
    2       1       9       6         9       180.000       3.34720    1     ; C2-C1-O9-C6, prebuilt c3-c3-os-c
    2       1      10      11         9         0.000       0.66944    3     ; C2-C1-C10-H11, prebuilt hc-c3-c3-c3
    2       1      10      12         9         0.000       0.66944    3     ; C2-C1-C10-H12, prebuilt hc-c3-c3-c3
    2       1      10      13         9         0.000       0.66944    3     ; C2-C1-C10-H13, prebuilt hc-c3-c3-c3
    2       8       6       7         9       180.000      11.29680    2     ; C2-O8-C6-O7, prebuilt o-c-os-c3
    2       8       6       7         9       180.000       5.85760    1     ; C2-O8-C6-O7, prebuilt o-c-os-c3
    2       8       6       9         9       180.000      11.29680    2     ; C2-O8-C6-O9, prebuilt X-c-os-X
    3       1       2       4         9         0.000       0.65084    3     ; H3-C1-C2-H4, prebuilt X-c3-c3-X
    3       1       2       5         9         0.000       0.65084    3     ; H3-C1-C2-H5, prebuilt X-c3-c3-X
    3       1       2       8         9         0.000       0.00000    3     ; H3-C1-C2-O8, prebuilt h1-c3-c3-os
    3       1       2       8         9         0.000       1.04600    1     ; H3-C1-C2-O8, prebuilt h1-c3-c3-os
    3       1       9       6         9         0.000       1.60387    3     ; H3-C1-O9-C6, prebuilt X-c3-os-X
    3       1      10      11         9         0.000       0.65084    3     ; H3-C1-C10-H11, prebuilt X-c3-c3-X
    3       1      10      12         9         0.000       0.65084    3     ; H3-C1-C10-H12, prebuilt X-c3-c3-X
    3       1      10      13         9         0.000       0.65084    3     ; H3-C1-C10-H13, prebuilt X-c3-c3-X
    4       2       1       9         9         0.000       0.00000    3     ; H4-C2-C1-O9, prebuilt h1-c3-c3-os
    4       2       1       9         9         0.000       1.04600    1     ; H4-C2-C1-O9, prebuilt h1-c3-c3-os
    4       2       1      10         9         0.000       0.65084    3     ; H4-C2-C1-C10, prebuilt X-c3-c3-X
    4       2       8       6         9         0.000       1.60387    3     ; H4-C2-O8-C6, prebuilt X-c3-os-X
    5       2       1       9         9         0.000       0.00000    3     ; H5-C2-C1-O9, prebuilt h1-c3-c3-os
    5       2       1       9         9         0.000       1.04600    1     ; H5-C2-C1-O9, prebuilt h1-c3-c3-os
    5       2       1      10         9         0.000       0.65084    3     ; H5-C2-C1-C10, prebuilt X-c3-c3-X
    5       2       8       6         9         0.000       1.60387    3     ; H5-C2-O8-C6, prebuilt X-c3-os-X
    6       9       1      10         9         0.000       1.60247    3     ; C6-O9-C1-C10, prebuilt c3-c3-os-c
    6       9       1      10         9       180.000       3.34720    1     ; C6-O9-C1-C10, prebuilt c3-c3-os-c
    8       2       1       9         9         0.000       0.60250    3     ; O8-C2-C1-O9, prebuilt os-c3-c3-os
    8       2       1       9         9         0.000       4.91620    2     ; O8-C2-C1-O9, prebuilt os-c3-c3-os
    8       2       1      10         9         0.000       0.65084    3     ; O8-C2-C1-C10, prebuilt X-c3-c3-X
    9       1      10      11         9         0.000       0.00000    3     ; O9-C1-C10-H11, prebuilt hc-c3-c3-os
    9       1      10      11         9         0.000       1.04600    1     ; O9-C1-C10-H11, prebuilt hc-c3-c3-os
    9       1      10      12         9         0.000       0.00000    3     ; O9-C1-C10-H12, prebuilt hc-c3-c3-os
    9       1      10      12         9         0.000       1.04600    1     ; O9-C1-C10-H12, prebuilt hc-c3-c3-os
    9       1      10      13         9         0.000       0.00000    3     ; O9-C1-C10-H13, prebuilt hc-c3-c3-os
    9       1      10      13         9         0.000       1.04600    1     ; O9-C1-C10-H13, prebuilt hc-c3-c3-os

[ pairs ] ; Yielded based on rotatable dihedrals
; atom_i  atom_j  functype
    1       7         1     ; C1-O9-C6-O7
    2      11         1     ; C2-C1-C10-H11
    2      12         1     ; C2-C1-C10-H12
    2      13         1     ; C2-C1-C10-H13
    2       7         1     ; C2-O8-C6-O7
    3       4         1     ; H3-C1-C2-H4
    3       5         1     ; H3-C1-C2-H5
    3       8         1     ; H3-C1-C2-O8
    3       6         1     ; H3-C1-O9-C6
    3      11         1     ; H3-C1-C10-H11
    3      12         1     ; H3-C1-C10-H12
    3      13         1     ; H3-C1-C10-H13
    4       9         1     ; H4-C2-C1-O9
    4      10         1     ; H4-C2-C1-C10
    4       6         1     ; H4-C2-O8-C6
    5       9         1     ; H5-C2-C1-O9
    5      10         1     ; H5-C2-C1-C10
    5       6         1     ; H5-C2-O8-C6
    6      10         1     ; C6-O9-C1-C10
    8      10         1     ; O8-C2-C1-C10
    9      11         1     ; O9-C1-C10-H11
    9      12         1     ; O9-C1-C10-H12
    9      13         1     ; O9-C1-C10-H13
 
[ dihedrals ] ; impropers
; atom_i  atom_j  atom_k  atom_l  functype  phase (Deg.)  kd (kJ/mol)  pn
    7       8       6       9         4       180.000      43.93200    2     ; O7-O8-C6-O9, prebuilt X-X-c-o
