# Supplementary material for: Effect of Plasticizers on Performance in Single-Ion Conducting Polymer Electrolytes: Implications for Lithium-Ion Batteries
Source: Energy Fuels. 2026 Apr 11;40(16):9105–14. doi: 10.1021/acs.energyfuels.6c00725 (PMC13112336; doi:10.1021/acs.energyfuels.6c00725)
Supplement: Supplementary file 2 [file ef6c00725_si_002.zip › inputs and trajactory/npt-prod.gro]

90mPET_10FEC
 7657
    1MOL      O    1   4.521   2.395   0.041 -0.1179 -0.7549  0.2339
    1MOL      C    2   4.452   2.292   0.095  0.0287 -0.1694 -0.2137
    1MOL      C    3   4.335   2.239   0.016  1.1744 -0.3600  0.9983
    1MOL      O    4   4.483   2.240   0.201  0.5602  0.0735  0.0863
    1MOL      C    5   4.230   2.326  -0.036 -0.9259 -0.0791  0.3623
    1MOL      C    6   4.317   2.100   0.008 -0.2176  0.5429 -0.5248
    1MOL      C    7   4.118   2.255  -0.086 -0.2260 -0.5585  0.0047
    1MOL      C    8   4.229   2.481  -0.034  0.7612 -0.2303 -0.0486
    1MOL      C    9   4.205   2.037  -0.051 -0.5569  0.0670 -0.2400
    1MOL      H   10   4.393   2.036   0.052  0.4175  1.1318 -0.7408
    1MOL      C   11   4.101   2.117  -0.093 -0.7683 -0.3399  0.5471
    1MOL      H   12   4.030   2.316  -0.106  2.2774  2.8837 -1.3718
    1MOL      F   13   4.298   2.529   0.070 -0.2148 -0.2346  0.3977
    1MOL      F   14   4.100   2.522  -0.008  0.0345  0.5228  0.2824
    1MOL      C   15   4.266   2.558  -0.169  0.4258  0.5547  0.1687
    1MOL      C   16   4.208   1.886  -0.072 -0.7958  0.4797 -1.6115
    1MOL      C   17   3.963   2.062  -0.127  0.2116 -0.4000 -0.0104
    1MOL      O   18   4.402   2.519  -0.194 -0.1600  0.2678 -0.3575
    1MOL      F   19   4.174   2.517  -0.258 -0.3616 -0.0587 -0.2912
    1MOL      F   20   4.247   2.694  -0.146 -0.2407 -0.0201 -0.0268
    1MOL      F   21   4.339   1.847  -0.089 -0.1468 -0.3751  0.0563
    1MOL      F   22   4.147   1.854  -0.184  0.2376  0.2106 -0.0955
    1MOL      C   23   4.148   1.798   0.037 -0.1333 -0.0999 -0.1605
    1MOL      O   24   3.897   2.127  -0.228 -0.1284  0.4598 -0.4161
    1MOL      O   25   3.902   1.981  -0.052 -0.1058 -0.6986  0.0491
    1MOL      C   26   4.457   2.555  -0.326 -0.3366  0.7715  0.1013
    1MOL      F   27   4.037   1.726   0.002 -0.1176 -0.1341 -0.2400
    1MOL      F   28   4.237   1.704   0.079 -0.1819  0.2683 -0.0122
    1MOL      O   29   4.107   1.876   0.149 -0.2554 -0.3777  0.6072
    1MOL      C   30   3.749   2.119  -0.240 -0.0936  0.9868  0.2862
    1MOL      C   31   4.611   2.570  -0.310 -0.2071 -0.4007 -0.9148
    1MOL      F   32   4.402   2.670  -0.369 -0.3555 -0.5952 -0.2007
    1MOL      F   33   4.420   2.469  -0.423  0.1488 -0.6952  0.5305
    1MOL      C   34   4.120   1.830   0.287  0.2721  0.1625 -0.3903
    1MOL      H   35   3.724   2.147  -0.343 -0.4667 -0.2273  0.0291
    1MOL      H   36   3.714   2.018  -0.219  2.2107  0.5798  2.7566
    1MOL      C   37   3.687   2.212  -0.136  0.1570 -0.4370  0.0370
    1MOL      F   38   4.661   2.527  -0.188  0.6189 -0.0109  0.0366
    1MOL      F   39   4.647   2.703  -0.311 -0.4374  0.1644  0.3250
    1MOL      S   40   4.713   2.503  -0.446 -0.2390  0.0971  0.0216
    1MOL      F   41   4.246   1.814   0.320  0.3387  0.0451  0.3321
    1MOL      F   42   4.071   1.700   0.306  0.1034 -0.3050 -0.1944
    1MOL      C   43   4.062   1.928   0.386  0.3791 -0.1317 -0.1494
    1MOL      H   44   3.727   2.190  -0.036  0.6893  1.3157  0.2523
    1MOL      H   45   3.703   2.319  -0.154  0.8468 -0.1402  2.0754
    1MOL      H   46   3.580   2.187  -0.131  0.0308  0.1174  0.1656
    1MOL      N   47   4.860   2.563  -0.438 -0.4404 -0.9924  0.3058
    1MOL      O   48   4.703   2.358  -0.432 -0.2700  0.3962 -0.0253
    1MOL      O   49   4.644   2.554  -0.564  0.1834  0.2785 -0.6395
    1MOL      F   50   4.069   1.886   0.516 -0.3174 -0.2235  0.1850
    1MOL      F   51   4.126   2.046   0.375  0.4569 -0.2354  0.0775
    1MOL      S   52   3.878   1.952   0.362  0.4403  0.2753  0.3771
    1MOL      S   53   4.984   2.476  -0.418 -0.1031  0.2547  0.1077
    1MOL      N   54   3.804   1.830   0.422 -0.3704  0.2824  0.2233
    1MOL      O   55   3.860   1.995   0.225 -0.1154  0.6131 -0.0483
    1MOL      O   56   3.858   2.058   0.454 -0.1208 -0.0280 -0.2013
    1MOL      O   57   4.962   2.341  -0.464 -0.5903  0.2553 -0.3003
    1MOL      O   58   5.109   2.542  -0.457 -0.3337 -0.0073 -0.1098
    1MOL      C   59   5.013   2.444  -0.235  0.0601 -0.3462  0.5717
    1MOL      S   60   3.708   1.753   0.333  0.3152  0.2681  0.1332
    1MOL      F   61   5.133   2.392  -0.203  0.2995 -0.0714 -0.0216
    1MOL      F   62   4.924   2.355  -0.181  0.0240 -0.1814  0.0043
    1MOL      F   63   4.997   2.560  -0.170  0.1738  0.4431 -0.1847
    1MOL      O   64   3.715   1.788   0.190  0.2605  0.1704  0.3284
    1MOL      O   65   3.577   1.757   0.392 -0.1063  0.2482 -0.3284
    1MOL      C   66   3.753   1.571   0.353  0.0330  0.4773  0.3558
    1MOL      F   67   3.785   1.545   0.484  0.2266 -0.3369  0.3235
    1MOL      F   68   3.650   1.491   0.315  0.5231 -0.1563 -0.5329
    1MOL      F   69   3.855   1.543   0.270 -0.2791  0.2074 -0.1728
    1MOL      O   70   5.307   2.983   0.347 -0.2765 -0.2956 -0.8592
    1MOL      C   71   5.298   2.944   0.217 -0.2328 -0.2156 -0.0389
    1MOL      C   72   5.220   2.814   0.196  0.2452 -0.4174 -0.0077
    1MOL      O   73   5.340   3.010   0.126 -0.0688  0.2974 -0.3268
    1MOL      C   74   5.089   2.817   0.152 -0.1427 -0.7688 -0.6061
    1MOL      C   75   5.284   2.691   0.229 -0.1988  0.7216 -0.5277
    1MOL      C   76   5.031   2.695   0.122  0.4028  0.3886 -0.2316
    1MOL      C   77   4.999   2.950   0.156  0.4405  0.6269 -0.2528
    1MOL      C   78   5.211   2.565   0.215 -0.6945 -0.2524 -0.4824
    1MOL      H   79   5.383   2.698   0.273 -0.0260 -0.4817 -0.6918
    1MOL      C   80   5.087   2.569   0.152 -0.2287 -0.5018 -0.7131
    1MOL      H   81   4.929   2.693   0.083  0.3098 -0.1887  0.0297
    1MOL      F   82   5.028   3.029   0.268 -0.5318  0.0067  0.3080
    1MOL      F   83   4.876   2.902   0.179 -0.2020  0.5041 -0.1119
    1MOL      C   84   5.003   3.037   0.029  0.1212  0.3058  0.4081
    1MOL      C   85   5.285   2.439   0.270  0.0791 -0.4520  0.0623
    1MOL      C   86   5.005   2.449   0.127  0.2489  0.5293 -0.1914
    1MOL      O   87   5.016   2.948  -0.089 -0.3081  0.5104 -0.0401
    1MOL      F   88   4.887   3.111   0.016 -0.4690  0.6369 -0.2873
    1MOL      F   89   5.101   3.127   0.041 -0.1603  0.6997 -0.5943
    1MOL      F   90   5.205   2.339   0.318  0.2786 -0.7581  0.0415
    1MOL      F   91   5.359   2.460   0.384  0.6242 -0.0590  0.4404
    1MOL      C   92   5.385   2.383   0.162 -0.2998 -0.0811  0.3373
    1MOL      O   93   4.873   2.485   0.120  0.0918  0.0426 -0.0286
    1MOL      O   94   5.045   2.337   0.095 -0.6826  0.2251  0.4213
    1MOL      C   95   5.009   3.014  -0.222 -0.3430  0.8687 -0.2265
    1MOL      F   96   5.506   2.357   0.210 -0.2716  0.0357 -0.3190
    1MOL      F   97   5.346   2.262   0.122 -0.1115 -0.1348  0.3614
    1MOL      O   98   5.384   2.461   0.037  0.0294 -0.2226  0.0379
    1MOL      C   99   4.769   2.386   0.106  0.3413 -0.1403 -0.3565
    1MOL      C  100   5.068   2.920  -0.335 -0.1147  0.2484  0.0235
    1MOL      F  101   5.063   3.137  -0.218 -0.1082  0.2999 -0.3128
    1MOL      F  102   4.887   3.038  -0.248  0.0913  0.5913  0.0386
    1MOL      C  103   5.499   2.524  -0.012 -0.2594 -0.2712 -0.3618
    1MOL      H  104   4.777   2.324   0.016 -0.2364 -0.5678 -0.1204
    1MOL      H  105   4.761   2.325   0.197 -0.2104  0.1641 -0.1963
    1MOL      C  106   4.631   2.465   0.109  0.2690 -0.0066  0.9314
    1MOL      F  107   5.030   2.956  -0.460  0.1480 -0.6145  0.6087
    1MOL      F  108   5.028   2.796  -0.318  0.4290  0.1089 -0.7335
    1MOL      S  109   5.246   2.921  -0.322  0.2319  0.1632 -0.0493
    1MOL      F  110   5.601   2.438  -0.021  0.3931  0.4603  0.0734
    1MOL      F  111   5.528   2.615   0.083 -0.9653 -0.0035 -0.0631
    1MOL      C  112   5.463   2.596  -0.148 -0.3227 -0.0240  0.4020
    1MOL      H  113   4.603   2.482   0.214 -0.9080  0.9826  0.4846
    1MOL      H  114   4.657   2.563   0.065  2.2486 -1.0614 -0.4281
    1MOL      N  115   5.294   3.031  -0.416 -0.1279  0.4260  0.4484
    1MOL      O  116   5.292   2.941  -0.188  0.3716  0.0878  0.0214
    1MOL      O  117   5.288   2.794  -0.376 -0.0401  0.9230  0.4242
    1MOL      F  118   5.339   2.632  -0.141 -0.2090 -0.0454  0.3841
    1MOL      F  119   5.536   2.709  -0.169 -0.4493 -0.4015  0.3669
    1MOL      S  120   5.481   2.480  -0.291  0.0182  0.1404 -0.3485
    1MOL      S  121   5.422   3.095  -0.393  0.2368 -0.3567  0.0919
    1MOL      N  122   5.630   2.491  -0.346  0.3608  0.6108 -0.2312
    1MOL      O  123   5.384   2.525  -0.392  0.0421 -0.5169  0.1220
    1MOL      O  124   5.446   2.351  -0.237 -0.0925  0.6020 -0.1707
    1MOL      O  125   5.435   3.161  -0.264  0.1131  0.1314  0.4910
    1MOL      O  126   5.530   3.005  -0.429  0.6432  0.3031 -0.0685
    1MOL      C  127   5.440   3.242  -0.506  0.1021  1.0459 -0.2605
    1MOL      S  128   5.735   2.375  -0.330  0.0548 -0.2307  0.0669
    1MOL      F  129   5.361   3.344  -0.477 -0.4231  0.5770 -0.4512
    1MOL      F  130   5.414   3.204  -0.629  0.4058  0.2981 -0.3027
    1MOL      F  131   5.569   3.285  -0.506 -0.9452 -0.2447  0.1540
    1MOL      O  132   5.792   2.336  -0.463 -0.0148  0.3049  0.2151
    1MOL      O  133   5.687   2.258  -0.248 -0.4512  0.3020 -0.4599
    1MOL      C  134   5.887   2.449  -0.252 -0.5892  0.7893  0.1836
    1MOL      F  135   5.895   2.582  -0.253 -0.3051  0.2831  0.3677
    1MOL      F  136   5.903   2.413  -0.121 -0.2268 -0.0245  0.1781
    1MOL      F  137   6.009   2.410  -0.303  0.6525 -0.0115 -0.0427
    1MOL      O  138   6.178   3.107   0.192  0.5051 -0.3819 -0.5416
    1MOL      C  139   6.186   3.088   0.331 -0.4487  0.1170  0.8979
    1MOL      C  140   6.041   3.085   0.379 -0.6592 -0.4460  0.3992
    1MOL      O  141   6.285   3.067   0.394  0.5138  0.1565 -0.0305
    1MOL      C  142   5.954   3.192   0.393  0.2420  0.6704  0.6979
    1MOL      C  143   6.002   2.958   0.417  0.4927  0.7112  0.8167
    1MOL      C  144   5.821   3.159   0.423  0.0728 -0.8438  0.4163
    1MOL      C  145   5.997   3.338   0.395  0.0165  0.2207 -0.4633
    1MOL      C  146   5.872   2.930   0.464 -0.3789 -0.5308 -0.2341
    1MOL      H  147   6.069   2.874   0.402 -1.0290 -0.7952  1.9823
    1MOL      C  148   5.775   3.032   0.456  0.4542 -0.4472 -0.5141
    1MOL      H  149   5.756   3.246   0.432 -0.9006 -1.5122  0.0607
    1MOL      F  150   6.128   3.340   0.423 -0.7180  0.1091 -0.0759
    1MOL      F  151   5.936   3.410   0.492  0.3282  0.1563 -0.1066
    1MOL      C  152   5.981   3.407   0.256 -0.0711  0.0920 -0.1330
    1MOL      C  153   5.852   2.783   0.511  0.5903 -0.1799  0.0545
    1MOL      C  154   5.636   3.010   0.494  0.5261 -0.3134 -0.3135
    1MOL      O  155   5.837   3.404   0.227  0.0151 -0.0837 -0.2664
    1MOL      F  156   6.032   3.534   0.268  0.2068 -0.6746 -0.3722
    1MOL      F  157   6.061   3.344   0.165 -0.4176  0.5531  0.3431
    1MOL      F  158   5.767   2.769   0.613  0.5136 -0.4863  0.0249
    1MOL      F  159   5.966   2.753   0.571  0.7776 -0.3643  0.1472
    1MOL      C  160   5.812   2.674   0.404 -0.4273  0.9556 -1.1271
    1MOL      O  161   5.569   3.125   0.534  0.6429  0.4332 -0.1594
    1MOL      O  162   5.585   2.900   0.497  0.3854 -0.0962  0.1191
    1MOL      C  163   5.799   3.471   0.111  0.0365 -0.0932 -0.0313
    1MOL      F  164   5.688   2.688   0.358  0.4004  0.0978 -0.9085
    1MOL      F  165   5.891   2.691   0.296 -0.3018  0.0267  0.1437
    1MOL      O  166   5.834   2.540   0.460  0.7919 -0.2029  0.0074
    1MOL      C  167   5.422   3.131   0.528  0.1544  0.4731 -0.1800
    1MOL      C  168   5.644   3.449   0.090 -0.0535  0.1798 -0.2039
    1MOL      F  169   5.870   3.426   0.006 -0.2675 -0.5969 -0.1979
    1MOL      F  170   5.832   3.598   0.124  0.1304 -0.4572  0.2929
    1MOL      C  171   5.897   2.437   0.386 -0.3226 -0.5639 -0.4927
    1MOL      H  172   5.374   3.056   0.591 -0.2135  1.1083  0.3059
    1MOL      H  173   5.383   3.229   0.559 -2.2156  0.2146 -2.1055
    1MOL      C  174   5.384   3.104   0.375  0.1291 -0.1194 -0.2548
    1MOL      F  175   5.603   3.511  -0.020  0.4364  0.0945  0.1754
    1MOL      F  176   5.578   3.517   0.185  0.3466 -0.1330 -0.1817
    1MOL      S  177   5.604   3.274   0.076 -0.2092 -0.3538 -0.1222
    1MOL      F  178   6.027   2.458   0.368  0.4516  0.8210 -0.3666
    1MOL      F  179   5.848   2.425   0.263  0.4270 -0.3194  0.3737
    1MOL      C  180   5.865   2.306   0.458 -0.6403 -0.2484 -0.4285
    1MOL      H  181   5.343   3.199   0.340  0.9981 -0.6787 -3.0181
    1MOL      H  182   5.483   3.096   0.330  1.8775 -0.1141  3.2398
    1MOL      N  183   5.727   3.195   0.018  0.2836 -0.0275 -0.5111
    1MOL      O  184   5.606   3.243   0.221 -0.3772 -0.2119  0.2787
    1MOL      O  185   5.474   3.247   0.020  0.4070 -0.0116  0.1126
    1MOL      F  186   5.733   2.278   0.456 -0.0938  0.0219 -0.4657
    1MOL      F  187   5.924   2.194   0.404 -0.2761 -0.1547  0.0985
    1MOL      S  188   5.936   2.316   0.627  0.2261  0.3522 -0.3273
    1MOL      S  189   5.704   3.064  -0.053 -0.1521  0.3075  0.4474
    1MOL      N  190   5.893   2.437   0.709  0.1041  0.0792  0.2021
    1MOL      O  191   6.078   2.317   0.608 -0.5552  0.0535 -0.5285
    1MOL      O  192   5.891   2.186   0.670 -0.0995  0.1369  0.0226
    1MOL      O  193   5.564   3.016  -0.068  0.2761 -0.1243 -0.1683
    1MOL      O  194   5.780   3.066  -0.176  0.1652  0.1681  0.3552
    1MOL      C  195   5.785   2.940   0.045  0.5250 -0.2384 -0.0574
    1MOL      S  196   5.779   2.431   0.812  0.3093  0.2085 -0.4229
    1MOL      F  197   5.732   2.923   0.166  0.7542 -0.2792 -0.0114
    1MOL      F  198   5.913   2.977   0.055  0.0437  0.3311 -0.2879
    1MOL      F  199   5.769   2.819  -0.018  0.3408 -0.1525 -0.1737
    1MOL      O  200   5.768   2.555   0.884  0.1407  0.0957 -0.1371
    1MOL      O  201   5.783   2.316   0.898 -0.0804 -0.6192  0.2353
    1MOL      C  202   5.609   2.414   0.735  0.7453  0.5177  0.0510
    1MOL      F  203   5.602   2.502   0.633 -0.0493 -0.2205  0.0476
    1MOL      F  204   5.585   2.289   0.680 -0.2998 -0.1977 -0.1542
    1MOL      F  205   5.514   2.443   0.828 -0.6404 -0.6796  0.2759
    1MOL      O  206   6.972   2.452  -0.174 -0.6394 -0.1830 -0.0630
    1MOL      C  207   6.933   2.582  -0.165  0.6518 -0.0652  0.5542
    1MOL      C  208   6.790   2.611  -0.124  0.0569 -0.7850  1.0053
    1MOL      O  209   6.999   2.674  -0.203  0.0098 -0.5961  0.1020
    1MOL      C  210   6.728   2.562  -0.006  0.4103  0.3692  0.0840
    1MOL      C  211   6.721   2.709  -0.209 -0.2463  0.3499 -0.8723
    1MOL      C  212   6.593   2.606   0.019  0.3076  0.6591  0.3270
    1MOL      C  213   6.798   2.463   0.090  0.3662 -1.0084  0.1066
    1MOL      C  214   6.587   2.745  -0.182 -0.2130  0.4974  0.7047
    1MOL      H  215   6.765   2.747  -0.301 -0.1985  0.7740 -0.6760
    1MOL      C  216   6.519   2.695  -0.067 -0.7114  0.1374 -0.1684
    1MOL      H  217   6.535   2.580   0.107  1.0010  0.8533  0.8527
    1MOL      F  218   6.841   2.356   0.028  0.1691 -0.2672  0.2826
    1MOL      F  219   6.708   2.415   0.180  0.0387 -0.4448 -0.3964
    1MOL      C  220   6.916   2.524   0.175 -0.0218 -0.1431  0.0334
    1MOL      C  221   6.533   2.857  -0.274  0.0854  0.0866  0.0816
    1MOL      C  222   6.384   2.735  -0.024 -0.3621  0.0373  0.2320
    1MOL      O  223   6.972   2.418   0.248  0.5994 -0.0401 -0.6245
    1MOL      F  224   7.011   2.592   0.105  0.0072 -0.0022 -0.2345
    1MOL      F  225   6.860   2.604   0.264  0.4122  0.1577 -0.0333
    1MOL      F  226   6.400   2.850  -0.306  0.0773  0.1460  0.5817
    1MOL      F  227   6.584   2.851  -0.407 -0.4929  0.6324  0.2397
    1MOL      C  228   6.568   2.996  -0.220  0.5329  0.6317 -0.5789
    1MOL      O  229   6.388   2.868   0.019 -0.0843  0.1414  0.3759
    1MOL      O  230   6.291   2.659  -0.025 -0.5008 -0.6193  0.1382
    1MOL      C  231   7.103   2.361   0.224  0.2888 -0.4782  0.8445
    1MOL      F  232   6.614   3.081  -0.314 -0.1282  0.1121  0.1438
    1MOL      F  233   6.452   3.057  -0.193 -0.1562 -0.1113  0.1474
    1MOL      O  234   6.651   2.988  -0.108  0.6633  0.4104  0.1817
    1MOL      C  235   6.258   2.908   0.071 -0.1869  0.6094 -0.2759
    1MOL      C  236   7.132   2.232   0.306  0.0589  0.6058 -0.5589
    1MOL      F  237   7.198   2.450   0.248 -0.5212 -0.2922 -0.1688
    1MOL      F  238   7.118   2.327   0.094 -0.3675 -0.3207  0.0647
    1MOL      C  239   6.694   3.103  -0.022 -0.0604 -0.7066  0.0985
    1MOL      H  240   6.181   2.915  -0.007 -0.3121  1.4829 -0.0896
    1MOL      H  241   6.226   2.847   0.156 -0.4054  0.6473 -0.3313
    1MOL      C  242   6.283   3.056   0.108  0.3118  0.5110 -0.5344
    1MOL      F  243   7.118   2.264   0.436 -0.1954  0.9294  0.1061
    1MOL      F  244   7.256   2.189   0.288  0.2605  0.1712  0.2808
    1MOL      S  245   7.015   2.094   0.271  0.3481  0.2156 -0.2773
    1MOL      F  246   6.589   3.162   0.042 -0.1498 -0.1674  0.3307
    1MOL      F  247   6.762   3.197  -0.093 -0.4343 -0.3870  0.2493
    1MOL      C  248   6.783   3.041   0.092 -0.3161 -0.5550  0.0107
    1MOL      H  249   6.376   3.063   0.167  1.4835  0.6912 -2.3304
    1MOL      H  250   6.287   3.117   0.017  2.0678  0.6327 -0.4198
    1MOL      N  251   7.027   2.059   0.118  0.2783 -0.0093 -0.2118
    1MOL      O  252   7.042   1.987   0.370  0.1048 -0.0869  0.2300
    1MOL      O  253   6.881   2.157   0.276 -0.1123 -0.0114  0.2159
    1MOL      F  254   6.787   3.133   0.196  0.0288  0.2495  0.3956
    1MOL      F  255   6.704   2.939   0.139 -0.1565 -0.1226 -0.8985
    1MOL      S  256   6.952   2.997   0.043  0.5043 -0.1084 -0.1013
    1MOL      S  257   7.034   1.910   0.071 -0.2689 -0.1820  0.2089
    1MOL      N  258   7.037   3.126   0.039  0.3187 -0.0362 -0.7437
    1MOL      O  259   6.937   2.929  -0.085  0.2034 -0.0692 -0.0968
    1MOL      O  260   7.009   2.906   0.146 -0.3456 -0.6892  0.7788
    1MOL      O  261   7.108   1.895  -0.049 -0.0417  0.0866 -0.1694
    1MOL      O  262   7.058   1.812   0.168  0.1242  0.0153  0.2101
    1MOL      C  263   6.862   1.870   0.020  0.1718 -0.1313 -0.8942
    1MOL      S  264   7.128   3.181   0.151  0.1537  0.4811 -0.2749
    1MOL      F  265   6.849   1.737  -0.007  0.3032 -0.3861  0.0025
    1MOL      F  266   6.834   1.933  -0.093 -0.1450  0.0222 -0.3860
    1MOL      F  267   6.778   1.910   0.118  0.6393 -0.0293  0.1307
    1MOL      O  268   7.261   3.173   0.099 -0.3391 -0.2476  0.0854
    1MOL      O  269   7.105   3.115   0.277 -0.2840  0.0005  0.4626
    1MOL      C  270   7.095   3.362   0.169  0.7965  0.2456 -0.4003
    1MOL      F  271   7.189   3.416   0.255  0.0049  0.4394  0.1399
    1MOL      F  272   7.109   3.425   0.050 -0.3657  0.2223  0.0531
    1MOL      F  273   6.971   3.376   0.217  0.0519 -0.1784 -0.2333
    1MOL      O  274   6.576   1.926  -0.847 -0.0488 -0.0618  0.1817
    1MOL      C  275   6.562   1.916  -0.712  0.3137 -0.2810 -0.4428
    1MOL      C  276   6.674   1.962  -0.633  0.4371 -0.3758 -0.5783
    1MOL      O  277   6.459   1.872  -0.662 -0.5101 -0.2321  0.1388
    1MOL      C  278   6.807   1.922  -0.649  0.5333 -0.4173  0.2483
    1MOL      C  279   6.642   2.041  -0.515 -0.1956  1.3742  0.1868
    1MOL      C  280   6.903   1.969  -0.555  0.1284 -0.1921 -0.4817
    1MOL      C  281   6.859   1.830  -0.764 -0.2734  0.2635 -0.3524
    1MOL      C  282   6.740   2.092  -0.427  0.4053  0.7710 -0.2577
    1MOL      H  283   6.541   2.063  -0.484  0.5400  3.7002  1.1457
    1MOL      C  284   6.874   2.053  -0.445  0.3487  0.4028  0.0442
    1MOL      H  285   7.001   1.925  -0.566  0.3246 -0.2563  1.3302
    1MOL      F  286   6.773   1.746  -0.809 -0.3772  0.2056 -0.6164
    1MOL      F  287   6.953   1.749  -0.711  0.4195  0.3906  0.3332
    1MOL      C  288   6.920   1.909  -0.888 -0.0365  0.3209  0.2296
    1MOL      C  289   6.692   2.178  -0.306 -0.4983  0.3558  0.0004
    1MOL      C  290   6.988   2.082  -0.351 -0.4370 -0.3098 -0.3914
    1MOL      O  291   6.829   2.016  -0.933  0.2350  0.0320  0.5380
    1MOL      F  292   7.044   1.967  -0.860  0.4406  0.1658 -0.0226
    1MOL      F  293   6.946   1.820  -0.992  0.1199  0.4078  0.2394
    1MOL      F  294   6.772   2.163  -0.198 -0.1623  0.2758  0.2052
    1MOL      F  295   6.572   2.124  -0.270 -0.6338  0.2480  0.6264
    1MOL      C  296   6.672   2.330  -0.341 -0.6646  0.0476 -0.2025
    1MOL      O  297   7.011   2.215  -0.329  0.0361 -0.1511 -0.2998
    1MOL      O  298   7.058   1.989  -0.317 -0.5461  0.1362 -0.0786
    1MOL      C  299   6.880   2.123  -1.014  0.2819  0.1789  0.0082
    1MOL      F  300   6.630   2.387  -0.229 -0.0036 -0.3929 -0.4424
    1MOL      F  301   6.790   2.389  -0.365  0.2205 -1.0929 -0.2631
    1MOL      O  302   6.575   2.340  -0.445 -0.0881  0.0130 -0.1982
    1MOL      C  303   7.106   2.262  -0.230 -0.5323  0.6006  0.2905
    1MOL      C  304   6.761   2.209  -1.068  0.0841 -0.4518 -0.0525
    1MOL      F  305   6.949   2.067  -1.119  0.3472 -0.0077  0.0122
    1MOL      F  306   6.964   2.192  -0.943  0.3722 -0.0260 -0.0363
    1MOL      C  307   6.520   2.468  -0.473  0.0929  0.6657  0.3996
    1MOL      H  308   7.073   2.213  -0.138  1.6370 -2.0533 -0.2123
    1MOL      H  309   7.208   2.238  -0.261 -1.5092 -0.1882 -2.6103
    1MOL      C  310   7.095   2.417  -0.239  0.4138 -0.7939 -0.7519
    1MOL      F  311   6.692   2.246  -0.957  0.0036 -0.3950 -0.1613
    1MOL      F  312   6.680   2.140  -1.147  0.0961  0.0109  0.3578
    1MOL      S  313   6.817   2.354  -1.152 -0.3966  0.4133  0.0520
    1MOL      F  314   6.616   2.559  -0.502 -0.4080  0.0186 -0.0057
    1MOL      F  315   6.451   2.533  -0.375  0.6278 -0.1337 -0.5106
    1MOL      C  316   6.424   2.457  -0.596  0.0391  0.1418  0.4061
    1MOL      H  317   7.173   2.470  -0.182  0.8704 -0.4371 -1.6882
    1MOL      H  318   7.091   2.449  -0.344  0.0234 -0.3926 -0.6190
    1MOL      N  319   6.898   2.328  -1.275  0.1004  0.3415 -0.6016
    1MOL      O  320   6.688   2.401  -1.200  0.2958 -0.1016 -0.6348
    1MOL      O  321   6.879   2.440  -1.047 -0.3376 -0.1674  0.8355
    1MOL      F  322   6.365   2.576  -0.620 -0.0531  0.0583 -0.3365
    1MOL      F  323   6.505   2.434  -0.709  0.5897 -0.1259 -0.0221
    1MOL      S  324   6.303   2.318  -0.575  0.4218 -0.3941 -0.2270
    1MOL      S  325   7.050   2.358  -1.277 -0.1064  0.1306 -0.3566
    1MOL      N  326   6.202   2.316  -0.692 -0.0409 -0.4174 -0.2800
    1MOL      O  327   6.242   2.332  -0.441 -0.0953  0.1416 -0.0232
    1MOL      O  328   6.372   2.191  -0.576  0.2786  0.2380 -0.0098
    1MOL      O  329   7.075   2.500  -1.312 -0.4214  0.3409  0.7033
    1MOL      O  330   7.110   2.337  -1.146 -0.6933  0.3278  0.1303
    1MOL      C  331   7.149   2.263  -1.399  0.7687 -0.6527  0.9408
    1MOL      S  332   6.078   2.222  -0.687  0.2867 -0.3067 -0.4123
    1MOL      F  333   7.279   2.301  -1.388 -0.2128  0.1870 -0.0011
    1MOL      F  334   7.121   2.274  -1.528  0.5206  0.3050 -0.2241
    1MOL      F  335   7.154   2.134  -1.360 -0.5142 -0.1315 -0.2013
    1MOL      O  336   5.960   2.290  -0.730  0.2698  0.4343 -0.1036
    1MOL      O  337   6.048   2.167  -0.551 -0.3037 -0.1341 -0.3584
    1MOL      C  338   6.115   2.089  -0.811  0.1752 -0.3304 -0.2895
    1MOL      F  339   6.122   2.143  -0.933  0.2541 -0.0330  0.2813
    1MOL      F  340   6.237   2.046  -0.793  0.3670  0.4854 -0.2130
    1MOL      F  341   6.036   1.985  -0.807  0.1702  0.1103  0.2535
    1MOL      O  342   6.687   1.060  -1.344 -0.5573  0.0878 -0.3367
    1MOL      C  343   6.572   1.116  -1.295 -0.3150 -0.1936 -0.1977
    1MOL      C  344   6.570   1.265  -1.275 -0.4173  0.0250 -0.1741
    1MOL      O  345   6.479   1.043  -1.258  0.1586 -0.0517 -0.0817
    1MOL      C  346   6.666   1.349  -1.215  0.0601 -0.7566 -0.0767
    1MOL      C  347   6.452   1.329  -1.320  0.0263  0.4610  0.3261
    1MOL      C  348   6.637   1.491  -1.207  0.0792  0.4639  0.3396
    1MOL      C  349   6.796   1.294  -1.152  0.6434  0.1405  0.1450
    1MOL      C  350   6.416   1.464  -1.318 -0.3732  0.3410 -0.3412
    1MOL      H  351   6.376   1.260  -1.357 -0.1057 -0.2663  1.8461
    1MOL      C  352   6.513   1.547  -1.255 -0.2934 -0.0173 -0.0454
    1MOL      H  353   6.709   1.563  -1.169  0.3497  1.2873 -1.6327
    1MOL      F  354   6.781   1.169  -1.110 -0.0740 -0.1612 -0.4912
    1MOL      F  355   6.823   1.359  -1.036 -0.2492  0.7399 -0.2288
    1MOL      C  356   6.910   1.306  -1.262  0.0517  0.0628 -0.4214
    1MOL      C  357   6.278   1.509  -1.365  0.3935 -0.0084 -0.2782
    1MOL      C  358   6.499   1.694  -1.243 -0.2365  0.0186  0.2862
    1MOL      O  359   6.935   1.451  -1.275  0.1835  1.1080  0.3645
    1MOL      F  360   7.020   1.238  -1.224  0.0024 -0.4105 -0.3354
    1MOL      F  361   6.877   1.262  -1.388 -0.0142 -0.1287  0.0904
    1MOL      F  362   6.232   1.627  -1.313  0.2001 -0.0846 -0.1074
    1MOL      F  363   6.198   1.416  -1.299  0.5797 -0.0334 -0.4145
    1MOL      C  364   6.242   1.505  -1.520 -0.8142  0.6591  0.4938
    1MOL      O  365   6.515   1.744  -1.118  0.3387  0.0025 -1.1466
    1MOL      O  366   6.497   1.767  -1.338  0.6801  0.2454 -0.6468
    1MOL      C  367   7.062   1.489  -1.330  0.4937  0.6477 -0.5557
    1MOL      F  368   6.293   1.397  -1.570  0.2463 -0.1412 -0.1053
    1MOL      F  369   6.103   1.497  -1.526 -0.1109 -0.1161  0.6052
    1MOL      O  370   6.292   1.615  -1.599 -0.4542 -0.4434 -0.0681
    1MOL      C  371   6.532   1.884  -1.091  0.0263 -0.0507 -0.8520
    1MOL      C  372   7.063   1.644  -1.350 -0.4588 -0.1714 -0.4073
    1MOL      F  373   7.082   1.423  -1.443  0.1058  0.2138  0.2714
    1MOL      F  374   7.163   1.461  -1.246  0.0172 -0.1224  0.2138
    1MOL      C  375   6.242   1.638  -1.732 -0.3913 -0.5072 -0.4898
    1MOL      H  376   6.637   1.914  -1.099 -0.3647  1.8734  0.5483
    1MOL      H  377   6.471   1.939  -1.164  1.2466  2.2464 -0.2493
    1MOL      C  378   6.477   1.929  -0.951 -0.5959  0.2090  0.4606
    1MOL      F  379   7.189   1.693  -1.352 -0.0276 -0.0329 -0.1233
    1MOL      F  380   6.997   1.705  -1.247  0.9430 -0.3062 -0.1903
    1MOL      S  381   6.974   1.690  -1.505 -0.0004 -0.1123  0.2251
    1MOL      F  382   6.111   1.667  -1.732  0.1630 -0.1035  0.0264
    1MOL      F  383   6.254   1.524  -1.808  0.1982  0.0302  0.1413
    1MOL      C  384   6.326   1.758  -1.796  0.1188  0.7636 -0.0475
    1MOL      H  385   6.442   2.032  -0.962  1.1890  0.9714  1.4573
    1MOL      H  386   6.396   1.859  -0.929  0.3026  0.1176  4.2401
    1MOL      N  387   6.978   1.838  -1.524  0.0420  0.1669  0.0247
    1MOL      O  388   7.059   1.621  -1.600  0.1826  0.0656  0.4120
    1MOL      O  389   6.836   1.644  -1.495 -0.1860 -0.0573 -0.9153
    1MOL      F  390   6.263   1.787  -1.909 -0.0143 -0.0825 -0.1763
    1MOL      F  391   6.325   1.860  -1.710  0.1590  0.2031 -0.4564
    1MOL      S  392   6.498   1.711  -1.845  0.0173 -0.5417 -0.0889
    1MOL      S  393   6.880   1.895  -1.627 -0.7207 -0.3048 -0.3136
    1MOL      N  394   6.575   1.847  -1.846  0.6008 -0.6981  0.3111
    1MOL      O  395   6.488   1.639  -1.973 -0.0033  0.4766  0.2629
    1MOL      O  396   6.534   1.635  -1.730 -0.3166 -0.0712 -0.3555
    1MOL      O  397   6.930   1.997  -1.715  0.5191  0.4970  0.2471
    1MOL      O  398   6.799   1.797  -1.700  0.1829 -0.0713  0.4803
    1MOL      C  399   6.756   1.992  -1.541 -0.2146 -0.1091 -0.2411
    1MOL      S  400   6.608   1.925  -1.974  0.0751  0.1083  0.4293
    1MOL      F  401   6.660   2.031  -1.632  0.3634 -0.2059 -0.2921
    1MOL      F  402   6.813   2.106  -1.492  0.3023  0.3630 -0.4265
    1MOL      F  403   6.695   1.925  -1.446 -0.3568 -0.3042  0.1534
    1MOL      O  404   6.573   1.860  -2.100 -0.1259 -0.0492  0.0438
    1MOL      O  405   6.742   1.981  -1.966  0.0028 -0.1506  0.0254
    1MOL      C  406   6.515   2.085  -1.971  0.4941 -0.1045 -0.6882
    1MOL      F  407   6.524   2.160  -2.085 -0.6090 -0.1569 -0.3522
    1MOL      F  408   6.385   2.070  -1.946  0.6488 -0.2874 -0.0972
    1MOL      F  409   6.555   2.169  -1.870  0.0192  0.1419 -0.0127
    1MOL      O  410   7.326   0.682  -2.075 -0.0093 -0.1332  0.1652
    1MOL      C  411   7.189   0.673  -2.065  0.2194  0.0443  0.4672
    1MOL      C  412   7.139   0.728  -1.934 -0.7008  0.0869  0.6692
    1MOL      O  413   7.114   0.620  -2.145 -0.2977  0.1817 -0.2327
    1MOL      C  414   7.097   0.861  -1.920 -0.0904 -0.5875  0.9445
    1MOL      C  415   7.134   0.641  -1.824  0.5030 -0.1642 -0.8236
    1MOL      C  416   7.046   0.907  -1.802  0.5743 -0.3101 -0.3654
    1MOL      C  417   7.102   0.954  -2.045  0.5704  0.2314  0.0619
    1MOL      C  418   7.084   0.685  -1.698 -0.1189  0.0375 -0.0919
    1MOL      H  419   7.158   0.535  -1.832 -2.1821 -0.8435 -0.7427
    1MOL      C  420   7.038   0.818  -1.691  0.0542 -0.8127 -0.3729
    1MOL      H  421   7.015   1.011  -1.799 -0.7799 -0.6518 -1.5591
    1MOL      F  422   7.219   0.942  -2.113 -0.7948 -0.0882 -0.4854
    1MOL      F  423   7.124   1.076  -2.001  0.7876 -0.0179  0.7057
    1MOL      C  424   6.974   0.947  -2.142  0.7303 -0.1586  0.0666
    1MOL      C  425   7.080   0.571  -1.587 -0.4122 -0.2769  0.8417
    1MOL      C  426   7.003   0.879  -1.560  0.1256 -0.5234 -1.0277
    1MOL      O  427   7.004   0.870  -2.255  0.1665 -0.0624  0.0531
    1MOL      F  428   6.865   0.879  -2.083  0.1332  0.3571  0.7422
    1MOL      F  429   6.932   1.069  -2.178 -0.6673 -0.3252  0.2130
    1MOL      F  430   7.112   0.627  -1.463  0.2352 -0.0879  0.4501
    1MOL      F  431   7.179   0.477  -1.601 -0.3036  0.1288  0.3657
    1MOL      C  432   6.946   0.496  -1.583  0.1890  0.2227  0.4963
    1MOL      O  433   6.873   0.855  -1.523  0.4386  0.3149  0.0972
    1MOL      O  434   7.084   0.943  -1.494 -0.3986  0.9956  0.0172
    1MOL      C  435   7.019   0.929  -2.387 -0.2087  0.5994  0.1734
    1MOL      F  436   6.963   0.379  -1.520 -0.1320  0.1071  0.3913
    1MOL      F  437   6.860   0.566  -1.505  0.2136  0.4864 -0.2915
    1MOL      O  438   6.891   0.478  -1.718 -0.4841 -0.2107 -0.1735
    1MOL      C  439   6.846   0.862  -1.383 -0.3210 -0.6861  0.5997
    1MOL      C  440   7.069   0.815  -2.487 -1.0953  0.3200  0.3311
    1MOL      F  441   7.105   1.032  -2.381 -0.5943 -0.4093  0.1771
    1MOL      F  442   6.902   0.982  -2.431  0.4827 -0.0722 -0.1795
    1MOL      C  443   6.776   0.387  -1.732 -0.0160 -0.4734  0.8289
    1MOL      H  444   6.850   0.763  -1.336 -1.5066  0.0848  2.4418
    1MOL      H  445   6.910   0.933  -1.329  1.0983 -2.4083  1.2958
    1MOL      C  446   6.704   0.911  -1.352  0.0951 -0.1593  0.3547
    1MOL      F  447   7.190   0.770  -2.439  0.1154  0.6165 -0.4590
    1MOL      F  448   7.103   0.866  -2.609 -0.7021 -0.2627 -0.1337
    1MOL      S  449   6.940   0.689  -2.523 -0.2109  0.1018 -0.0447
    1MOL      F  450   6.702   0.387  -1.622 -0.0336  0.8739 -0.0651
    1MOL      F  451   6.830   0.261  -1.740 -0.4717  0.1532  0.0846
    1MOL      C  452   6.686   0.417  -1.855 -0.2909  0.6332  0.8745
    1MOL      H  453   6.640   0.873  -1.433  0.9227 -0.2781 -0.2588
    1MOL      H  454   6.679   0.853  -1.262  1.4902 -1.2356  0.0898
    1MOL      N  455   7.027   0.575  -2.563  0.1648  0.0730  0.3623
    1MOL      O  456   6.857   0.680  -2.404 -0.0441  0.0516 -0.1066
    1MOL      O  457   6.871   0.751  -2.642 -0.0004 -0.2869  0.3479
    1MOL      F  458   6.714   0.321  -1.949 -0.0417  0.4631 -0.0369
    1MOL      F  459   6.559   0.385  -1.834 -0.0150  0.1347 -0.5769
    1MOL      S  460   6.704   0.575  -1.930 -0.1596 -0.1599 -0.0903
    1MOL      S  461   7.034   0.443  -2.492  0.3904  0.0416  0.2402
    1MOL      N  462   6.590   0.578  -2.033 -0.1786  0.0893  0.2134
    1MOL      O  463   6.840   0.587  -1.985  0.3127  0.0834  0.1590
    1MOL      O  464   6.680   0.668  -1.820 -0.2556 -0.4286  0.0520
    1MOL      O  465   7.149   0.368  -2.526  0.1501 -0.7398  0.2043
    1MOL      O  466   6.999   0.456  -2.347 -0.1392 -0.0506  0.3619
    1MOL      C  467   6.888   0.349  -2.553 -0.2531 -0.4246  0.5806
    1MOL      S  468   6.607   0.560  -2.185 -0.0909  0.3885  0.0221
    1MOL      F  469   6.846   0.400  -2.670 -0.1703  0.0108  0.5473
    1MOL      F  470   6.783   0.360  -2.466 -0.0139 -0.4590  0.2335
    1MOL      F  471   6.913   0.213  -2.565  0.2116  0.8463  0.2651
    1MOL      O  472   6.511   0.460  -2.242 -0.4735  0.3295 -0.0446
    1MOL      O  473   6.743   0.531  -2.218  0.8391 -0.1990  0.4483
    1MOL      C  474   6.540   0.712  -2.271  0.3161 -0.0319  0.1660
    1MOL      F  475   6.549   0.693  -2.410 -0.0790 -0.3633  0.2206
    1MOL      F  476   6.415   0.744  -2.238  0.0491  0.1111  0.3998
    1MOL      F  477   6.613   0.825  -2.243 -0.2520 -0.3707  0.4431
    1MOL      O  478   7.695  -0.059  -1.875 -0.3581  0.2639  0.0565
    1MOL      C  479   7.702  -0.081  -2.012  0.7585 -0.6736  0.0137
    1MOL      C  480   7.679   0.050  -2.083 -0.0724 -0.2021 -0.0040
    1MOL      O  481   7.732  -0.186  -2.070  0.2834  0.2366  0.2167
    1MOL      C  482   7.612   0.071  -2.209  0.1628  0.0146  0.8958
    1MOL      C  483   7.719   0.170  -2.014 -0.0784  0.0213  0.4195
    1MOL      C  484   7.596   0.198  -2.260  0.4176  0.4673 -0.3637
    1MOL      C  485   7.533  -0.038  -2.283 -0.0187  0.2314 -0.0434
    1MOL      C  486   7.702   0.302  -2.060  0.0394  0.0314 -0.2545
    1MOL      H  487   7.763   0.165  -1.915  0.1482  1.3089  0.3962
    1MOL      C  488   7.635   0.312  -2.186  0.3718  0.7727 -0.0047
    1MOL      H  489   7.534   0.210  -2.348 -0.1776  0.4915  0.0544
    1MOL      F  490   7.612  -0.146  -2.311 -0.7862 -0.1546 -0.1854
    1MOL      F  491   7.494  -0.001  -2.403 -0.1213 -0.1663  0.5989
    1MOL      C  492   7.402  -0.084  -2.208  0.1698  0.0808  0.1705
    1MOL      C  493   7.742   0.421  -1.973 -0.0258  0.3606 -0.5527
    1MOL      C  494   7.584   0.440  -2.242  0.1652  0.6894 -0.3362
    1MOL      O  495   7.314   0.031  -2.192  0.8503 -0.2527 -0.5172
    1MOL      F  496   7.340  -0.186  -2.271 -0.0616  0.6404 -0.0308
    1MOL      F  497   7.430  -0.135  -2.091  0.2396 -0.5606 -0.3824
    1MOL      F  498   7.712   0.404  -1.843  0.1509 -0.1149  0.0461
    1MOL      F  499   7.689   0.538  -1.993 -0.0148 -0.4732  0.4758
    1MOL      C  500   7.894   0.440  -1.987  0.0517  0.0630 -0.7253
    1MOL      O  501   7.447   0.446  -2.246  0.4952  0.1898  0.1295
    1MOL      O  502   7.664   0.514  -2.289  0.8429 -0.3140  0.2029
    1MOL      C  503   7.181   0.035  -2.122  0.3718  0.1139  0.0358
    1MOL      F  504   7.957   0.325  -1.938 -0.6790 -0.4835 -0.4794
    1MOL      F  505   7.933   0.472  -2.117 -0.1399 -0.4868  0.0445
    1MOL      O  506   7.920   0.550  -1.902  0.0402 -0.0814 -0.5984
    1MOL      C  507   7.376   0.563  -2.297 -0.1580  0.0609 -0.0988
    1MOL      C  508   7.132   0.177  -2.144  0.1254 -0.8179 -0.8183
    1MOL      F  509   7.187  -0.011  -1.994 -0.2468 -0.6120  0.1376
    1MOL      F  510   7.095  -0.044  -2.193 -0.5107  0.1132  0.2245
    1MOL      C  511   8.049   0.595  -1.885  0.1345  0.0898  0.3116
    1MOL      H  512   7.425   0.597  -2.389 -0.1525 -2.1098 -0.9350
    1MOL      H  513   7.272   0.535  -2.316  0.0770  1.0312 -3.4686
    1MOL      C  514   7.395   0.689  -2.202  0.0134 -0.2826 -0.4919
    1MOL      F  515   7.148   0.225  -2.270  0.1508 -0.5362  0.3742
    1MOL      F  516   7.208   0.263  -2.066 -0.4206  0.2778 -0.3678
    1MOL      S  517   6.960   0.203  -2.092 -0.2760 -0.2111 -0.1688
    1MOL      F  518   8.101   0.630  -1.998 -0.3119 -0.4669 -0.0637
    1MOL      F  519   8.135   0.506  -1.851 -0.2576 -0.4118 -0.3337
    1MOL      C  520   8.053   0.705  -1.775  0.0226 -0.0419  0.0484
    1MOL      H  521   7.500   0.703  -2.173 -0.5536  1.3438  0.9013
    1MOL      H  522   7.360   0.775  -2.259 -2.0608 -0.6033  0.1903
    1MOL      N  523   6.871   0.160  -2.211  0.0638  0.8786 -0.4392
    1MOL      O  524   6.929   0.124  -1.969 -0.2423  0.3726  0.6096
    1MOL      O  525   6.961   0.341  -2.065  0.3359 -0.3396  0.5133
    1MOL      F  526   8.027   0.662  -1.649 -0.0048 -0.0781  0.1908
    1MOL      F  527   8.178   0.755  -1.777 -0.0544 -0.5065 -0.1945
    1MOL      S  528   7.940   0.843  -1.817  0.3116 -0.1342 -0.1320
    1MOL      S  529   6.735   0.090  -2.195 -0.0107  0.1502  0.3007
    1MOL      N  530   7.993   0.945  -1.713  0.1920 -0.3680 -0.6001
    1MOL      O  531   7.814   0.786  -1.776  0.2340  0.3818  0.1363
    1MOL      O  532   7.961   0.878  -1.956  0.0093 -0.3055 -0.1644
    1MOL      O  533   6.698   0.045  -2.062  0.0475  0.1219 -0.5216
    1MOL      O  534   6.640   0.174  -2.265 -0.2558 -0.1721  0.0603
    1MOL      C  535   6.746  -0.061  -2.304 -0.3167  0.3180  0.2260
    1MOL      S  536   8.067   1.070  -1.755  0.3081 -0.0973 -0.0470
    1MOL      F  537   6.844  -0.139  -2.266 -0.0378  0.1694  0.1999
    1MOL      F  538   6.777  -0.031  -2.433 -0.4261 -0.5561 -0.3008
    1MOL      F  539   6.633  -0.135  -2.299 -0.3325  0.0280 -0.1260
    1MOL      O  540   7.994   1.165  -1.679 -0.0223 -0.1152 -0.2426
    1MOL      O  541   8.083   1.106  -1.896 -0.4904  0.6267 -0.4837
    1MOL      C  542   8.236   1.074  -1.680  0.1852 -0.3569  0.1547
    1MOL      F  543   8.319   0.993  -1.754  0.2315 -0.4589 -0.0809
    1MOL      F  544   8.292   1.196  -1.680 -0.0359 -0.0693 -0.0543
    1MOL      F  545   8.243   1.026  -1.558 -0.1102 -0.0271 -0.2341
    1MOL      O  546   8.268   0.532  -1.538  0.6181  0.7209  0.2772
    1MOL      C  547   8.261   0.415  -1.468 -0.2709 -0.1030 -0.1534
    1MOL      C  548   8.148   0.335  -1.518  0.7586 -0.2365 -0.0176
    1MOL      O  549   8.336   0.377  -1.379  0.2989  0.1793  0.4470
    1MOL      C  550   8.157   0.225  -1.604 -0.0907 -0.1476 -0.1386
    1MOL      C  551   8.020   0.375  -1.465 -0.4966  0.1054 -0.3051
    1MOL      C  552   8.036   0.152  -1.627 -0.1745  0.0207  0.1228
    1MOL      C  553   8.280   0.175  -1.676  1.1302  0.0712 -0.7456
    1MOL      C  554   7.904   0.303  -1.488 -0.0361 -0.1611  0.1354
    1MOL      H  555   8.016   0.458  -1.396  1.0556  2.6109 -3.0126
    1MOL      C  556   7.914   0.187  -1.570  0.3582 -0.1323 -0.3713
    1MOL      H  557   8.042   0.067  -1.695  1.5440  1.1509 -1.2189
    1MOL      F  558   8.371   0.271  -1.685 -0.1980  0.4496 -0.3534
    1MOL      F  559   8.250   0.148  -1.804  0.2661  0.5369  0.1535
    1MOL      C  560   8.338   0.045  -1.611 -0.2793 -0.2544  0.6831
    1MOL      C  561   7.774   0.357  -1.430  0.0911  0.4781 -1.0385
    1MOL      C  562   7.796   0.095  -1.605 -0.6152 -0.3519  0.2413
    1MOL      O  563   8.235  -0.058  -1.617 -0.4106  0.5890 -0.2290
    1MOL      F  564   8.446   0.018  -1.683 -0.0304 -0.3721 -0.0723
    1MOL      F  565   8.372   0.065  -1.487 -0.2350 -0.1808 -0.0599
    1MOL      F  566   7.677   0.365  -1.524  0.1060 -0.4741 -0.9122
    1MOL      F  567   7.786   0.485  -1.380 -0.0633  0.4000 -0.1682
    1MOL      C  568   7.720   0.265  -1.305  0.0875  0.0875  0.6987
    1MOL      O  569   7.839  -0.034  -1.587  0.0395 -0.0135  0.0851
    1MOL      O  570   7.688   0.140  -1.650  0.0619 -0.2624  0.1778
    1MOL      C  571   8.271  -0.201  -1.597 -0.0561 -0.2132 -0.5061
    1MOL      F  572   7.602   0.323  -1.281  0.2092  0.4977  0.1186
    1MOL      F  573   7.699   0.134  -1.342 -0.0856  0.3622 -0.1396
    1MOL      O  574   7.803   0.269  -1.186  0.0791 -0.4207  0.0186
    1MOL      C  575   7.748  -0.142  -1.641 -0.3767  0.1222 -0.5528
    1MOL      C  576   8.145  -0.289  -1.618 -0.1490  0.7755  0.2290
    1MOL      F  577   8.316  -0.213  -1.479  0.4007  0.3546 -0.3000
    1MOL      F  578   8.368  -0.244  -1.683  0.1851  0.1124 -0.0298
    1MOL      C  579   7.760   0.206  -1.056 -0.1112  0.1275 -0.3653
    1MOL      H  580   7.781  -0.236  -1.595 -0.6812  0.1916 -0.1882
    1MOL      H  581   7.649  -0.137  -1.594 -0.6657  1.3113 -1.2681
    1MOL      C  582   7.756  -0.162  -1.794 -0.9098 -0.0551  0.0893
    1MOL      F  583   8.093  -0.253  -1.740  0.1070  0.3521 -0.0170
    1MOL      F  584   8.042  -0.274  -1.530  0.2538 -0.3724  0.5998
    1MOL      S  585   8.189  -0.463  -1.617  0.1800 -0.3863 -0.2127
    1MOL      F  586   7.877   0.169  -0.990  0.2658  0.7563 -0.2894
    1MOL      F  587   7.694   0.087  -1.075 -0.2643 -0.1568  0.0402
    1MOL      C  588   7.677   0.295  -0.959  0.1704 -0.0823  0.5485
    1MOL      H  589   7.861  -0.178  -1.823 -0.7793 -2.0037  1.4224
    1MOL      H  590   7.712  -0.257  -1.826 -0.6976  0.6939 -2.6428
    1MOL      N  591   8.266  -0.521  -1.735 -0.0294 -0.1585 -0.6679
    1MOL      O  592   8.253  -0.479  -1.489 -0.0585  0.7665  0.8753
    1MOL      O  593   8.056  -0.515  -1.622  0.5124 -0.8996 -0.3007
    1MOL      F  594   7.553   0.303  -1.012  0.3973 -0.3213 -0.1858
    1MOL      F  595   7.676   0.228  -0.840 -0.2883  0.1701  0.4427
    1MOL      S  596   7.742   0.460  -0.934 -0.3880  0.7835 -0.0822
    1MOL      S  597   8.210  -0.520  -1.877  0.2054 -0.5650 -0.0254
    1MOL      N  598   7.651   0.531  -0.832  0.1986 -0.1265 -0.3072
    1MOL      O  599   7.724   0.517  -1.070  0.0151  0.1167  0.4932
    1MOL      O  600   7.879   0.439  -0.893 -0.2643 -0.4239  0.5714
    1MOL      O  601   8.264  -0.636  -1.947 -0.6137 -0.0206 -0.2623
    1MOL      O  602   8.069  -0.506  -1.903  0.3000 -0.2637  0.0114
    1MOL      C  603   8.288  -0.386  -1.983 -0.2249  0.2668  0.3617
    1MOL      S  604   7.711   0.561  -0.694  0.3995  0.1486  0.4388
    1MOL      F  605   8.423  -0.387  -1.971 -0.7237  0.1563  0.3536
    1MOL      F  606   8.249  -0.267  -1.946  0.1424  0.3429 -0.1896
    1MOL      F  607   8.258  -0.413  -2.113  0.4107 -0.1923 -0.3230
    1MOL      O  608   7.777   0.691  -0.702  0.7713 -0.1771  0.1881
    1MOL      O  609   7.803   0.453  -0.648 -0.2608 -0.8560 -0.6950
    1MOL      C  610   7.579   0.590  -0.574  0.0451 -0.0324 -0.8940
    1MOL      F  611   7.505   0.474  -0.562  0.0815  0.3753 -0.0213
    1MOL      F  612   7.621   0.609  -0.450 -0.0604  0.0854  0.1030
    1MOL      F  613   7.504   0.698  -0.596 -0.8518  0.2846 -0.1025
    1MOL      H  614   8.650   0.622  -0.727 -0.4850 -2.8564  1.5302
    1MOL      O  615   8.733   0.634  -0.677 -0.1787  0.2453  0.5107
    1MOL      C  616   8.823   0.649  -0.773 -0.1241 -0.4004 -1.1934
    1MOL      C  617   8.773   0.641  -0.914  0.2264 -0.4292  0.0461
    1MOL      O  618   8.940   0.671  -0.746  0.0183  0.1988  0.2737
    1MOL      C  619   8.738   0.756  -0.994 -0.0811  0.2927  0.1678
    1MOL      C  620   8.748   0.513  -0.964 -0.4579  0.2261  0.1286
    1MOL      C  621   8.694   0.722  -1.127  0.2407  0.0843  0.4658
    1MOL      C  622   8.746   0.901  -0.939 -0.1598 -0.1663  0.3041
    1MOL      C  623   8.713   0.481  -1.093  0.2442  0.2003 -0.2375
    1MOL      H  624   8.769   0.425  -0.903  0.2455 -0.9163 -1.6851
    1MOL      C  625   8.690   0.592  -1.182  0.7703  0.1117 -0.1314
    1MOL      H  626   8.660   0.805  -1.187 -3.2528 -1.4562  0.0953
    1MOL      F  627   8.714   0.916  -0.805 -0.5613  0.2989  0.0467
    1MOL      F  628   8.658   0.976  -1.007  0.2783  0.1878 -0.3356
    1MOL      C  629   8.896   0.959  -0.954 -0.1452 -0.1351 -0.1089
    1MOL      C  630   8.703   0.331  -1.138 -0.2365 -0.1864  0.0270
    1MOL      C  631   8.658   0.569  -1.326  0.1275 -0.5315  0.0175
    1MOL      O  632   8.948   0.918  -1.084 -0.4529 -0.3001 -0.3032
    1MOL      F  633   8.885   1.091  -0.943  0.1435 -0.4020 -0.1029
    1MOL      F  634   8.975   0.916  -0.855 -0.0800 -0.2045  0.0607
    1MOL      F  635   8.821   0.307  -1.196  0.6455  0.0573  0.2137
    1MOL      F  636   8.612   0.313  -1.234  0.1812  0.3636  0.0388
    1MOL      C  637   8.684   0.221  -1.027  0.6053 -0.4562 -0.0624
    1MOL      O  638   8.531   0.603  -1.355  0.0971 -0.6455  0.4561
    1MOL      O  639   8.745   0.540  -1.410 -0.0334  0.5258 -0.8899
    1MOL      C  640   9.085   0.942  -1.119  0.4700 -0.0162 -0.3431
    1MOL      F  641   8.657   0.103  -1.079 -0.2777  0.0833  0.5185
    1MOL      F  642   8.793   0.207  -0.954  0.4967 -0.0292  0.2715
    1MOL      O  643   8.565   0.267  -0.950 -0.3555  0.0446  0.3062
    1MOL      C  644   8.501   0.610  -1.496 -0.9368  0.2426  0.2468
    1MOL      C  645   9.104   0.937  -1.274 -0.2099 -0.1540 -0.3264
    1MOL      F  646   9.172   0.864  -1.048 -0.3867 -0.0736 -0.1232
    1MOL      F  647   9.131   1.066  -1.082  0.4741 -0.0355  0.0434
    1MOL      C  648   8.512   0.203  -0.831 -0.4697 -0.5297 -1.2097
    1MOL      H  649   8.563   0.680  -1.553 -1.4091  1.7454  1.5175
    1MOL      H  650   8.520   0.511  -1.538  0.0012  0.8885 -0.8832
    1MOL      C  651   8.349   0.643  -1.501 -0.6121 -0.0570  0.7990
    1MOL      F  652   9.225   0.979  -1.308  0.0009  0.1707  0.2108
    1MOL      F  653   9.017   1.019  -1.339  0.3996  0.0108  0.4824
    1MOL      S  654   9.084   0.767  -1.334 -0.4404 -0.3168  0.4882
    1MOL      F  655   8.617   0.196  -0.747 -0.1682  0.3159  0.6989
    1MOL      F  656   8.473   0.077  -0.859 -0.0112  0.2643 -0.7529
    1MOL      C  657   8.387   0.280  -0.773  0.4576  0.3668  0.2569
    1MOL      H  658   8.319   0.675  -1.401  3.4173  0.3389  2.0677
    1MOL      H  659   8.336   0.728  -1.569  1.6882  1.7494  2.4720
    1MOL      N  660   9.197   0.674  -1.279  0.3910 -0.2125 -0.4096
    1MOL      O  661   8.953   0.716  -1.314  0.2028  0.3109 -0.1332
    1MOL      O  662   9.096   0.785  -1.480 -0.6241  0.0734 -0.0985
    1MOL      F  663   8.334   0.218  -0.665  0.2000 -0.0539 -0.5585
    1MOL      F  664   8.419   0.403  -0.724  0.1870  0.6235 -0.1848
    1MOL      S  665   8.255   0.301  -0.900  0.2897 -0.1485  0.1136
    1MOL      S  666   9.187   0.522  -1.284  0.0249  0.0677 -0.2164
    1MOL      N  667   8.206   0.166  -0.954  0.3743  0.4112  0.2940
    1MOL      O  668   8.310   0.402  -0.993  0.0141  0.7481  0.1274
    1MOL      O  669   8.151   0.356  -0.815  0.0597  0.3485  0.0219
    1MOL      O  670   9.059   0.459  -1.314 -0.2650 -0.8929  1.0548
    1MOL      O  671   9.278   0.475  -1.383  0.0177  0.4972  0.4063
    1MOL      C  672   9.248   0.440  -1.131  0.2799  0.3270  0.1445
    1MOL      S  673   8.231   0.147  -1.107  0.1282 -0.1596 -0.1668
    1MOL      F  674   9.204   0.510  -1.026  0.3036  0.2650 -0.3510
    1MOL      F  675   9.385   0.436  -1.127  0.3240 -0.3041 -0.5593
    1MOL      F  676   9.208   0.313  -1.124  0.3870  0.1504 -0.1981
    1MOL      O  677   8.371   0.161  -1.133 -0.0533  0.0241  0.6965
    1MOL      O  678   8.163   0.252  -1.176 -0.0054 -0.5098 -0.0321
    1MOL      C  679   8.156  -0.012  -1.173 -0.1418  0.2476  0.6601
    1MOL      F  680   8.220  -0.114  -1.115  0.6056  0.0289 -0.2769
    1MOL      F  681   8.022  -0.042  -1.148  0.4621  0.2438  0.5248
    1MOL      F  682   8.169  -0.034  -1.312 -0.2483 -0.0319  0.0937
    2MOL      O  683   0.312   4.731   4.066  0.3218 -0.3716 -0.2210
    2MOL      C  684   0.251   4.615   4.027 -0.0216  0.2920 -0.4389
    2MOL      C  685   0.161   4.562   4.129  0.5946  0.5139 -1.0883
    2MOL      O  686   0.271   4.549   3.922 -0.0735 -0.3943  0.6280
    2MOL      C  687   0.024   4.527   4.110 -0.5604 -0.2267 -0.0501
    2MOL      C  688   0.219   4.524   4.256 -0.6494 -0.1894 -0.1580
    2MOL      C  689  -0.045   4.458   4.217 -0.4968  0.8337  0.1596
    2MOL      C  690  -0.065   4.584   4.001 -0.6885 -0.3977  0.5720
    2MOL      C  691   0.155   4.457   4.359 -0.4099 -0.4246  0.0386
    2MOL      H  692   0.324   4.545   4.276 -0.0452 -2.9841 -0.0332
    2MOL      C  693   0.021   4.424   4.334  0.1298 -0.8005  0.4610
    2MOL      H  694  -0.152   4.442   4.214 -0.3741  0.0998 -0.8501
    2MOL      F  695  -0.016   4.706   3.958 -0.1841  0.1973 -0.2982
    2MOL      F  696  -0.189   4.621   4.038  0.2363  0.1554 -0.1487
    2MOL      C  697  -0.086   4.480   3.889  0.1461  0.3472  0.1792
    2MOL      C  698   0.226   4.424   4.491  0.2063 -0.3880  0.4528
    2MOL      C  699  -0.072   4.346   4.424 -0.0101  0.4943 -0.5401
    2MOL      O  700  -0.092   4.348   3.955  0.1109  0.2795  0.5062
    2MOL      F  701  -0.190   4.510   3.809  0.0988 -0.4274  0.6467
    2MOL      F  702   0.019   4.495   3.814  0.2003 -0.1933 -0.2749
    2MOL      F  703   0.159   4.485   4.591 -0.2530 -1.0865  0.1792
    2MOL      F  704   0.346   4.485   4.491  0.1219 -0.0084  0.2528
    2MOL      C  705   0.251   4.272   4.520 -0.4842  0.1269 -0.3541
    2MOL      O  706  -0.083   4.387   4.550 -0.4442 -0.1116 -0.2614
    2MOL      O  707  -0.136   4.251   4.377 -0.0970  0.8560 -0.3959
    2MOL      C  708  -0.123   4.234   3.865  0.2187 -0.5621 -0.1597
    2MOL      F  709   0.340   4.255   4.623 -0.4680 -0.0185  0.3285
    2MOL      F  710   0.133   4.217   4.556  0.0016  0.0449 -0.2007
    2MOL      O  711   0.314   4.221   4.396 -0.5669  0.3327 -0.2354
    2MOL      C  712  -0.164   4.311   4.636  0.3750  0.8577  0.3873
    2MOL      C  713  -0.105   4.102   3.943 -1.0226  0.0993  0.2821
    2MOL      F  714  -0.055   4.243   3.754  0.1388 -0.4127 -0.0876
    2MOL      F  715  -0.248   4.243   3.830  0.5893  0.1237  0.4513
    2MOL      C  716   0.315   4.074   4.366 -0.0384 -1.0558 -0.1566
    2MOL      H  717  -0.264   4.296   4.593 -0.6867  1.2315  2.5871
    2MOL      H  718  -0.123   4.212   4.658 -2.2533 -1.0428 -2.4253
    2MOL      C  719  -0.166   4.386   4.776 -0.2871  0.3997 -0.6238
    2MOL      F  720  -0.165   4.007   3.870  0.1747  0.1499  0.2621
    2MOL      F  721  -0.169   4.113   4.065 -0.0083 -0.7015  0.4786
    2MOL      S  722   0.072   4.067   3.964  0.0456  0.1339 -0.0002
    2MOL      F  723   0.187   4.034   4.344 -0.2202  0.1056 -0.1213
    2MOL      F  724   0.351   4.004   4.476  0.1532  0.2821  0.5569
    2MOL      C  725   0.410   4.056   4.251 -0.6593  0.3732  0.4619
    2MOL      H  726  -0.192   4.490   4.751 -0.6690  0.3324 -0.5153
    2MOL      H  727  -0.248   4.333   4.827  0.3739  0.2922  0.3532
    2MOL      H  728  -0.066   4.380   4.819  0.2249  0.6524 -1.7492
    2MOL      N  729   0.121   4.030   3.828  0.4821 -0.0321 -0.1818
    2MOL      O  730   0.131   4.172   4.040  0.4573 -0.2426  0.2891
    2MOL      O  731   0.066   3.934   4.026  0.1764 -0.1112  0.2252
    2MOL      F  732   0.387   4.139   4.148 -0.0258 -0.4492  0.4755
    2MOL      F  733   0.537   4.095   4.293  0.3811  0.1476  0.2240
    2MOL      S  734   0.435   3.898   4.180  0.2897 -0.2794 -0.1663
    2MOL      S  735   0.251   4.097   3.780 -0.1212 -0.0999 -0.2071
    2MOL      N  736   0.496   3.803   4.282  0.0745 -0.3021  0.1589
    2MOL      O  737   0.513   3.923   4.060 -0.7527 -0.0214  0.4857
    2MOL      O  738   0.304   3.870   4.142  0.1945  0.0385 -0.1226
    2MOL      O  739   0.226   4.233   3.770 -0.0704 -0.1009 -0.2248
    2MOL      O  740   0.363   4.068   3.869  0.4957 -0.0632 -0.0455
    2MOL      C  741   0.309   4.047   3.612  0.5308  0.5133  0.4601
    2MOL      S  742   0.651   3.790   4.287  0.0104  0.2768 -0.2526
    2MOL      F  743   0.388   4.143   3.552 -0.2044 -0.3956  0.2202
    2MOL      F  744   0.199   4.016   3.537  0.1393 -0.0909  0.1817
    2MOL      F  745   0.389   3.942   3.626  0.2794  0.1082  0.2100
    2MOL      O  746   0.740   3.873   4.206 -0.2919 -0.0845 -0.0762
    2MOL      O  747   0.677   3.646   4.278 -0.0307 -0.3050  0.7823
    2MOL      C  748   0.701   3.831   4.456 -0.0467  0.4618  0.2577
    2MOL      F  749   0.660   3.736   4.536  0.3899  0.7371  0.3148
    2MOL      F  750   0.834   3.862   4.469  0.1670 -0.4087 -0.4376
    2MOL      F  751   0.629   3.934   4.499 -0.2322  0.3116  0.3909
    2MOL      O  752   0.273   5.274   3.290 -0.5205  0.5188 -0.0650
    2MOL      C  753   0.240   5.348   3.399  0.0648 -0.2513  0.2589
    2MOL      C  754   0.294   5.301   3.530 -0.0013 -0.0752  0.0161
    2MOL      O  755   0.181   5.454   3.387  0.3957 -0.5090  0.3895
    2MOL      C  756   0.292   5.371   3.656 -0.2000  0.2932 -0.1781
    2MOL      C  757   0.362   5.175   3.526  0.5725  0.7175 -0.3428
    2MOL      C  758   0.351   5.309   3.773  0.5408  0.6281 -0.0631
    2MOL      C  759   0.226   5.510   3.675  0.4244  0.2079 -0.6306
    2MOL      C  760   0.429   5.116   3.636  0.4775 -0.6041 -0.6111
    2MOL      H  761   0.349   5.119   3.435 -0.2672 -1.2210  0.9110
    2MOL      C  762   0.416   5.183   3.760 -0.4846  0.9014  0.0786
    2MOL      H  763   0.346   5.355   3.871  1.6953 -1.5316  1.1011
    2MOL      F  764   0.201   5.544   3.806  0.0810  0.0496 -0.7958
    2MOL      F  765   0.104   5.511   3.628  0.2516 -0.1533  0.1104
    2MOL      C  766   0.317   5.619   3.610 -0.6696 -0.2541 -0.1623
    2MOL      C  767   0.517   4.987   3.605  0.5230 -0.8233 -0.5922
    2MOL      C  768   0.471   5.121   3.893  0.3158  0.2910 -0.3985
    2MOL      O  769   0.243   5.698   3.515  0.1769 -0.8259  0.0227
    2MOL      F  770   0.343   5.712   3.702  0.3724 -0.2081  0.2115
    2MOL      F  771   0.444   5.573   3.575  0.5403  0.2879 -0.6490
    2MOL      F  772   0.441   4.877   3.614 -0.1572  0.3925  0.1201
    2MOL      F  773   0.618   4.988   3.700  0.2163  0.0177  0.3831
    2MOL      C  774   0.594   4.992   3.470 -0.1067 -0.4754  0.4361
    2MOL      O  775   0.448   4.983   3.899  0.6319 -0.0402 -0.0491
    2MOL      O  776   0.525   5.184   3.981  0.1596 -0.0214 -0.5361
    2MOL      C  777   0.313   5.778   3.412  0.4118 -0.5940  0.1521
    2MOL      F  778   0.669   4.881   3.480 -0.5020 -0.2050  0.0725
    2MOL      F  779   0.508   4.979   3.368  0.0077 -0.1975  0.1248
    2MOL      O  780   0.665   5.119   3.459  0.3270 -0.0950  0.0568
    2MOL      C  781   0.470   4.916   4.026  0.8926 -0.0598  0.1694
    2MOL      C  782   0.205   5.833   3.315  0.3946  0.4045 -0.0744
    2MOL      F  783   0.388   5.698   3.337 -0.2136 -0.2103  0.1173
    2MOL      F  784   0.388   5.874   3.460 -0.0285  0.7028 -0.0139
    2MOL      C  785   0.765   5.126   3.353  0.1523 -0.1542  0.3542
    2MOL      H  786   0.572   4.917   4.066  1.1701 -0.9356 -0.4642
    2MOL      H  787   0.400   4.943   4.106 -0.0827 -1.2918 -0.2210
    2MOL      C  788   0.429   4.769   3.994 -0.9744  0.2585 -0.0921
    2MOL      F  789   0.134   5.728   3.262  0.4666 -0.1219  0.7824
    2MOL      F  790   0.255   5.897   3.209  0.0218 -0.3613 -0.2472
    2MOL      S  791   0.098   5.957   3.389  0.1470  0.4154 -0.1218
    2MOL      F  792   0.705   5.094   3.231 -0.9909  0.1161  0.3649
    2MOL      F  793   0.862   5.034   3.373 -0.1511  0.5581 -0.5115
    2MOL      C  794   0.819   5.268   3.342  0.3509 -0.0683 -0.1353
    2MOL      H  795   0.415   4.752   3.887 -2.2414  0.1806  0.0720
    2MOL      H  796   0.510   4.703   4.027 -0.0445  0.0789 -2.5284
    2MOL      N  797   0.057   5.923   3.532  0.2768  0.0333 -0.1947
    2MOL      O  798   0.185   6.074   3.390  0.1012  0.2373  0.3335
    2MOL      O  799  -0.012   5.957   3.293 -0.7845 -0.6416 -0.2437
    2MOL      F  800   0.901   5.283   3.450 -0.2351 -0.6857  0.4262
    2MOL      F  801   0.894   5.304   3.234  0.2681  0.5071 -0.3337
    2MOL      S  802   0.683   5.385   3.358  0.2549  0.0866  0.0833
    2MOL      S  803  -0.058   5.827   3.565 -0.1061 -0.3215  0.0674
    2MOL      N  804   0.722   5.515   3.283 -0.5030 -0.5567  0.1256
    2MOL      O  805   0.674   5.418   3.504  0.1030  0.4788 -0.5304
    2MOL      O  806   0.559   5.325   3.299 -0.1016 -0.0830 -0.5968
    2MOL      O  807  -0.193   5.878   3.543  0.2268 -0.2175  0.0116
    2MOL      O  808  -0.051   5.700   3.492 -0.4144  0.1616  0.0298
    2MOL      C  809  -0.056   5.806   3.751 -0.4736 -0.0232 -0.0822
    2MOL      S  810   0.834   5.618   3.327 -0.0317  0.2497  0.0053
    2MOL      F  811  -0.123   5.681   3.775  0.1323  0.1158  0.1816
    2MOL      F  812  -0.129   5.902   3.814  0.0087  0.6658  0.1582
    2MOL      F  813   0.065   5.800   3.818 -0.4109  0.2950 -0.4434
    2MOL      O  814   0.888   5.675   3.202  0.1692 -0.1076 -0.7187
    2MOL      O  815   0.931   5.552   3.415 -0.2005 -0.6856  0.3101
    2MOL      C  816   0.759   5.745   3.432 -0.1206 -0.1891 -0.1416
    2MOL      F  817   0.847   5.847   3.433  0.0976 -0.0345 -0.6328
    2MOL      F  818   0.647   5.798   3.380  0.1712  0.0464  0.1523
    2MOL      F  819   0.739   5.710   3.562  0.1171 -0.2193 -0.2614
    2MOL      O  820  -0.075   5.292   2.334  0.4773 -0.4364  0.4145
    2MOL      C  821  -0.061   5.390   2.423  0.1822 -0.2317 -0.6877
    2MOL      C  822   0.000   5.331   2.547  0.1591  0.1929  0.4876
    2MOL      O  823  -0.117   5.496   2.422  0.9924 -0.2068 -0.3786
    2MOL      C  824   0.126   5.370   2.596 -0.6422 -0.7428  0.5281
    2MOL      C  825  -0.068   5.220   2.601 -0.6930 -0.7890  0.0816
    2MOL      C  826   0.179   5.294   2.701  0.0542  0.2620  0.9040
    2MOL      C  827   0.208   5.488   2.546 -0.2899 -0.2186  0.5167
    2MOL      C  828  -0.019   5.159   2.722  0.0371 -0.2518 -0.3554
    2MOL      H  829  -0.167   5.198   2.562 -0.3542 -0.4835 -1.0042
    2MOL      C  830   0.111   5.195   2.770 -0.7558  0.0959 -0.8624
    2MOL      H  831   0.282   5.320   2.726  0.3579 -1.2893  1.4360
    2MOL      F  832   0.158   5.553   2.441 -0.0809  0.1846  0.1707
    2MOL      F  833   0.322   5.442   2.498  0.3101 -0.0759 -0.3487
    2MOL      C  834   0.238   5.600   2.647 -0.2305 -0.1907  0.0596
    2MOL      C  835  -0.112   5.062   2.790  0.0174 -0.1120  0.0911
    2MOL      C  836   0.174   5.150   2.904 -0.2651  0.3676 -0.8868
    2MOL      O  837   0.121   5.623   2.730  0.4254  0.0476 -0.4201
    2MOL      F  838   0.353   5.567   2.717  0.0819 -0.3598 -0.1214
    2MOL      F  839   0.276   5.718   2.585  0.5360  0.0538 -0.5124
    2MOL      F  840  -0.053   4.959   2.845 -0.4261  0.4462  0.4563
    2MOL      F  841  -0.202   5.012   2.700 -0.5975  0.1843  0.0181
    2MOL      C  842  -0.187   5.151   2.892  0.3705  0.0196  0.6075
    2MOL      O  843   0.283   5.221   2.938 -0.2707  0.4366 -0.5218
    2MOL      O  844   0.141   5.065   2.981 -0.3047 -0.1105 -0.8682
    2MOL      C  845   0.129   5.687   2.863 -0.7508  0.1669  0.1940
    2MOL      F  846  -0.247   5.072   2.978 -0.0938 -0.1363 -0.5356
    2MOL      F  847  -0.099   5.222   2.957 -0.4113  0.2544  0.6298
    2MOL      O  848  -0.284   5.228   2.811  0.0908  0.4489  0.3284
    2MOL      C  849   0.331   5.231   3.071  0.0146  0.0710 -0.1036
    2MOL      C  850  -0.011   5.702   2.911  0.9067  0.4799 -0.0784
    2MOL      F  851   0.186   5.809   2.864 -0.2707  0.1803  0.5995
    2MOL      F  852   0.203   5.603   2.942 -0.3020  0.2662 -0.4762
    2MOL      C  853  -0.424   5.197   2.814 -0.2874  0.0984  1.0487
    2MOL      H  854   0.347   5.135   3.122  0.2401  0.1791  0.0354
    2MOL      H  855   0.428   5.284   3.067 -0.0344  0.1440 -0.3450
    2MOL      C  856   0.247   5.324   3.157 -0.0325 -0.6214  0.5340
    2MOL      F  857  -0.011   5.780   3.021  0.0776  0.5884  0.2402
    2MOL      F  858  -0.077   5.588   2.941 -0.3034 -0.3757  0.1707
    2MOL      S  859  -0.106   5.795   2.793  0.1124 -0.5332 -0.1239
    2MOL      F  860  -0.470   5.242   2.929  0.3552  0.4164  0.2206
    2MOL      F  861  -0.461   5.067   2.803 -0.0203  0.1120  0.2145
    2MOL      C  862  -0.496   5.268   2.696 -0.1761  0.2766 -0.1847
    2MOL      H  863   0.282   5.425   3.132 -0.6084 -0.4100  0.5520
    2MOL      H  864   0.141   5.314   3.129 -0.4586 -0.5303  2.0029
    2MOL      N  865  -0.249   5.802   2.845 -0.0179 -0.3456  0.2489
    2MOL      O  866  -0.039   5.925   2.768 -0.4351 -0.3166  0.0628
    2MOL      O  867  -0.127   5.721   2.673 -0.0480 -0.6677  0.1280
    2MOL      F  868  -0.475   5.195   2.582  0.1452 -0.5341 -0.0260
    2MOL      F  869  -0.631   5.264   2.710 -0.0892 -0.2147  0.3340
    2MOL      S  870  -0.438   5.446   2.681 -0.1838  0.4700  0.3345
    2MOL      S  871  -0.299   5.923   2.917  0.3104  0.0878  0.1611
    2MOL      N  872  -0.534   5.524   2.589 -0.3382  0.0133  0.3696
    2MOL      O  873  -0.312   5.446   2.613  0.0831  0.3661 -0.7536
    2MOL      O  874  -0.430   5.505   2.809 -0.3174  0.1933  0.2221
    2MOL      O  875  -0.427   5.877   2.973  0.5384 -0.0389  0.7014
    2MOL      O  876  -0.202   5.986   3.006  0.5379 -0.0243  0.3818
    2MOL      C  877  -0.350   6.052   2.797  0.2779 -0.2582 -0.0140
    2MOL      S  878  -0.523   5.682   2.598  0.1691  0.1410 -0.0086
    2MOL      F  879  -0.391   6.160   2.865 -0.2459 -0.0177  0.0181
    2MOL      F  880  -0.452   6.008   2.719  0.3759 -0.6590 -0.1706
    2MOL      F  881  -0.258   6.086   2.711 -0.5878 -0.0080 -0.0542
    2MOL      O  882  -0.396   5.729   2.543 -0.1197 -0.6035 -0.7673
    2MOL      O  883  -0.542   5.741   2.728  0.8220 -0.4611  0.1957
    2MOL      C  884  -0.641   5.760   2.475 -0.1325  0.2825  0.2038
    2MOL      F  885  -0.768   5.730   2.506 -0.4145 -0.3073  0.2236
    2MOL      F  886  -0.621   5.895   2.465 -0.2710  0.2466  0.1791
    2MOL      F  887  -0.629   5.704   2.353  0.2079  0.4260  0.5845
    2MOL      O  888  -0.350   4.691   2.803 -0.8286 -0.5106  0.2109
    2MOL      C  889  -0.248   4.646   2.731 -0.1827 -0.6113 -0.0154
    2MOL      C  890  -0.232   4.704   2.594 -0.1016  0.0254  0.1462
    2MOL      O  891  -0.170   4.570   2.781 -0.1550  0.0359 -0.2690
    2MOL      C  892  -0.352   4.713   2.510 -0.3148  0.1893 -0.4682
    2MOL      C  893  -0.105   4.760   2.557 -0.3164  0.5740 -0.2788
    2MOL      C  894  -0.326   4.790   2.395  0.4055 -0.1999  0.9802
    2MOL      C  895  -0.481   4.627   2.516 -0.7060  0.5993  0.4210
    2MOL      C  896  -0.089   4.841   2.447 -0.5072 -0.6807  0.4587
    2MOL      H  897  -0.023   4.755   2.629 -0.4179  1.5622 -0.0726
    2MOL      C  898  -0.205   4.861   2.366  0.5156  0.7883 -0.6821
    2MOL      H  899  -0.404   4.794   2.319  0.9688 -1.3782  0.3152
    2MOL      F  900  -0.584   4.704   2.479 -0.1065 -0.0472  0.2310
    2MOL      F  901  -0.526   4.589   2.638 -0.4455  0.0418 -0.1362
    2MOL      C  902  -0.467   4.497   2.427  0.1547  0.1653 -0.3157
    2MOL      C  903   0.050   4.906   2.412  0.2321  0.5127 -0.4553
    2MOL      C  904  -0.202   4.935   2.233 -0.5025 -0.1181  0.3424
    2MOL      O  905  -0.351   4.416   2.472  0.1860  0.0879  0.2940
    2MOL      F  906  -0.585   4.426   2.430  0.1791 -0.1139  0.5595
    2MOL      F  907  -0.447   4.541   2.302  0.2750 -0.3487  0.0352
    2MOL      F  908   0.138   4.926   2.520  0.2006  0.2037  0.0360
    2MOL      F  909   0.034   5.031   2.356 -0.0481  0.0571  0.2970
    2MOL      C  910   0.126   4.823   2.310 -0.3053 -0.4615  0.6331
    2MOL      O  911  -0.202   5.072   2.256  0.7204  0.3594  0.0586
    2MOL      O  912  -0.192   4.886   2.123  0.3975  0.1871  0.3174
    2MOL      C  913  -0.327   4.297   2.401 -0.3306 -0.0201 -0.2560
    2MOL      F  914   0.054   4.809   2.200 -0.4856 -0.2588  0.0837
    2MOL      F  915   0.235   4.890   2.265  0.1381  0.0407  0.3116
    2MOL      O  916   0.159   4.698   2.375 -0.2827 -0.4539  0.4246
    2MOL      C  917  -0.165   5.165   2.153  0.7095  0.2195  0.4286
    2MOL      C  918  -0.196   4.227   2.447  0.0687  0.0013  0.3167
    2MOL      F  919  -0.313   4.320   2.270  0.4804  0.2907  0.4080
    2MOL      F  920  -0.428   4.209   2.422 -0.0641  0.3113 -0.0888
    2MOL      C  921   0.260   4.611   2.318 -0.5732  0.3113  0.0697
    2MOL      H  922  -0.067   5.142   2.109 -0.2620  0.7718 -2.2252
    2MOL      H  923  -0.233   5.165   2.067 -0.4525  1.1022  1.3022
    2MOL      C  924  -0.159   5.307   2.220  0.1279 -0.1413  0.2030
    2MOL      F  925  -0.093   4.298   2.399  0.6514 -0.0142 -0.2462
    2MOL      F  926  -0.180   4.108   2.375  0.7694 -0.0020 -0.0160
    2MOL      S  927  -0.158   4.197   2.617  0.4508  0.2389 -0.0686
    2MOL      F  928   0.387   4.666   2.345  0.5601 -0.2778 -0.2080
    2MOL      F  929   0.254   4.619   2.182  0.1481 -0.2765  0.0162
    2MOL      C  930   0.244   4.461   2.377  0.2885 -0.0577  0.2496
    2MOL      H  931  -0.109   5.375   2.150  0.3021 -1.0763 -0.6022
    2MOL      H  932  -0.260   5.347   2.236  0.8169  0.7817  2.8059
    2MOL      N  933  -0.283   4.125   2.670 -0.8875 -0.6804 -0.0133
    2MOL      O  934  -0.031   4.132   2.613  0.0608  0.7148 -0.3140
    2MOL      O  935  -0.155   4.335   2.669  0.4473 -0.5229 -0.3701
    2MOL      F  936   0.140   4.398   2.313 -0.5768  0.5844 -0.5623
    2MOL      F  937   0.356   4.397   2.368  0.9720  0.2016 -0.0638
    2MOL      S  938   0.203   4.475   2.561 -0.0395 -0.0935  0.3207
    2MOL      S  939  -0.284   3.970   2.707  0.1117  0.1708 -0.1881
    2MOL      N  940   0.305   4.554   2.650  0.0111 -0.0044  0.1223
    2MOL      O  941   0.191   4.334   2.599  0.2407 -0.3002 -0.3552
    2MOL      O  942   0.068   4.524   2.570  0.3719  0.1084 -0.1312
    2MOL      O  943  -0.163   3.936   2.774  0.3746  0.4609 -0.0886
    2MOL      O  944  -0.406   3.936   2.775  0.3545  0.0612  0.0655
    2MOL      C  945  -0.277   3.861   2.561  0.1797  0.3131 -0.1303
    2MOL      S  946   0.271   4.587   2.796  0.1344 -0.1585 -0.0010
    2MOL      F  947  -0.308   3.733   2.590  0.1192  0.2193 -0.5370
    2MOL      F  948  -0.159   3.865   2.501 -0.0510  0.2040 -0.4087
    2MOL      F  949  -0.363   3.903   2.467 -0.2222 -0.3307 -0.2765
    2MOL      O  950   0.360   4.504   2.878 -0.0683  0.0932 -0.2080
    2MOL      O  951   0.134   4.559   2.843 -0.0539 -0.0429  0.3671
    2MOL      C  952   0.320   4.761   2.842 -0.6224 -0.0734 -0.0422
    2MOL      F  953   0.443   4.784   2.793  0.5161 -0.0818  0.7109
    2MOL      F  954   0.237   4.854   2.789  0.5852  0.5251  0.1075
    2MOL      F  955   0.331   4.794   2.976  0.1861  0.0713  0.4000
    2MOL      O  956  -0.379   4.863   3.884  0.0242 -0.1332  0.4996
    2MOL      C  957  -0.417   4.747   3.817  0.0034  0.3531 -0.2864
    2MOL      C  958  -0.379   4.754   3.671 -0.0531  0.5481 -0.1161
    2MOL      O  959  -0.467   4.649   3.868 -0.1391  0.0472 -0.5111
    2MOL      C  960  -0.467   4.718   3.563 -0.2287  0.2534  0.3037
    2MOL      C  961  -0.243   4.779   3.647  0.1629 -0.1520  0.3288
    2MOL      C  962  -0.410   4.728   3.433  0.6479  0.6483  0.5622
    2MOL      C  963  -0.623   4.693   3.583  0.1422  0.0091  0.8752
    2MOL      C  964  -0.187   4.776   3.518  0.1382 -0.4395 -0.4977
    2MOL      H  965  -0.173   4.778   3.730  1.6846 -0.5407 -0.9145
    2MOL      C  966  -0.276   4.754   3.408 -0.9446  0.2568  0.4027
    2MOL      H  967  -0.460   4.700   3.342  2.9385 -1.5463 -0.1410
    2MOL      F  968  -0.682   4.782   3.667 -0.1544  0.5944  0.6395
    2MOL      F  969  -0.638   4.569   3.631  0.0105 -0.2589 -0.1883
    2MOL      C  970  -0.701   4.692   3.447  0.0843  0.1886  0.1699
    2MOL      C  971  -0.034   4.800   3.519 -0.0719  0.8640  0.5250
    2MOL      C  972  -0.233   4.773   3.260  0.6908  0.0336 -0.5765
    2MOL      O  973  -0.674   4.824   3.395 -0.2225  0.1647  0.0409
    2MOL      F  974  -0.662   4.587   3.370  0.3545  0.4475 -0.2837
    2MOL      F  975  -0.832   4.673   3.468  0.3989  0.0413 -0.4635
    2MOL      F  976   0.028   4.758   3.399 -0.4300  0.4341  0.1620
    2MOL      F  977   0.026   4.722   3.625  0.3215 -0.5073  0.1497
    2MOL      C  978  -0.006   4.949   3.545  0.4638  0.8227 -0.0547
    2MOL      O  979  -0.309   4.709   3.167  0.6519  1.0394  0.4420
    2MOL      O  980  -0.143   4.849   3.233 -0.2846  0.1172  0.2500
    2MOL      C  981  -0.724   4.846   3.268 -0.3432 -0.0710  0.3595
    2MOL      F  982  -0.041   4.983   3.672 -0.4632  0.4710 -0.5436
    2MOL      F  983   0.120   4.975   3.531  0.1039 -0.2620  0.1133
    2MOL      O  984  -0.085   5.015   3.443  0.1107  0.7937 -0.0358
    2MOL      C  985  -0.276   4.722   3.031  0.3695 -0.3992  0.4021
    2MOL      C  986  -0.642   4.966   3.217 -0.6302  0.2384  0.0565
    2MOL      F  987  -0.857   4.875   3.267 -0.1529  0.0494 -0.4703
    2MOL      F  988  -0.700   4.750   3.181  0.0551 -0.4873  0.2925
    2MOL      C  989  -0.127   5.152   3.463  0.2322 -0.2085  0.2793
    2MOL      H  990  -0.271   4.829   3.008  0.6725 -0.6369 -0.6963
    2MOL      H  991  -0.178   4.681   3.005 -0.4682 -1.3301 -1.5374
    2MOL      C  992  -0.379   4.657   2.942  0.1849 -0.0655  0.2572
    2MOL      F  993  -0.677   4.996   3.093 -0.7296  0.3089  0.0742
    2MOL      F  994  -0.509   4.935   3.201  0.0058  0.2266 -0.2615
    2MOL      S  995  -0.679   5.108   3.318 -0.1773 -0.0461  0.0974
    2MOL      F  996  -0.018   5.224   3.502  0.2210  0.6784 -0.2712
    2MOL      F  997  -0.226   5.163   3.558 -0.1513 -0.0772 -0.1118
    2MOL      C  998  -0.174   5.215   3.328 -0.8716 -0.4086 -0.2570
    2MOL      H  999  -0.390   4.551   2.968 -1.3225  0.0588  0.2177
    2MOL      H 1000  -0.474   4.702   2.972  1.3761  2.8696 -0.0442
    2MOL      N 1001  -0.614   5.097   3.464  0.3922  0.4152  0.7251
    2MOL      O 1002  -0.611   5.222   3.257  0.4321 -0.0017  0.2541
    2MOL      O 1003  -0.824   5.137   3.320  0.1284 -0.2258 -0.4319
    2MOL      F 1004  -0.076   5.240   3.238  0.1284  0.0464  0.1133
    2MOL      F 1005  -0.274   5.137   3.258 -0.1865  0.2353  0.2204
    2MOL      S 1006  -0.253   5.376   3.344  0.0976  0.4886 -0.1077
    2MOL      S 1007  -0.680   5.182   3.571 -0.3590  0.2671  0.0603
    2MOL      N 1008  -0.260   5.448   3.208 -0.4566 -0.3153  0.0347
    2MOL      O 1009  -0.167   5.442   3.434  0.1896  0.4301 -0.2718
    2MOL      O 1010  -0.383   5.342   3.399  0.0834 -0.2460  0.1206
    2MOL      O 1011  -0.663   5.318   3.521  0.0163  0.1683 -0.4213
    2MOL      O 1012  -0.829   5.159   3.584 -0.3485 -0.0321  0.1880
    2MOL      C 1013  -0.598   5.168   3.730 -0.3184 -0.2841  0.1320
    2MOL      S 1014  -0.380   5.545   3.183  0.0211  0.6156 -0.0149
    2MOL      F 1015  -0.464   5.175   3.718 -0.1016 -0.0233 -0.1916
    2MOL      F 1016  -0.619   5.049   3.783 -1.0326 -0.3218  0.1939
    2MOL      F 1017  -0.642   5.263   3.810  0.1238  0.2086 -0.0132
    2MOL      O 1018  -0.513   5.500   3.207 -0.2721 -0.2206  0.1464
    2MOL      O 1019  -0.362   5.604   3.052 -0.5214 -0.0918 -0.0711
    2MOL      C 1020  -0.376   5.681   3.291 -0.2920 -0.3105 -1.0726
    2MOL      F 1021  -0.474   5.770   3.260  0.5071 -0.0922  0.2681
    2MOL      F 1022  -0.386   5.659   3.421  0.5025 -0.1345  0.7361
    2MOL      F 1023  -0.265   5.750   3.278  0.2029 -0.2500 -0.1624
    2MOL      O 1024  -0.744   4.161   3.770  0.1437 -0.1660 -0.1603
    2MOL      C 1025  -0.799   4.194   3.892 -0.4874  0.2056  0.5777
    2MOL      C 1026  -0.762   4.329   3.947 -0.5595  0.1809 -0.1456
    2MOL      O 1027  -0.868   4.119   3.950  0.2977  0.0809 -0.4746
    2MOL      C 1028  -0.826   4.451   3.927  0.0051 -0.4992 -0.6060
    2MOL      C 1029  -0.653   4.323   4.040 -0.0879  0.0911 -0.2276
    2MOL      C 1030  -0.778   4.567   3.996  0.5810  0.0045 -0.1360
    2MOL      C 1031  -0.945   4.473   3.831 -0.3417  0.2403  0.7320
    2MOL      C 1032  -0.599   4.439   4.103 -0.0632 -0.5472  0.1089
    2MOL      H 1033  -0.611   4.226   4.066  1.4657  0.8083  0.0305
    2MOL      C 1034  -0.663   4.564   4.076 -1.3195  0.0341  0.9104
    2MOL      H 1035  -0.828   4.662   3.981 -0.8525 -0.9013 -1.4632
    2MOL      F 1036  -0.990   4.351   3.783 -0.4972 -0.9005  0.0610
    2MOL      F 1037  -0.912   4.537   3.723  0.1918  0.5920 -0.2938
    2MOL      C 1038  -1.068   4.544   3.894 -1.2212 -0.1526  0.5850
    2MOL      C 1039  -0.472   4.417   4.187  0.5934 -0.3537 -0.1894
    2MOL      C 1040  -0.609   4.691   4.131  0.7404 -0.2110  0.0978
    2MOL      O 1041  -1.074   4.493   4.027  0.2988  0.0111 -0.5097
    2MOL      F 1042  -1.056   4.676   3.897 -0.1501  0.1606  0.0876
    2MOL      F 1043  -1.185   4.518   3.824 -0.1686 -0.2632 -0.0607
    2MOL      F 1044  -0.385   4.514   4.176  0.2059 -0.1045 -0.0737
    2MOL      F 1045  -0.402   4.308   4.137 -0.0613 -0.4134 -0.1293
    2MOL      C 1046  -0.499   4.391   4.334 -0.5897  0.1003 -0.8457
    2MOL      O 1047  -0.633   4.796   4.046  0.2886  0.1000 -1.0170
    2MOL      O 1048  -0.554   4.705   4.240 -0.3814 -0.0630 -0.4325
    2MOL      C 1049  -1.158   4.555   4.126 -0.3188 -0.1562 -0.4127
    2MOL      F 1050  -0.393   4.419   4.410 -0.9112 -0.6542 -0.0545
    2MOL      F 1051  -0.604   4.469   4.376 -0.2110  0.4706  0.3425
    2MOL      O 1052  -0.530   4.253   4.345 -0.6237 -0.0698 -0.2160
    2MOL      C 1053  -0.545   4.911   4.057 -0.2628 -0.2676 -0.1545
    2MOL      C 1054  -1.171   4.451   4.248  0.4649  0.6187 -0.5416
    2MOL      F 1055  -1.279   4.605   4.079 -0.7342 -0.2246  0.4859
    2MOL      F 1056  -1.087   4.666   4.171  0.1167  0.7467 -0.6075
    2MOL      C 1057  -0.583   4.200   4.472 -0.3127 -0.4221  0.4378
    2MOL      H 1058  -0.582   5.003   4.009  3.1933  0.8496 -0.9621
    2MOL      H 1059  -0.538   4.938   4.163  2.2432 -1.5098  0.0749
    2MOL      C 1060  -0.396   4.875   4.027  0.2830 -0.2354 -0.5270
    2MOL      F 1061  -1.284   4.482   4.312  0.0211  0.3519 -0.1039
    2MOL      F 1062  -1.078   4.470   4.351 -0.3660  0.0027 -0.0581
    2MOL      S 1063  -1.180   4.284   4.183  0.2290 -0.4508 -0.4782
    2MOL      F 1064  -0.704   4.250   4.511 -0.0789  0.1877 -0.2862
    2MOL      F 1065  -0.500   4.236   4.569  0.1737 -0.1272 -0.0954
    2MOL      C 1066  -0.598   4.043   4.456 -0.5078 -0.4312 -0.0182
    2MOL      H 1067  -0.336   4.956   4.071 -0.4066 -0.6554  1.2825
    2MOL      H 1068  -0.362   4.784   4.079  1.4891 -0.2357 -1.2952
    2MOL      N 1069  -1.275   4.272   4.062  0.2461 -0.3504  0.2459
    2MOL      O 1070  -1.042   4.236   4.159 -0.3522  0.7457 -0.3829
    2MOL      O 1071  -1.235   4.207   4.292 -0.7041  0.3809 -0.1477
    2MOL      F 1072  -0.502   3.980   4.386 -0.1555 -0.2235  0.3984
    2MOL      F 1073  -0.589   3.987   4.583  0.4954 -0.2371  0.1208
    2MOL      S 1074  -0.742   3.988   4.372 -0.5663  0.2515 -0.6373
    2MOL      S 1075  -1.256   4.143   3.971  0.2906  0.0852 -0.2029
    2MOL      N 1076  -0.863   4.016   4.465 -0.2647 -0.7584 -0.1351
    2MOL      O 1077  -0.736   3.847   4.326  0.2321  0.0657  0.2591
    2MOL      O 1078  -0.745   4.068   4.252 -0.2970 -0.2638  0.4087
    2MOL      O 1079  -1.229   4.188   3.832  0.2979 -0.6020  0.2002
    2MOL      O 1080  -1.163   4.041   4.016  0.2243 -0.3907  0.5554
    2MOL      C 1081  -1.425   4.065   3.969 -0.6743  0.1059 -0.2377
    2MOL      S 1082  -1.001   3.962   4.421  0.0959 -0.3642 -0.0080
    2MOL      F 1083  -1.515   4.123   3.887  0.2266 -0.2330  0.2109
    2MOL      F 1084  -1.476   4.056   4.093 -0.3486 -0.1069 -0.9792
    2MOL      F 1085  -1.413   3.934   3.935  0.2088  0.2852 -0.5254
    2MOL      O 1086  -1.005   3.941   4.275 -0.1167 -0.2698 -0.2251
    2MOL      O 1087  -1.104   4.052   4.476  0.1446 -0.1933 -0.5729
    2MOL      C 1088  -1.050   3.808   4.506 -0.2264  0.0561 -0.4187
    2MOL      F 1089  -1.047   3.826   4.644  0.3226 -0.3751  0.5337
    2MOL      F 1090  -1.171   3.768   4.473  0.3725 -0.1049  0.1233
    2MOL      F 1091  -0.957   3.715   4.473  0.0922 -0.3789 -0.1766
    2MOL      O 1092   0.075   3.680   3.591  0.3326  0.2081 -0.0990
    2MOL      C 1093   0.005   3.726   3.701  0.0478  0.0106  0.3811
    2MOL      C 1094  -0.130   3.784   3.671  0.1304  0.3664  0.2039
    2MOL      O 1095   0.045   3.716   3.816  0.3018  0.7242 -0.8067
    2MOL      C 1096  -0.254   3.741   3.737 -0.3352 -0.0962  0.3761
    2MOL      C 1097  -0.135   3.875   3.563  1.0279 -0.2281 -0.8088
    2MOL      C 1098  -0.368   3.809   3.695 -0.1209 -0.7590  0.0794
    2MOL      C 1099  -0.271   3.630   3.840 -0.2344  0.1166 -0.0322
    2MOL      C 1100  -0.250   3.941   3.520  0.1548  0.4876  0.1428
    2MOL      H 1101  -0.041   3.894   3.511  1.7516 -0.0449  0.5342
    2MOL      C 1102  -0.369   3.905   3.588 -0.3185  0.1598  0.2868
    2MOL      H 1103  -0.462   3.794   3.747 -0.1752  1.2197  0.6578
    2MOL      F 1104  -0.184   3.530   3.807 -0.1992 -0.1915 -0.2196
    2MOL      F 1105  -0.393   3.570   3.824 -0.4133  0.0941  0.0703
    2MOL      C 1106  -0.258   3.693   3.985 -0.5446 -0.2903 -0.0515
    2MOL      C 1107  -0.238   4.038   3.395  0.1519 -0.5503  0.0986
    2MOL      C 1108  -0.496   3.976   3.548 -0.3142  0.0323 -0.0428
    2MOL      O 1109  -0.285   3.589   4.076  0.2981  0.3161 -0.1041
    2MOL      F 1110  -0.139   3.740   4.006  0.2524 -0.2413 -0.9631
    2MOL      F 1111  -0.341   3.792   4.007 -0.2367 -0.3218 -0.4617
    2MOL      F 1112  -0.349   4.070   3.321  0.3483  0.5293 -0.1117
    2MOL      F 1113  -0.150   3.986   3.302 -0.0829  0.0270 -0.0006
    2MOL      C 1114  -0.178   4.179   3.437 -0.7380 -0.3504 -0.0465
    2MOL      O 1115  -0.507   4.102   3.598 -0.6156 -0.2195 -0.0836
    2MOL      O 1116  -0.576   3.924   3.475 -0.2684 -0.0829  0.2983
    2MOL      C 1117  -0.269   3.609   4.217  0.3042 -0.5861  0.0655
    2MOL      F 1118  -0.247   4.244   3.530 -0.6005  0.4357  0.6219
    2MOL      F 1119  -0.058   4.154   3.486 -0.3513 -0.6184  0.4549
    2MOL      O 1120  -0.164   4.252   3.314  0.0049 -0.9179 -0.5686
    2MOL      C 1121  -0.616   4.186   3.560 -0.1481 -0.2499 -0.1762
    2MOL      C 1122  -0.323   3.489   4.291  0.3105 -0.3002  0.1956
    2MOL      F 1123  -0.317   3.731   4.262  0.2209 -0.0919  0.0461
    2MOL      F 1124  -0.135   3.614   4.245 -0.6074 -0.0822  0.3916
    2MOL      C 1125  -0.090   4.379   3.321  0.0181  0.6291 -0.3493
    2MOL      H 1126  -0.580   4.268   3.496 -0.2225  0.0506  0.1652
    2MOL      H 1127  -0.695   4.135   3.504 -3.0270  1.3815  2.1168
    2MOL      C 1128  -0.660   4.249   3.697  0.2216 -0.1421  0.2124
    2MOL      F 1129  -0.300   3.507   4.425  0.3161  0.6165  0.3351
    2MOL      F 1130  -0.269   3.362   4.255  0.1558 -0.0477 -0.2623
    2MOL      S 1131  -0.507   3.479   4.272 -0.2253 -0.0692 -0.0257
    2MOL      F 1132   0.038   4.362   3.359 -0.3018 -0.4916  0.2414
    2MOL      F 1133  -0.159   4.469   3.399 -0.2146  0.0849 -0.2237
    2MOL      C 1134  -0.090   4.435   3.176  0.1003 -0.9104  0.5463
    2MOL      H 1135  -0.567   4.272   3.749  0.3655  0.4364 -0.2861
    2MOL      H 1136  -0.721   4.339   3.679  0.3775  0.2311  1.4749
    2MOL      N 1137  -0.567   3.421   4.399  0.8823 -0.3569  0.0195
    2MOL      O 1138  -0.560   3.609   4.247  0.3405 -0.3309  0.1045
    2MOL      O 1139  -0.534   3.392   4.161 -0.3566 -0.0659 -0.4746
    2MOL      F 1140  -0.216   4.459   3.135 -0.5115  0.0012  0.1045
    2MOL      F 1141  -0.034   4.557   3.160 -0.0211 -0.3726 -0.1087
    2MOL      S 1142  -0.018   4.318   3.060  0.3206  0.1557 -0.1524
    2MOL      S 1143  -0.716   3.396   4.403 -0.2791 -0.4671 -0.0615
    2MOL      N 1144   0.133   4.307   3.064  0.2420  0.1832 -0.3826
    2MOL      O 1145  -0.046   4.379   2.928 -0.1321 -0.1525  0.8666
    2MOL      O 1146  -0.095   4.195   3.069  0.2274 -0.1314  0.1937
    2MOL      O 1147  -0.792   3.510   4.363 -0.1891  0.0904  0.1397
    2MOL      O 1148  -0.746   3.289   4.312  0.5235  0.2041 -0.2399
    2MOL      C 1149  -0.761   3.357   4.574  0.7142 -0.0324  0.0867
    2MOL      S 1150   0.205   4.211   2.970  0.1568  0.0635 -0.0279
    2MOL      F 1151  -0.747   3.461   4.663  0.4531  0.1616  0.0262
    2MOL      F 1152  -0.696   3.248   4.625  0.6413  0.5163 -0.3444
    2MOL      F 1153  -0.886   3.313   4.575 -0.1359 -0.2241  0.0583
    2MOL      O 1154   0.349   4.223   2.978  0.3095 -0.7661 -0.0017
    2MOL      O 1155   0.150   4.206   2.838  0.2993 -0.3362 -0.0452
    2MOL      C 1156   0.177   4.034   3.025  0.0223  0.4000  0.0738
    2MOL      F 1157   0.061   3.983   2.979 -0.0885  0.3495 -0.2147
    2MOL      F 1158   0.280   3.958   2.984 -0.0647 -0.2214  0.1062
    2MOL      F 1159   0.167   4.023   3.154  0.1387  0.5865 -0.0933
    2MOL      O 1160  -0.306   3.183   3.782 -0.7259 -0.4565  0.4350
    2MOL      C 1161  -0.204   3.097   3.765 -0.2830  0.2890  0.0428
    2MOL      C 1162  -0.088   3.149   3.691 -0.3052  0.4700 -0.0454
    2MOL      O 1163  -0.218   2.974   3.783 -0.0756  0.0801 -0.0089
    2MOL      C 1164   0.010   3.225   3.752  0.4927 -0.7041  0.3149
    2MOL      C 1165  -0.097   3.149   3.551 -0.1569 -0.4139  0.1659
    2MOL      C 1166   0.102   3.288   3.667  0.5453  0.5405  1.1445
    2MOL      C 1167   0.016   3.262   3.903  0.3436  0.1035 -0.0481
    2MOL      C 1168  -0.004   3.204   3.460 -0.2095  0.4577 -0.2548
    2MOL      H 1169  -0.177   3.090   3.508 -0.2151  0.0373 -0.3558
    2MOL      C 1170   0.096   3.275   3.526 -0.0997  0.1932 -0.6325
    2MOL      H 1171   0.181   3.346   3.714  0.1046  1.8434  0.3266
    2MOL      F 1172  -0.109   3.281   3.953  0.5071 -0.1051  0.7490
    2MOL      F 1173   0.084   3.384   3.914  0.4218  0.5021 -0.1080
    2MOL      C 1174   0.090   3.156   3.988 -0.2079  0.3761 -0.1542
    2MOL      C 1175  -0.034   3.196   3.310  0.0514  0.4955  0.0673
    2MOL      C 1176   0.200   3.343   3.445  0.0733 -0.5513 -0.3997
    2MOL      O 1177   0.023   3.029   3.983 -0.1750  0.0688 -0.4348
    2MOL      F 1178   0.214   3.149   3.943 -0.7261 -0.0042 -0.0366
    2MOL      F 1179   0.100   3.212   4.115  0.1295  0.1989  0.0112
    2MOL      F 1180   0.000   3.309   3.246  0.1457 -0.3154  0.2182
    2MOL      F 1181  -0.170   3.178   3.282  0.5355  0.2285 -0.5385
    2MOL      C 1182   0.042   3.083   3.235  0.6891  0.1266  0.2004
    2MOL      O 1183   0.162   3.469   3.421  0.0153  0.1402 -0.2600
    2MOL      O 1184   0.313   3.304   3.435 -0.6244  0.0924 -0.1264
    2MOL      C 1185   0.068   2.933   4.084  0.0868 -0.6735 -0.3056
    2MOL      F 1186   0.023   3.096   3.101 -0.0505  0.1384  0.3180
    2MOL      F 1187   0.177   3.104   3.242  0.1568  0.1961  0.0457
    2MOL      O 1188  -0.003   2.963   3.300 -0.1263  0.3564 -0.4971
    2MOL      C 1189   0.246   3.585   3.457  0.0328  0.5427 -0.1333
    2MOL      C 1190   0.013   2.793   4.061 -0.6016 -0.2461  0.0404
    2MOL      F 1191   0.031   2.975   4.204 -0.4821 -0.5956 -0.1369
    2MOL      F 1192   0.200   2.928   4.097 -0.0552  0.0744 -0.0641
    2MOL      C 1193  -0.014   2.848   3.211  0.0148 -0.2735 -0.3887
    2MOL      H 1194   0.352   3.559   3.452 -0.1943 -0.4840  0.2695
    2MOL      H 1195   0.230   3.672   3.392  1.6074  0.5690 -0.5133
    2MOL      C 1196   0.210   3.633   3.603 -0.3156  0.5377 -0.1359
    2MOL      F 1197  -0.121   2.781   4.084  0.1816 -0.3069  0.0650
    2MOL      F 1198   0.069   2.712   4.155 -0.1251  0.3894 -0.0610
    2MOL      S 1199   0.050   2.729   3.894  0.1674  0.1250 -0.0989
    2MOL      F 1200   0.105   2.839   3.145 -0.0764 -0.2055 -0.2752
    2MOL      F 1201  -0.110   2.857   3.118 -0.1912 -0.3567  1.1443
    2MOL      C 1202  -0.031   2.715   3.292 -0.2481 -0.0716  0.1281
    2MOL      H 1203   0.213   3.545   3.669 -2.1914 -0.0791 -0.7999
    2MOL      H 1204   0.274   3.717   3.633  1.4809 -0.8290  0.0333
    2MOL      N 1205   0.169   2.802   3.832  0.0671  0.4181 -0.0726
    2MOL      O 1206   0.076   2.585   3.901  0.0503  0.1290  0.6289
    2MOL      O 1207  -0.076   2.749   3.823 -0.3631 -0.4237 -0.6628
    2MOL      F 1208  -0.031   2.612   3.201 -0.6057  0.3410  0.3817
    2MOL      F 1209   0.080   2.702   3.369 -0.3065 -0.3422  0.9340
    2MOL      S 1210  -0.181   2.704   3.394 -0.0615 -0.0497 -0.0224
    2MOL      S 1211   0.182   2.776   3.681 -0.0441  0.1298  0.2460
    2MOL      N 1212  -0.312   2.730   3.310  0.0081 -0.2115 -0.4486
    2MOL      O 1213  -0.181   2.790   3.515  0.3901 -0.1675  0.4463
    2MOL      O 1214  -0.174   2.568   3.436 -0.5206  0.5221 -0.0668
    2MOL      O 1215   0.177   2.632   3.652 -0.1154  0.2367 -0.2433
    2MOL      O 1216   0.078   2.843   3.608  0.1538 -0.0267 -0.5034
    2MOL      C 1217   0.332   2.866   3.613 -0.4970  0.1904 -0.2450
    2MOL      S 1218  -0.444   2.684   3.372  0.1794 -0.6024 -0.1741
    2MOL      F 1219   0.328   3.003   3.610 -0.2547  0.0319 -0.0848
    2MOL      F 1220   0.337   2.830   3.487  0.1601 -0.2999  0.0605
    2MOL      F 1221   0.454   2.833   3.672 -0.1227 -0.7587  0.5443
    2MOL      O 1222  -0.430   2.574   3.463  0.1089  0.1864  0.5673
    2MOL      O 1223  -0.543   2.666   3.270 -0.1497  0.2800 -0.3490
    2MOL      C 1224  -0.526   2.809   3.486  0.0415 -0.3027 -0.0395
    2MOL      F 1225  -0.452   2.814   3.599 -0.5993 -0.5613 -0.1793
    2MOL      F 1226  -0.524   2.935   3.429 -0.6933  0.4571 -0.4133
    2MOL      F 1227  -0.656   2.772   3.511  0.4275 -0.7912 -0.4140
    2MOL      O 1228  -0.974   2.585   4.357 -0.4675  0.6990 -0.5792
    2MOL      C 1229  -0.841   2.589   4.400  0.4213 -0.5473  1.1953
    2MOL      C 1230  -0.759   2.670   4.310  0.3833 -0.1814 -0.0938
    2MOL      O 1231  -0.797   2.533   4.498 -0.4475 -0.7052 -0.5035
    2MOL      C 1232  -0.663   2.757   4.361  0.6177  0.0257 -0.4120
    2MOL      C 1233  -0.770   2.658   4.172 -0.4266 -0.3507 -0.3344
    2MOL      C 1234  -0.599   2.842   4.269  0.0513 -0.4845  0.1104
    2MOL      C 1235  -0.626   2.788   4.504 -1.1166 -0.7720 -1.3571
    2MOL      C 1236  -0.699   2.733   4.080 -0.3414  0.5264  0.1605
    2MOL      H 1237  -0.835   2.583   4.127 -0.3398  0.6102 -2.1393
    2MOL      C 1238  -0.614   2.832   4.128 -0.1803  0.1899  0.4206
    2MOL      H 1239  -0.518   2.910   4.295 -0.3739  0.4090 -0.8106
    2MOL      F 1240  -0.726   2.780   4.598  0.1247  0.2748 -0.4434
    2MOL      F 1241  -0.615   2.923   4.525  0.1002 -0.4253 -0.0713
    2MOL      C 1242  -0.487   2.723   4.546 -0.5343  0.0346 -0.5320
    2MOL      C 1243  -0.734   2.707   3.928 -0.2657 -0.5826 -0.0673
    2MOL      C 1244  -0.513   2.904   4.042  0.6225 -0.2063 -0.1329
    2MOL      O 1245  -0.513   2.578   4.514 -0.5884  0.0202  0.0876
    2MOL      F 1246  -0.380   2.769   4.471  0.1932  0.5186 -0.0639
    2MOL      F 1247  -0.467   2.742   4.682 -0.1408  0.4683 -0.1642
    2MOL      F 1248  -0.692   2.804   3.857  0.1704 -0.3700  0.4248
    2MOL      F 1249  -0.867   2.705   3.911 -0.2857  0.4547  0.0673
    2MOL      C 1250  -0.682   2.573   3.877 -0.2516  0.3616 -0.0533
    2MOL      O 1251  -0.502   3.030   4.070  0.1074  0.0056 -0.4874
    2MOL      O 1252  -0.447   2.842   3.957  0.2811 -0.0410 -0.3478
    2MOL      C 1253  -0.412   2.482   4.553 -0.1259  0.4380 -0.3065
    2MOL      F 1254  -0.766   2.478   3.916 -0.0095  0.6451 -0.3772
    2MOL      F 1255  -0.695   2.577   3.748 -0.0743  0.5948  0.0929
    2MOL      O 1256  -0.544   2.555   3.925  0.7261  0.4414 -0.4646
    2MOL      C 1257  -0.398   3.113   4.007  0.1961  0.4165  0.3545
    2MOL      C 1258  -0.474   2.341   4.525  0.2081 -0.3339 -0.0374
    2MOL      F 1259  -0.380   2.490   4.688  0.3378 -0.0427  0.0964
    2MOL      F 1260  -0.297   2.505   4.491 -0.4338 -0.1684  0.1865
    2MOL      C 1261  -0.501   2.421   3.940 -0.0134 -0.0478 -0.6033
    2MOL      H 1262  -0.392   3.214   4.050  0.8737  1.0070 -1.0699
    2MOL      H 1263  -0.301   3.065   4.022 -1.1273 -1.8686  2.2448
    2MOL      C 1264  -0.422   3.145   3.858 -0.0733  0.0899  0.2333
    2MOL      F 1265  -0.389   2.240   4.504 -0.0096  0.2199  0.1293
    2MOL      F 1266  -0.532   2.353   4.404  0.0685  0.2157  0.0533
    2MOL      S 1267  -0.596   2.299   4.651  0.3161  0.1008  0.2079
    2MOL      F 1268  -0.556   2.330   3.849 -0.2489 -0.1542  0.1816
    2MOL      F 1269  -0.538   2.387   4.062 -0.0430 -0.3342  0.0878
    2MOL      C 1270  -0.340   2.413   3.932  0.7384 -0.6715  0.1746
    2MOL      H 1271  -0.467   3.053   3.817 -1.0369  0.4281  0.5109
    2MOL      H 1272  -0.486   3.231   3.839  0.9266  1.1669  1.4912
    2MOL      N 1273  -0.707   2.210   4.593  0.1212  0.0470  0.5689
    2MOL      O 1274  -0.518   2.229   4.754 -0.1857  0.0576 -0.8800
    2MOL      O 1275  -0.653   2.419   4.707  0.6301  0.3807 -0.0423
    2MOL      F 1276  -0.290   2.491   4.028 -0.3311 -0.2788  0.1681
    2MOL      F 1277  -0.291   2.289   3.951  0.2749  0.8075  0.1170
    2MOL      S 1278  -0.284   2.461   3.766 -0.5272 -0.3259  0.1389
    2MOL      S 1279  -0.836   2.193   4.674  0.6402  0.1012  0.5429
    2MOL      N 1280  -0.136   2.420   3.748 -0.1154 -0.0772 -0.1739
    2MOL      O 1281  -0.299   2.605   3.766  0.3581  0.6755 -0.4229
    2MOL      O 1282  -0.375   2.410   3.668  0.0243 -0.6544  0.2676
    2MOL      O 1283  -0.801   2.174   4.812 -0.5748 -0.0800 -0.0348
    2MOL      O 1284  -0.910   2.316   4.669 -0.1871 -0.1668  0.5294
    2MOL      C 1285  -0.960   2.070   4.612  0.1101 -0.2363 -0.4223
    2MOL      S 1286  -0.096   2.310   3.649 -0.1092  0.2370 -0.0282
    2MOL      F 1287  -0.913   1.944   4.613  0.2871  0.1204 -0.2746
    2MOL      F 1288  -0.987   2.095   4.478 -0.3147  0.1202 -0.0878
    2MOL      F 1289  -1.072   2.060   4.683 -0.0130  0.2955  0.1318
    2MOL      O 1290   0.048   2.316   3.636  0.1424  0.8485  0.0916
    2MOL      O 1291  -0.171   2.297   3.525 -0.1792 -0.2298  0.3578
    2MOL      C 1292  -0.128   2.141   3.718  0.3228 -0.0462  0.5182
    2MOL      F 1293  -0.257   2.105   3.729  0.2374 -0.3137  0.4755
    2MOL      F 1294  -0.082   2.048   3.635  0.1748 -0.1149  0.2621
    2MOL      F 1295  -0.068   2.129   3.837 -0.0094 -0.1795  0.9525
    2MOL      H 1296  -1.405   3.180   4.689  0.8414  0.0971  0.4579
    2MOL      O 1297  -1.465   3.194   4.765  0.0987  0.3542 -0.1593
    2MOL      C 1298  -1.525   3.073   4.783  0.8016  0.6927  0.2647
    2MOL      C 1299  -1.487   2.959   4.688 -0.0497  0.5491 -0.4205
    2MOL      O 1300  -1.611   3.052   4.865  0.1290 -0.3076 -0.1574
    2MOL      C 1301  -1.422   2.837   4.729  0.4944 -0.2333  0.2730
    2MOL      C 1302  -1.528   2.976   4.557 -1.1454  0.0632 -0.0780
    2MOL      C 1303  -1.399   2.747   4.629 -0.3825  0.3773  0.9829
    2MOL      C 1304  -1.389   2.795   4.867  0.3333  0.6329  0.2623
    2MOL      C 1305  -1.510   2.875   4.452  0.5284 -0.2346 -0.8862
    2MOL      H 1306  -1.561   3.075   4.527  0.9192  1.9003  3.1252
    2MOL      C 1307  -1.436   2.758   4.491  0.7610 -0.5582 -0.3798
    2MOL      H 1308  -1.346   2.656   4.658 -1.7345 -0.7463  0.0528
    2MOL      F 1309  -1.380   2.891   4.961 -0.4993 -0.0644  0.5005
    2MOL      F 1310  -1.262   2.747   4.879  0.1453 -0.0842 -0.0138
    2MOL      C 1311  -1.497   2.697   4.917 -0.0992  0.4218  0.0334
    2MOL      C 1312  -1.546   2.926   4.312  0.2622  0.0271 -0.1606
    2MOL      C 1313  -1.385   2.654   4.393  0.1543 -0.6452 -0.1539
    2MOL      O 1314  -1.472   2.570   4.861 -0.9314 -0.0340  0.5139
    2MOL      F 1315  -1.489   2.689   5.052  0.2189 -0.0146 -0.5220
    2MOL      F 1316  -1.619   2.725   4.875 -0.6309  0.1629 -0.2734
    2MOL      F 1317  -1.495   2.846   4.218 -0.4470  0.0629  0.1724
    2MOL      F 1318  -1.487   3.047   4.289  0.5705 -0.2817  0.4144
    2MOL      C 1319  -1.698   2.935   4.283  0.7843  0.8317 -0.1752
    2MOL      O 1320  -1.265   2.615   4.435 -0.1055  0.4086 -0.4362
    2MOL      O 1321  -1.432   2.605   4.290  0.4565 -0.1690 -0.2348
    2MOL      C 1322  -1.518   2.443   4.915 -0.0256 -0.7498 -0.0810
    2MOL      F 1323  -1.766   3.025   4.363  0.2025 -0.1875  0.5380
    2MOL      F 1324  -1.727   2.983   4.159  0.1881 -0.7302  0.0106
    2MOL      O 1325  -1.759   2.799   4.296 -0.2258 -0.0105  0.5322
    2MOL      C 1326  -1.205   2.510   4.363  0.4898  0.5070 -0.0778
    2MOL      C 1327  -1.508   2.323   4.819  0.3111 -0.6251  0.0779
    2MOL      F 1328  -1.649   2.457   4.951  0.0773 -0.0701  0.1458
    2MOL      F 1329  -1.453   2.418   5.028 -0.0875  0.2298 -0.4905
    2MOL      C 1330  -1.897   2.782   4.293  0.3970 -0.3736  0.1933
    2MOL      H 1331  -1.259   2.415   4.365 -0.0698  0.8319  0.7137
    2MOL      H 1332  -1.188   2.538   4.258 -2.2515  1.0572 -0.4625
    2MOL      C 1333  -1.068   2.491   4.430  0.4005 -0.1548 -0.0776
    2MOL      F 1334  -1.575   2.222   4.877  0.1347  0.3413  0.5068
    2MOL      F 1335  -1.384   2.280   4.809 -0.4768 -0.6287  0.5120
    2MOL      S 1336  -1.581   2.357   4.649  0.4213 -0.1239  0.1685
    2MOL      F 1337  -1.966   2.856   4.199  0.1954  0.4964  0.0485
    2MOL      F 1338  -1.956   2.823   4.409 -0.0479 -0.2799 -0.1060
    2MOL      C 1339  -1.936   2.633   4.261 -0.3163  0.5485 -0.0158
    2MOL      H 1340  -1.074   2.516   4.536  1.0970 -1.2128  0.2345
    2MOL      H 1341  -1.026   2.389   4.428  1.9014  0.4021  0.9144
    2MOL      N 1342  -1.589   2.219   4.580 -0.0860  0.6312 -0.4693
    2MOL      O 1343  -1.716   2.398   4.676 -0.1412 -0.2241 -0.1817
    2MOL      O 1344  -1.495   2.453   4.590 -0.0650 -0.5633  0.6174
    2MOL      F 1345  -2.066   2.608   4.286 -0.8421  0.0397 -0.0977
    2MOL      F 1346  -1.910   2.598   4.133 -0.4541 -0.0459  0.4563
    2MOL      S 1347  -1.845   2.521   4.376  0.2515 -0.1739  0.0414
    2MOL      S 1348  -1.521   2.194   4.447 -0.1051  0.3754  0.3135
    2MOL      N 1349  -1.905   2.381   4.367  0.5706  0.1068  0.6011
    2MOL      O 1350  -1.870   2.568   4.510 -0.1349 -0.7686  0.1290
    2MOL      O 1351  -1.711   2.535   4.343 -0.2534 -0.1848 -0.3642
    2MOL      O 1352  -1.570   2.072   4.383 -0.6776 -0.3772  0.1145
    2MOL      O 1353  -1.511   2.307   4.358  0.1961  0.0690 -0.2535
    2MOL      C 1354  -1.341   2.158   4.470  0.9611  0.3808 -0.4600
    2MOL      S 1355  -1.849   2.290   4.257  0.0213  0.3451  0.2253
    2MOL      F 1356  -1.330   2.046   4.547 -0.0997 -0.1050  0.0798
    2MOL      F 1357  -1.274   2.258   4.533  0.4746 -0.0699 -0.1980
    2MOL      F 1358  -1.281   2.135   4.350 -0.7340 -0.1035  0.2471
    2MOL      O 1359  -1.816   2.165   4.322 -0.3604  0.2780 -0.1011
    2MOL      O 1360  -1.733   2.341   4.178 -0.0837  0.2308 -0.3577
    2MOL      C 1361  -1.986   2.243   4.143  0.0415 -0.3761 -0.7269
    2MOL      F 1362  -1.950   2.130   4.081  0.2377 -0.2474 -0.3801
    2MOL      F 1363  -2.099   2.216   4.215  0.1639 -0.2806  0.3840
    2MOL      F 1364  -2.024   2.319   4.041 -0.5323  0.0249 -0.2157
    3MOL      O 1365   3.606   1.623   3.405  0.0154  0.1204  0.2886
    3MOL      C 1366   3.618   1.485   3.441 -0.2951  0.4712 -0.3854
    3MOL      C 1367   3.499   1.427   3.510  0.7487 -0.9511  0.2465
    3MOL      O 1368   3.715   1.414   3.420 -0.5282  0.0703 -0.1253
    3MOL      C 1369   3.403   1.347   3.438 -0.4144  0.6001 -0.0503
    3MOL      C 1370   3.495   1.440   3.647  0.0051  0.2569  0.9006
    3MOL      C 1371   3.302   1.286   3.520 -0.3946  0.2531 -0.1177
    3MOL      C 1372   3.400   1.315   3.286  0.0806  0.8734 -0.0928
    3MOL      C 1373   3.398   1.369   3.721  0.5806  0.4712  0.1966
    3MOL      H 1374   3.565   1.506   3.698  1.0017  0.0591 -0.1690
    3MOL      C 1375   3.300   1.292   3.655  0.5512  0.7881 -0.3949
    3MOL      H 1376   3.227   1.225   3.470 -1.1219  2.2424 -1.6075
    3MOL      F 1377   3.500   1.369   3.222  0.3652  0.3763  0.1818
    3MOL      F 1378   3.291   1.369   3.229  0.2702  0.3539  0.0525
    3MOL      C 1379   3.401   1.161   3.268  0.0664 -0.2794 -0.3428
    3MOL      C 1380   3.391   1.386   3.870  0.2063 -0.4144  0.4082
    3MOL      C 1381   3.190   1.203   3.723  0.0287 -0.1536 -0.1785
    3MOL      O 1382   3.504   1.101   3.354  0.1189  0.4393  0.1963
    3MOL      F 1383   3.282   1.096   3.279  0.1866  0.1535 -0.2186
    3MOL      F 1384   3.426   1.130   3.135  0.0341 -0.2495 -0.2288
    3MOL      F 1385   3.269   1.350   3.922 -0.1028 -0.2356  0.4810
    3MOL      F 1386   3.402   1.519   3.893 -0.0761 -0.2859 -0.5852
    3MOL      C 1387   3.511   1.314   3.947  0.2272  0.4202 -0.0355
    3MOL      O 1388   3.243   1.116   3.815  0.6265 -0.3979  0.3969
    3MOL      O 1389   3.081   1.199   3.683  0.2020  0.2704 -0.1392
    3MOL      C 1390   3.507   0.963   3.356  0.0359  0.1954  0.2849
    3MOL      F 1391   3.488   1.327   4.080  0.1780 -0.7915 -0.0817
    3MOL      F 1392   3.506   1.179   3.920 -0.1691  0.2933  0.0941
    3MOL      O 1393   3.642   1.369   3.910  0.0430  0.3336  0.3467
    3MOL      C 1394   3.161   1.012   3.869  0.3970  0.3146  0.6579
    3MOL      C 1395   3.635   0.913   3.429  0.5466 -0.6957  0.5118
    3MOL      F 1396   3.506   0.898   3.233  0.3762 -0.2221  0.3660
    3MOL      F 1397   3.398   0.918   3.418  0.5920  0.2215  0.2830
    3MOL      C 1398   3.757   1.288   3.947 -0.3210 -0.4604 -0.0154
    3MOL      H 1399   3.065   1.053   3.905  0.0244 -0.6803  0.8151
    3MOL      H 1400   3.127   0.939   3.794  0.1977  2.5076 -1.5537
    3MOL      C 1401   3.237   0.941   3.982  0.3734  0.3004 -0.2958
    3MOL      F 1402   3.646   0.778   3.407  0.0011 -0.0578  0.0660
    3MOL      F 1403   3.615   0.942   3.559 -0.0270 -0.4132 -0.1370
    3MOL      S 1404   3.792   0.994   3.369 -0.3969  0.1659 -0.1272
    3MOL      F 1405   3.764   1.179   3.863 -0.0678  0.2885 -0.9611
    3MOL      F 1406   3.753   1.244   4.077 -0.0824  0.3421  0.4765
    3MOL      C 1407   3.892   1.369   3.931  0.6810 -0.1171  0.5681
    3MOL      H 1408   3.314   0.875   3.942  0.4205  0.8790 -1.1991
    3MOL      H 1409   3.296   1.007   4.047 -1.2944  0.0957  1.5157
    3MOL      H 1410   3.170   0.883   4.047  2.1518  0.0380  1.3659
    3MOL      N 1411   3.912   0.932   3.445 -0.3290  0.5698  0.2246
    3MOL      O 1412   3.798   0.956   3.227  0.6915 -0.4084 -0.2946
    3MOL      O 1413   3.780   1.137   3.387 -0.0515 -0.2492 -0.2458
    3MOL      F 1414   3.913   1.441   4.042  0.2112  0.2826  0.6338
    3MOL      F 1415   3.989   1.283   3.935  0.1005  0.1413 -0.1892
    3MOL      S 1416   3.901   1.473   3.777 -0.1561 -0.3128  0.3544
    3MOL      S 1417   3.952   0.982   3.588 -0.5948  0.0178  0.3930
    3MOL      N 1418   4.049   1.504   3.760  0.2387  0.3964 -0.3847
    3MOL      O 1419   3.817   1.590   3.797  0.3942 -0.0589  0.4999
    3MOL      O 1420   3.842   1.387   3.672 -0.1429 -0.6213  0.1348
    3MOL      O 1421   3.952   1.129   3.586 -0.3024  0.4195 -0.1807
    3MOL      O 1422   3.854   0.943   3.689  0.7232 -0.0960  0.0423
    3MOL      C 1423   4.110   0.920   3.643  0.6602 -0.3453 -0.6851
    3MOL      S 1424   4.132   1.472   3.632  0.0640 -0.1891  0.3299
    3MOL      F 1425   4.217   0.961   3.567 -0.0248 -0.1353 -0.6453
    3MOL      F 1426   4.098   0.789   3.639  0.2728  0.6403 -0.3384
    3MOL      F 1427   4.144   0.964   3.767  0.4260  0.0440 -0.0795
    3MOL      O 1428   4.232   1.577   3.607 -0.0605 -0.4699 -0.0952
    3MOL      O 1429   4.050   1.434   3.519  0.5749 -0.3514  0.2012
    3MOL      C 1430   4.245   1.337   3.663  0.2441 -0.2700 -0.2597
    3MOL      F 1431   4.174   1.232   3.713 -0.1898 -0.0724 -0.1902
    3MOL      F 1432   4.310   1.292   3.557  0.1825  0.0425  0.4345
    3MOL      F 1433   4.338   1.364   3.757  0.1017 -0.4968  0.3032
    3MOL      O 1434   3.917   1.981   2.491 -0.3861 -0.7395  0.7205
    3MOL      C 1435   3.801   2.040   2.533 -0.2096 -0.2169  0.2404
    3MOL      C 1436   3.770   2.002   2.672  0.0044 -0.1282  0.1244
    3MOL      O 1437   3.739   2.123   2.463  0.1997  0.0153 -0.1067
    3MOL      C 1438   3.634   1.994   2.719 -0.3816  0.1724  0.5987
    3MOL      C 1439   3.873   1.951   2.755 -0.0538  0.1230  1.1210
    3MOL      C 1440   3.610   1.924   2.840  0.2116 -1.0029 -0.2741
    3MOL      C 1441   3.515   2.051   2.641  0.0617  0.9224 -0.2197
    3MOL      C 1442   3.851   1.889   2.877 -0.2455  1.1464 -0.0022
    3MOL      H 1443   3.976   1.956   2.721 -0.9381  0.2671 -1.8133
    3MOL      C 1444   3.714   1.877   2.918  0.0339 -0.0995  0.2813
    3MOL      H 1445   3.508   1.923   2.876  0.5519 -0.7779  0.7096
    3MOL      F 1446   3.544   2.183   2.614 -0.0068  0.0239 -0.2200
    3MOL      F 1447   3.416   2.062   2.727  0.1115 -0.4071 -0.5561
    3MOL      C 1448   3.471   1.956   2.529  0.0917  0.8995  0.5635
    3MOL      C 1449   3.967   1.831   2.958 -0.1082 -0.6296  0.3011
    3MOL      C 1450   3.666   1.828   3.054 -0.0938  0.2899 -0.1632
    3MOL      O 1451   3.414   1.841   2.593 -0.5366 -0.1013 -0.0137
    3MOL      F 1452   3.363   2.013   2.464  0.0732 -0.1528  0.2085
    3MOL      F 1453   3.569   1.927   2.441  0.2555  0.2393  0.4149
    3MOL      F 1454   4.063   1.782   2.880  0.0745  0.1883 -0.1736
    3MOL      F 1455   3.927   1.719   3.025 -0.0782  0.0331  0.3627
    3MOL      C 1456   4.037   1.940   3.052 -0.0935 -0.6205  0.0228
    3MOL      O 1457   3.732   1.874   3.164  0.7452 -0.6422 -0.8689
    3MOL      O 1458   3.566   1.755   3.065 -0.7530  0.2981 -0.7137
    3MOL      C 1459   3.355   1.735   2.512 -0.1472 -0.1009 -0.3372
    3MOL      F 1460   4.153   1.991   2.998  0.0013  0.3189 -0.0033
    3MOL      F 1461   3.958   2.056   3.066  0.8252 -0.0026  0.3774
    3MOL      O 1462   4.080   1.880   3.175 -0.0903  0.8828  0.2154
    3MOL      C 1463   3.683   1.838   3.297  0.4048 -0.4360  0.3583
    3MOL      C 1464   3.257   1.664   2.612 -0.1163  0.1395  0.4211
    3MOL      F 1465   3.450   1.650   2.480 -0.5507  0.0300  0.2249
    3MOL      F 1466   3.281   1.761   2.393 -0.1248 -0.0899  0.1217
    3MOL      C 1467   4.106   1.954   3.295 -0.0422  0.1007  0.3809
    3MOL      H 1468   3.733   1.902   3.370  1.5979 -0.7919 -0.1303
    3MOL      H 1469   3.576   1.860   3.291  0.2951 -0.8634  0.6826
    3MOL      C 1470   3.718   1.693   3.337 -0.3105 -0.4524 -0.1375
    3MOL      F 1471   3.319   1.623   2.729  0.1388 -0.2906  0.2706
    3MOL      F 1472   3.202   1.549   2.562  0.1022 -0.4315  0.1491
    3MOL      S 1473   3.126   1.783   2.659 -0.0811  0.4476  0.0500
    3MOL      F 1474   3.992   2.007   3.343 -0.0889  0.1168 -0.6509
    3MOL      F 1475   4.187   2.056   3.263 -0.1020 -0.2807 -0.0747
    3MOL      C 1476   4.174   1.858   3.395 -0.7509 -0.5146 -0.4124
    3MOL      H 1477   3.745   1.638   3.246 -0.3422  0.5209 -0.7460
    3MOL      H 1478   3.805   1.696   3.404 -0.8149 -0.7244  0.5509
    3MOL      N 1479   3.037   1.713   2.761  0.0696  0.3443  0.2236
    3MOL      O 1480   3.186   1.905   2.708 -0.4809  0.0959 -0.4274
    3MOL      O 1481   3.039   1.805   2.546 -1.1834  0.2003 -0.4854
    3MOL      F 1482   4.085   1.764   3.424 -0.0492 -0.0616  0.2447
    3MOL      F 1483   4.275   1.795   3.330 -0.6972 -0.1236 -0.0738
    3MOL      S 1484   4.234   1.940   3.543  0.2007  0.6155  0.4212
    3MOL      S 1485   2.914   1.794   2.809  0.1639 -0.1045 -0.3115
    3MOL      N 1486   4.328   2.056   3.520 -0.4852 -0.2500  0.5340
    3MOL      O 1487   4.318   1.846   3.608  0.8348  0.0554 -0.1400
    3MOL      O 1488   4.119   1.975   3.620 -0.1705  0.2419 -0.0924
    3MOL      O 1489   2.959   1.913   2.877  0.6245 -0.0985  0.3490
    3MOL      O 1490   2.831   1.835   2.701  0.1225 -0.3094 -0.6694
    3MOL      C 1491   2.819   1.700   2.932  0.4623  0.4348 -0.5492
    3MOL      S 1492   4.355   2.164   3.630 -0.4404  0.1591 -0.2935
    3MOL      F 1493   2.741   1.781   3.006 -0.0537 -0.1486 -0.5646
    3MOL      F 1494   2.900   1.628   3.018  0.1044  0.3195 -0.0688
    3MOL      F 1495   2.739   1.612   2.869 -0.0629  0.1806 -0.2873
    3MOL      O 1496   4.241   2.225   3.691 -0.1773  0.0687  0.3252
    3MOL      O 1497   4.453   2.261   3.575  0.3276 -0.7233 -0.3153
    3MOL      C 1498   4.446   2.082   3.781  0.6251  0.7118 -0.3797
    3MOL      F 1499   4.354   2.020   3.858 -0.3410 -0.0544 -0.0909
    3MOL      F 1500   4.541   1.989   3.748 -0.4143 -0.2248 -0.7511
    3MOL      F 1501   4.501   2.185   3.848  0.3467  0.1572 -0.7383
    3MOL      O 1502   4.478   2.099   3.138 -0.8472  0.1769  0.1174
    3MOL      C 1503   4.527   2.144   3.021  0.5257 -0.3820 -0.1002
    3MOL      C 1504   4.429   2.164   2.919  1.3947  0.3716  0.3190
    3MOL      O 1505   4.649   2.157   3.001  0.6008 -0.4252 -0.2253
    3MOL      C 1506   4.342   2.275   2.912 -0.9379 -0.9866 -0.2740
    3MOL      C 1507   4.425   2.068   2.810 -0.1716  0.7137 -0.1659
    3MOL      C 1508   4.263   2.289   2.799 -0.1122  0.5640  0.3207
    3MOL      C 1509   4.338   2.381   3.029  0.2648 -0.4559  0.8259
    3MOL      C 1510   4.330   2.071   2.710 -0.0511  0.0104  0.1740
    3MOL      H 1511   4.489   1.981   2.819 -0.5492  0.4142 -0.3638
    3MOL      C 1512   4.241   2.187   2.701 -0.0925  0.1524 -0.1507
    3MOL      H 1513   4.200   2.376   2.782  0.7695  1.1070 -0.2682
    3MOL      F 1514   4.447   2.377   3.108  0.0437  0.6744  0.1960
    3MOL      F 1515   4.234   2.349   3.111 -0.4653 -0.4302  0.0240
    3MOL      C 1516   4.323   2.537   2.980 -0.3621 -0.2624 -1.2565
    3MOL      C 1517   4.309   1.934   2.631  0.1053  0.2806  0.1018
    3MOL      C 1518   4.130   2.202   2.607  0.4558  0.0242  0.1761
    3MOL      O 1519   4.427   2.558   2.891 -0.4854 -0.5929  0.2332
    3MOL      F 1520   4.197   2.558   2.944  0.3786 -0.2824  0.5232
    3MOL      F 1521   4.333   2.620   3.093  0.1909 -0.0196 -0.6209
    3MOL      F 1522   4.183   1.920   2.583  0.2127 -0.3034 -0.5066
    3MOL      F 1523   4.314   1.832   2.716 -0.2282 -0.1282 -0.4825
    3MOL      C 1524   4.415   1.904   2.520 -0.2522  0.1621 -0.2749
    3MOL      O 1525   4.157   2.174   2.477 -0.1384  0.3221  0.6164
    3MOL      O 1526   4.022   2.226   2.657  0.0353  0.0646  0.0343
    3MOL      C 1527   4.435   2.692   2.840  0.0271  0.0012 -0.2047
    3MOL      F 1528   4.529   1.868   2.581 -0.2171 -0.0328  0.2673
    3MOL      F 1529   4.365   1.795   2.456  0.1512 -0.7590 -0.4186
    3MOL      O 1530   4.426   2.018   2.437  0.3465 -0.5090 -0.5280
    3MOL      C 1531   4.050   2.165   2.384 -0.2755 -0.0104 -0.2564
    3MOL      C 1532   4.582   2.731   2.834  0.0554  0.5414  0.7726
    3MOL      F 1533   4.360   2.792   2.901  0.4706  0.0933  0.0155
    3MOL      F 1534   4.376   2.683   2.718  0.3116 -0.0800 -0.0404
    3MOL      C 1535   4.429   2.017   2.291  0.2586 -0.4677  0.1633
    3MOL      H 1536   3.980   2.242   2.421 -0.7073 -0.0200 -1.0279
    3MOL      H 1537   4.095   2.211   2.296 -1.9138  0.0270 -1.1178
    3MOL      C 1538   3.985   2.021   2.364 -0.1621 -0.0245 -0.5274
    3MOL      F 1539   4.588   2.850   2.766 -0.3523  0.4514 -0.2477
    3MOL      F 1540   4.654   2.634   2.763 -0.3057  0.0188 -0.7696
    3MOL      S 1541   4.662   2.751   2.996 -0.1399 -0.0776  0.0198
    3MOL      F 1542   4.384   2.142   2.261  0.2922 -0.1167 -0.1895
    3MOL      F 1543   4.334   1.938   2.234 -0.4692 -0.3462 -0.1123
    3MOL      C 1544   4.574   2.002   2.232  0.5563  0.6311  0.3430
    3MOL      H 1545   3.910   2.022   2.284 -0.5401  1.6832 -0.1808
    3MOL      H 1546   4.057   1.943   2.338  0.4380 -0.1104  1.2517
    3MOL      N 1547   4.801   2.813   2.989  0.4221 -0.5181 -0.7537
    3MOL      O 1548   4.567   2.821   3.077 -0.6195 -0.7185 -0.2521
    3MOL      O 1549   4.680   2.613   3.040  0.2336 -0.3678 -0.0230
    3MOL      F 1550   4.576   2.052   2.106 -0.5304 -0.4334  0.0545
    3MOL      F 1551   4.661   2.072   2.303  0.4371  0.0304 -0.5996
    3MOL      S 1552   4.622   1.828   2.215  0.4017  0.4023  0.7055
    3MOL      S 1553   4.815   2.954   3.056 -0.1142  0.1868  0.3078
    3MOL      N 1554   4.518   1.756   2.132 -0.8248  0.6596 -0.0699
    3MOL      O 1555   4.644   1.771   2.345  1.1591 -0.1109  0.2635
    3MOL      O 1556   4.750   1.847   2.151  0.4844 -0.0790 -0.4546
    3MOL      O 1557   4.704   3.044   3.026  0.0611  0.1059 -0.2572
    3MOL      O 1558   4.798   2.939   3.201 -0.0850  0.7433 -0.2145
    3MOL      C 1559   4.978   3.036   3.013  0.4908 -0.4928  0.3698
    3MOL      S 1560   4.502   1.605   2.149 -0.2121  0.1633 -0.1496
    3MOL      F 1561   4.995   3.137   3.098  0.5901 -0.0491  0.4321
    3MOL      F 1562   4.993   3.073   2.880 -0.1062 -0.3905  0.1241
    3MOL      F 1563   5.084   2.963   3.057  0.4655  0.0765  0.7280
    3MOL      O 1564   4.385   1.595   2.235 -0.0706 -0.4937  0.5076
    3MOL      O 1565   4.621   1.540   2.204  0.2968 -0.0546 -0.1756
    3MOL      C 1566   4.443   1.538   1.992  0.6763  0.7844 -0.3540
    3MOL      F 1567   4.317   1.578   1.964 -0.1238  0.2307 -0.2889
    3MOL      F 1568   4.516   1.589   1.891 -0.2319 -0.0049 -0.2526
    3MOL      F 1569   4.451   1.403   1.984  0.8480  0.1519 -0.4887
    3MOL      O 1570   4.840   1.303   2.687  0.0761  0.2212  0.1840
    3MOL      C 1571   4.795   1.427   2.663 -0.1694 -0.3971  0.7568
    3MOL      C 1572   4.779   1.517   2.783 -0.6001 -0.2450  0.6933
    3MOL      O 1573   4.777   1.464   2.548 -0.0148 -0.4554 -0.0702
    3MOL      C 1574   4.814   1.659   2.786  0.7161 -0.1535  0.5347
    3MOL      C 1575   4.727   1.453   2.899 -0.3023 -0.2359  0.9369
    3MOL      C 1576   4.776   1.725   2.909 -1.1217 -0.1094  1.0594
    3MOL      C 1577   4.873   1.745   2.673  0.2553 -0.5349 -0.0087
    3MOL      C 1578   4.705   1.522   3.023 -0.4790 -0.3399  0.7315
    3MOL      H 1579   4.689   1.353   2.880  1.5502 -1.1312  1.6403
    3MOL      C 1580   4.731   1.660   3.023  0.3349 -0.4779  0.2573
    3MOL      H 1581   4.801   1.831   2.913  0.3898 -0.3549 -0.5784
    3MOL      F 1582   4.861   1.875   2.702 -0.0594 -0.3636 -0.1240
    3MOL      F 1583   4.799   1.746   2.563 -0.0834  0.2298  0.1539
    3MOL      C 1584   5.022   1.721   2.647  0.5005  0.6553 -0.1104
    3MOL      C 1585   4.629   1.449   3.137  0.6239  0.7818 -0.3540
    3MOL      C 1586   4.721   1.750   3.137 -0.4108  0.0082  0.0972
    3MOL      O 1587   5.034   1.664   2.519  0.2393  0.4889  0.2176
    3MOL      F 1588   5.093   1.834   2.649 -0.0261  0.1159  0.0413
    3MOL      F 1589   5.066   1.637   2.744 -0.3981 -0.0275  0.0420
    3MOL      F 1590   4.686   1.465   3.263  0.3476  0.4682  0.0504
    3MOL      F 1591   4.639   1.318   3.125  0.0183  0.4309  0.2515
    3MOL      C 1592   4.484   1.485   3.145  0.2031 -0.6347 -0.8039
    3MOL      O 1593   4.635   1.859   3.123 -0.4043 -0.0098 -0.2591
    3MOL      O 1594   4.771   1.720   3.244  0.1337 -0.2023 -0.0938
    3MOL      C 1595   5.152   1.623   2.460 -0.5692  0.2775  0.5249
    3MOL      F 1596   4.432   1.437   3.258 -0.2822  0.5299 -0.3262
    3MOL      F 1597   4.474   1.621   3.166 -0.6324  0.7310  0.1838
    3MOL      O 1598   4.418   1.426   3.028 -0.0089 -0.1001  0.4515
    3MOL      C 1599   4.569   1.908   3.245  0.0057  0.0907  0.3596
    3MOL      C 1600   5.121   1.508   2.356 -0.1440 -0.5110 -0.3309
    3MOL      F 1601   5.238   1.577   2.553 -0.1490 -0.1782  0.1186
    3MOL      F 1602   5.213   1.734   2.415 -0.3891  0.1699  0.2660
    3MOL      C 1603   4.350   1.513   2.931  0.6012 -0.4901 -0.0312
    3MOL      H 1604   4.466   1.872   3.233  0.2102 -0.1619 -0.7062
    3MOL      H 1605   4.617   1.870   3.336 -2.1123 -1.0241  1.0668
    3MOL      C 1606   4.564   2.060   3.245 -0.4777 -0.8034  0.7229
    3MOL      F 1607   5.085   1.393   2.421  0.2546  0.1233  0.0377
    3MOL      F 1608   5.232   1.483   2.283  0.2459  0.0288  0.3281
    3MOL      S 1609   4.988   1.573   2.252 -0.2459  0.0334  0.1372
    3MOL      F 1610   4.441   1.586   2.862 -0.5780 -0.2765 -0.0209
    3MOL      F 1611   4.265   1.595   2.992  0.2121  0.7234  0.1700
    3MOL      C 1612   4.273   1.435   2.823 -0.0998 -0.1728 -0.5181
    3MOL      H 1613   4.524   2.103   3.337 -2.2921 -0.5059 -0.1700
    3MOL      H 1614   4.666   2.101   3.238 -0.4084 -1.1523 -0.6018
    3MOL      N 1615   4.968   1.478   2.142 -0.7246 -0.2312 -0.3198
    3MOL      O 1616   4.868   1.559   2.333 -0.6198 -0.2734 -0.6612
    3MOL      O 1617   5.024   1.711   2.223 -0.0521  0.5383  0.2304
    3MOL      F 1618   4.180   1.373   2.889  1.0045 -0.1447 -0.4156
    3MOL      F 1619   4.217   1.523   2.729 -0.3324 -0.5274 -0.9539
    3MOL      S 1620   4.369   1.305   2.740  0.1697  0.0636  0.0894
    3MOL      S 1621   4.940   1.537   2.005 -0.2325  0.2135  0.3422
    3MOL      N 1622   4.480   1.362   2.650  0.0329 -0.1439  0.6592
    3MOL      O 1623   4.268   1.231   2.667 -0.1056  0.0506  0.0338
    3MOL      O 1624   4.430   1.232   2.850 -0.2896  0.1905 -0.2414
    3MOL      O 1625   4.873   1.664   2.002  0.6750 -0.0251  0.6942
    3MOL      O 1626   5.069   1.553   1.948  0.1578 -0.3824  0.1845
    3MOL      C 1627   4.855   1.419   1.891  0.2114 -0.4639 -0.5262
    3MOL      S 1628   4.451   1.403   2.504  0.1760 -0.0581  0.1198
    3MOL      F 1629   4.911   1.297   1.887 -0.2568  0.1423  0.2849
    3MOL      F 1630   4.866   1.472   1.767 -0.6904  0.1849  0.1054
    3MOL      F 1631   4.720   1.414   1.916 -0.9448 -0.3748  0.3864
    3MOL      O 1632   4.536   1.507   2.456  0.0052 -0.1711 -0.0981
    3MOL      O 1633   4.307   1.432   2.475 -0.0184  0.2259  0.4605
    3MOL      C 1634   4.498   1.253   2.404 -0.2373  0.5799 -0.2439
    3MOL      F 1635   4.464   1.127   2.454  0.6014  0.1989  0.2500
    3MOL      F 1636   4.442   1.262   2.282  0.2084  0.2259  0.5199
    3MOL      F 1637   4.631   1.254   2.387 -0.1815 -0.1217 -0.1334
    3MOL      O 1638   4.923   0.656   3.359  0.2566 -0.2147 -0.9186
    3MOL      C 1639   5.007   0.669   3.246 -0.1713 -0.1102  0.5504
    3MOL      C 1640   4.944   0.753   3.142  0.3412 -0.2061  0.4728
    3MOL      O 1641   5.128   0.646   3.238 -0.4420  0.0441  0.0940
    3MOL      C 1642   4.819   0.734   3.086  0.5176 -0.2190 -0.4722
    3MOL      C 1643   5.023   0.865   3.097  0.0843  0.6280 -0.1305
    3MOL      C 1644   4.768   0.839   3.000 -0.2466 -0.3332  0.5826
    3MOL      C 1645   4.730   0.610   3.112  0.5040  0.1084 -0.0640
    3MOL      C 1646   4.974   0.963   3.009  0.4432 -0.3768 -0.0865
    3MOL      H 1647   5.122   0.882   3.138  1.2125  0.7389 -2.7134
    3MOL      C 1648   4.844   0.947   2.954 -0.1397 -1.1874  1.4588
    3MOL      H 1649   4.666   0.829   2.963  0.4112 -0.8506 -1.2344
    3MOL      F 1650   4.632   0.653   3.196 -0.2451  0.1193  0.0914
    3MOL      F 1651   4.784   0.510   3.177 -0.3741 -0.2552 -0.0992
    3MOL      C 1652   4.667   0.546   2.990 -0.0920  0.5759  0.4678
    3MOL      C 1653   5.057   1.089   2.978 -0.9819  0.0586 -0.4478
    3MOL      C 1654   4.791   1.030   2.841 -0.4389  0.2445  0.3286
    3MOL      O 1655   4.572   0.625   2.923  0.4070  0.1182 -0.0135
    3MOL      F 1656   4.770   0.514   2.912 -0.2573 -0.6064  0.1876
    3MOL      F 1657   4.607   0.422   3.022 -0.3484  0.2335 -0.3819
    3MOL      F 1658   5.104   1.135   3.098  0.3457 -0.2154 -0.5702
    3MOL      F 1659   4.984   1.192   2.929  0.2406  0.3454 -0.2771
    3MOL      C 1660   5.182   1.057   2.890 -0.5204  0.6931  0.3427
    3MOL      O 1661   4.862   1.013   2.728  0.4598  0.1280  0.1611
    3MOL      O 1662   4.677   1.077   2.850 -0.2687  0.2230  0.6723
    3MOL      C 1663   4.506   0.574   2.800  0.7273 -0.9863  0.7231
    3MOL      F 1664   5.140   0.988   2.777 -0.1233  0.4589 -0.4298
    3MOL      F 1665   5.238   1.173   2.844 -0.0568 -0.2868 -0.1924
    3MOL      O 1666   5.280   0.986   2.965 -0.2201  0.2121 -0.6667
    3MOL      C 1667   4.822   1.073   2.602  0.1796  0.1713  0.2260
    3MOL      C 1668   4.436   0.698   2.722 -0.3778 -0.0891 -0.4713
    3MOL      F 1669   4.413   0.478   2.824 -0.0441  0.3922 -0.6751
    3MOL      F 1670   4.597   0.517   2.724  0.4130 -0.4019  0.1033
    3MOL      C 1671   5.394   0.927   2.894 -0.1207 -0.0444  0.5066
    3MOL      H 1672   4.856   1.011   2.519  1.4837  0.5865  0.4325
    3MOL      H 1673   4.713   1.072   2.595  0.1391 -0.7445  0.8697
    3MOL      C 1674   4.874   1.216   2.581 -0.3102  0.6473  0.7259
    3MOL      F 1675   4.393   0.654   2.603  0.0659 -0.1392 -0.1559
    3MOL      F 1676   4.544   0.780   2.698 -0.3420  0.3114  0.1131
    3MOL      S 1677   4.301   0.772   2.829  0.2252 -0.1227 -0.2069
    3MOL      F 1678   5.426   0.991   2.778 -0.0901 -0.2750 -0.0151
    3MOL      F 1679   5.368   0.801   2.856  0.4153 -0.2523  0.2764
    3MOL      C 1680   5.520   0.936   2.976 -0.6209 -0.3524 -0.3697
    3MOL      H 1681   4.983   1.221   2.591 -0.2793  1.3910  0.1104
    3MOL      H 1682   4.847   1.258   2.483  0.9119 -0.5408 -0.1594
    3MOL      N 1683   4.302   0.711   2.971 -0.5727  0.0777 -0.6684
    3MOL      O 1684   4.353   0.912   2.839 -0.2534 -1.0096  0.1421
    3MOL      O 1685   4.174   0.756   2.758 -0.5065  0.2259  0.4856
    3MOL      F 1686   5.624   0.877   2.913 -0.4472 -0.3407  0.3925
    3MOL      F 1687   5.555   1.070   2.978  0.0080  0.4293 -0.3204
    3MOL      S 1688   5.505   0.863   3.143 -0.1360 -0.0241 -0.2422
    3MOL      S 1689   4.171   0.646   3.026 -0.4209 -0.1651 -0.0669
    3MOL      N 1690   5.410   0.944   3.229 -0.4584 -0.5107 -0.1609
    3MOL      O 1691   5.637   0.872   3.204 -0.5710  0.6077  0.7764
    3MOL      O 1692   5.454   0.726   3.136 -0.1378  0.0937 -0.6304
    3MOL      O 1693   4.071   0.742   3.059  0.5554  0.2019 -0.7682
    3MOL      O 1694   4.121   0.550   2.922  0.3537 -0.4481  0.6663
    3MOL      C 1695   4.214   0.550   3.181 -0.0520 -0.0588 -0.1802
    3MOL      S 1696   5.385   0.899   3.374 -0.3807 -0.4520  0.0986
    3MOL      F 1697   4.104   0.491   3.229 -0.2839  0.3295 -0.2549
    3MOL      F 1698   4.251   0.627   3.284 -0.3816  0.7137 -0.7255
    3MOL      F 1699   4.301   0.446   3.161  0.0258  0.4720  0.3203
    3MOL      O 1700   5.513   0.905   3.443  0.5834 -0.6320 -0.0474
    3MOL      O 1701   5.334   0.762   3.375 -0.6247 -0.3588  0.0614
    3MOL      C 1702   5.273   1.019   3.457  0.4724  1.0317  0.1566
    3MOL      F 1703   5.224   0.964   3.569  1.1006 -0.1558 -0.5322
    3MOL      F 1704   5.340   1.132   3.486 -0.5200 -0.6756 -0.2447
    3MOL      F 1705   5.165   1.047   3.377  0.2837  0.8892 -0.0509
    3MOL      O 1706   4.823   1.016   4.225 -0.1991 -0.1778 -0.5189
    3MOL      C 1707   4.713   1.038   4.153  0.4576  0.2571 -0.1324
    3MOL      C 1708   4.726   0.990   4.017 -0.6729 -0.0908  0.2749
    3MOL      O 1709   4.609   1.087   4.200 -0.5818 -0.2005 -0.2538
    3MOL      C 1710   4.751   0.854   3.991 -0.2906  0.1045 -0.4111
    3MOL      C 1711   4.759   1.085   3.917  0.2790  0.2238  0.0686
    3MOL      C 1712   4.804   0.813   3.867 -0.0627 -0.5004  0.0867
    3MOL      C 1713   4.695   0.738   4.088 -0.2315 -0.4428  0.3998
    3MOL      C 1714   4.815   1.046   3.793  0.4144  0.3910 -0.5751
    3MOL      H 1715   4.739   1.188   3.945  2.1328  0.3860  0.9474
    3MOL      C 1716   4.841   0.906   3.771  0.0469  0.0737  0.1101
    3MOL      H 1717   4.810   0.710   3.834  0.0407  0.1044 -1.9625
    3MOL      F 1718   4.724   0.751   4.217  0.1220  0.4849  0.0616
    3MOL      F 1719   4.752   0.616   4.062 -0.6454 -0.2194  0.0637
    3MOL      C 1720   4.537   0.729   4.082 -0.3879  0.0396  0.1505
    3MOL      C 1721   4.867   1.167   3.704 -0.2649  0.0827  0.0672
    3MOL      C 1722   4.907   0.856   3.650  1.1654 -0.3326  0.1360
    3MOL      O 1723   4.504   0.652   3.965  0.1738 -0.0902  0.2417
    3MOL      F 1724   4.486   0.671   4.193 -0.6719 -0.3714 -0.0685
    3MOL      F 1725   4.484   0.853   4.082 -0.1248  0.4340  0.2087
    3MOL      F 1726   4.990   1.137   3.652  0.2585  0.1696  0.2965
    3MOL      F 1727   4.902   1.276   3.781  0.0349  0.7533  0.1734
    3MOL      C 1728   4.766   1.219   3.603  0.5546 -0.0919  0.8201
    3MOL      O 1729   5.000   0.766   3.679 -0.0991  0.6415  0.4028
    3MOL      O 1730   4.887   0.894   3.534 -0.9711  0.3093 -0.8188
    3MOL      C 1731   4.423   0.709   3.867 -0.1353  0.2398  0.8577
    3MOL      F 1732   4.669   1.302   3.659 -0.2916  0.0624  0.6996
    3MOL      F 1733   4.835   1.289   3.510  0.1549  0.1292 -0.1457
    3MOL      O 1734   4.692   1.100   3.545  0.0177  0.3652 -0.7648
    3MOL      C 1735   5.072   0.695   3.565 -0.2058  0.4474  0.3233
    3MOL      C 1736   4.388   0.605   3.750  0.2387  0.0322 -0.8210
    3MOL      F 1737   4.485   0.821   3.812  0.0291  0.3250  0.0238
    3MOL      F 1738   4.307   0.746   3.920  0.1943 -0.0665 -0.7097
    3MOL      C 1739   4.635   1.115   3.416 -0.8827 -0.3183  0.0116
    3MOL      H 1740   5.109   0.766   3.489 -1.9294  0.4006 -0.6262
    3MOL      H 1741   5.156   0.638   3.605  0.4815  0.5958 -0.8822
    3MOL      C 1742   4.978   0.596   3.488  0.0500  0.1111 -0.1998
    3MOL      F 1743   4.504   0.552   3.709  0.3179  0.1951  0.2531
    3MOL      F 1744   4.340   0.676   3.638  0.2350  0.2631  0.0449
    3MOL      S 1745   4.280   0.474   3.823 -0.1859  0.1839  0.0702
    3MOL      F 1746   4.742   1.134   3.333  0.0090 -0.1587  0.0414
    3MOL      F 1747   4.547   1.214   3.410 -0.5973  0.0228  0.1609
    3MOL      C 1748   4.568   0.978   3.372  0.0364 -0.2805  0.2871
    3MOL      H 1749   5.024   0.498   3.469  2.5596  1.3463 -0.9200
    3MOL      H 1750   4.899   0.573   3.561  1.1331  0.3897  1.1011
    3MOL      N 1751   4.332   0.414   3.950 -0.2575  0.4406 -0.2370
    3MOL      O 1752   4.141   0.518   3.830 -0.0038 -0.3238  0.2293
    3MOL      O 1753   4.284   0.370   3.726  0.0819  0.1609 -0.2075
    3MOL      F 1754   4.673   0.899   3.333  0.2844  0.3314 -0.6890
    3MOL      F 1755   4.506   0.925   3.479  0.8947 -0.1411  0.6843
    3MOL      S 1756   4.452   0.999   3.229  0.0509  0.0704 -0.0693
    3MOL      S 1757   4.253   0.300   4.018  0.4527 -0.1650 -0.3635
    3MOL      N 1758   4.311   1.034   3.283  0.0675 -0.3073  0.1841
    3MOL      O 1759   4.443   0.870   3.163 -0.4737 -0.1654  0.3963
    3MOL      O 1760   4.512   1.084   3.125 -0.1972 -0.0207  0.2387
    3MOL      O 1761   4.112   0.336   4.037  0.3180 -0.3181  0.2956
    3MOL      O 1762   4.256   0.185   3.929  0.0161  0.2539 -0.3772
    3MOL      C 1763   4.319   0.251   4.180  0.0146  0.6322 -0.2202
    3MOL      S 1764   4.202   1.064   3.179 -0.3534  0.4922  0.2682
    3MOL      F 1765   4.307   0.353   4.265  0.0534  0.4663 -0.3036
    3MOL      F 1766   4.452   0.229   4.186  0.4452  0.0354  0.1114
    3MOL      F 1767   4.260   0.142   4.226  0.2902  0.6113 -0.9189
    3MOL      O 1768   4.095   0.970   3.199  0.2800 -0.3855 -0.3614
    3MOL      O 1769   4.252   1.077   3.046  0.2993 -0.2212 -0.5590
    3MOL      C 1770   4.109   1.216   3.219 -0.6261  0.2615 -1.1621
    3MOL      F 1771   4.063   1.204   3.345 -0.1665  0.1621 -0.1750
    3MOL      F 1772   4.195   1.320   3.200  0.4389 -0.2125 -0.3836
    3MOL      F 1773   4.006   1.243   3.145  0.2732 -0.4303 -0.0630
    3MOL      O 1774   5.589   1.201   3.793 -0.2992  0.3806 -0.5251
    3MOL      C 1775   5.541   1.266   3.907 -0.3612  0.3738 -0.2206
    3MOL      C 1776   5.440   1.192   4.000 -0.0085 -1.0434 -0.1314
    3MOL      O 1777   5.586   1.379   3.929 -0.0891  0.2783 -0.6024
    3MOL      C 1778   5.457   1.057   4.048  0.6932 -0.3276 -0.1265
    3MOL      C 1779   5.325   1.266   4.034 -0.3979  0.0388 -0.5530
    3MOL      C 1780   5.350   1.005   4.131 -0.3648 -0.3080 -0.4830
    3MOL      C 1781   5.589   0.977   4.029  0.3022  0.5791  0.0847
    3MOL      C 1782   5.220   1.206   4.109  0.2992 -0.3341  0.0396
    3MOL      H 1783   5.315   1.365   3.990  0.1874  0.4073  0.1275
    3MOL      C 1784   5.230   1.074   4.155 -0.1385  0.7801 -0.4981
    3MOL      H 1785   5.363   0.903   4.165  0.9457  0.3241  1.0608
    3MOL      F 1786   5.625   0.920   4.143 -0.4146  0.1764  0.4428
    3MOL      F 1787   5.695   1.056   3.999  0.3478  0.4057 -0.5090
    3MOL      C 1788   5.573   0.864   3.924  0.6898 -0.9427  0.0471
    3MOL      C 1789   5.098   1.301   4.130  0.3468  0.0058 -0.4501
    3MOL      C 1790   5.122   0.994   4.231 -0.0983  0.3439 -0.3953
    3MOL      O 1791   5.700   0.827   3.876  0.1442  0.3502 -0.4134
    3MOL      F 1792   5.502   0.767   3.976 -0.2054  0.2676 -0.3602
    3MOL      F 1793   5.497   0.908   3.819 -0.1461 -0.0229  0.0898
    3MOL      F 1794   4.979   1.239   4.150  0.0700 -0.0218 -0.3874
    3MOL      F 1795   5.071   1.363   4.016 -0.1453  0.4598  0.1977
    3MOL      C 1796   5.117   1.390   4.246  0.1524  0.8754 -0.5165
    3MOL      O 1797   5.081   1.051   4.351 -0.3775  0.1811 -0.9271
    3MOL      O 1798   5.077   0.888   4.196 -0.0391  0.5839 -0.1777
    3MOL      C 1799   5.703   0.701   3.796  0.9257  1.0171  0.6643
    3MOL      F 1800   5.191   1.490   4.204  0.0600 -0.1869 -0.0263
    3MOL      F 1801   5.003   1.447   4.275  0.3869 -0.1731 -0.1248
    3MOL      O 1802   5.173   1.326   4.364 -0.2358  0.3033 -0.1527
    3MOL      C 1803   4.961   1.008   4.426 -0.6023 -0.2244 -0.3121
    3MOL      C 1804   5.847   0.670   3.754  0.4573  0.1905 -0.0031
    3MOL      F 1805   5.614   0.696   3.692 -0.4584 -0.0286  0.1820
    3MOL      F 1806   5.677   0.598   3.886  0.1808 -0.6698  0.2667
    3MOL      C 1807   5.137   1.376   4.494 -0.5979 -0.5280  0.1151
    3MOL      H 1808   4.957   0.900   4.440 -1.0013 -0.1626  0.0881
    3MOL      H 1809   4.958   1.055   4.525 -0.3999  0.6631 -0.7166
    3MOL      C 1810   4.827   1.059   4.363  0.4388 -0.2782  0.2827
    3MOL      F 1811   5.838   0.547   3.691 -0.1279 -0.3318  0.1510
    3MOL      F 1812   5.927   0.646   3.857 -0.0011  0.1413 -0.6754
    3MOL      S 1813   5.911   0.802   3.647  0.1942 -0.0774 -0.4359
    3MOL      F 1814   5.014   1.332   4.528 -0.4466 -0.3200  0.2657
    3MOL      F 1815   5.133   1.513   4.500 -0.0567 -0.4190 -0.1403
    3MOL      C 1816   5.249   1.329   4.600 -0.6394  0.1637 -0.2115
    3MOL      H 1817   4.736   1.016   4.406  0.8856 -2.0701 -0.4690
    3MOL      H 1818   4.829   1.169   4.369 -0.7850  0.0438 -2.9652
    3MOL      N 1819   5.922   0.934   3.723 -0.0308 -0.0892  0.3481
    3MOL      O 1820   6.033   0.740   3.602 -0.1363 -0.2095 -0.1013
    3MOL      O 1821   5.815   0.807   3.536 -0.0412  0.1136  0.3026
    3MOL      F 1822   5.211   1.362   4.728 -0.7740 -0.0005 -0.5475
    3MOL      F 1823   5.250   1.197   4.595  0.0839 -0.1568  0.0513
    3MOL      S 1824   5.415   1.388   4.559 -0.2256  0.4090  0.3201
    3MOL      S 1825   6.064   0.980   3.766  0.1497  0.2008 -0.2870
    3MOL      N 1826   5.447   1.350   4.413 -0.7385  0.1020  0.2901
    3MOL      O 1827   5.499   1.317   4.651  0.1727  0.2364 -0.4120
    3MOL      O 1828   5.407   1.534   4.582 -0.0426 -0.0513 -0.3465
    3MOL      O 1829   6.126   0.869   3.837 -0.2821 -0.6634  0.2533
    3MOL      O 1830   6.151   0.999   3.647 -0.3145 -0.3399  0.1468
    3MOL      C 1831   6.064   1.138   3.847 -0.6006 -0.1959  0.1957
    3MOL      S 1832   5.583   1.373   4.348 -0.2091  0.4226  0.0105
    3MOL      F 1833   6.163   1.136   3.936  0.7530  0.2452  0.2053
    3MOL      F 1834   5.953   1.160   3.919  0.1408  0.3160 -0.0261
    3MOL      F 1835   6.079   1.245   3.763 -0.0762  0.1532 -0.0375
    3MOL      O 1836   5.647   1.477   4.422  0.0503  0.3021 -0.4353
    3MOL      O 1837   5.585   1.395   4.205  0.1830  0.0960 -0.2334
    3MOL      C 1838   5.694   1.228   4.362 -0.6147  0.5216  0.5606
    3MOL      F 1839   5.745   1.210   4.489  0.0903  0.2441 -0.3649
    3MOL      F 1840   5.635   1.114   4.312 -0.0594  0.1788 -0.3233
    3MOL      F 1841   5.811   1.243   4.283  0.4191  0.1678 -0.2362
    3MOL      O 1842   6.379   1.472   3.073 -0.7964 -0.1977  0.1961
    3MOL      C 1843   6.241   1.468   3.052  1.0552  0.3372  0.0609
    3MOL      C 1844   6.148   1.397   3.146  0.0010  0.2438  0.5721
    3MOL      O 1845   6.191   1.529   2.957  0.3058 -0.0427 -0.4273
    3MOL      C 1846   6.185   1.321   3.260 -0.2180 -0.2291  0.0149
    3MOL      C 1847   6.009   1.380   3.111 -0.2041  0.1351 -0.0594
    3MOL      C 1848   6.092   1.244   3.330  0.5520 -0.4887 -0.4858
    3MOL      C 1849   6.320   1.335   3.330 -0.4191  0.1608  0.5400
    3MOL      C 1850   5.911   1.318   3.193  0.4305  0.6818 -0.2357
    3MOL      H 1851   5.979   1.431   3.020  1.0113  2.4035  0.7233
    3MOL      C 1852   5.953   1.246   3.303  0.0920 -0.2890 -0.4589
    3MOL      H 1853   6.125   1.173   3.405  2.1453  1.1421  0.4303
    3MOL      F 1854   6.322   1.316   3.465  0.4034  0.1984  0.5322
    3MOL      F 1855   6.361   1.462   3.328 -0.2735 -0.4330  0.0907
    3MOL      C 1856   6.437   1.246   3.273  0.3328  0.6205  0.7882
    3MOL      C 1857   5.767   1.341   3.160 -0.4228  0.3986  0.4692
    3MOL      C 1858   5.868   1.172   3.398 -0.2511  0.4419  0.2259
    3MOL      O 1859   6.555   1.323   3.264 -0.2981 -0.2052 -0.0169
    3MOL      F 1860   6.457   1.137   3.356 -0.2786 -0.2439  0.1213
    3MOL      F 1861   6.409   1.194   3.151  0.0898 -0.4589  0.2724
    3MOL      F 1862   5.689   1.240   3.207 -0.3289 -0.0701  0.2061
    3MOL      F 1863   5.750   1.339   3.027 -0.3267 -0.5570  0.3546
    3MOL      C 1864   5.721   1.478   3.215  0.5403  0.1295 -0.1307
    3MOL      O 1865   5.812   1.244   3.494 -0.1359  0.1346 -0.0631
    3MOL      O 1866   5.855   1.050   3.385 -0.0942 -0.4611  0.2167
    3MOL      C 1867   6.684   1.270   3.236 -0.0782  0.1137  0.1085
    3MOL      F 1868   5.764   1.584   3.139  0.0810 -0.2840 -0.2372
    3MOL      F 1869   5.589   1.482   3.194  0.4513 -0.5002  0.0703
    3MOL      O 1870   5.758   1.499   3.358 -0.4591 -0.3047  0.6251
    3MOL      C 1871   5.711   1.180   3.578 -0.0882 -0.6267 -0.1242
    3MOL      C 1872   6.772   1.378   3.177 -0.4989 -0.0663  0.5128
    3MOL      F 1873   6.676   1.166   3.147 -0.5732  0.0147  0.1250
    3MOL      F 1874   6.740   1.218   3.345  0.2153 -0.0553 -0.5429
    3MOL      C 1875   5.672   1.576   3.439 -0.0127 -0.8608 -0.6830
    3MOL      H 1876   5.615   1.161   3.528 -0.6321 -1.2626  1.1229
    3MOL      H 1877   5.754   1.087   3.616  2.0051  1.3247  2.7684
    3MOL      C 1878   5.689   1.264   3.708  0.3798 -0.2200 -0.7644
    3MOL      F 1879   6.737   1.409   3.048 -0.5403  0.1009 -0.6629
    3MOL      F 1880   6.900   1.333   3.157  0.2034 -0.3314 -0.1391
    3MOL      S 1881   6.775   1.533   3.263  0.1165 -0.1190  0.0297
    3MOL      F 1882   5.572   1.487   3.478  0.2007  0.1204  0.1496
    3MOL      F 1883   5.621   1.684   3.371 -0.3203  0.0039 -0.4801
    3MOL      C 1884   5.756   1.618   3.557 -0.3423 -0.2393 -0.0816
    3MOL      H 1885   5.786   1.277   3.758  0.2035  0.6489 -0.6356
    3MOL      H 1886   5.660   1.364   3.675  3.7801  1.0892 -0.1877
    3MOL      N 1887   6.761   1.517   3.414 -0.0098 -0.6343  0.5813
    3MOL      O 1888   6.894   1.596   3.214 -0.2125 -0.0992 -0.6672
    3MOL      O 1889   6.650   1.593   3.221  0.2138  0.3864  0.7012
    3MOL      F 1890   5.831   1.512   3.603  0.2877 -0.0315 -0.1626
    3MOL      F 1891   5.839   1.720   3.524 -0.0232  0.2801 -0.0223
    3MOL      S 1892   5.646   1.698   3.684 -0.3116 -0.1368 -0.2856
    3MOL      S 1893   6.879   1.559   3.506  0.1278  0.1150  0.0956
    3MOL      N 1894   5.523   1.613   3.721  0.0445  0.4624 -0.5041
    3MOL      O 1895   5.601   1.826   3.631  0.2795 -0.0592 -0.5390
    3MOL      O 1896   5.727   1.721   3.797 -0.3270  0.4391  0.1212
    3MOL      O 1897   6.957   1.676   3.461  0.4657 -0.2768 -0.0023
    3MOL      O 1898   6.837   1.549   3.643  0.0133  0.0637  0.1718
    3MOL      C 1899   7.018   1.431   3.497 -0.0148 -0.3141 -0.5234
    3MOL      S 1900   5.429   1.681   3.825  0.4173  0.2402 -0.4068
    3MOL      F 1901   6.974   1.310   3.516 -0.3870 -0.3215 -0.0748
    3MOL      F 1902   7.114   1.464   3.583  0.6871  0.4264  0.5804
    3MOL      F 1903   7.084   1.448   3.379  0.2098  0.3572  0.1641
    3MOL      O 1904   5.470   1.812   3.881 -0.2849  0.2090  0.1560
    3MOL      O 1905   5.405   1.587   3.932 -0.0619  0.6306 -0.4955
    3MOL      C 1906   5.262   1.684   3.738 -0.1126  0.9363  0.0323
    3MOL      F 1907   5.244   1.790   3.656  0.2733  0.9060 -0.6520
    3MOL      F 1908   5.243   1.569   3.664 -0.0239 -0.0484  0.1188
    3MOL      F 1909   5.156   1.691   3.829  0.3587 -0.0142  0.5405
    3MOL      O 1910   5.731   1.546   2.469  0.0352 -0.1029  0.3600
    3MOL      C 1911   5.798   1.428   2.508  0.2076  0.5196  0.2693
    3MOL      C 1912   5.949   1.448   2.531  0.2057  0.4050 -0.3226
    3MOL      O 1913   5.736   1.329   2.537  0.2080 -0.1559 -0.4707
    3MOL      C 1914   6.040   1.341   2.521  1.0378  0.2315 -0.2922
    3MOL      C 1915   5.998   1.572   2.573 -0.2145 -0.1201 -0.1132
    3MOL      C 1916   6.166   1.356   2.576  0.0110 -0.2586  0.2019
    3MOL      C 1917   6.001   1.202   2.463 -0.4091  0.1473 -0.4312
    3MOL      C 1918   6.129   1.592   2.623  0.0463 -0.0762 -0.2025
    3MOL      H 1919   5.927   1.654   2.579 -0.3282 -0.2480  0.2865
    3MOL      C 1920   6.213   1.480   2.623 -0.1381  0.0557 -0.1072
    3MOL      H 1921   6.229   1.268   2.586 -1.0224 -0.9479  0.8522
    3MOL      F 1922   6.104   1.145   2.389  0.6437  0.3269  0.1858
    3MOL      F 1923   5.899   1.206   2.367  0.4057  0.1563  0.3345
    3MOL      C 1924   5.972   1.104   2.580  0.0003 -1.3501 -0.2795
    3MOL      C 1925   6.169   1.736   2.673  0.4005  0.1663  0.0397
    3MOL      C 1926   6.352   1.479   2.679  0.7968 -0.2626  0.4399
    3MOL      O 1927   5.876   1.011   2.530 -0.2821 -0.1052 -0.0682
    3MOL      F 1928   6.088   1.049   2.631  0.2741 -0.1024  0.4371
    3MOL      F 1929   5.919   1.178   2.687 -0.7287 -0.1120  0.1218
    3MOL      F 1930   6.263   1.731   2.765  0.2460  0.0637  0.3830
    3MOL      F 1931   6.066   1.785   2.746 -0.0163 -0.2803 -0.1610
    3MOL      C 1932   6.194   1.832   2.550 -0.0216  0.8331 -0.2393
    3MOL      O 1933   6.374   1.383   2.774 -0.2525 -0.2260  0.2378
    3MOL      O 1934   6.437   1.556   2.649  0.2921 -0.0285  0.2269
    3MOL      C 1935   5.844   0.901   2.618  0.0144  0.3387  0.3549
    3MOL      F 1936   6.242   1.950   2.583 -0.3916 -0.6470  0.0766
    3MOL      F 1937   6.296   1.778   2.476  0.5519  0.4898 -0.3903
    3MOL      O 1938   6.075   1.840   2.470 -0.2232  0.3162  0.1716
    3MOL      C 1939   6.489   1.405   2.866  0.4219 -0.1770  0.5608
    3MOL      C 1940   5.927   0.769   2.605 -0.5752  0.4725 -0.9593
    3MOL      F 1941   5.714   0.865   2.602 -0.1108 -0.4743 -0.1015
    3MOL      F 1942   5.849   0.935   2.750 -0.2370  0.0204  0.0612
    3MOL      C 1943   6.075   1.872   2.332 -0.1340 -0.4660  1.1569
    3MOL      H 1944   6.509   1.306   2.909  0.8505 -0.6562 -0.6684
    3MOL      H 1945   6.577   1.437   2.808  0.7461  1.4007  1.8501
    3MOL      C 1946   6.463   1.520   2.958  0.1690  0.2112 -0.2098
    3MOL      F 1947   5.864   0.667   2.679  0.2849 -0.5617 -0.0914
    3MOL      F 1948   6.049   0.772   2.672  0.4227 -0.4874  0.6196
    3MOL      S 1949   5.956   0.740   2.429  0.4139 -0.2704  0.0061
    3MOL      F 1950   6.154   1.780   2.268  0.1580 -0.3587  0.0249
    3MOL      F 1951   6.135   1.996   2.312  0.2746  0.1593  0.3422
    3MOL      C 1952   5.934   1.871   2.271  0.8279  0.0057 -0.0795
    3MOL      H 1953   6.562   1.535   3.002 -0.0311  0.6488  0.0985
    3MOL      H 1954   6.439   1.617   2.912  1.5606  0.9555  0.5846
    3MOL      N 1955   5.813   0.738   2.362  0.0947  0.2088 -0.2351
    3MOL      O 1956   6.054   0.834   2.381 -0.2361 -0.3084  0.0412
    3MOL      O 1957   6.010   0.602   2.435  0.4507 -0.2896 -0.1439
    3MOL      F 1958   5.886   1.739   2.280 -0.6765  0.3491  0.3917
    3MOL      F 1959   5.844   1.948   2.339  0.2185 -0.0985 -0.4845
    3MOL      S 1960   5.936   1.935   2.100  0.0138 -0.3369  0.2510
    3MOL      S 1961   5.812   0.744   2.203  0.0906 -0.2120  0.0474
    3MOL      N 1962   5.904   2.087   2.112 -0.4423 -0.3052  0.1365
    3MOL      O 1963   5.823   1.868   2.037  0.2863  0.4047  0.4764
    3MOL      O 1964   6.064   1.900   2.039 -0.0838 -0.4437 -0.3117
    3MOL      O 1965   5.695   0.816   2.148 -0.2924  0.0519 -0.3026
    3MOL      O 1966   5.937   0.800   2.152 -0.1082  0.4660 -0.1466
    3MOL      C 1967   5.794   0.581   2.121  0.3639 -0.1590 -0.0968
    3MOL      S 1968   5.965   2.191   2.015 -0.0913 -0.0743 -0.1327
    3MOL      F 1969   5.907   0.510   2.132 -0.0058  0.1402 -0.3078
    3MOL      F 1970   5.770   0.587   1.990 -0.1722 -0.1330  0.2324
    3MOL      F 1971   5.681   0.512   2.171 -0.4726 -0.6330  0.4552
    3MOL      O 1972   5.864   2.265   1.951  0.0480  0.0018  0.0031
    3MOL      O 1973   6.069   2.145   1.930  0.1823  0.0146 -0.3886
    3MOL      C 1974   6.045   2.323   2.122  0.7457 -0.5367  0.1189
    3MOL      F 1975   6.148   2.279   2.190 -0.2546 -0.3765 -0.1217
    3MOL      F 1976   6.095   2.416   2.045 -0.1191 -0.8039 -0.1166
    3MOL      F 1977   5.954   2.382   2.203  0.2366 -0.6280 -0.1720
    3MOL      H 1978   5.893   0.974   1.930 -2.8693 -1.9682 -0.5572
    3MOL      O 1979   5.914   0.947   1.839 -0.1377 -0.6505 -0.4211
    3MOL      C 1980   5.908   1.057   1.761 -1.0050  0.4468 -0.1794
    3MOL      C 1981   5.854   1.179   1.832 -0.5359 -0.3481  0.5579
    3MOL      O 1982   5.952   1.055   1.647  0.4518 -0.5265  0.3501
    3MOL      C 1983   5.723   1.225   1.819 -1.1687 -0.2318  0.9047
    3MOL      C 1984   5.947   1.239   1.922  0.3685 -0.6767  0.2438
    3MOL      C 1985   5.683   1.332   1.892 -0.0785 -0.5841 -0.2464
    3MOL      C 1986   5.627   1.162   1.709 -0.8596 -0.3531 -0.0045
    3MOL      C 1987   5.903   1.356   1.990 -0.0931  0.7319 -0.4081
    3MOL      H 1988   6.051   1.212   1.930  0.6050  0.2842  0.5517
    3MOL      C 1989   5.769   1.397   1.986  0.4547  0.3762 -1.0713
    3MOL      H 1990   5.581   1.366   1.874 -0.2941 -0.3282  1.2782
    3MOL      F 1991   5.502   1.157   1.758  0.1995  0.0766 -0.6334
    3MOL      F 1992   5.640   1.027   1.681 -0.6379  0.3037 -0.1115
    3MOL      C 1993   5.624   1.239   1.576  0.3160  0.4826  0.5906
    3MOL      C 1994   6.012   1.424   2.070 -0.2565 -0.1715  0.3390
    3MOL      C 1995   5.710   1.508   2.074  1.1681  0.1478 -0.4709
    3MOL      O 1996   5.584   1.375   1.607  0.6469 -0.1804 -0.5197
    3MOL      F 1997   5.738   1.225   1.501  0.0412  0.5435  0.3246
    3MOL      F 1998   5.523   1.190   1.503  0.9096  0.5595  0.1406
    3MOL      F 1999   6.062   1.349   2.165  0.4852  0.0034 -0.3931
    3MOL      F 2000   5.967   1.539   2.126 -0.1655 -0.0207 -0.0737
    3MOL      C 2001   6.134   1.459   1.978 -0.0722 -0.1531  0.2874
    3MOL      O 2002   5.692   1.482   2.209 -0.2646  0.1652  0.5905
    3MOL      O 2003   5.672   1.610   2.016  0.0981 -0.3239  0.0965
    3MOL      C 2004   5.597   1.478   1.504 -0.2402 -0.0458 -0.2776
    3MOL      F 2005   6.204   1.552   2.046  0.3206  0.1597  0.1422
    3MOL      F 2006   6.226   1.357   1.966 -0.4796 -0.5326 -0.7540
    3MOL      O 2007   6.076   1.503   1.849  0.0001 -0.3770 -0.5169
    3MOL      C 2008   5.612   1.579   2.274  0.2858 -0.0697 -0.2713
    3MOL      C 2009   5.479   1.583   1.521  0.1555 -0.0863 -1.1030
    3MOL      F 2010   5.580   1.433   1.379  0.0328  0.6328  0.0782
    3MOL      F 2011   5.721   1.530   1.512 -0.0228  0.2802 -0.5102
    3MOL      C 2012   6.156   1.535   1.731 -0.2421 -0.0364 -0.0072
    3MOL      H 2013   5.656   1.679   2.275  2.2263 -0.8920  0.0546
    3MOL      H 2014   5.512   1.574   2.227 -0.6498 -0.7674  1.6777
    3MOL      C 2015   5.596   1.544   2.416  0.4329  0.4445 -0.5555
    3MOL      F 2016   5.359   1.531   1.497  0.1721  0.3754 -0.2718
    3MOL      F 2017   5.493   1.685   1.436 -0.2272  0.3353  0.1119
    3MOL      S 2018   5.472   1.669   1.684  0.1744 -0.0370  0.0454
    3MOL      F 2019   6.171   1.413   1.670  0.1188  0.2179  0.1352
    3MOL      F 2020   6.281   1.589   1.758 -0.2214  0.3041 -0.5623
    3MOL      C 2021   6.077   1.629   1.636 -0.2061 -0.1241 -0.4801
    3MOL      H 2022   5.530   1.610   2.475  0.4407 -0.1428  0.1335
    3MOL      H 2023   5.551   1.444   2.421 -0.4410  0.7284 -2.0701
    3MOL      N 2024   5.410   1.809   1.661 -0.3728  0.0091 -0.4886
    3MOL      O 2025   5.409   1.566   1.772 -0.0842 -0.0279  0.3944
    3MOL      O 2026   5.615   1.690   1.713  0.3527 -0.5513 -0.0881
    3MOL      F 2027   6.149   1.682   1.527  0.0177 -0.3372  0.0884
    3MOL      F 2028   5.970   1.560   1.590  0.0696 -0.0599  0.0061
    3MOL      S 2029   6.012   1.771   1.725 -0.4670 -0.0276 -0.0334
    3MOL      S 2030   5.265   1.842   1.710 -0.0762 -0.0524  0.0722
    3MOL      N 2031   5.970   1.887   1.630  0.1970 -0.0459 -0.4062
    3MOL      O 2032   6.130   1.817   1.798 -0.0969 -0.1952 -0.3378
    3MOL      O 2033   5.902   1.717   1.807 -0.2891  0.2386  0.2604
    3MOL      O 2034   5.202   1.734   1.785  0.0702 -0.2526  0.1464
    3MOL      O 2035   5.252   1.975   1.772 -0.2528 -0.4535 -0.1487
    3MOL      C 2036   5.172   1.855   1.557 -0.4231 -0.9630 -0.0960
    3MOL      S 2037   5.843   1.967   1.660  0.1559 -0.1482  0.2031
    3MOL      F 2038   5.176   1.740   1.487 -0.0389  0.0162 -0.2995
    3MOL      F 2039   5.233   1.952   1.480  0.2908 -0.3124 -0.1310
    3MOL      F 2040   5.046   1.896   1.576 -0.3642  0.0939  0.5268
    3MOL      O 2041   5.872   2.111   1.685  0.3387 -0.0211  0.2628
    3MOL      O 2042   5.759   1.920   1.769 -0.1142  0.0000 -0.0906
    3MOL      C 2043   5.749   1.988   1.505 -0.3760  0.6499 -0.4873
    3MOL      F 2044   5.630   2.048   1.529  0.1255 -0.0255  0.2538
    3MOL      F 2045   5.800   2.046   1.395  0.2565 -0.0653  0.1018
    3MOL      F 2046   5.723   1.861   1.451 -0.3081  0.1119  0.2659
    4MOL      O 2047   0.848   2.545   4.363 -0.3193 -0.0613 -0.0766
    4MOL      C 2048   0.793   2.607   4.473 -0.6579 -0.3035  0.3046
    4MOL      C 2049   0.777   2.755   4.449 -0.3289  0.3020 -0.0584
    4MOL      O 2050   0.768   2.556   4.580  0.2868 -0.3849 -0.1515
    4MOL      C 2051   0.705   2.817   4.343 -0.2637  0.6224  0.0443
    4MOL      C 2052   0.848   2.843   4.538 -0.5648  0.2414 -0.9374
    4MOL      C 2053   0.701   2.954   4.337 -0.5453 -0.2400 -0.1130
    4MOL      C 2054   0.608   2.753   4.238  0.2484  1.2015 -0.0643
    4MOL      C 2055   0.847   2.982   4.533 -0.1976  0.0881  0.1424
    4MOL      H 2056   0.908   2.798   4.617  0.2772  2.1217 -0.4590
    4MOL      C 2057   0.772   3.038   4.425 -0.1133 -0.1773 -0.8588
    4MOL      H 2058   0.662   3.005   4.249  3.3899  1.4921 -1.0879
    4MOL      F 2059   0.635   2.625   4.208  0.1744 -0.1833 -0.3039
    4MOL      F 2060   0.615   2.803   4.115  0.3184 -0.4147 -0.0994
    4MOL      C 2061   0.456   2.756   4.287 -0.1845  0.1480  0.5663
    4MOL      C 2062   0.926   3.065   4.632 -0.7692 -0.0289 -0.2575
    4MOL      C 2063   0.749   3.191   4.398  0.1384 -0.1507  0.4069
    4MOL      O 2064   0.452   2.686   4.412 -0.7133  0.1921 -0.3825
    4MOL      F 2065   0.419   2.884   4.294 -0.0503 -0.3970  0.0351
    4MOL      F 2066   0.392   2.694   4.190 -0.3120  0.4161  0.1546
    4MOL      F 2067   1.016   3.140   4.561 -0.2251  0.3315 -0.0225
    4MOL      F 2068   1.013   2.986   4.696 -0.1593  0.0958  0.5665
    4MOL      C 2069   0.841   3.144   4.734 -0.2305  0.2038  0.2870
    4MOL      O 2070   0.841   3.284   4.436  0.1697 -0.0958  0.1088
    4MOL      O 2071   0.651   3.220   4.333  0.6892 -0.1728 -0.3070
    4MOL      C 2072   0.331   2.703   4.488 -0.7091  0.3581 -0.2221
    4MOL      F 2073   0.857   3.101   4.860 -0.2467 -0.3668 -0.2912
    4MOL      F 2074   0.882   3.277   4.743  0.2684  0.3756 -0.1914
    4MOL      O 2075   0.701   3.140   4.703 -0.2504  0.2044 -0.2117
    4MOL      C 2076   0.818   3.422   4.391 -0.4548 -0.0399  0.0577
    4MOL      C 2077   0.342   2.590   4.598  0.7906  0.0556 -0.3578
    4MOL      F 2078   0.224   2.681   4.415  0.4786 -0.2848  0.3014
    4MOL      F 2079   0.326   2.826   4.537 -0.4072  0.5867  0.0752
    4MOL      C 2080   0.609   3.246   4.750 -0.6665 -0.3742 -0.0909
    4MOL      H 2081   0.822   3.417   4.281  0.5439  0.5606  0.0493
    4MOL      H 2082   0.722   3.461   4.426 -0.9423  0.7260 -1.9870
    4MOL      C 2083   0.938   3.503   4.433  0.2583  0.4003 -0.1614
    4MOL      F 2084   0.462   2.591   4.659  0.0459  0.3270 -0.5147
    4MOL      F 2085   0.328   2.470   4.541  0.1202  0.3483 -0.8052
    4MOL      S 2086   0.205   2.625   4.719  0.0484 -0.2112 -0.1160
    4MOL      F 2087   0.619   3.357   4.674  0.4713 -0.0673  0.0022
    4MOL      F 2088   0.635   3.275   4.879 -0.2310  0.1473  0.4789
    4MOL      C 2089   0.465   3.200   4.724 -0.1391  0.7115 -0.8050
    4MOL      H 2090   1.026   3.451   4.392 -0.6963 -1.6304  0.2384
    4MOL      H 2091   0.930   3.601   4.384 -2.9278 -0.0410 -0.7738
    4MOL      H 2092   0.948   3.524   4.540  1.0251  0.6259 -0.2729
    4MOL      N 2093   0.061   2.626   4.665  0.3612  0.1030  0.8071
    4MOL      O 2094   0.223   2.501   4.790 -0.2421  0.2486 -0.0466
    4MOL      O 2095   0.249   2.743   4.793 -0.2210 -0.1762 -0.1831
    4MOL      F 2096   0.382   3.308   4.732 -0.2257 -0.4140  0.6496
    4MOL      F 2097   0.462   3.146   4.605  0.0538 -0.0945 -0.3327
    4MOL      S 2098   0.417   3.076   4.854 -0.2981  0.0389  0.4308
    4MOL      S 2099  -0.032   2.729   4.728  0.2196  0.0790  0.1274
    4MOL      N 2100   0.510   2.955   4.872 -0.0631  0.0733 -0.4140
    4MOL      O 2101   0.286   3.031   4.813 -0.5784  0.1298  0.3298
    4MOL      O 2102   0.408   3.151   4.976 -0.4260  0.1993 -0.0386
    4MOL      O 2103  -0.172   2.678   4.758 -0.0345 -0.2479  0.7354
    4MOL      O 2104   0.009   2.787   4.851  0.2089  0.0779 -0.2687
    4MOL      C 2105  -0.053   2.867   4.608 -0.3905  0.2189 -0.7026
    4MOL      S 2106   0.506   2.883   5.009  0.1549  0.1099 -0.5126
    4MOL      F 2107  -0.144   2.963   4.652  0.2255  0.1028 -0.0040
    4MOL      F 2108  -0.086   2.816   4.484  0.2380  0.0200  0.3159
    4MOL      F 2109   0.063   2.929   4.604 -0.5788  0.3557 -0.4987
    4MOL      O 2110   0.372   2.830   5.038  0.1945 -0.2445 -0.1257
    4MOL      O 2111   0.560   2.964   5.121 -0.1023  0.0079 -0.2598
    4MOL      C 2112   0.625   2.747   4.999  0.2123 -0.1863 -0.3030
    4MOL      F 2113   0.727   2.784   4.923 -0.0542  0.4029  0.1580
    4MOL      F 2114   0.662   2.716   5.126  0.5009  0.5103 -0.4228
    4MOL      F 2115   0.569   2.637   4.938 -0.0875  0.3578 -0.3659
    4MOL      O 2116   0.359   2.131   3.580 -0.5870 -0.1668  0.5124
    4MOL      C 2117   0.357   2.114   3.715  0.1028 -0.0112  0.3605
    4MOL      C 2118   0.470   2.171   3.789  0.2440  0.3721  1.2408
    4MOL      O 2119   0.273   2.039   3.762  0.2707 -0.1656 -0.5171
    4MOL      C 2120   0.509   2.310   3.784 -0.4287  0.9295  0.6377
    4MOL      C 2121   0.545   2.089   3.874  0.7871  0.2751 -0.0048
    4MOL      C 2122   0.627   2.351   3.857  0.2234  0.6126  0.3462
    4MOL      C 2123   0.439   2.414   3.701 -0.4563  0.4954 -0.4323
    4MOL      C 2124   0.655   2.129   3.948  0.2718 -0.4155 -0.4841
    4MOL      H 2125   0.518   1.984   3.871 -0.3093  0.5424 -0.0070
    4MOL      C 2126   0.693   2.262   3.943 -0.4683  0.9269  0.5159
    4MOL      H 2127   0.668   2.451   3.845 -1.4847  1.1910 -1.2162
    4MOL      F 2128   0.410   2.527   3.767 -0.3144 -0.5491 -0.0054
    4MOL      F 2129   0.315   2.377   3.663  0.5606 -1.1534 -0.1803
    4MOL      C 2130   0.525   2.450   3.573  0.7584 -0.3497 -0.3028
    4MOL      C 2131   0.725   2.024   4.033  1.0901 -0.4176 -0.6204
    4MOL      C 2132   0.815   2.312   4.009 -0.7478  0.3031 -0.2310
    4MOL      O 2133   0.556   2.317   3.520 -0.1733 -0.0789 -0.0118
    4MOL      F 2134   0.448   2.514   3.485  0.5227 -0.2361 -0.3831
    4MOL      F 2135   0.630   2.526   3.592 -0.3658  0.2785 -0.7786
    4MOL      F 2136   0.854   2.044   4.050  0.6124  0.1657  0.4106
    4MOL      F 2137   0.719   1.914   3.967  0.0587  0.1961 -0.2222
    4MOL      C 2138   0.669   2.009   4.178  1.0538 -0.2281  0.2687
    4MOL      O 2139   0.808   2.317   4.145 -0.0062 -0.4616  0.2793
    4MOL      O 2140   0.907   2.355   3.939 -0.5226  0.0860 -0.2155
    4MOL      C 2141   0.658   2.294   3.414 -0.1565  0.1594 -0.0219
    4MOL      F 2142   0.761   1.962   4.264  0.0293 -0.3603  0.7585
    4MOL      F 2143   0.628   2.127   4.219 -0.1103 -0.2194  0.2678
    4MOL      O 2144   0.551   1.925   4.165  0.2043  0.0800 -0.2158
    4MOL      C 2145   0.924   2.371   4.220  0.8457  0.7173 -0.1673
    4MOL      C 2146   0.643   2.149   3.358  0.0617 -1.0592 -0.2133
    4MOL      F 2147   0.782   2.306   3.470 -0.0746  0.1817 -0.4856
    4MOL      F 2148   0.663   2.390   3.313  0.0513 -0.1666  0.0323
    4MOL      C 2149   0.482   1.876   4.279 -0.2402  0.6530  0.1060
    4MOL      H 2150   0.998   2.291   4.233 -1.8553 -1.8280  0.6590
    4MOL      H 2151   0.969   2.453   4.164  2.0860 -1.6038 -2.8388
    4MOL      C 2152   0.880   2.406   4.365 -0.3078  0.5495  0.1422
    4MOL      F 2153   0.519   2.142   3.314  0.4013  0.3198 -0.3358
    4MOL      F 2154   0.662   2.059   3.457 -0.3242  0.1683 -0.6250
    4MOL      S 2155   0.758   2.115   3.214 -0.3561 -0.0472 -0.1363
    4MOL      F 2156   0.417   1.976   4.336 -0.4191 -0.6630 -0.3435
    4MOL      F 2157   0.569   1.837   4.374 -0.1299  0.2843 -0.2776
    4MOL      C 2158   0.396   1.758   4.247  0.7131  0.7384  0.6083
    4MOL      H 2159   0.800   2.337   4.396 -0.4090 -0.4706 -2.1750
    4MOL      H 2160   0.964   2.388   4.433  0.5883 -2.0823 -1.5040
    4MOL      N 2161   0.830   1.979   3.248  0.1079  0.2315  0.0335
    4MOL      O 2162   0.675   2.111   3.094 -0.0905 -0.5865 -0.7152
    4MOL      O 2163   0.846   2.227   3.198  0.0006 -0.1356  0.6227
    4MOL      F 2164   0.468   1.654   4.204 -0.5117  0.6268  0.1317
    4MOL      F 2165   0.341   1.713   4.363 -0.0055  0.3986  0.1798
    4MOL      S 2166   0.255   1.794   4.133  0.0004 -0.0651 -0.1690
    4MOL      S 2167   0.783   1.846   3.182 -0.1162 -0.4114 -0.2126
    4MOL      N 2168   0.149   1.865   4.217 -0.5272 -0.1560 -0.1260
    4MOL      O 2169   0.220   1.659   4.087 -0.1942  0.5902 -0.0155
    4MOL      O 2170   0.313   1.878   4.022 -0.3267 -0.0980 -0.6398
    4MOL      O 2171   0.758   1.864   3.043  0.1640 -0.2861 -0.1076
    4MOL      O 2172   0.873   1.739   3.214 -0.4816 -0.3001 -0.0861
    4MOL      C 2173   0.626   1.787   3.237  0.1432 -0.0517 -0.0075
    4MOL      S 2174   0.028   1.789   4.283 -0.3073 -0.1082  0.2584
    4MOL      F 2175   0.582   1.680   3.166 -0.1165  0.1316  0.1922
    4MOL      F 2176   0.522   1.859   3.201 -0.0826  0.6962 -0.1258
    4MOL      F 2177   0.617   1.768   3.366  0.4032 -0.0863 -0.0523
    4MOL      O 2178   0.045   1.766   4.422  0.6588 -0.5992  0.1324
    4MOL      O 2179  -0.012   1.672   4.211  0.2694 -0.0025 -0.3417
    4MOL      C 2180  -0.105   1.919   4.282 -0.6840 -0.1337  0.6667
    4MOL      F 2181  -0.148   1.944   4.156  0.3938 -0.0292 -0.0402
    4MOL      F 2182  -0.215   1.883   4.345  0.2323  0.1111  0.2747
    4MOL      F 2183  -0.061   2.037   4.331 -0.2827 -0.3445  0.2597
    4MOL      O 2184  -0.145   2.182   2.628 -0.1181  0.5043  0.0445
    4MOL      C 2185  -0.010   2.154   2.640  0.1464 -0.6964 -0.4690
    4MOL      C 2186   0.035   2.152   2.779 -0.8386  0.3793 -0.4011
    4MOL      O 2187   0.067   2.146   2.551 -0.9051 -0.2617 -0.1990
    4MOL      C 2188   0.068   2.272   2.848  0.3790  0.2871  0.4559
    4MOL      C 2189   0.036   2.027   2.845 -0.5454  0.3949  0.4452
    4MOL      C 2190   0.088   2.264   2.989  0.5638  0.6347  0.2829
    4MOL      C 2191   0.079   2.407   2.773 -0.2386  0.5994  0.0054
    4MOL      C 2192   0.063   2.019   2.979  0.5686 -0.6255 -0.5042
    4MOL      H 2193   0.034   1.937   2.784  1.0420  0.3929  0.3627
    4MOL      C 2194   0.079   2.139   3.057  0.6894  0.5180  0.0693
    4MOL      H 2195   0.108   2.354   3.046  0.8823  0.5891  0.2444
    4MOL      F 2196   0.070   2.512   2.862 -0.3586  0.0929 -0.5535
    4MOL      F 2197  -0.026   2.431   2.694  0.1067 -0.3313 -0.0016
    4MOL      C 2198   0.209   2.425   2.691 -0.6101 -0.3444  0.7956
    4MOL      C 2199   0.074   1.871   3.037  0.3670 -0.2158 -0.2775
    4MOL      C 2200   0.095   2.134   3.206  0.3982  0.7087 -0.1885
    4MOL      O 2201   0.281   2.301   2.683 -0.3219 -0.4032 -0.3150
    4MOL      F 2202   0.172   2.475   2.570 -0.0294 -0.0662 -0.3681
    4MOL      F 2203   0.276   2.526   2.752 -0.3498 -0.3982 -0.4162
    4MOL      F 2204   0.160   1.859   3.142 -0.2031  0.0767  0.3734
    4MOL      F 2205   0.134   1.790   2.946  0.6497  0.2651  0.0516
    4MOL      C 2206  -0.066   1.803   3.070 -0.0525 -0.6504  0.2162
    4MOL      O 2207   0.207   2.203   3.251  0.2389 -0.6364 -0.2166
    4MOL      O 2208   0.012   2.083   3.271 -0.0555 -0.2421  0.3298
    4MOL      C 2209   0.389   2.302   2.588 -0.0494 -0.8152 -0.6524
    4MOL      F 2210  -0.112   1.730   2.962 -0.0495  0.1097  0.1664
    4MOL      F 2211  -0.065   1.715   3.175  0.5324 -0.5568  0.1510
    4MOL      O 2212  -0.155   1.917   3.094  0.0196  0.5754 -0.0130
    4MOL      C 2213   0.220   2.224   3.397  1.0173  0.1423  0.0266
    4MOL      C 2214   0.477   2.178   2.603 -0.1365 -0.4249 -0.2905
    4MOL      F 2215   0.467   2.418   2.590  0.7453 -0.0846  0.4500
    4MOL      F 2216   0.333   2.302   2.465  0.2744  0.6137  0.2656
    4MOL      C 2217  -0.294   1.901   3.133  0.3841 -0.1681  0.3802
    4MOL      H 2218   0.290   2.303   3.425  1.0359  0.7378 -1.6147
    4MOL      H 2219   0.124   2.270   3.424  1.0138  2.3045 -3.2252
    4MOL      C 2220   0.259   2.096   3.478 -0.1754 -0.0634 -0.1320
    4MOL      F 2221   0.560   2.162   2.499 -0.0355 -0.1206  0.7962
    4MOL      F 2222   0.405   2.069   2.603 -0.7659  0.1185 -0.0208
    4MOL      S 2223   0.598   2.209   2.741 -0.1936  0.3892  0.0673
    4MOL      F 2224  -0.319   1.810   3.232 -0.3585  0.2170  0.1288
    4MOL      F 2225  -0.363   1.856   3.021  0.1543  0.7458 -0.3004
    4MOL      C 2226  -0.345   2.040   3.181 -0.1760  0.5337 -0.4995
    4MOL      H 2227   0.176   2.046   3.530 -1.6976  1.4791 -0.9763
    4MOL      H 2228   0.297   2.018   3.411 -0.1817 -0.7833  0.6809
    4MOL      N 2229   0.525   2.264   2.867  0.1255  0.3219 -0.3746
    4MOL      O 2230   0.618   2.074   2.769 -0.2326 -0.0842  0.5365
    4MOL      O 2231   0.717   2.279   2.682 -0.7359  0.5693  0.0548
    4MOL      F 2232  -0.286   2.071   3.294 -0.6876  0.3266  0.5351
    4MOL      F 2233  -0.304   2.140   3.103 -0.2563 -0.3167  0.4028
    4MOL      S 2234  -0.521   2.049   3.204  0.1057  0.0489  0.1091
    4MOL      S 2235   0.562   2.401   2.936  0.2175  0.3217  0.2095
    4MOL      N 2236  -0.567   2.191   3.207 -0.5667 -0.4924 -0.1004
    4MOL      O 2237  -0.537   1.978   3.328  0.0810 -0.0642 -0.1276
    4MOL      O 2238  -0.585   1.995   3.082 -0.7863  0.3905  0.0328
    4MOL      O 2239   0.686   2.387   3.013  0.0026  0.5713  0.3485
    4MOL      O 2240   0.577   2.501   2.838  0.1403 -0.2612  0.5044
    4MOL      C 2241   0.440   2.448   3.059 -0.0993  0.2633 -0.9230
    4MOL      S 2242  -0.559   2.286   3.328  0.1275  0.5860  0.2945
    4MOL      F 2243   0.320   2.456   2.999 -0.3953 -0.1519 -0.0397
    4MOL      F 2244   0.467   2.563   3.119 -0.5733  0.6808  0.0588
    4MOL      F 2245   0.432   2.349   3.149  0.0380 -0.0659  0.4483
    4MOL      O 2246  -0.635   2.406   3.299  0.3582  0.1307  0.5867
    4MOL      O 2247  -0.414   2.319   3.351  0.0191  0.1611  0.0087
    4MOL      C 2248  -0.619   2.217   3.492 -0.6513 -0.3715  0.3689
    4MOL      F 2249  -0.670   2.324   3.557  0.1638  0.2270  0.4687
    4MOL      F 2250  -0.719   2.129   3.481 -0.1009 -0.3334  0.4875
    4MOL      F 2251  -0.517   2.162   3.562  0.0757  0.2679  0.4698
    4MOL      O 2252  -0.468   3.118   2.423 -0.1326  0.1209 -0.2348
    4MOL      C 2253  -0.510   3.003   2.368  0.0971 -0.5437 -0.6126
    4MOL      C 2254  -0.408   2.888   2.368  0.0452  0.0028 -0.1498
    4MOL      O 2255  -0.626   2.983   2.328  0.2255 -0.3138  0.0154
    4MOL      C 2256  -0.401   2.786   2.271 -0.2952 -1.0382 -0.1634
    4MOL      C 2257  -0.315   2.887   2.482  0.3867  0.4899 -0.6050
    4MOL      C 2258  -0.313   2.677   2.296 -0.4432  0.4829 -0.1919
    4MOL      C 2259  -0.466   2.778   2.135 -0.3366  0.4136  0.0684
    4MOL      C 2260  -0.226   2.780   2.504  0.2974 -0.0087 -0.2180
    4MOL      H 2261  -0.327   2.957   2.565 -0.0639 -0.4202  0.1192
    4MOL      C 2262  -0.226   2.671   2.412  0.0467 -0.3200 -0.0237
    4MOL      H 2263  -0.303   2.595   2.226  2.0544  0.1940  0.4118
    4MOL      F 2264  -0.382   2.724   2.042  0.1078  0.7700  0.5441
    4MOL      F 2265  -0.517   2.896   2.091 -0.1334  0.1601 -0.2203
    4MOL      C 2266  -0.590   2.676   2.142 -0.8657  0.1166 -0.1808
    4MOL      C 2267  -0.132   2.791   2.621 -0.8384 -0.2535 -0.5045
    4MOL      C 2268  -0.136   2.548   2.413 -1.2661 -0.5149 -0.1254
    4MOL      O 2269  -0.544   2.543   2.180 -0.0303 -0.0826  0.3148
    4MOL      F 2270  -0.670   2.711   2.248  0.0176  0.3410  0.2602
    4MOL      F 2271  -0.660   2.679   2.033  0.1397  0.1707 -0.2332
    4MOL      F 2272  -0.092   2.916   2.634 -0.2429  0.0018  0.0375
    4MOL      F 2273  -0.015   2.731   2.600  0.1724 -0.1078 -0.0207
    4MOL      C 2274  -0.191   2.756   2.753  0.4696  0.4672  0.1777
    4MOL      O 2275  -0.196   2.443   2.470  0.0585  0.0758 -0.2226
    4MOL      O 2276  -0.025   2.540   2.354 -0.7806 -0.1026  0.3483
    4MOL      C 2277  -0.548   2.426   2.092 -0.0269  0.6747 -0.1158
    4MOL      F 2278  -0.093   2.763   2.843  0.1966  0.2704 -0.3445
    4MOL      F 2279  -0.277   2.849   2.792  0.0374 -0.6659 -0.0910
    4MOL      O 2280  -0.248   2.623   2.742  0.5459 -0.1735  0.4802
    4MOL      C 2281  -0.154   2.313   2.424 -0.0291  0.2043 -0.1978
    4MOL      C 2282  -0.516   2.295   2.170 -0.3333 -0.1612 -0.1107
    4MOL      F 2283  -0.465   2.439   1.988 -0.0031 -0.4643  0.1473
    4MOL      F 2284  -0.679   2.403   2.044 -0.1026 -0.1345  0.1750
    4MOL      C 2285  -0.361   2.590   2.830 -0.4348 -0.1459  0.1050
    4MOL      H 2286  -0.181   2.314   2.317 -0.7412 -0.8688 -0.0436
    4MOL      H 2287  -0.045   2.309   2.427  0.2204  3.5885 -0.1046
    4MOL      C 2288  -0.215   2.193   2.503 -0.2226  0.1283  0.3530
    4MOL      F 2289  -0.619   2.274   2.257  0.0787 -0.0567  0.1142
    4MOL      F 2290  -0.415   2.325   2.257  0.0920  0.0163  0.4935
    4MOL      S 2291  -0.484   2.147   2.065 -0.1698 -0.4343 -0.8021
    4MOL      F 2292  -0.471   2.644   2.778  0.2713 -0.0179  0.3827
    4MOL      F 2293  -0.346   2.643   2.956  0.1890  0.0051 -0.9186
    4MOL      C 2294  -0.356   2.435   2.838  0.4513  0.3872 -0.3850
    4MOL      H 2295  -0.325   2.194   2.509 -0.4295 -2.7679 -1.1211
    4MOL      H 2296  -0.194   2.096   2.455 -0.6377  0.5277 -0.6662
    4MOL      N 2297  -0.601   2.130   1.972  0.8106  0.6032 -0.7335
    4MOL      O 2298  -0.361   2.158   1.990 -0.4246  0.1228 -0.2288
    4MOL      O 2299  -0.470   2.034   2.157  0.0930  0.0024  0.3897
    4MOL      F 2300  -0.331   2.380   2.719 -0.5007  0.0694  0.3790
    4MOL      F 2301  -0.248   2.400   2.912 -0.1836  0.0016 -0.5235
    4MOL      S 2302  -0.512   2.368   2.906 -0.5542 -0.0802  0.4610
    4MOL      S 2303  -0.580   2.040   1.849 -0.1517 -0.2495  0.3503
    4MOL      N 2304  -0.625   2.387   2.806 -0.2263 -0.3660 -0.0787
    4MOL      O 2305  -0.536   2.450   3.028 -0.2784  0.5326 -0.1203
    4MOL      O 2306  -0.489   2.226   2.927  0.1986  0.0876  0.3564
    4MOL      O 2307  -0.512   2.107   1.741  0.1958 -0.1216 -0.1736
    4MOL      O 2308  -0.521   1.910   1.882  0.0528 -0.5642 -0.0525
    4MOL      C 2309  -0.738   2.006   1.768  0.2487  0.2003 -0.2540
    4MOL      S 2310  -0.652   2.281   2.690 -0.2618 -0.0192  0.2026
    4MOL      F 2311  -0.725   1.928   1.667  0.0295  0.0638 -0.3103
    4MOL      F 2312  -0.793   2.113   1.711 -0.6484 -0.0832  0.3656
    4MOL      F 2313  -0.829   1.946   1.850  0.3372  0.4773  0.2625
    4MOL      O 2314  -0.690   2.154   2.746 -0.5176  0.2452  0.1223
    4MOL      O 2315  -0.537   2.269   2.600 -0.1500 -0.5116 -0.4445
    4MOL      C 2316  -0.799   2.343   2.584  0.3801  0.3625 -0.1863
    4MOL      F 2317  -0.915   2.364   2.659  0.6501  0.0236  0.3941
    4MOL      F 2318  -0.765   2.453   2.518 -0.3987 -0.2000  0.2918
    4MOL      F 2319  -0.834   2.250   2.491  0.4394  0.5212  0.1152
    4MOL      O 2320  -0.929   3.388   3.327 -0.1979 -0.4264 -0.4797
    4MOL      C 2321  -0.846   3.304   3.264  0.3662 -0.2652  0.2878
    4MOL      C 2322  -0.777   3.349   3.140  0.2156 -0.6673  0.0176
    4MOL      O 2323  -0.815   3.198   3.312 -0.7563 -0.5635  0.4177
    4MOL      C 2324  -0.650   3.416   3.143 -0.3734  0.4117 -0.0279
    4MOL      C 2325  -0.833   3.304   3.017  0.1169 -0.2196  0.1215
    4MOL      C 2326  -0.584   3.426   3.019  0.3088 -0.1077  0.2985
    4MOL      C 2327  -0.584   3.459   3.280  0.1894 -1.3825  0.6852
    4MOL      C 2328  -0.769   3.312   2.890 -0.5506  0.0341 -0.2608
    4MOL      H 2329  -0.935   3.267   3.030  0.7710 -2.6348 -0.9266
    4MOL      C 2330  -0.642   3.375   2.894  0.1625 -0.0345 -0.3672
    4MOL      H 2331  -0.491   3.479   3.002  0.2201 -0.4668 -1.5109
    4MOL      F 2332  -0.599   3.360   3.370 -0.0087  0.0888 -0.0524
    4MOL      F 2333  -0.656   3.564   3.331 -0.1806  0.1129  0.5168
    4MOL      C 2334  -0.430   3.498   3.278  0.1732 -0.0462 -0.2475
    4MOL      C 2335  -0.845   3.256   2.770 -0.1765 -0.4160  0.1256
    4MOL      C 2336  -0.575   3.411   2.764  0.1707 -0.1926  0.3760
    4MOL      O 2337  -0.411   3.608   3.192 -0.3805 -0.4628  0.4471
    4MOL      F 2338  -0.399   3.527   3.413 -0.3080 -0.0162  0.0677
    4MOL      F 2339  -0.360   3.392   3.233 -0.0567  0.1584 -0.1270
    4MOL      F 2340  -0.953   3.185   2.811 -0.2511  0.0417 -0.1044
    4MOL      F 2341  -0.777   3.161   2.702 -0.3005 -0.0755  0.0948
    4MOL      C 2342  -0.897   3.360   2.669 -0.1549  0.3689  0.0434
    4MOL      O 2343  -0.567   3.315   2.672 -0.3040 -0.4173  0.0286
    4MOL      O 2344  -0.511   3.515   2.748 -0.7305 -0.1845  0.0125
    4MOL      C 2345  -0.290   3.678   3.170 -0.3678  0.1292 -0.0465
    4MOL      F 2346  -0.812   3.362   2.562  0.6998 -0.4698 -0.3123
    4MOL      F 2347  -1.020   3.328   2.620 -0.2436  0.3829  0.1548
    4MOL      O 2348  -0.907   3.485   2.736  0.2984 -0.0387 -0.7939
    4MOL      C 2349  -0.526   3.341   2.537  0.0362  0.1102 -1.0530
    4MOL      C 2350  -0.313   3.772   3.047  0.3510  0.7406 -0.0656
    4MOL      F 2351  -0.198   3.588   3.138  0.4998 -0.2842  0.3048
    4MOL      F 2352  -0.245   3.751   3.278  0.4305  0.5134 -0.3235
    4MOL      C 2353  -0.942   3.601   2.654 -0.6297 -0.9434 -0.1403
    4MOL      H 2354  -0.571   3.434   2.500  0.7864  0.1671 -1.8509
    4MOL      H 2355  -0.418   3.359   2.541 -0.0616  0.4626  1.4671
    4MOL      C 2356  -0.566   3.228   2.437  0.4203 -0.0206  0.4612
    4MOL      F 2357  -0.323   3.688   2.939 -0.4996 -0.5634 -0.2377
    4MOL      F 2358  -0.200   3.838   3.016 -0.5500 -0.2598 -0.4157
    4MOL      S 2359  -0.463   3.862   3.073 -0.1067 -0.2476  0.0461
    4MOL      F 2360  -1.046   3.587   2.566 -0.0360  0.3897 -0.2836
    4MOL      F 2361  -0.835   3.637   2.583  0.5286  0.0038  0.3906
    4MOL      C 2362  -0.988   3.716   2.747 -0.2031  0.7186 -0.3133
    4MOL      H 2363  -0.667   3.190   2.457  0.3990 -0.0079  0.3760
    4MOL      H 2364  -0.573   3.272   2.337  0.6214  1.6778  1.1559
    4MOL      N 2365  -0.438   4.011   3.054  0.2882  0.1340  0.0223
    4MOL      O 2366  -0.554   3.814   2.975  0.1698  0.0155  0.2037
    4MOL      O 2367  -0.526   3.839   3.206  0.1112 -0.0682  0.5892
    4MOL      F 2368  -1.030   3.820   2.676 -0.0146 -0.4654  0.3950
    4MOL      F 2369  -1.101   3.675   2.817  0.1480  0.1640  0.1024
    4MOL      S 2370  -0.864   3.771   2.860 -0.1565 -0.1740 -0.1611
    4MOL      S 2371  -0.562   4.108   3.053 -0.0133 -0.2610 -0.2923
    4MOL      N 2372  -0.927   3.880   2.951  0.2424  0.1538  0.1513
    4MOL      O 2373  -0.770   3.841   2.774 -0.4088  0.2671  0.5355
    4MOL      O 2374  -0.808   3.658   2.931 -0.4323 -0.1740  0.2961
    4MOL      O 2375  -0.642   4.094   2.931 -0.2126 -0.0417 -0.1896
    4MOL      O 2376  -0.640   4.081   3.178 -0.3150  0.2004 -0.0731
    4MOL      C 2377  -0.514   4.288   3.063  0.4849  0.0841 -0.0498
    4MOL      S 2378  -0.926   3.870   3.107 -0.0162  0.2359  0.3442
    4MOL      F 2379  -0.454   4.323   3.179 -0.2615  0.0142 -0.0711
    4MOL      F 2380  -0.627   4.369   3.049 -0.3937  0.1304 -1.0817
    4MOL      F 2381  -0.427   4.319   2.966  0.1802 -0.7938 -0.1046
    4MOL      O 2382  -0.976   3.988   3.172 -0.2526  0.0999  0.6942
    4MOL      O 2383  -0.800   3.822   3.164  0.2107 -0.9522  0.2576
    4MOL      C 2384  -1.033   3.729   3.163 -0.0414  0.5550  0.7402
    4MOL      F 2385  -1.164   3.751   3.146 -0.1130  0.1600  0.1373
    4MOL      F 2386  -0.997   3.621   3.095 -0.1234  0.6116  0.2894
    4MOL      F 2387  -1.010   3.704   3.294  0.1460 -0.6632 -0.1099
    4MOL      O 2388  -1.812   3.188   3.806 -0.4402 -0.3286 -0.2582
    4MOL      C 2389  -1.777   3.320   3.811  0.1384  0.3713  0.3881
    4MOL      C 2390  -1.629   3.333   3.780 -0.1162 -0.5585 -0.2996
    4MOL      O 2391  -1.848   3.413   3.843 -0.1638  0.2190  0.4693
    4MOL      C 2392  -1.582   3.392   3.660  0.8783 -0.5203  0.9250
    4MOL      C 2393  -1.540   3.287   3.880  0.2252  0.6360  0.7029
    4MOL      C 2394  -1.444   3.391   3.640  1.2155  0.9840 -0.3530
    4MOL      C 2395  -1.670   3.457   3.551  0.2870 -0.6426  0.0236
    4MOL      C 2396  -1.401   3.280   3.858 -0.0134 -0.5557 -0.0144
    4MOL      H 2397  -1.579   3.248   3.973  3.8605 -0.8494  1.8051
    4MOL      C 2398  -1.353   3.346   3.737  0.2572  0.1803 -0.3261
    4MOL      H 2399  -1.405   3.435   3.548  3.3946 -0.3790 -0.1404
    4MOL      F 2400  -1.801   3.432   3.566  0.2913 -0.2550 -0.5301
    4MOL      F 2401  -1.638   3.406   3.428  0.1512  0.3682  0.3669
    4MOL      C 2402  -1.654   3.616   3.539 -0.3538  0.1791 -1.3114
    4MOL      C 2403  -1.318   3.206   3.971  0.5525 -0.3748 -0.0464
    4MOL      C 2404  -1.208   3.365   3.696  0.4825 -0.2510  0.6822
    4MOL      O 2405  -1.516   3.648   3.530 -0.4001 -0.2760 -0.0822
    4MOL      F 2406  -1.710   3.662   3.424 -0.2727  0.7211  0.0022
    4MOL      F 2407  -1.717   3.669   3.648 -0.7675  0.1811 -0.2017
    4MOL      F 2408  -1.203   3.149   3.929 -0.2214 -0.4531  0.0561
    4MOL      F 2409  -1.381   3.091   4.011 -0.3395 -0.2360  0.4259
    4MOL      C 2410  -1.289   3.295   4.099 -0.5915 -0.4973  0.4547
    4MOL      O 2411  -1.192   3.389   3.560 -0.8975  0.3429 -0.4809
    4MOL      O 2412  -1.124   3.382   3.784  0.1307  0.2104  0.3185
    4MOL      C 2413  -1.471   3.787   3.526 -0.0501  0.2303  0.0433
    4MOL      F 2414  -1.407   3.300   4.167  0.4253 -0.0504  0.4335
    4MOL      F 2415  -1.194   3.237   4.180 -0.3883 -0.2556 -0.2214
    4MOL      O 2416  -1.246   3.426   4.049 -0.3300 -0.1555  0.6035
    4MOL      C 2417  -1.072   3.451   3.506 -0.0985 -0.0431  0.5615
    4MOL      C 2418  -1.321   3.790   3.485 -0.4790 -0.5577  0.1131
    4MOL      F 2419  -1.492   3.849   3.644  1.0524  0.2259 -0.6218
    4MOL      F 2420  -1.532   3.860   3.428 -0.3016 -0.1820 -0.4875
    4MOL      C 2421  -1.253   3.537   4.139 -0.5731  0.3230  0.1134
    4MOL      H 2422  -1.101   3.508   3.417  0.3771 -0.8905 -0.1491
    4MOL      H 2423  -1.033   3.522   3.580  0.2338  2.0599 -1.5281
    4MOL      C 2424  -0.970   3.346   3.459 -0.3179  0.1738 -0.2378
    4MOL      F 2425  -1.294   3.712   3.379 -0.4727  0.1540 -0.5869
    4MOL      F 2426  -1.256   3.721   3.585 -0.1923 -0.3845  0.3416
    4MOL      S 2427  -1.239   3.950   3.460  0.3909  0.1774  0.0490
    4MOL      F 2428  -1.191   3.508   4.255 -0.2196  0.0042 -0.2015
    4MOL      F 2429  -1.384   3.558   4.180  0.1335 -0.1615 -0.1663
    4MOL      C 2430  -1.200   3.665   4.067 -0.3508 -0.2884  0.3164
    4MOL      H 2431  -0.881   3.357   3.523 -1.1593 -0.1802  1.0119
    4MOL      H 2432  -1.016   3.247   3.456  0.6273 -0.2835 -0.0621
    4MOL      N 2433  -1.086   3.921   3.443  0.7770 -0.5851  0.2470
    4MOL      O 2434  -1.289   3.983   3.329 -0.8815  0.4382  0.0906
    4MOL      O 2435  -1.271   4.045   3.563  0.2392  0.3439  0.4476
    4MOL      F 2436  -1.252   3.680   3.941 -0.3087  0.1675 -0.1380
    4MOL      F 2437  -1.227   3.779   4.141  0.1499 -0.4912  0.0396
    4MOL      S 2438  -1.017   3.681   4.060 -0.3782  0.1429  0.1590
    4MOL      S 2439  -0.969   3.981   3.517 -0.2190 -0.2123  0.1960
    4MOL      N 2440  -0.960   3.591   3.949  0.1056  0.0115  0.3319
    4MOL      O 2441  -0.963   3.651   4.192 -0.1727 -0.2480  0.0586
    4MOL      O 2442  -0.986   3.817   4.028  0.0103  0.0186  0.3123
    4MOL      O 2443  -0.842   3.965   3.437 -0.0814 -0.4240 -0.4014
    4MOL      O 2444  -0.997   4.114   3.573 -0.1885 -0.2179 -0.6900
    4MOL      C 2445  -0.944   3.869   3.661  1.2390 -0.1280  0.1335
    4MOL      S 2446  -0.820   3.540   3.968 -0.4839  0.5015 -0.1536
    4MOL      F 2447  -0.940   3.741   3.622  0.0786  0.2193  0.6322
    4MOL      F 2448  -1.054   3.881   3.740 -0.3759 -0.0614  0.0265
    4MOL      F 2449  -0.845   3.902   3.734  0.3799  0.0338 -0.1284
    4MOL      O 2450  -0.829   3.412   4.035 -0.0441  0.1016  0.0971
    4MOL      O 2451  -0.731   3.626   4.047  0.0363  0.2008  0.4300
    4MOL      C 2452  -0.743   3.488   3.809 -0.6841  0.0712 -0.2686
    4MOL      F 2453  -0.830   3.429   3.730 -0.1269 -0.3992  0.2205
    4MOL      F 2454  -0.690   3.586   3.733  0.0673 -0.2351 -0.2307
    4MOL      F 2455  -0.635   3.405   3.831 -0.1500 -0.4356  0.3884
    4MOL      O 2456  -1.724   2.720   3.032 -0.4427  0.1883 -0.0465
    4MOL      C 2457  -1.818   2.662   3.122 -0.4877  0.2408  0.4006
    4MOL      C 2458  -1.862   2.755   3.233  0.2949 -0.0643  0.2600
    4MOL      O 2459  -1.853   2.544   3.118 -0.0477 -0.3535  0.6188
    4MOL      C 2460  -1.998   2.749   3.270 -0.1187 -0.2064  1.0395
    4MOL      C 2461  -1.769   2.848   3.294  0.2969 -0.1887  0.4968
    4MOL      C 2462  -2.034   2.828   3.380 -0.2239 -0.0234 -0.5339
    4MOL      C 2463  -2.115   2.663   3.210 -0.3767  0.2256 -0.3207
    4MOL      C 2464  -1.812   2.930   3.403 -0.1697 -0.5681 -0.1640
    4MOL      H 2465  -1.665   2.860   3.263  0.8934  2.0638  2.9485
    4MOL      C 2466  -1.947   2.913   3.450 -0.2973 -0.3360 -0.1906
    4MOL      H 2467  -2.135   2.811   3.416 -0.2111 -0.4903 -0.7073
    4MOL      F 2468  -2.125   2.658   3.079 -0.1546 -0.0355 -0.4264
    4MOL      F 2469  -2.233   2.728   3.236 -0.5029 -0.0050 -0.1783
    4MOL      C 2470  -2.127   2.521   3.273  0.4097 -0.7131 -0.3638
    4MOL      C 2471  -1.703   3.026   3.459 -0.2914 -0.9352  0.4234
    4MOL      C 2472  -2.002   2.985   3.569 -0.4422  0.0734 -0.7530
    4MOL      O 2473  -2.133   2.427   3.164 -0.5204  0.1644  0.2999
    4MOL      F 2474  -2.026   2.495   3.350 -0.7594 -0.5428  0.0721
    4MOL      F 2475  -2.235   2.505   3.355 -0.2538  0.0092 -0.4647
    4MOL      F 2476  -1.762   3.132   3.512  0.3135 -0.5323 -0.3440
    4MOL      F 2477  -1.632   3.084   3.360 -0.1046 -0.1238  0.2069
    4MOL      C 2478  -1.601   2.961   3.562  1.0020  0.3436  0.4419
    4MOL      O 2479  -1.945   2.951   3.684 -0.2942  0.5669  0.0766
    4MOL      O 2480  -2.111   3.046   3.560 -0.7575 -0.3947 -0.1515
    4MOL      C 2481  -2.083   2.293   3.191  0.4667  0.3560 -0.1085
    4MOL      F 2482  -1.502   2.899   3.492  0.2065  0.0426 -0.3615
    4MOL      F 2483  -1.542   3.055   3.641 -0.1405 -0.0989  0.4315
    4MOL      O 2484  -1.684   2.867   3.646  0.0204  0.1278 -0.2044
    4MOL      C 2485  -1.976   3.007   3.819 -0.2724  0.0275  0.0620
    4MOL      C 2486  -2.101   2.206   3.064 -0.2378  0.2372 -0.4153
    4MOL      F 2487  -2.128   2.236   3.305  0.2121 -0.2595 -0.2969
    4MOL      F 2488  -1.951   2.294   3.216 -0.1664 -0.3821  0.0250
    4MOL      C 2489  -1.627   2.805   3.768 -0.5405 -0.1416  0.6919
    4MOL      H 2490  -2.082   2.988   3.840 -0.6062 -0.2009 -1.7402
    4MOL      H 2491  -1.921   2.955   3.899  0.4486 -0.6801 -0.8861
    4MOL      C 2492  -1.946   3.157   3.839  0.5327 -0.0580  0.9174
    4MOL      F 2493  -1.984   2.135   3.038  0.5995  0.2466 -0.4137
    4MOL      F 2494  -2.104   2.285   2.950  0.1419  0.1707 -0.1744
    4MOL      S 2495  -2.239   2.101   3.073  0.2045 -0.2512  0.2095
    4MOL      F 2496  -1.634   2.882   3.874 -0.4440 -0.3223 -0.8545
    4MOL      F 2497  -1.496   2.779   3.747  0.5646 -0.2881  0.4103
    4MOL      C 2498  -1.703   2.675   3.782  1.0472  0.9106  0.0266
    4MOL      H 2499  -2.011   3.217   3.774  1.6788  0.4672  0.2340
    4MOL      H 2500  -1.957   3.181   3.945  0.6689  0.2899  0.8538
    4MOL      N 2501  -2.201   1.986   3.171 -0.6936  0.4155 -0.2935
    4MOL      O 2502  -2.363   2.170   3.099 -0.4931  0.0491 -0.0267
    4MOL      O 2503  -2.241   2.050   2.937  0.1076  0.6802  0.0168
    4MOL      F 2504  -1.830   2.702   3.825  0.1482 -0.0896 -0.5046
    4MOL      F 2505  -1.723   2.619   3.657 -0.7547 -0.3359 -0.1272
    4MOL      S 2506  -1.629   2.560   3.898 -0.2762 -0.2022 -0.3599
    4MOL      S 2507  -2.304   1.891   3.232 -0.1073 -0.0966 -0.4989
    4MOL      N 2508  -1.489   2.516   3.852 -0.1060  0.3495 -0.0920
    4MOL      O 2509  -1.717   2.443   3.892 -0.1183 -0.1672 -0.4439
    4MOL      O 2510  -1.629   2.601   4.039 -0.3115  0.4390 -0.0312
    4MOL      O 2511  -2.312   1.933   3.366  0.8894 -0.7357  0.2504
    4MOL      O 2512  -2.438   1.905   3.168 -1.2108  0.2159  0.0478
    4MOL      C 2513  -2.233   1.724   3.234 -0.0312 -0.1280 -0.4631
    4MOL      S 2514  -1.416   2.411   3.937 -0.0135  0.1695  0.4533
    4MOL      F 2515  -2.111   1.730   3.292  0.2805 -0.3024 -0.0188
    4MOL      F 2516  -2.216   1.673   3.109  0.3506 -0.9688  0.5786
    4MOL      F 2517  -2.306   1.635   3.306 -0.3544 -0.3318  0.0713
    4MOL      O 2518  -1.430   2.285   3.865  0.1965  0.0825  0.5504
    4MOL      O 2519  -1.465   2.395   4.076 -0.0464 -0.3723 -0.3429
    4MOL      C 2520  -1.243   2.463   3.939  0.6639  0.2513  0.2616
    4MOL      F 2521  -1.193   2.486   3.812 -0.1176  0.3834 -0.0231
    4MOL      F 2522  -1.215   2.568   4.008 -0.2690  0.0079 -0.2904
    4MOL      F 2523  -1.167   2.369   3.998  0.7455  0.1106  0.5066
    4MOL      O 2524  -1.400   2.321   2.090 -0.4658  0.6823 -0.1624
    4MOL      C 2525  -1.330   2.435   2.130  0.2028 -0.6604  0.0054
    4MOL      C 2526  -1.394   2.498   2.255 -0.2651 -0.4324 -0.1889
    4MOL      O 2527  -1.228   2.468   2.075 -0.0715  0.1437 -0.7476
    4MOL      C 2528  -1.332   2.528   2.378 -0.3944 -0.2609  0.0008
    4MOL      C 2529  -1.533   2.511   2.247  0.3801 -0.5766  0.4472
    4MOL      C 2530  -1.408   2.589   2.485  0.9330  0.4039  0.6149
    4MOL      C 2531  -1.176   2.516   2.392  0.3641  0.3229  0.0950
    4MOL      C 2532  -1.618   2.554   2.357 -0.2856  0.4504 -0.0412
    4MOL      H 2533  -1.578   2.480   2.153  0.5860  0.4157  0.0109
    4MOL      C 2534  -1.552   2.603   2.477 -0.1606 -0.0034 -0.0031
    4MOL      H 2535  -1.355   2.636   2.568  1.2046 -0.9386  1.2188
    4MOL      F 2536  -1.129   2.418   2.320 -0.1557  0.2384  0.2456
    4MOL      F 2537  -1.137   2.483   2.521 -0.4106  0.2397 -0.5009
    4MOL      C 2538  -1.107   2.650   2.349  0.8274 -0.0760 -1.1610
    4MOL      C 2539  -1.770   2.532   2.339 -0.1242  0.0502 -0.7978
    4MOL      C 2540  -1.626   2.657   2.597  0.5935 -0.6593  0.0291
    4MOL      O 2541  -1.160   2.764   2.423  0.1514  0.3356  0.3345
    4MOL      F 2542  -0.974   2.638   2.365 -0.5413 -0.4903 -0.5899
    4MOL      F 2543  -1.126   2.677   2.226  0.8380 -0.5334 -0.1879
    4MOL      F 2544  -1.842   2.512   2.454  0.3762 -0.1784  0.2247
    4MOL      F 2545  -1.781   2.405   2.291 -0.1888  0.2247  0.2504
    4MOL      C 2546  -1.842   2.621   2.233 -0.8422  0.4419  0.2090
    4MOL      O 2547  -1.561   2.632   2.711  0.1726  0.1725 -0.0603
    4MOL      O 2548  -1.729   2.722   2.595 -0.3724 -0.3057  0.6497
    4MOL      C 2549  -1.101   2.895   2.404 -0.5555  0.5366 -0.3017
    4MOL      F 2550  -1.807   2.582   2.103  0.2255 -0.6339  0.2799
    4MOL      F 2551  -1.978   2.597   2.234 -0.4042 -0.4685 -0.7490
    4MOL      O 2552  -1.821   2.757   2.261 -0.2058  0.0016  0.1744
    4MOL      C 2553  -1.595   2.708   2.832 -0.0943  0.3266 -0.7573
    4MOL      C 2554  -1.178   2.995   2.486 -0.3465  0.0792  0.1788
    4MOL      F 2555  -1.099   2.943   2.279 -0.2492 -0.1913  0.4724
    4MOL      F 2556  -0.974   2.891   2.439  0.1200  0.0998  0.0566
    4MOL      C 2557  -1.846   2.855   2.149  0.0971  0.0271 -0.1975
    4MOL      H 2558  -1.507   2.718   2.897 -1.1544 -0.2376  0.8559
    4MOL      H 2559  -1.628   2.805   2.793 -0.6709  0.4463 -0.0082
    4MOL      C 2560  -1.706   2.644   2.913 -0.5112  0.8152  0.2950
    4MOL      F 2561  -1.133   3.127   2.464  0.7592 -0.6411  0.1086
    4MOL      F 2562  -1.154   2.966   2.610 -0.1126 -0.5376 -0.1119
    4MOL      S 2563  -1.358   2.994   2.459  0.2023 -0.0711  0.3693
    4MOL      F 2564  -1.968   2.825   2.092 -0.2287  0.2345  0.4026
    4MOL      F 2565  -1.754   2.832   2.056  0.1598 -0.3714 -0.1801
    4MOL      C 2566  -1.854   3.001   2.197 -0.0604 -0.1078 -0.6989
    4MOL      H 2567  -1.794   2.640   2.848 -0.9102 -0.7689  0.8737
    4MOL      H 2568  -1.679   2.539   2.933  0.1008  0.8448 -0.3364
    4MOL      N 2569  -1.413   3.121   2.526  0.0460 -0.3301 -0.2773
    4MOL      O 2570  -1.375   3.015   2.317 -0.3354  0.1179  0.0544
    4MOL      O 2571  -1.402   2.869   2.518 -0.3056  0.2146 -0.3970
    4MOL      F 2572  -1.878   3.088   2.099 -0.6327  0.0359  0.0270
    4MOL      F 2573  -1.963   3.005   2.278 -0.2614 -0.0643  0.5536
    4MOL      S 2574  -1.698   3.055   2.282 -0.4641  0.1288 -0.1248
    4MOL      S 2575  -1.511   3.122   2.649 -0.3902 -0.0077  0.2459
    4MOL      N 2576  -1.704   3.206   2.327  0.1084 -0.3357 -0.0534
    4MOL      O 2577  -1.604   3.024   2.182  0.4351  0.5888  0.0099
    4MOL      O 2578  -1.708   2.967   2.406  0.3408 -0.2715 -0.6152
    4MOL      O 2579  -1.579   3.250   2.638 -0.5112 -0.2384 -0.5596
    4MOL      O 2580  -1.606   3.011   2.667 -0.1213  0.1933  0.0846
    4MOL      C 2581  -1.409   3.130   2.803 -0.9000 -0.3950 -0.3711
    4MOL      S 2582  -1.612   3.314   2.266 -0.1978  0.1310  0.3915
    4MOL      F 2583  -1.460   3.181   2.910  0.3907  0.1455  0.0193
    4MOL      F 2584  -1.306   3.209   2.789 -0.1337  0.6804 -0.3123
    4MOL      F 2585  -1.367   3.006   2.833  0.5526  0.2027  0.2896
    4MOL      O 2586  -1.500   3.268   2.188  0.0923  0.1323  0.0971
    4MOL      O 2587  -1.581   3.407   2.377  0.6672  0.0265  0.4825
    4MOL      C 2588  -1.711   3.403   2.138 -0.6457 -0.3001  0.3017
    4MOL      F 2589  -1.646   3.517   2.102 -0.3208 -0.4190 -0.4081
    4MOL      F 2590  -1.725   3.325   2.025  0.7864  0.0821 -0.2457
    4MOL      F 2591  -1.836   3.439   2.179 -0.1411  0.0874 -0.2861
    4MOL      O 2592  -2.258   2.396   1.803  0.1465  0.3283  0.1419
    4MOL      C 2593  -2.178   2.462   1.894  0.4759 -0.2521  0.6130
    4MOL      C 2594  -2.055   2.386   1.928 -0.0181 -0.2630 -0.0706
    4MOL      O 2595  -2.201   2.576   1.934 -0.9276  0.0057  0.1919
    4MOL      C 2596  -2.044   2.317   2.055  0.8405  0.2489  1.2089
    4MOL      C 2597  -1.942   2.408   1.845 -0.4460 -0.2529  0.9547
    4MOL      C 2598  -1.924   2.255   2.075  0.4073  0.0596  0.1969
    4MOL      C 2599  -2.143   2.319   2.175 -0.2420  0.1137  0.6959
    4MOL      C 2600  -1.815   2.369   1.887  0.0024  0.2868 -0.0728
    4MOL      H 2601  -1.952   2.467   1.755  0.1674  0.6415  1.4644
    4MOL      C 2602  -1.808   2.271   1.994 -0.7123 -1.0551  0.6302
    4MOL      H 2603  -1.917   2.201   2.169  0.8353 -1.7191 -0.7976
    4MOL      F 2604  -2.223   2.422   2.185 -0.3557  0.2051 -0.3368
    4MOL      F 2605  -2.072   2.322   2.292  0.3137  0.5265 -0.3547
    4MOL      C 2606  -2.237   2.200   2.178 -0.4626  0.0501  0.2315
    4MOL      C 2607  -1.705   2.419   1.798  0.3826  0.3215  0.4565
    4MOL      C 2608  -1.677   2.208   2.037  0.0556 -0.4942  0.2033
    4MOL      O 2609  -2.326   2.212   2.291 -0.0944  0.8514  0.3387
    4MOL      F 2610  -2.298   2.177   2.063  0.4607 -0.0765  0.3715
    4MOL      F 2611  -2.168   2.085   2.191 -0.3903  0.1547  0.3587
    4MOL      F 2612  -1.598   2.434   1.873  0.1854  0.3051 -0.3424
    4MOL      F 2613  -1.731   2.547   1.760  0.1262 -0.1693  0.1623
    4MOL      C 2614  -1.671   2.344   1.665 -0.0434  0.2643 -0.4322
    4MOL      O 2615  -1.584   2.175   1.940  0.2471  0.2842  0.4226
    4MOL      O 2616  -1.648   2.187   2.155  0.3272  0.4182  0.6083
    4MOL      C 2617  -2.465   2.239   2.280 -0.0267  0.4665  0.4594
    4MOL      F 2618  -1.556   2.396   1.618  0.7355  0.0082 -0.3124
    4MOL      F 2619  -1.657   2.208   1.677  0.0100  0.1545  0.2301
    4MOL      O 2620  -1.781   2.372   1.578  0.2022 -0.7071  0.0571
    4MOL      C 2621  -1.454   2.118   1.975  0.7911 -0.2359 -0.4673
    4MOL      C 2622  -2.532   2.271   2.413 -0.2966 -0.2504  0.0546
    4MOL      F 2623  -2.531   2.130   2.221  0.2622  0.2311  0.0451
    4MOL      F 2624  -2.480   2.341   2.190  0.2462  0.1034  0.2262
    4MOL      C 2625  -1.773   2.349   1.435 -0.0990 -0.4493  0.0354
    4MOL      H 2626  -1.460   2.064   2.071  1.1219 -2.2807 -1.5431
    4MOL      H 2627  -1.427   2.042   1.900  1.4725 -1.2541  0.7546
    4MOL      C 2628  -1.354   2.229   1.987 -0.1593 -0.0328  0.1912
    4MOL      F 2629  -2.662   2.297   2.391 -0.3066  0.6044 -0.4229
    4MOL      F 2630  -2.470   2.382   2.462 -0.1503 -0.1124  0.1236
    4MOL      S 2631  -2.508   2.143   2.535 -0.0302  0.0047 -0.0116
    4MOL      F 2632  -1.726   2.223   1.407  0.1466 -0.9093 -0.7770
    4MOL      F 2633  -1.674   2.425   1.378  0.3943 -0.0658  0.4555
    4MOL      C 2634  -1.902   2.379   1.358 -0.3235 -0.6374  0.9133
    4MOL      H 2635  -1.253   2.189   2.000  0.2090  0.8580  0.1821
    4MOL      H 2636  -1.345   2.292   1.897 -2.5781  1.8740  1.1622
    4MOL      N 2637  -2.582   2.199   2.660  0.0165  0.3442 -0.1975
    4MOL      O 2638  -2.574   2.029   2.485  0.1373 -0.1978  0.5603
    4MOL      O 2639  -2.357   2.132   2.565  0.2126 -0.4668  0.2136
    4MOL      F 2640  -1.932   2.513   1.367 -0.3502  0.2199 -0.5306
    4MOL      F 2641  -1.878   2.353   1.229  0.2395 -0.1173 -0.4512
    4MOL      S 2642  -2.053   2.286   1.406  0.3456  0.3463 -0.5232
    4MOL      S 2643  -2.517   2.254   2.793  0.3767  0.0634  0.0164
    4MOL      N 2644  -2.165   2.316   1.298 -0.1474 -0.2404  0.0121
    4MOL      O 2645  -2.085   2.315   1.547  0.0179  0.0911  0.5185
    4MOL      O 2646  -2.016   2.146   1.406  0.4795  0.2689 -0.1403
    4MOL      O 2647  -2.588   2.197   2.904 -0.0262  0.5767  0.4107
    4MOL      O 2648  -2.375   2.246   2.802 -0.0384 -0.0121  0.5672
    4MOL      C 2649  -2.572   2.429   2.822  0.1780 -0.3728  0.6020
    4MOL      S 2650  -2.303   2.250   1.323 -0.1362 -0.3061 -0.0366
    4MOL      F 2651  -2.707   2.442   2.788  0.0845  0.0290 -0.2967
    4MOL      F 2652  -2.507   2.511   2.737  0.7501 -0.2376  0.5934
    4MOL      F 2653  -2.556   2.483   2.945 -0.0201  0.4614  0.4067
    4MOL      O 2654  -2.339   2.265   1.464 -0.3906 -0.0758 -0.1675
    4MOL      O 2655  -2.284   2.110   1.293  0.3086 -0.2470  0.2106
    4MOL      C 2656  -2.442   2.307   1.214  0.0330  0.0014  0.1727
    4MOL      F 2657  -2.430   2.438   1.200  0.7976 -0.0761  0.2680
    4MOL      F 2658  -2.433   2.252   1.095  0.1132  0.6113  0.4161
    4MOL      F 2659  -2.566   2.272   1.257  0.3280 -0.3778 -0.2178
    4MOL      H 2660  -2.865   1.912   2.112  1.0488 -0.9147 -2.7783
    4MOL      O 2661  -2.929   1.838   2.105 -0.2541 -0.1712 -0.2895
    4MOL      C 2662  -2.891   1.783   1.990 -0.8808 -0.9624 -0.4818
    4MOL      C 2663  -2.774   1.863   1.928 -0.2033  0.1178 -0.4553
    4MOL      O 2664  -2.944   1.677   1.956 -0.5023  0.4587 -0.2390
    4MOL      C 2665  -2.647   1.875   1.990 -1.1640 -0.3779 -0.8806
    4MOL      C 2666  -2.804   1.949   1.817 -0.1732  0.1641 -0.1868
    4MOL      C 2667  -2.556   1.973   1.946  0.2674 -0.7297  0.2805
    4MOL      C 2668  -2.608   1.786   2.116 -0.1078 -0.3277  0.3645
    4MOL      C 2669  -2.711   2.042   1.763  0.0154  0.8105  0.7521
    4MOL      H 2670  -2.907   1.944   1.784 -0.7823  1.1137  1.4923
    4MOL      C 2671  -2.590   2.055   1.835 -0.0513 -0.0094 -0.7946
    4MOL      H 2672  -2.459   1.989   1.993  1.8380 -2.5804 -2.0907
    4MOL      F 2673  -2.661   1.663   2.106  0.2989 -0.2763 -0.1688
    4MOL      F 2674  -2.671   1.848   2.223 -0.3746  0.1273 -0.1523
    4MOL      C 2675  -2.463   1.765   2.160  0.1102  0.2180  0.1908
    4MOL      C 2676  -2.759   2.135   1.650  0.4936  0.1414  0.2112
    4MOL      C 2677  -2.497   2.170   1.803 -0.0290 -0.0638  0.1004
    4MOL      O 2678  -2.402   1.700   2.041  0.3024  0.5286 -0.1658
    4MOL      F 2679  -2.405   1.879   2.206 -0.5565  0.4802 -0.8324
    4MOL      F 2680  -2.462   1.684   2.269  0.2288  0.1691 -0.6004
    4MOL      F 2681  -2.833   2.063   1.563 -0.1172 -0.2540  0.0015
    4MOL      F 2682  -2.668   2.184   1.567  0.3356  0.3774 -0.0004
    4MOL      C 2683  -2.838   2.247   1.712  0.1553 -0.6461  0.0366
    4MOL      O 2684  -2.556   2.289   1.848  0.4692  0.2527  0.3251
    4MOL      O 2685  -2.394   2.154   1.748  0.4775 -0.1617 -0.2186
    4MOL      C 2686  -2.255   1.684   2.032  0.2467  0.1447 -0.0047
    4MOL      F 2687  -2.776   2.373   1.710 -0.3452  0.0284 -0.0415
    4MOL      F 2688  -2.953   2.261   1.641  0.1765  0.3246 -0.2261
    4MOL      O 2689  -2.879   2.217   1.852 -0.3687 -0.0681  0.4613
    4MOL      C 2690  -2.483   2.411   1.865  0.6510  0.6642  0.2537
    4MOL      C 2691  -2.216   1.641   1.886  0.4225 -0.1724  0.3739
    4MOL      F 2692  -2.218   1.599   2.120  0.3241 -0.2752  0.1655
    4MOL      F 2693  -2.189   1.788   2.063 -0.2245 -0.3092  0.0975
    4MOL      C 2694  -2.925   2.319   1.944 -0.0888 -0.1648 -0.4972
    4MOL      H 2695  -2.560   2.489   1.874 -0.5984 -0.3894 -0.9550
    4MOL      H 2696  -2.431   2.413   1.962 -0.8458  1.3856  1.0847
    4MOL      C 2697  -2.384   2.450   1.753 -0.1990 -0.6096  0.3466
    4MOL      F 2698  -2.284   1.529   1.847  0.0553 -0.5645  0.4125
    4MOL      F 2699  -2.089   1.602   1.886  0.0126  0.3262 -0.1292
    4MOL      S 2700  -2.240   1.768   1.763 -0.2813  0.1140 -0.4477
    4MOL      F 2701  -3.017   2.400   1.882 -0.4431  0.0260 -0.0375
    4MOL      F 2702  -2.817   2.392   1.986 -0.3243  0.3874 -0.0159
    4MOL      C 2703  -2.990   2.250   2.073 -0.0292  0.2135 -0.9084
    4MOL      H 2704  -2.430   2.410   1.663  0.9716 -0.6120 -0.2770
    4MOL      H 2705  -2.376   2.559   1.746  2.2592 -0.6155  1.6484
    4MOL      N 2706  -2.186   1.905   1.808 -0.4575 -0.0379  0.6803
    4MOL      O 2707  -2.196   1.718   1.638  0.3912 -0.3633  0.0387
    4MOL      O 2708  -2.386   1.777   1.767 -0.6717 -0.5800 -0.0220
    4MOL      F 2709  -3.086   2.161   2.044 -0.0625 -1.0260 -0.2058
    4MOL      F 2710  -2.888   2.176   2.134  0.6517 -0.4480  0.3716
    4MOL      S 2711  -3.058   2.373   2.197 -0.1327 -0.0228  0.2760
    4MOL      S 2712  -2.117   1.997   1.709 -0.4791 -0.2012  0.2257
    4MOL      N 2713  -2.943   2.459   2.253 -0.0240  0.2638 -0.1789
    4MOL      O 2714  -3.113   2.272   2.292 -0.1888 -0.4423  0.1677
    4MOL      O 2715  -3.159   2.446   2.122 -0.1856  0.1388 -0.0543
    4MOL      O 2716  -2.163   1.983   1.570  0.7652  0.3464  0.0277
    4MOL      O 2717  -2.133   2.141   1.739 -0.3828 -0.4504  0.5729
    4MOL      C 2718  -1.939   1.956   1.709  0.0658 -0.5255 -0.2427
    4MOL      S 2719  -2.951   2.609   2.262  0.1958 -0.2573 -0.1378
    4MOL      F 2720  -1.867   2.012   1.613  0.0868  0.1925 -0.2073
    4MOL      F 2721  -1.924   1.823   1.694 -0.3037 -0.3243 -0.6309
    4MOL      F 2722  -1.879   1.997   1.826  0.4703 -0.2877 -0.2544
    4MOL      O 2723  -2.864   2.653   2.370 -0.3591 -0.4155  0.7441
    4MOL      O 2724  -3.088   2.646   2.281  0.6914  0.2789  0.5088
    4MOL      C 2725  -2.898   2.690   2.098 -1.1848 -0.5711  0.9822
    4MOL      F 2726  -2.773   2.656   2.059 -0.2842 -0.4037  0.3787
    4MOL      F 2727  -2.980   2.654   1.993 -0.8024  0.3771 -0.2126
    4MOL      F 2728  -2.902   2.823   2.097  0.2403  0.2998 -0.3186
    5MOL      O 2729   2.616   1.198   5.050 -0.4284  0.2987 -0.0595
    5MOL      C 2730   2.680   1.097   5.122  0.0169 -0.2694 -0.2858
    5MOL      C 2731   2.673   0.955   5.074  0.1136  0.0111  0.4839
    5MOL      O 2732   2.751   1.114   5.224 -0.2135 -0.0723 -1.0989
    5MOL      C 2733   2.553   0.890   5.030 -0.5307 -0.6163  0.1488
    5MOL      C 2734   2.794   0.883   5.080 -0.6475  0.2662 -0.2684
    5MOL      C 2735   2.563   0.751   5.003 -0.2431 -0.7805 -0.3092
    5MOL      C 2736   2.416   0.960   5.006 -0.1625 -0.5344 -0.7085
    5MOL      C 2737   2.804   0.742   5.053  0.9183 -0.0477 -0.4109
    5MOL      H 2738   2.885   0.939   5.099  0.7972 -1.4973 -1.6018
    5MOL      C 2739   2.680   0.679   5.015  0.2630  0.0117 -0.1590
    5MOL      H 2740   2.472   0.709   4.962 -1.4182 -1.3438  2.6263
    5MOL      F 2741   2.387   1.072   5.088  0.0446 -0.2761  0.0205
    5MOL      F 2742   2.326   0.868   5.048  0.1278  0.1777 -0.2105
    5MOL      C 2743   2.391   1.000   4.858 -0.2137  0.0739  0.0713
    5MOL      C 2744   2.945   0.667   5.057 -0.0238  0.2162  0.5326
    5MOL      C 2745   2.668   0.536   4.986 -0.5290  0.8104 -0.2879
    5MOL      O 2746   2.483   0.921   4.780  0.0530  0.7538 -0.1294
    5MOL      F 2747   2.263   0.973   4.817 -0.0502  0.8468  0.3629
    5MOL      F 2748   2.396   1.134   4.846 -0.2741 -0.1081  0.3863
    5MOL      F 2749   3.043   0.736   5.001  0.5511 -0.0101  0.1592
    5MOL      F 2750   2.935   0.556   4.972 -0.3139 -0.0868 -0.2975
    5MOL      C 2751   2.999   0.623   5.198 -0.0489 -0.3749  0.3832
    5MOL      O 2752   2.697   0.454   5.089  0.3908 -0.0808 -0.0643
    5MOL      O 2753   2.619   0.496   4.885  0.0126  0.4087  0.0632
    5MOL      C 2754   2.577   0.990   4.697  0.2092  0.3660 -1.2388
    5MOL      F 2755   2.899   0.561   5.262 -0.0482  0.3001  0.2113
    5MOL      F 2756   3.091   0.527   5.166  0.2273  0.1462 -0.2797
    5MOL      O 2757   3.050   0.736   5.269  0.2779  0.0848 -0.7424
    5MOL      C 2758   2.670   0.309   5.085 -1.0904  0.0777 -0.3053
    5MOL      C 2759   2.669   0.895   4.614  0.2168 -0.6893 -0.4355
    5MOL      F 2760   2.654   1.064   4.775  0.4189 -0.5006  0.2152
    5MOL      F 2761   2.512   1.074   4.604 -0.5534 -0.2281  0.3576
    5MOL      C 2762   3.137   0.719   5.384  0.8133  0.5092 -0.3406
    5MOL      H 2763   2.566   0.289   5.114 -1.0563  0.4022  0.0477
    5MOL      H 2764   2.705   0.266   4.991  1.8541 -2.1621  1.6373
    5MOL      C 2765   2.757   0.246   5.200  0.4072 -0.0645 -0.4671
    5MOL      F 2766   2.780   0.863   4.687  0.1958  0.4368 -0.1726
    5MOL      F 2767   2.717   0.964   4.505 -0.2405  0.5644  0.6768
    5MOL      S 2768   2.574   0.746   4.549 -0.6803  0.0991  0.1968
    5MOL      F 2769   3.238   0.630   5.362  0.7218 -0.2426 -0.0502
    5MOL      F 2770   3.072   0.661   5.481  0.1303  0.3622 -0.4187
    5MOL      C 2771   3.206   0.852   5.417 -0.2003 -0.3489 -0.5161
    5MOL      H 2772   2.703   0.241   5.294  2.1411  1.6502  0.7124
    5MOL      H 2773   2.771   0.141   5.171  1.7562 -0.2061  0.6282
    5MOL      H 2774   2.853   0.294   5.222 -0.2385  0.1241  2.2537
    5MOL      N 2775   2.667   0.679   4.446  0.0235  0.2412 -0.6586
    5MOL      O 2776   2.589   0.663   4.667  0.5189 -0.7363  0.2537
    5MOL      O 2777   2.444   0.790   4.497 -0.2462  0.1515 -0.3659
    5MOL      F 2778   3.286   0.826   5.519 -0.4002 -0.3888 -0.6921
    5MOL      F 2779   3.285   0.894   5.315 -0.1089  0.6814  0.2651
    5MOL      S 2780   3.090   0.984   5.471  0.1560  0.1447 -0.1952
    5MOL      S 2781   2.633   0.672   4.294 -0.1785  0.0111 -0.3270
    5MOL      N 2782   3.160   1.117   5.468 -0.3282 -0.0122  0.0869
    5MOL      O 2783   3.069   0.946   5.611  0.7446 -0.1409  0.2622
    5MOL      O 2784   2.969   0.987   5.386 -0.6009  0.1081 -0.4599
    5MOL      O 2785   2.724   0.575   4.235  0.2857 -0.2485  0.1797
    5MOL      O 2786   2.492   0.651   4.275  0.0268  0.0630  0.1261
    5MOL      C 2787   2.649   0.831   4.205  0.0659  0.2316  0.3636
    5MOL      S 2788   3.062   1.236   5.473  0.0144  0.0184  0.1335
    5MOL      F 2789   2.605   0.828   4.078 -0.2889  0.1065  0.2275
    5MOL      F 2790   2.777   0.873   4.207 -0.1622 -0.2174  0.0880
    5MOL      F 2791   2.573   0.932   4.254  0.2677  0.1224  0.1751
    5MOL      O 2792   2.918   1.220   5.457 -0.2102 -0.0606 -0.1183
    5MOL      O 2793   3.107   1.349   5.390  0.5401  0.6241  0.2088
    5MOL      C 2794   3.099   1.314   5.640  0.1574 -0.2303 -0.0382
    5MOL      F 2795   3.058   1.229   5.734  0.3112  0.0316 -0.5301
    5MOL      F 2796   3.228   1.326   5.667  0.3095  0.3872 -0.3873
    5MOL      F 2797   3.044   1.435   5.660 -0.4507 -0.2759 -0.2159
    5MOL      O 2798   2.004   0.915   5.676  0.7175  0.0609 -0.3761
    5MOL      C 2799   1.985   1.041   5.622 -0.2466  0.2701 -0.5661
    5MOL      C 2800   2.113   1.108   5.568  0.9315  0.0736 -0.5206
    5MOL      O 2801   1.886   1.107   5.635 -0.0612  0.2994  0.6216
    5MOL      C 2802   2.202   1.050   5.475 -0.6927 -0.0056  0.3286
    5MOL      C 2803   2.142   1.239   5.617  0.4439  0.5023  1.1326
    5MOL      C 2804   2.317   1.122   5.427  0.0742 -0.8779 -0.4342
    5MOL      C 2805   2.175   0.918   5.399 -0.6892 -0.1286  0.1527
    5MOL      C 2806   2.257   1.313   5.571  0.0281 -0.2068  0.3834
    5MOL      H 2807   2.068   1.277   5.687 -1.2447 -0.9858  0.2308
    5MOL      C 2808   2.342   1.254   5.473 -0.1740 -0.1303  0.4008
    5MOL      H 2809   2.389   1.082   5.357 -0.0714 -3.1704  0.5940
    5MOL      F 2810   2.167   0.808   5.479 -0.4315  0.3790 -0.3393
    5MOL      F 2811   2.285   0.883   5.323 -0.0042 -0.1456 -0.1113
    5MOL      C 2812   2.052   0.918   5.307  0.4588  0.4914 -0.0706
    5MOL      C 2813   2.270   1.459   5.622  0.8881 -0.0107  0.4620
    5MOL      C 2814   2.469   1.321   5.429 -0.2400  0.3867 -0.1401
    5MOL      O 2815   2.073   1.023   5.222 -0.2230 -0.3581 -0.0146
    5MOL      F 2816   2.045   0.799   5.238 -0.3373  0.1930 -0.2843
    5MOL      F 2817   1.936   0.915   5.375 -0.2419 -0.4839 -0.5453
    5MOL      F 2818   2.387   1.493   5.676 -0.0353  0.5443 -0.1319
    5MOL      F 2819   2.182   1.478   5.721  0.1927 -0.3584  0.5055
    5MOL      C 2820   2.219   1.561   5.507  0.9549 -0.3311  0.1079
    5MOL      O 2821   2.488   1.309   5.292 -0.1123 -0.1615 -0.4175
    5MOL      O 2822   2.551   1.364   5.505 -0.4675 -0.5221  0.1517
    5MOL      C 2823   1.992   1.037   5.107  0.6135 -0.2436  0.4803
    5MOL      F 2824   2.210   1.692   5.549  0.1086  0.2344 -0.0690
    5MOL      F 2825   2.317   1.563   5.411  0.1738 -0.1574  0.0584
    5MOL      O 2826   2.097   1.510   5.445  0.3206  0.2952 -0.4499
    5MOL      C 2827   2.608   1.366   5.235 -0.2413 -0.3226 -0.0225
    5MOL      C 2828   2.023   1.179   5.053  0.3401  0.2289 -0.9452
    5MOL      F 2829   1.863   1.038   5.151 -0.1991  0.1642 -0.2909
    5MOL      F 2830   2.006   0.941   5.010  0.0210 -0.5315  0.0111
    5MOL      C 2831   1.966   1.563   5.482  0.0391 -0.4744 -0.2116
    5MOL      H 2832   2.614   1.475   5.243 -0.7204 -0.4296  2.5222
    5MOL      H 2833   2.697   1.345   5.297 -1.9065 -0.7317  2.3688
    5MOL      C 2834   2.631   1.337   5.083  0.4840  0.2376 -0.2614
    5MOL      F 2835   2.155   1.194   5.029  0.8196 -0.3090  0.3338
    5MOL      F 2836   1.996   1.260   5.154  0.0536  0.0704 -0.1700
    5MOL      S 2837   1.928   1.226   4.905  0.3263 -0.1452  0.5400
    5MOL      F 2838   1.958   1.691   5.459 -0.5251  0.2757  0.2286
    5MOL      F 2839   1.935   1.558   5.615 -0.3988  1.0059  0.1207
    5MOL      C 2840   1.850   1.481   5.411  0.6506  0.2750 -0.0267
    5MOL      H 2841   2.541   1.379   5.037  0.3097 -2.3820 -2.6328
    5MOL      H 2842   2.720   1.388   5.045  0.6151  0.0723 -0.1768
    5MOL      N 2843   2.002   1.185   4.778  0.0704 -0.0958 -0.5890
    5MOL      O 2844   1.787   1.189   4.916  0.0392 -0.1651 -0.3160
    5MOL      O 2845   1.929   1.372   4.915 -0.4379  0.4620  0.1975
    5MOL      F 2846   1.881   1.342   5.414  0.1181 -0.5538 -0.4487
    5MOL      F 2847   1.733   1.493   5.483  0.0098  0.4549  0.0280
    5MOL      S 2848   1.809   1.544   5.246  0.4517 -0.3105 -0.3363
    5MOL      S 2849   1.913   1.161   4.656 -0.1861  0.4301  0.3804
    5MOL      N 2850   1.699   1.469   5.172 -0.7375  0.4783 -0.1605
    5MOL      O 2851   1.931   1.533   5.165  0.4317 -0.2172  0.5160
    5MOL      O 2852   1.768   1.683   5.267 -0.4993  0.1986 -0.5608
    5MOL      O 2853   1.793   1.238   4.651  0.1380  0.0758 -0.9784
    5MOL      O 2854   1.989   1.156   4.529  0.0362 -0.3877  0.3048
    5MOL      C 2855   1.831   0.997   4.666  0.2831 -0.2382 -0.4299
    5MOL      S 2856   1.651   1.509   5.034 -0.1314 -0.1571 -0.0132
    5MOL      F 2857   1.904   0.901   4.723  0.3297 -0.2325 -0.0627
    5MOL      F 2858   1.796   0.962   4.542  0.1384 -0.0963 -0.2478
    5MOL      F 2859   1.712   0.990   4.735 -0.5279  0.4644  0.2851
    5MOL      O 2860   1.607   1.398   4.951  0.2076 -0.3751  0.3706
    5MOL      O 2861   1.740   1.590   4.960  0.5346 -0.5031 -0.1872
    5MOL      C 2862   1.509   1.614   5.052  0.8287  0.5053 -0.2781
    5MOL      F 2863   1.448   1.583   5.170  0.2851 -0.7314 -0.5272
    5MOL      F 2864   1.545   1.744   5.060  0.3600  0.0215 -0.0111
    5MOL      F 2865   1.409   1.614   4.956  0.1590  0.5081 -0.1459
    5MOL      O 2866   2.470   1.416   6.089  0.5924  0.2108 -0.3762
    5MOL      C 2867   2.341   1.453   6.128  0.4512 -0.2775  0.2190
    5MOL      C 2868   2.236   1.348   6.114  0.4160 -0.3034 -0.6219
    5MOL      O 2869   2.309   1.568   6.152  0.1961  0.5105  0.0574
    5MOL      C 2870   2.248   1.214   6.163  0.0934 -0.1231 -0.5297
    5MOL      C 2871   2.114   1.393   6.060  0.2628 -0.0932 -0.1205
    5MOL      C 2872   2.140   1.130   6.139  0.0159 -0.6900  0.1195
    5MOL      C 2873   2.365   1.163   6.247  0.1908  0.0799 -0.4442
    5MOL      C 2874   2.010   1.302   6.036  1.3002 -0.6170 -0.0354
    5MOL      H 2875   2.096   1.498   6.039  3.3381  1.0596  2.1793
    5MOL      C 2876   2.022   1.163   6.072  0.8825 -0.9468 -1.2282
    5MOL      H 2877   2.151   1.025   6.168  0.4277 -1.0701 -1.3035
    5MOL      F 2878   2.321   1.074   6.340  0.4336  0.1974 -0.2090
    5MOL      F 2879   2.430   1.258   6.317 -0.6766 -0.1715  0.0259
    5MOL      C 2880   2.464   1.069   6.162  0.4350 -0.3008 -0.1010
    5MOL      C 2881   1.876   1.369   5.988 -0.2850  0.0469 -0.5188
    5MOL      C 2882   1.914   1.069   6.039 -0.2790  0.3796 -0.2332
    5MOL      O 2883   2.486   1.132   6.034 -0.4130 -0.1050  0.3174
    5MOL      F 2884   2.590   1.053   6.226 -0.0476  0.3450 -0.7656
    5MOL      F 2885   2.415   0.946   6.152 -0.4867  0.0786  0.1754
    5MOL      F 2886   1.798   1.284   5.912  0.5951 -0.0604  0.4619
    5MOL      F 2887   1.898   1.473   5.904 -0.1330  0.0037  0.4547
    5MOL      C 2888   1.797   1.433   6.107  0.0033  0.7691  0.6674
    5MOL      O 2889   1.942   1.005   5.920  0.3745 -0.6748 -0.0228
    5MOL      O 2890   1.821   1.052   6.115 -0.0493  0.1604  0.0483
    5MOL      C 2891   2.587   1.075   5.943  0.0756 -0.1430 -0.7314
    5MOL      F 2892   1.780   1.339   6.204  0.0322 -0.0423 -0.7576
    5MOL      F 2893   1.860   1.532   6.169  0.2412 -0.1002  0.3777
    5MOL      O 2894   1.664   1.487   6.054 -0.3761 -0.2806  0.5528
    5MOL      C 2895   1.834   0.928   5.864  0.7428  0.6991  0.2980
    5MOL      C 2896   2.540   1.099   5.800 -0.2000 -0.2753 -0.5817
    5MOL      F 2897   2.628   0.950   5.972 -0.0068 -0.3329 -0.4054
    5MOL      F 2898   2.697   1.148   5.960  0.1374 -0.0471 -0.0425
    5MOL      C 2899   1.546   1.420   6.089 -0.0050 -0.0561 -0.8204
    5MOL      H 2900   1.791   0.859   5.937  0.8725 -0.2586 -0.5044
    5MOL      H 2901   1.760   1.005   5.838  1.3220  0.7217 -1.4502
    5MOL      C 2902   1.891   0.847   5.741 -0.0755 -0.3820 -0.0852
    5MOL      F 2903   2.521   1.236   5.780 -0.2119 -0.0375 -0.0935
    5MOL      F 2904   2.416   1.043   5.792 -0.4725  0.3746  0.3407
    5MOL      S 2905   2.652   1.024   5.676  0.3030  0.1594 -0.0827
    5MOL      F 2906   1.535   1.392   6.221 -0.1571  0.0971 -0.3125
    5MOL      F 2907   1.532   1.288   6.053 -0.9432 -0.3036 -0.1464
    5MOL      C 2908   1.420   1.504   6.044  0.6306  0.0614 -0.2889
    5MOL      H 2909   1.924   0.748   5.776  1.4964  0.1764  0.1045
    5MOL      H 2910   1.809   0.824   5.671  0.3602  0.8455 -1.0431
    5MOL      N 2911   2.609   0.882   5.642 -0.1743 -0.2477 -0.1293
    5MOL      O 2912   2.661   1.104   5.557 -0.5481  0.2460  0.6873
    5MOL      O 2913   2.789   1.007   5.725  0.2563  0.1459 -0.2544
    5MOL      F 2914   1.405   1.484   5.913  0.2454  0.1034  0.0343
    5MOL      F 2915   1.305   1.446   6.099 -0.2981  0.1255  0.1731
    5MOL      S 2916   1.435   1.685   6.079  0.1679  0.1847  0.0756
    5MOL      S 2917   2.689   0.800   5.538 -0.1945 -0.5541  0.2238
    5MOL      N 2918   1.308   1.747   6.026 -0.4292  0.1008 -0.3540
    5MOL      O 2919   1.546   1.733   6.008  0.1033 -0.1883  0.1584
    5MOL      O 2920   1.453   1.686   6.223  0.0824  0.0552  0.4012
    5MOL      O 2921   2.719   0.877   5.413 -0.1098 -0.0902  0.5221
    5MOL      O 2922   2.813   0.757   5.602  0.1932  0.2381 -0.2231
    5MOL      C 2923   2.599   0.648   5.496  0.9997 -0.3533 -0.0982
    5MOL      S 2924   1.287   1.781   5.879  0.4918  0.0487 -0.0558
    5MOL      F 2925   2.578   0.574   5.606 -0.0774  0.2875  0.3235
    5MOL      F 2926   2.664   0.570   5.420  0.2663  0.0858  0.1684
    5MOL      F 2927   2.480   0.672   5.433 -0.1490  0.1787  0.0554
    5MOL      O 2928   1.396   1.730   5.797 -0.0285 -0.5111  0.1519
    5MOL      O 2929   1.272   1.924   5.856 -0.1474 -0.0500 -0.2330
    5MOL      C 2930   1.129   1.725   5.815  0.9544  0.1802 -0.0122
    5MOL      F 2931   1.123   1.738   5.680  0.4657 -0.3788 -0.3223
    5MOL      F 2932   1.105   1.591   5.837  0.4058 -0.2372  0.0018
    5MOL      F 2933   1.029   1.806   5.859 -0.1367 -0.0171  0.2639
    5MOL      O 2934   2.677   2.399   5.694 -0.5663  0.0598  0.3571
    5MOL      C 2935   2.765   2.323   5.769 -0.4780  0.2425  0.7682
    5MOL      C 2936   2.714   2.189   5.812  0.3695 -0.0269  0.3296
    5MOL      O 2937   2.881   2.366   5.798  0.2121  0.4398 -0.4272
    5MOL      C 2938   2.730   2.135   5.946 -0.0313 -0.0122  0.2220
    5MOL      C 2939   2.635   2.121   5.720 -0.3966  0.2272  0.2956
    5MOL      C 2940   2.662   2.008   5.973 -0.9287  0.0081  0.0343
    5MOL      C 2941   2.803   2.212   6.056  0.5741  0.1713 -0.6436
    5MOL      C 2942   2.575   1.998   5.751  0.0946  0.2039  0.5875
    5MOL      H 2943   2.622   2.167   5.623  2.9957 -1.6057 -1.2059
    5MOL      C 2944   2.594   1.937   5.878 -0.0895 -0.4251  0.2294
    5MOL      H 2945   2.660   1.974   6.077  0.1105 -2.1020 -0.5834
    5MOL      F 2946   2.741   2.183   6.176 -0.5383  0.0545  0.6901
    5MOL      F 2947   2.779   2.347   6.047  0.6179  0.2101  0.0245
    5MOL      C 2948   2.953   2.175   6.060 -0.3057 -0.2494 -0.4128
    5MOL      C 2949   2.472   1.958   5.637  0.1316  0.4372 -0.2969
    5MOL      C 2950   2.533   1.806   5.919  0.5440  0.0671 -0.3381
    5MOL      O 2951   2.989   2.126   5.938  0.1478  0.3542 -0.0564
    5MOL      F 2952   3.035   2.273   6.106  0.3863  0.1315  0.1395
    5MOL      F 2953   2.962   2.071   6.153 -0.5156 -0.1131  0.1032
    5MOL      F 2954   2.395   2.066   5.606 -0.1088 -0.6474  0.0811
    5MOL      F 2955   2.403   1.855   5.667  0.4485  0.3014  0.1066
    5MOL      C 2956   2.556   1.927   5.511  0.6726 -0.0796  0.3698
    5MOL      O 2957   2.596   1.693   5.884 -0.5917  0.1810 -0.0269
    5MOL      O 2958   2.430   1.802   5.985  0.3770 -0.1715 -0.5701
    5MOL      C 2959   3.119   2.106   5.897  0.9040  0.4084  0.4399
    5MOL      F 2960   2.473   1.862   5.430 -0.1568 -0.4243 -0.1054
    5MOL      F 2961   2.591   2.031   5.438 -0.2254  0.2927 -0.4269
    5MOL      O 2962   2.679   1.853   5.539  0.5953  0.2195 -0.0528
    5MOL      C 2963   2.537   1.564   5.898  0.0197  0.0500  0.5486
    5MOL      C 2964   3.097   2.021   5.764  0.3329 -0.4319 -0.0628
    5MOL      F 2965   3.189   2.038   5.987  0.3563  0.3614  0.4820
    5MOL      F 2966   3.181   2.213   5.858  0.0589  0.6378  0.0516
    5MOL      C 2967   2.690   1.714   5.499  0.0853 -0.5388 -0.3672
    5MOL      H 2968   2.428   1.566   5.881 -0.0394  0.0974  0.9182
    5MOL      H 2969   2.582   1.488   5.833 -0.5033 -0.0125  0.2497
    5MOL      C 2970   2.558   1.525   6.048 -0.3342  0.3497 -0.0847
    5MOL      F 2971   3.024   2.099   5.675 -0.1261 -0.2376  0.1072
    5MOL      F 2972   3.029   1.903   5.776 -0.4314  0.0338  0.4308
    5MOL      S 2973   3.257   1.967   5.695 -0.1682 -0.4145  0.2963
    5MOL      F 2974   2.678   1.703   5.367 -0.5546  0.3937  0.4973
    5MOL      F 2975   2.592   1.634   5.559 -0.2098  0.1648  0.2607
    5MOL      C 2976   2.832   1.656   5.542  0.9215  0.1188  0.3436
    5MOL      H 2977   2.658   1.483   6.067 -1.2382 -1.9099  0.0381
    5MOL      H 2978   2.552   1.609   6.118  1.5858  0.1176  0.4132
    5MOL      N 2979   3.349   2.082   5.675  1.0700  0.4233 -0.9219
    5MOL      O 2980   3.304   1.862   5.786  0.3791 -0.2073  0.1515
    5MOL      O 2981   3.214   1.927   5.563  0.2241  0.3304 -0.0764
    5MOL      F 2982   2.855   1.679   5.674 -0.0451 -0.0267 -0.1399
    5MOL      F 2983   2.819   1.522   5.527 -0.6147 -0.0704 -0.3210
    5MOL      S 2984   2.963   1.707   5.423  0.3085  0.3406 -0.1167
    5MOL      S 2985   3.497   2.082   5.714 -0.4077  0.7156 -0.0383
    5MOL      N 2986   3.101   1.652   5.458  0.0165 -0.2589  0.6190
    5MOL      O 2987   2.974   1.853   5.422  0.0595 -0.0793 -0.0929
    5MOL      O 2988   2.923   1.653   5.292  0.1388  0.3429  0.0665
    5MOL      O 2989   3.517   2.011   5.837  0.1668 -0.1882  0.0055
    5MOL      O 2990   3.581   2.034   5.601  0.0242  0.0656 -0.0079
    5MOL      C 2991   3.545   2.257   5.741 -0.2050 -0.5773 -0.8500
    5MOL      S 2992   3.216   1.681   5.363 -0.1481 -0.2148 -0.4643
    5MOL      F 2993   3.477   2.321   5.837  0.4175 -0.3384 -0.2947
    5MOL      F 2994   3.531   2.323   5.625  0.4825 -0.0108  1.0090
    5MOL      F 2995   3.676   2.272   5.775 -0.0375  0.0647 -0.4416
    5MOL      O 2996   3.217   1.817   5.319  0.4768 -0.0867  0.8120
    5MOL      O 2997   3.199   1.586   5.255 -0.1696  0.9944  0.1315
    5MOL      C 2998   3.378   1.649   5.436 -0.1489 -0.3441 -0.1883
    5MOL      F 2999   3.471   1.742   5.408  0.6659 -0.2971 -0.3710
    5MOL      F 3000   3.364   1.652   5.570  0.0775 -0.2493  0.5599
    5MOL      F 3001   3.421   1.523   5.400  0.5260 -0.3405 -0.2187
    5MOL      O 3002   2.239   2.239   6.343  0.6386 -0.1803  0.3199
    5MOL      C 3003   2.375   2.219   6.314  0.4040  0.9406 -0.0508
    5MOL      C 3004   2.419   2.315   6.208  0.1372 -0.0293 -0.0508
    5MOL      O 3005   2.448   2.142   6.365  0.1612  0.3047  0.2396
    5MOL      C 3006   2.524   2.412   6.224  0.2089  0.0579  0.0194
    5MOL      C 3007   2.338   2.324   6.095  0.3123  0.4784  0.8768
    5MOL      C 3008   2.552   2.498   6.111  0.0690  0.2028  0.5251
    5MOL      C 3009   2.596   2.424   6.359 -0.4289  0.1859  0.1027
    5MOL      C 3010   2.370   2.401   5.983  0.4051  0.1804 -0.2174
    5MOL      H 3011   2.255   2.254   6.085  1.2071 -0.3617 -1.6153
    5MOL      C 3012   2.478   2.493   5.992 -1.4506  0.7422  0.1415
    5MOL      H 3013   2.640   2.561   6.117  0.4927 -0.0846 -1.7834
    5MOL      F 3014   2.676   2.319   6.392 -0.3606  0.1336  0.0563
    5MOL      F 3015   2.507   2.423   6.459 -0.4701 -0.0907  0.1912
    5MOL      C 3016   2.677   2.556   6.382  0.4571 -0.3519  0.0327
    5MOL      C 3017   2.280   2.378   5.858  0.4311  0.0430 -0.1314
    5MOL      C 3018   2.524   2.582   5.881  0.4576 -0.3244 -0.2370
    5MOL      O 3019   2.600   2.668   6.343 -0.2164  0.1141 -0.1011
    5MOL      F 3020   2.727   2.577   6.511 -0.1095  0.2580  0.1083
    5MOL      F 3021   2.790   2.547   6.314 -0.1323  0.5114 -0.5733
    5MOL      F 3022   2.252   2.249   5.829 -0.1031 -0.1714 -0.1353
    5MOL      F 3023   2.328   2.416   5.739 -0.0049  0.3455  0.1097
    5MOL      C 3024   2.142   2.444   5.874  0.5738 -0.2569  0.0022
    5MOL      O 3025   2.660   2.591   5.882  0.3643  0.4222 -0.0485
    5MOL      O 3026   2.446   2.641   5.805  0.0331  0.2344  0.0300
    5MOL      C 3027   2.668   2.800   6.324 -0.5208  0.4628 -0.1486
    5MOL      F 3028   2.058   2.402   5.782  0.4615 -0.2576 -0.0665
    5MOL      F 3029   2.087   2.403   5.986  0.2406 -0.0022 -0.3488
    5MOL      O 3030   2.152   2.587   5.875 -0.0065  0.3743  0.1687
    5MOL      C 3031   2.723   2.631   5.758  0.2445  0.2072 -0.0796
    5MOL      C 3032   2.559   2.905   6.283  0.3935  0.3564 -0.2348
    5MOL      F 3033   2.751   2.794   6.213 -0.0387 -0.0720  0.1711
    5MOL      F 3034   2.746   2.835   6.436 -0.0056 -0.6798 -0.1853
    5MOL      C 3035   2.072   2.666   5.965  0.3380  0.3041  0.4106
    5MOL      H 3036   2.689   2.729   5.723 -0.7708  0.1441  0.6764
    5MOL      H 3037   2.832   2.639   5.772  0.6388  0.4936 -2.7523
    5MOL      C 3038   2.704   2.533   5.648  0.5584 -0.0769  0.3136
    5MOL      F 3039   2.466   2.854   6.197 -0.2036 -0.1434 -0.2233
    5MOL      F 3040   2.618   3.009   6.220  0.1290  0.4755  0.2143
    5MOL      S 3041   2.468   2.959   6.432  0.0912 -0.5256  0.2987
    5MOL      F 3042   2.129   2.662   6.090 -0.0620  0.2350 -0.1972
    5MOL      F 3043   1.943   2.630   5.979 -0.1903  0.6307  0.0460
    5MOL      C 3044   2.062   2.810   5.907  0.1340 -0.5888  0.4020
    5MOL      H 3045   2.610   2.560   5.598 -1.4394 -4.2871  1.4057
    5MOL      H 3046   2.793   2.523   5.584 -0.5930  2.1371 -1.8215
    5MOL      N 3047   2.425   2.836   6.516  0.8705 -0.0796  0.4319
    5MOL      O 3048   2.573   3.033   6.496  0.1219 -0.4915 -0.4034
    5MOL      O 3049   2.366   3.057   6.393  0.5721  0.0966 -0.2207
    5MOL      F 3050   2.037   2.900   6.011  0.2648 -0.5709  0.2047
    5MOL      F 3051   2.190   2.848   5.867  0.4332 -0.3013  0.0611
    5MOL      S 3052   1.952   2.843   5.767 -0.2027  0.0927 -0.1150
    5MOL      S 3053   2.317   2.855   6.629 -0.3247  0.1731 -0.1995
    5MOL      N 3054   1.931   2.720   5.682 -0.1676 -0.4595 -0.3412
    5MOL      O 3055   1.996   2.961   5.691 -0.3427  0.7305 -0.5516
    5MOL      O 3056   1.832   2.878   5.838  0.1788 -0.0836 -0.1122
    5MOL      O 3057   2.264   2.993   6.640 -0.0582  0.0497 -0.0402
    5MOL      O 3058   2.219   2.745   6.605  0.3583 -0.0776  0.7454
    5MOL      C 3059   2.394   2.822   6.786  1.0263  0.0631  0.2316
    5MOL      S 3060   1.904   2.727   5.526 -0.0038 -0.9153  0.5253
    5MOL      F 3061   2.507   2.896   6.799  0.0679 -0.1860  0.3340
    5MOL      F 3062   2.413   2.689   6.801 -0.7088  0.3670 -0.1415
    5MOL      F 3063   2.308   2.857   6.885 -0.0317 -0.2649  0.0201
    5MOL      O 3064   1.842   2.854   5.486 -0.0175 -0.3627 -0.1970
    5MOL      O 3065   1.846   2.613   5.465 -0.4436 -0.3623  0.3289
    5MOL      C 3066   2.065   2.736   5.440 -0.3212  0.0671 -0.5523
    5MOL      F 3067   2.109   2.863   5.432 -0.2437  0.1377 -0.0675
    5MOL      F 3068   2.165   2.665   5.495 -0.0597  0.1819 -0.3026
    5MOL      F 3069   2.054   2.697   5.308  0.4341 -0.1095  0.3149
    5MOL      O 3070   2.704   1.411   6.360 -0.1180  0.2566  0.2588
    5MOL      C 3071   2.663   1.470   6.477 -0.3624  0.0738  0.1276
    5MOL      C 3072   2.557   1.571   6.464 -0.0907 -0.1547 -0.2076
    5MOL      O 3073   2.695   1.425   6.588  0.2879  0.0124 -0.7329
    5MOL      C 3074   2.575   1.700   6.408  0.2666  0.4206  0.0909
    5MOL      C 3075   2.430   1.523   6.490  0.5513  0.7483  0.1957
    5MOL      C 3076   2.461   1.788   6.399 -0.1597  0.4778 -0.1460
    5MOL      C 3077   2.707   1.755   6.358  0.1702  0.4128 -0.4392
    5MOL      C 3078   2.316   1.604   6.469  0.2552 -0.8743 -0.3051
    5MOL      H 3079   2.420   1.417   6.509  1.8085  0.8369  1.5550
    5MOL      C 3080   2.337   1.738   6.433 -0.1018 -0.1261 -0.2202
    5MOL      H 3081   2.476   1.886   6.354 -0.8799  0.4500 -0.4556
    5MOL      F 3082   2.695   1.822   6.243  0.4831 -0.2730  0.0274
    5MOL      F 3083   2.802   1.662   6.333  0.1064  0.2893 -0.0367
    5MOL      C 3084   2.759   1.863   6.456 -0.1536 -0.0624  0.3064
    5MOL      C 3085   2.181   1.526   6.478 -0.3438 -0.4238 -0.1946
    5MOL      C 3086   2.219   1.831   6.418 -1.0585 -0.1150 -0.0614
    5MOL      O 3087   2.765   1.816   6.593  0.1260 -0.4076 -0.1164
    5MOL      F 3088   2.882   1.897   6.415  0.5922  0.3440  0.4064
    5MOL      F 3089   2.686   1.977   6.444  0.0681  0.0271 -0.2544
    5MOL      F 3090   2.199   1.406   6.417  0.3743  0.4472 -0.1679
    5MOL      F 3091   2.080   1.588   6.403  0.1555 -0.2730 -0.5238
    5MOL      C 3092   2.138   1.502   6.627  0.0429 -0.0776  0.4230
    5MOL      O 3093   2.224   1.916   6.309 -0.7002  0.0863 -0.0242
    5MOL      O 3094   2.132   1.832   6.500 -0.3517 -0.1081  0.0112
    5MOL      C 3095   2.814   1.909   6.695  0.1006  0.0028 -0.1580
    5MOL      F 3096   2.099   1.605   6.694 -0.5591 -0.1654 -0.3954
    5MOL      F 3097   2.024   1.435   6.617 -0.4380 -0.0534 -0.3971
    5MOL      O 3098   2.245   1.432   6.694 -0.1601 -0.4655 -0.1155
    5MOL      C 3099   2.129   2.022   6.300 -0.1689 -1.1580  0.2359
    5MOL      C 3100   2.813   1.840   6.832  0.3005 -0.2519  0.4543
    5MOL      F 3101   2.736   2.013   6.716  0.1018  0.2210  1.0443
    5MOL      F 3102   2.940   1.956   6.674  0.1184 -0.4863  0.0547
    5MOL      C 3103   2.218   1.337   6.798 -0.2923 -0.2266 -0.0462
    5MOL      H 3104   2.132   2.073   6.203  1.7627 -0.1028  0.8006
    5MOL      H 3105   2.028   1.983   6.319 -2.0509  1.2324 -3.5766
    5MOL      C 3106   2.155   2.135   6.403  0.4454  0.1425  1.0255
    5MOL      F 3107   2.684   1.829   6.873 -0.1128  0.2201  0.3128
    5MOL      F 3108   2.880   1.910   6.929  0.2260 -0.3454 -0.4314
    5MOL      S 3109   2.901   1.678   6.812  0.0092 -0.0953  0.0993
    5MOL      F 3110   2.152   1.230   6.749 -0.0630  0.2506 -0.4734
    5MOL      F 3111   2.152   1.390   6.900  0.4508 -0.0830 -0.0571
    5MOL      C 3112   2.356   1.291   6.853  0.6467  0.0271  0.1959
    5MOL      H 3113   2.059   2.176   6.438  0.5958  0.3510  1.1963
    5MOL      H 3114   2.208   2.095   6.491 -0.1991 -0.3068  1.2165
    5MOL      N 3115   3.001   1.684   6.694 -0.0008 -0.5035 -0.3434
    5MOL      O 3116   2.963   1.652   6.942 -0.4336 -0.4692 -0.1274
    5MOL      O 3117   2.795   1.582   6.791 -0.5573 -0.2974  0.1024
    5MOL      F 3118   2.337   1.190   6.941  0.2051  0.4684 -0.2225
    5MOL      F 3119   2.422   1.236   6.748  0.2177 -0.3190 -0.0944
    5MOL      S 3120   2.453   1.419   6.937 -0.2066  0.3134 -0.1284
    5MOL      S 3121   3.151   1.712   6.702  0.0079  0.1307 -0.7545
    5MOL      N 3122   2.373   1.552   6.942 -0.2003  0.1915 -0.1898
    5MOL      O 3123   2.568   1.433   6.852 -0.2960 -0.0184  0.0089
    5MOL      O 3124   2.499   1.373   7.069  0.3825 -0.2740 -0.2576
    5MOL      O 3125   3.210   1.738   6.573  0.1912 -0.0276  0.0985
    5MOL      O 3126   3.189   1.807   6.805  0.0373  0.1235 -0.3587
    5MOL      C 3127   3.246   1.556   6.746 -0.4767  0.3202 -0.3318
    5MOL      S 3128   2.362   1.617   7.085  0.0328  0.2669  0.1407
    5MOL      F 3129   3.216   1.515   6.872  0.7018 -0.3454  0.5247
    5MOL      F 3130   3.386   1.566   6.748  0.0815  0.6538  0.5440
    5MOL      F 3131   3.212   1.458   6.664  0.1499  0.0073  0.5169
    5MOL      O 3132   2.497   1.643   7.127 -0.9716 -0.3431 -0.1425
    5MOL      O 3133   2.324   1.526   7.195 -0.2493 -0.2772  0.2506
    5MOL      C 3134   2.271   1.772   7.100  0.0518  0.0801 -0.4614
    5MOL      F 3135   2.268   1.814   7.233 -0.0854  0.1749  0.2270
    5MOL      F 3136   2.335   1.861   7.034  0.0121 -0.2110  0.4362
    5MOL      F 3137   2.144   1.766   7.041  0.1683  0.1730 -0.2008
    5MOL      O 3138   3.404   0.765   6.765  0.0142  0.3738  0.6621
    5MOL      C 3139   3.430   0.809   6.636  0.9178  0.6066  0.3489
    5MOL      C 3140   3.331   0.914   6.603  0.3087 -0.3185  0.9276
    5MOL      O 3141   3.529   0.780   6.574  0.3528 -0.2430  0.5935
    5MOL      C 3142   3.371   1.047   6.578 -0.3720 -0.1792 -0.2068
    5MOL      C 3143   3.195   0.889   6.611  0.3416  0.4582  0.3165
    5MOL      C 3144   3.271   1.147   6.561  0.0261  0.2328 -0.2022
    5MOL      C 3145   3.526   1.087   6.562  0.2972  0.5980 -0.1773
    5MOL      C 3146   3.094   0.984   6.594  0.5488  0.2011  0.3593
    5MOL      H 3147   3.165   0.788   6.635 -1.0251  0.9199  0.6308
    5MOL      C 3148   3.137   1.114   6.570  0.5069  0.1646 -0.1708
    5MOL      H 3149   3.302   1.249   6.538 -0.5856  0.7791  1.2450
    5MOL      F 3150   3.583   1.019   6.458  0.1917 -0.0124  0.0891
    5MOL      F 3151   3.591   1.044   6.677 -0.1286 -0.0269  0.2526
    5MOL      C 3152   3.559   1.237   6.538 -0.1920  0.4648  0.2425
    5MOL      C 3153   2.944   0.943   6.599  0.1913  0.5153  0.0743
    5MOL      C 3154   3.035   1.223   6.539 -0.2944 -0.6151  0.5851
    5MOL      O 3155   3.518   1.280   6.406  0.6835 -0.8486 -0.1692
    5MOL      F 3156   3.498   1.309   6.635  0.0149 -0.0866  0.0339
    5MOL      F 3157   3.692   1.255   6.563  0.5278 -0.0750 -0.2364
    5MOL      F 3158   2.930   0.819   6.547 -0.2456  0.0576  0.1626
    5MOL      F 3159   2.864   1.020   6.522 -0.2386 -0.2010 -0.2433
    5MOL      C 3160   2.890   0.930   6.746  0.5287  0.0786 -0.8617
    5MOL      O 3161   3.033   1.256   6.410  0.4508 -0.1750 -0.0415
    5MOL      O 3162   2.964   1.280   6.625 -0.2184  0.5928  0.0656
    5MOL      C 3163   3.583   1.393   6.340  0.2672  0.0169  0.0003
    5MOL      F 3164   2.757   0.931   6.734 -0.5438 -0.5428  0.2105
    5MOL      F 3165   2.920   0.810   6.796 -0.0088  0.9274 -0.6442
    5MOL      O 3166   2.940   1.046   6.826  0.1608  1.0733  0.2494
    5MOL      C 3167   2.943   1.369   6.371  0.0118  0.4903 -0.1707
    5MOL      C 3168   3.495   1.437   6.216  0.3373  0.1566  0.4846
    5MOL      F 3169   3.710   1.361   6.308  0.2092 -0.1498 -0.0183
    5MOL      F 3170   3.597   1.501   6.418  0.3543 -0.4766  0.2876
    5MOL      C 3171   2.928   1.042   6.973  0.0884 -0.6983 -0.1074
    5MOL      H 3172   2.935   1.443   6.452 -3.4128 -1.6854  1.7583
    5MOL      H 3173   2.967   1.409   6.272 -2.0424  0.2710 -0.8044
    5MOL      C 3174   2.806   1.305   6.346  0.5475 -0.8306 -0.2869
    5MOL      F 3175   3.463   1.326   6.147  0.6738  0.1200 -0.2528
    5MOL      F 3176   3.570   1.515   6.126 -0.0582  0.2478 -0.2880
    5MOL      S 3177   3.348   1.521   6.270  0.3618 -0.3207 -0.0121
    5MOL      F 3178   2.982   0.930   7.020 -0.1408 -0.9999 -0.3934
    5MOL      F 3179   2.806   1.044   7.016  0.0442  0.1668 -0.2347
    5MOL      C 3180   3.003   1.163   7.032 -0.1728 -0.6662  0.5789
    5MOL      H 3181   2.791   1.274   6.242 -3.1283 -0.5339  0.0023
    5MOL      H 3182   2.772   1.232   6.421 -0.1226 -0.0491  0.1786
    5MOL      N 3183   3.257   1.538   6.152  0.0976 -0.2223  0.1170
    5MOL      O 3184   3.275   1.428   6.349  0.1230 -0.1823  0.0765
    5MOL      O 3185   3.389   1.648   6.340 -0.1540 -0.3569  0.1660
    5MOL      F 3186   3.044   1.139   7.159 -0.1057 -0.1366 -0.4146
    5MOL      F 3187   3.117   1.183   6.959 -0.2618  0.1712  0.1091
    5MOL      S 3188   2.915   1.321   7.034 -0.2477 -0.1758  0.2436
    5MOL      S 3189   3.187   1.676   6.124  0.1094  0.4848  0.2735
    5MOL      N 3190   2.802   1.319   7.142 -0.2229  0.2042  0.6821
    5MOL      O 3191   2.857   1.317   6.904  0.6957  0.1211 -0.5563
    5MOL      O 3192   3.014   1.428   7.048  0.6504  0.5298 -0.7055
    5MOL      O 3193   3.156   1.744   6.247 -0.1585 -0.2450  0.3513
    5MOL      O 3194   3.274   1.757   6.044  0.0843 -0.1856  0.7053
    5MOL      C 3195   3.036   1.655   6.025 -0.1333 -0.8475  0.3660
    5MOL      S 3196   2.800   1.417   7.263 -0.1633 -0.3506  0.2981
    5MOL      F 3197   2.958   1.562   6.073 -0.0997  0.5941  0.2259
    5MOL      F 3198   3.065   1.634   5.892  0.1385  0.2471 -0.4317
    5MOL      F 3199   2.957   1.767   6.030 -0.3623 -0.2060  0.1153
    5MOL      O 3200   2.665   1.433   7.313 -0.2688 -0.4857  0.4471
    5MOL      O 3201   2.864   1.549   7.248  0.3314  0.3609 -0.1407
    5MOL      C 3202   2.880   1.336   7.409  0.8207  0.3524  0.5591
    5MOL      F 3203   2.817   1.216   7.436 -0.3909  0.5748  0.0963
    5MOL      F 3204   3.009   1.318   7.406  0.2937  0.1154 -0.3382
    5MOL      F 3205   2.856   1.404   7.524 -0.2064 -0.0542  0.0399
    5MOL      O 3206   3.534   1.187   7.629  0.1386  0.0299  0.0311
    5MOL      C 3207   3.482   1.060   7.601  0.0884  0.6369  0.0795
    5MOL      C 3208   3.530   0.995   7.468  0.3354 -0.1238  0.7599
    5MOL      O 3209   3.414   0.995   7.682  0.9625 -0.4315  0.4769
    5MOL      C 3210   3.553   1.056   7.340  1.0258  0.2524 -0.2448
    5MOL      C 3211   3.530   0.852   7.481 -0.6610 -0.8627 -0.1247
    5MOL      C 3212   3.572   0.973   7.228 -0.2394  0.6255 -0.4467
    5MOL      C 3213   3.546   1.211   7.321  0.4030  0.3412  0.4755
    5MOL      C 3214   3.553   0.772   7.367  0.0706  0.0744 -0.9512
    5MOL      H 3215   3.518   0.812   7.582  2.2946 -1.8687 -0.0727
    5MOL      C 3216   3.576   0.830   7.238 -0.0494  0.1696 -1.0652
    5MOL      H 3217   3.594   1.009   7.128 -1.3643  0.3483 -0.8118
    5MOL      F 3218   3.442   1.266   7.392 -0.0546  0.3066 -0.1499
    5MOL      F 3219   3.508   1.254   7.195 -0.4239  0.4555 -0.2083
    5MOL      C 3220   3.683   1.280   7.335 -0.3708 -0.1306 -0.4381
    5MOL      C 3221   3.555   0.620   7.402  0.1765 -0.4022  0.2137
    5MOL      C 3222   3.592   0.744   7.121 -0.7933 -0.3240  0.2976
    5MOL      O 3223   3.747   1.230   7.455 -0.5279  0.0099 -0.5753
    5MOL      F 3224   3.760   1.248   7.226 -0.2469  0.1866  0.1446
    5MOL      F 3225   3.674   1.412   7.333  0.0469  0.4828 -0.2732
    5MOL      F 3226   3.658   0.610   7.496 -0.1750  0.1781 -0.0640
    5MOL      F 3227   3.606   0.544   7.301 -0.1295  0.3369 -0.1896
    5MOL      C 3228   3.422   0.556   7.452 -0.3369  0.0913 -0.8887
    5MOL      O 3229   3.470   0.723   7.057 -0.3531  0.3971 -0.3991
    5MOL      O 3230   3.698   0.707   7.080 -0.2347 -0.1555  0.0180
    5MOL      C 3231   3.867   1.297   7.509  0.4538 -0.8729  0.1346
    5MOL      F 3232   3.361   0.631   7.547  0.1296 -0.4981  0.2682
    5MOL      F 3233   3.339   0.562   7.355 -0.3237 -0.1222  0.9845
    5MOL      O 3234   3.451   0.424   7.499  0.1271 -0.3106  0.3710
    5MOL      C 3235   3.450   0.625   6.949 -0.7149 -0.5526  0.5341
    5MOL      C 3236   3.924   1.202   7.619 -0.2657 -0.1765 -0.6487
    5MOL      F 3237   3.832   1.419   7.550 -0.1272 -0.6657  0.3141
    5MOL      F 3238   3.962   1.312   7.414  0.3596 -0.4085  0.8548
    5MOL      C 3239   3.339   0.354   7.544  0.2436 -0.1985 -0.0087
    5MOL      H 3240   3.501   0.529   6.967  0.3434 -0.4686 -1.6267
    5MOL      H 3241   3.345   0.597   6.936 -1.0691  0.7639  0.4793
    5MOL      C 3242   3.508   0.676   6.815  0.0381 -0.1270 -0.0376
    5MOL      F 3243   4.007   1.112   7.565 -0.6511  0.1407 -0.1953
    5MOL      F 3244   3.825   1.123   7.666 -0.7039  0.1878  0.6650
    5MOL      S 3245   4.006   1.296   7.753 -0.0109  0.1746  0.0770
    5MOL      F 3246   3.245   0.338   7.446 -0.6971 -0.8533 -0.0160
    5MOL      F 3247   3.275   0.411   7.650 -0.2567 -0.2865 -0.1246
    5MOL      C 3248   3.380   0.214   7.591 -0.8071 -0.2991 -0.6932
    5MOL      H 3249   3.598   0.734   6.841 -1.6316  1.5976  2.2598
    5MOL      H 3250   3.524   0.589   6.750  2.2774 -0.5424  0.9703
    5MOL      N 3251   3.905   1.380   7.837 -0.2300 -0.2742 -0.5931
    5MOL      O 3252   4.061   1.194   7.845 -0.5702 -0.0180 -0.0618
    5MOL      O 3253   4.117   1.375   7.697 -0.4113  0.3680 -0.1386
    5MOL      F 3254   3.266   0.145   7.620 -0.2464  0.1256 -0.2386
    5MOL      F 3255   3.449   0.149   7.486  0.1974 -0.4179 -0.5705
    5MOL      S 3256   3.500   0.209   7.732  0.0453  0.2975  0.1807
    5MOL      S 3257   3.976   1.455   7.955  0.3388 -0.0820  0.0359
    5MOL      N 3258   3.619   0.306   7.707 -0.3894  0.7535  0.4494
    5MOL      O 3259   3.544   0.069   7.729 -0.3229  0.3001 -0.1325
    5MOL      O 3260   3.429   0.230   7.854 -0.5320 -0.0457 -0.3623
    5MOL      O 3261   4.042   1.361   8.047  0.3634  0.7425 -0.5104
    5MOL      O 3262   4.068   1.550   7.886 -0.1108  0.2495 -0.2895
    5MOL      C 3263   3.848   1.551   8.055  0.2950 -0.2889  1.3476
    5MOL      S 3264   3.686   0.379   7.829  0.3916  0.2763  0.3284
    5MOL      F 3265   3.904   1.615   8.159 -0.2551 -0.0094 -0.2498
    5MOL      F 3266   3.752   1.475   8.111 -0.6552 -0.3888  0.4328
    5MOL      F 3267   3.785   1.641   7.974  0.0406 -0.0312 -0.3380
    5MOL      O 3268   3.604   0.386   7.949  0.0826 -0.0209  0.3194
    5MOL      O 3269   3.736   0.509   7.786 -0.2249  0.1121 -0.1274
    5MOL      C 3270   3.844   0.292   7.881  0.3145  0.7219  0.2621
    5MOL      F 3271   3.844   0.168   7.841 -0.8449 -0.3810 -0.0741
    5MOL      F 3272   3.946   0.348   7.820 -0.2701  0.3758  0.3526
    5MOL      F 3273   3.863   0.303   8.012 -0.1078  0.1232 -0.1185
    5MOL      O 3274   2.580   0.937   7.862  0.2516  0.3893  0.3540
    5MOL      C 3275   2.674   0.903   7.762  0.2214  0.2865  1.1053
    5MOL      C 3276   2.798   0.988   7.750 -0.1414 -0.0074 -0.6584
    5MOL      O 3277   2.649   0.804   7.687 -0.2565 -0.6695 -0.4005
    5MOL      C 3278   2.892   0.984   7.641  0.6108 -0.1731  0.5932
    5MOL      C 3279   2.820   1.077   7.854  0.2971  0.7599  0.0217
    5MOL      C 3280   3.000   1.079   7.648  0.4340 -0.2428  0.2867
    5MOL      C 3281   2.887   0.894   7.516  0.3484  0.0086  0.5666
    5MOL      C 3282   2.925   1.176   7.855  0.2002  0.1307  0.5495
    5MOL      H 3283   2.752   1.069   7.939  2.0421 -0.7776  1.3405
    5MOL      C 3284   3.017   1.172   7.749 -0.1131 -0.2303  0.3476
    5MOL      H 3285   3.065   1.086   7.561  2.2971 -0.5697  1.5906
    5MOL      F 3286   2.942   0.953   7.412  0.0994 -0.0208 -0.3342
    5MOL      F 3287   2.763   0.877   7.470 -0.0880 -0.3438  0.1009
    5MOL      C 3288   2.957   0.754   7.532 -1.6903  0.2438 -0.0938
    5MOL      C 3289   2.941   1.257   7.978 -0.0296  0.1941 -0.0602
    5MOL      C 3290   3.124   1.273   7.729 -0.3296  0.1322  0.3378
    5MOL      O 3291   2.867   0.671   7.609 -0.0249 -0.5863 -0.5421
    5MOL      F 3292   2.975   0.689   7.415 -0.1996  0.1517 -0.0215
    5MOL      F 3293   3.075   0.780   7.595  0.2218 -0.4745  0.3512
    5MOL      F 3294   3.067   1.278   8.008 -0.0224  0.0995  0.0646
    5MOL      F 3295   2.915   1.178   8.084  0.0878 -0.0505 -0.0655
    5MOL      C 3296   2.853   1.385   7.981 -0.1777  0.1224  0.0085
    5MOL      O 3297   3.250   1.227   7.750  0.3535  0.2153 -0.2130
    5MOL      O 3298   3.105   1.386   7.688 -0.0342  0.4559 -0.3450
    5MOL      C 3299   2.919   0.541   7.664 -0.4231 -0.2111 -0.2050
    5MOL      F 3300   2.848   1.422   8.114  0.0260 -0.5577  0.0444
    5MOL      F 3301   2.922   1.488   7.917  0.7016 -0.0634  0.0642
    5MOL      O 3302   2.720   1.355   7.934  0.1048 -0.0944  0.0811
    5MOL      C 3303   3.359   1.318   7.735  0.3018 -0.2263 -0.3644
    5MOL      C 3304   2.804   0.464   7.737  0.2762  0.0567  0.4200
    5MOL      F 3305   3.026   0.555   7.748  0.0943 -0.1362  0.5199
    5MOL      F 3306   2.975   0.462   7.569  0.5716  0.4206  0.3079
    5MOL      C 3307   2.617   1.456   7.960 -0.5269  0.1800  0.0246
    5MOL      H 3308   3.352   1.367   7.637  0.2159 -1.9099 -1.2434
    5MOL      H 3309   3.343   1.394   7.813 -2.4982 -1.9271  0.8980
    5MOL      C 3310   3.495   1.253   7.748 -0.4500 -0.0543  0.8276
    5MOL      F 3311   2.751   0.559   7.825  0.1978  0.2845 -0.0039
    5MOL      F 3312   2.861   0.362   7.810 -0.2986  0.0601  0.0822
    5MOL      S 3313   2.673   0.396   7.629  0.0573  0.7650  0.1581
    5MOL      F 3314   2.663   1.578   7.936  0.0488  0.0753  0.3232
    5MOL      F 3315   2.568   1.451   8.087  0.0735  0.0398 -0.0154
    5MOL      C 3316   2.504   1.410   7.870 -0.1388 -0.9190  0.6106
    5MOL      H 3317   3.566   1.333   7.774  1.3332 -0.7722 -1.4786
    5MOL      H 3318   3.493   1.189   7.837 -0.5595 -1.5982 -0.2613
    5MOL      N 3319   2.562   0.337   7.714  0.0668 -0.6019 -0.0334
    5MOL      O 3320   2.640   0.513   7.553  0.3050 -0.1616  0.3788
    5MOL      O 3321   2.739   0.287   7.561  0.6987  0.3814  0.3349
    5MOL      F 3322   2.550   1.414   7.743  0.1238 -0.2641 -0.1366
    5MOL      F 3323   2.475   1.281   7.901  0.1051  0.4265  0.1389
    5MOL      S 3324   2.355   1.504   7.892  0.1769  0.0840 -0.3455
    5MOL      S 3325   2.459   0.434   7.780 -0.4946 -0.1061  0.3626
    5MOL      N 3326   2.372   1.655   7.874  0.1001  0.2305 -0.1695
    5MOL      O 3327   2.298   1.473   8.022  0.3313 -0.1882 -0.4050
    5MOL      O 3328   2.260   1.450   7.797 -0.2779  0.0384 -0.1216
    5MOL      O 3329   2.499   0.457   7.919 -0.1745  0.3301 -0.3964
    5MOL      O 3330   2.436   0.562   7.714  0.0565 -0.2104  0.2445
    5MOL      C 3331   2.297   0.347   7.773  0.2834 -0.3045 -0.6546
    5MOL      S 3332   2.252   1.753   7.904  0.4875  0.2665  0.1014
    5MOL      F 3333   2.252   0.331   7.648 -0.1998 -0.4414  0.4253
    5MOL      F 3334   2.197   0.421   7.829  0.3195 -0.2019 -0.7392
    5MOL      F 3335   2.295   0.228   7.840 -0.1995 -0.1037  0.2246
    5MOL      O 3336   2.287   1.897   7.890 -0.3000  0.0609 -0.4100
    5MOL      O 3337   2.190   1.719   8.032 -0.1653 -0.1609 -0.2351
    5MOL      C 3338   2.111   1.712   7.788  0.3037 -1.1046  0.0591
    5MOL      F 3339   2.146   1.705   7.655 -0.4039  0.4392 -0.2750
    5MOL      F 3340   2.043   1.607   7.824  0.3432 -0.2073 -0.0004
    5MOL      F 3341   2.031   1.822   7.780 -0.1350 -0.5195 -0.0246
    5MOL      H 3342   3.260   0.550   7.877 -0.0118  1.6388  2.1417
    5MOL      O 3343   3.312   0.489   7.933  0.2252  0.1347  0.4009
    5MOL      C 3344   3.266   0.526   8.053 -0.3703 -0.3305  0.0658
    5MOL      C 3345   3.130   0.594   8.066 -0.9768  0.0282  0.6545
    5MOL      O 3346   3.321   0.467   8.146  0.5111 -0.3963  0.8567
    5MOL      C 3347   3.101   0.725   8.020 -0.2479 -0.2032  0.5885
    5MOL      C 3348   3.031   0.520   8.136  0.5428  0.0358 -0.8163
    5MOL      C 3349   2.973   0.777   8.041 -0.1942  0.5229  0.2210
    5MOL      C 3350   3.203   0.814   7.951  0.0942 -0.4578 -0.6228
    5MOL      C 3351   2.901   0.572   8.153 -0.3112  0.6063  0.1256
    5MOL      H 3352   3.065   0.431   8.187 -0.4206  0.1847  0.1268
    5MOL      C 3353   2.870   0.699   8.100 -0.3878 -0.4495 -0.3300
    5MOL      H 3354   2.945   0.872   7.996  0.7268  0.0852 -1.3666
    5MOL      F 3355   3.143   0.926   7.887  0.0998  0.1878  0.1265
    5MOL      F 3356   3.276   0.753   7.855 -0.4262  0.0607 -0.1485
    5MOL      C 3357   3.310   0.874   8.045  0.1336  0.9186  0.5823
    5MOL      C 3358   2.797   0.487   8.235  0.1705 -0.6983 -0.6544
    5MOL      C 3359   2.738   0.774   8.124 -0.0529 -0.4795 -0.7061
    5MOL      O 3360   3.420   0.780   8.078  0.5079  0.3604  0.2761
    5MOL      F 3361   3.355   0.991   7.989 -0.3908  0.0915 -0.5220
    5MOL      F 3362   3.250   0.910   8.158  0.5298 -0.3471 -0.2781
    5MOL      F 3363   2.832   0.358   8.216 -0.0749 -0.1917 -0.0184
    5MOL      F 3364   2.676   0.496   8.175  0.1022 -0.2422  0.1823
    5MOL      C 3365   2.790   0.519   8.387  0.1674  0.2548  0.3418
    5MOL      O 3366   2.631   0.731   8.055  0.4491 -0.5566  0.2853
    5MOL      O 3367   2.731   0.856   8.215  0.0677  0.6769  0.3416
    5MOL      C 3368   3.531   0.844   8.143 -1.1244 -0.2793 -0.3336
    5MOL      F 3369   2.742   0.406   8.443 -0.7953  0.3753  0.0647
    5MOL      F 3370   2.912   0.523   8.437  0.5093 -0.0749  0.2540
    5MOL      O 3371   2.718   0.637   8.420  0.1450  0.2263 -0.1397
    5MOL      C 3372   2.511   0.804   8.055  0.3004 -0.1975  0.2657
    5MOL      C 3373   3.645   0.732   8.160  0.2982  0.1343 -0.3690
    5MOL      F 3374   3.501   0.896   8.261 -0.4874 -0.1203 -0.1092
    5MOL      F 3375   3.583   0.943   8.066 -0.0961  0.1890  0.1105
    5MOL      C 3376   2.609   0.621   8.517  0.0530 -0.0765 -0.5542
    5MOL      H 3377   2.423   0.752   8.096  0.3846  0.2080  0.9804
    5MOL      H 3378   2.531   0.895   8.112  1.4551  0.2131 -0.7523
    5MOL      C 3379   2.485   0.842   7.909  0.2333  0.5951 -0.4755
    5MOL      F 3380   3.672   0.685   8.041  0.3319 -0.0663 -0.3868
    5MOL      F 3381   3.595   0.632   8.231 -0.1013 -0.6560 -0.2630
    5MOL      S 3382   3.792   0.797   8.230 -0.3949  0.0322  0.2084
    5MOL      F 3383   2.657   0.607   8.643 -0.8190 -0.3798  0.4963
    5MOL      F 3384   2.529   0.509   8.497  0.1749 -0.4296  0.0130
    5MOL      C 3385   2.515   0.750   8.499 -0.6859 -0.0343  0.4888
    5MOL      H 3386   2.485   0.748   7.852  0.5443 -0.8071  1.6995
    5MOL      H 3387   2.388   0.894   7.906  1.1080  2.2947 -0.7826
    5MOL      N 3388   3.834   0.927   8.164  0.1850 -0.0369 -0.6043
    5MOL      O 3389   3.764   0.802   8.370 -0.0798 -0.0151  0.0865
    5MOL      O 3390   3.894   0.702   8.187  0.2085  0.4775  0.0603
    5MOL      F 3391   2.485   0.775   8.371 -0.2324  0.1197 -0.1199
    5MOL      F 3392   2.400   0.736   8.558  0.1517 -0.0147  0.4265
    5MOL      S 3393   2.599   0.905   8.554 -0.1213  0.5249 -0.0650
    5MOL      S 3394   3.911   1.031   8.254 -0.0933  0.2806 -0.0334
    5MOL      N 3395   2.506   1.027   8.527 -0.1073  0.3180  0.2919
    5MOL      O 3396   2.731   0.892   8.489 -0.0915  0.0142 -0.5303
    5MOL      O 3397   2.605   0.887   8.700 -0.1460  0.5214 -0.3447
    5MOL      O 3398   3.955   0.980   8.382  0.0400  0.0436  0.3360
    5MOL      O 3399   4.023   1.101   8.188 -0.3454 -0.3378  0.0024
    5MOL      C 3400   3.785   1.152   8.306  0.4288  0.3798  0.2704
    5MOL      S 3401   2.513   1.110   8.392  0.2725  0.0700  0.2309
    5MOL      F 3402   3.835   1.257   8.378 -0.1962  0.0924  0.1852
    5MOL      F 3403   3.690   1.087   8.382  0.2186  0.1755  0.2374
    5MOL      F 3404   3.720   1.204   8.199  0.5354  0.1199 -0.5444
    5MOL      O 3405   2.631   1.082   8.317  0.4119  0.3300  0.4270
    5MOL      O 3406   2.500   1.255   8.408  0.4421  0.1852  0.1034
    5MOL      C 3407   2.361   1.085   8.280 -0.3724 -0.5700  0.1950
    5MOL      F 3408   2.250   1.124   8.343  0.4397  0.1716 -0.8606
    5MOL      F 3409   2.362   1.165   8.166 -0.0823  0.3678 -0.0543
    5MOL      F 3410   2.344   0.960   8.248  0.0292 -0.2413 -0.1555
    6MOL      O 3411   0.962   3.516   1.208 -0.2129  0.1844  0.1650
    6MOL      C 3412   0.950   3.470   1.081 -0.4194 -0.2828  0.2179
    6MOL      C 3413   1.083   3.475   1.014 -0.0389 -0.5632 -0.3123
    6MOL      O 3414   0.847   3.440   1.032  0.0313  0.4101  0.3197
    6MOL      C 3415   1.171   3.363   1.019  0.3420  0.0469 -0.1388
    6MOL      C 3416   1.120   3.588   0.936 -0.8204  0.0660  0.6008
    6MOL      C 3417   1.299   3.385   0.967  0.2981  0.5390 -0.6714
    6MOL      C 3418   1.142   3.226   1.079 -0.5226  0.2648 -0.4948
    6MOL      C 3419   1.244   3.598   0.865  0.6779  0.3396  0.5752
    6MOL      H 3420   1.048   3.669   0.932 -2.2533 -0.8888  3.5514
    6MOL      C 3421   1.332   3.488   0.885 -0.3673  0.3826  0.6193
    6MOL      H 3422   1.365   3.301   0.984 -0.1571  0.7028  2.5433
    6MOL      F 3423   1.067   3.235   1.190  0.2679 -0.1646 -0.0071
    6MOL      F 3424   1.257   3.171   1.122 -0.2089  0.6192 -0.6196
    6MOL      C 3425   1.076   3.129   0.975 -0.7661 -0.3080  0.1082
    6MOL      C 3426   1.269   3.715   0.776 -0.2311 -0.2127 -0.1029
    6MOL      C 3427   1.462   3.463   0.809 -0.2591  0.3675 -0.9373
    6MOL      O 3428   1.157   3.140   0.861  0.0451 -0.2309  0.1252
    6MOL      F 3429   1.085   3.005   1.020 -0.0230  0.0423 -0.1418
    6MOL      F 3430   0.949   3.161   0.943 -0.2771 -0.6799  0.1714
    6MOL      F 3431   1.154   3.756   0.712  0.1385  0.4179  0.1598
    6MOL      F 3432   1.357   3.691   0.677  0.3467 -0.1304  0.4518
    6MOL      C 3433   1.311   3.835   0.867  0.4930 -0.4592  0.6013
    6MOL      O 3434   1.448   3.347   0.732 -0.0277  0.0992  0.1108
    6MOL      O 3435   1.564   3.529   0.821 -0.4939 -0.4420  0.2595
    6MOL      C 3436   1.098   3.089   0.740  0.0831  0.0147  0.6104
    6MOL      F 3437   1.372   3.937   0.798  0.1179  0.2827  0.1922
    6MOL      F 3438   1.212   3.899   0.930  0.3531 -0.2853  0.0076
    6MOL      O 3439   1.411   3.775   0.953  0.1646 -0.0727  0.4107
    6MOL      C 3440   1.547   3.314   0.634  0.1658  0.1277 -0.2133
    6MOL      C 3441   1.223   3.066   0.642  0.4190  0.1442  0.5882
    6MOL      F 3442   1.010   3.173   0.684 -0.0131 -0.3188  0.1963
    6MOL      F 3443   1.037   2.965   0.744  0.4324  0.0494  0.0226
    6MOL      C 3444   1.489   3.855   1.039  0.3154  0.2430  0.0562
    6MOL      H 3445   1.645   3.325   0.681 -0.0250 -0.5228  0.3511
    6MOL      H 3446   1.528   3.213   0.595  0.0688 -0.2065  0.6727
    6MOL      C 3447   1.531   3.415   0.522  0.0572  0.1191  0.0565
    6MOL      F 3448   1.260   3.194   0.601  0.3134 -0.2258 -0.3898
    6MOL      F 3449   1.195   3.000   0.523  0.3598  0.6543  0.6510
    6MOL      S 3450   1.356   2.971   0.729 -0.0064  0.0378 -0.1170
    6MOL      F 3451   1.407   3.918   1.122 -0.2599 -0.7898 -0.5995
    6MOL      F 3452   1.558   3.946   0.967 -0.6646  0.2344  0.1238
    6MOL      C 3453   1.579   3.770   1.135  0.7171 -0.1545  0.4130
    6MOL      H 3454   1.600   3.383   0.443 -0.9181 -0.4888 -0.5632
    6MOL      H 3455   1.429   3.418   0.482 -0.7685 -2.0213  1.7565
    6MOL      H 3456   1.548   3.520   0.549  1.4481 -0.7436  2.8627
    6MOL      N 3457   1.468   2.935   0.624  0.2851  0.6582  0.2175
    6MOL      O 3458   1.399   3.072   0.822  0.2335 -0.0725  0.3026
    6MOL      O 3459   1.283   2.860   0.794  0.1561  0.0061  0.8145
    6MOL      F 3460   1.508   3.667   1.180 -0.4747  0.0971 -0.5662
    6MOL      F 3461   1.683   3.717   1.065 -0.4811 -0.2702  0.1179
    6MOL      S 3462   1.637   3.860   1.279 -0.0110 -0.0565 -0.2737
    6MOL      S 3463   1.479   2.796   0.558  0.2111  0.1462  0.0578
    6MOL      N 3464   1.526   3.881   1.387  0.6296 -0.4748 -0.2831
    6MOL      O 3465   1.704   3.981   1.241 -0.4526 -0.1745 -0.6809
    6MOL      O 3466   1.733   3.774   1.346 -0.2560 -0.5433  0.2218
    6MOL      O 3467   1.356   2.717   0.561  0.3373  0.1916 -0.6805
    6MOL      O 3468   1.553   2.806   0.435 -0.5408 -0.3198 -0.7412
    6MOL      C 3469   1.579   2.687   0.657  0.5804 -0.6898 -0.7173
    6MOL      S 3470   1.520   4.010   1.473 -0.2990 -0.1092 -0.3576
    6MOL      F 3471   1.531   2.661   0.780 -0.1469  0.1094  0.2466
    6MOL      F 3472   1.706   2.725   0.687  0.4254  0.3407  0.6342
    6MOL      F 3473   1.589   2.573   0.594 -0.4401 -0.4968  0.1517
    6MOL      O 3474   1.632   4.100   1.466 -0.8454  0.2171  0.5959
    6MOL      O 3475   1.480   3.988   1.613 -0.1464 -0.7226  0.1505
    6MOL      C 3476   1.376   4.099   1.412 -0.1578 -0.1211 -0.6568
    6MOL      F 3477   1.413   4.169   1.296  0.4895  0.0016 -0.0910
    6MOL      F 3478   1.267   4.025   1.369  0.4930  0.1534 -0.0411
    6MOL      F 3479   1.325   4.193   1.507  0.4064  0.4346  0.1601
    6MOL      O 3480   1.463   3.074   1.789 -0.1026  0.0152  0.1138
    6MOL      C 3481   1.417   3.199   1.763 -0.1452  0.2701  0.5379
    6MOL      C 3482   1.295   3.206   1.679  0.2041  0.4746 -0.0928
    6MOL      O 3483   1.468   3.297   1.815  0.5498  0.2846 -0.2833
    6MOL      C 3484   1.288   3.272   1.554  0.5978  0.3663  0.4914
    6MOL      C 3485   1.193   3.116   1.717  0.0141  0.2752  0.1342
    6MOL      C 3486   1.160   3.270   1.491 -1.1167 -0.2208 -0.1431
    6MOL      C 3487   1.395   3.375   1.500  0.2939 -0.1501  0.3387
    6MOL      C 3488   1.071   3.109   1.646  0.2716 -0.2530 -0.1369
    6MOL      H 3489   1.201   3.064   1.812 -1.7475 -0.0285  0.1435
    6MOL      C 3490   1.050   3.195   1.537  0.6072  0.4348 -0.7175
    6MOL      H 3491   1.150   3.318   1.394 -2.0712  0.3167  0.2112
    6MOL      F 3492   1.421   3.337   1.371 -0.3447  0.6966  0.0410
    6MOL      F 3493   1.516   3.370   1.556  0.6476 -0.1239 -0.3051
    6MOL      C 3494   1.347   3.525   1.508  0.0196  1.4624  0.1361
    6MOL      C 3495   0.968   3.013   1.713 -0.6099  0.5330 -0.6524
    6MOL      C 3496   0.912   3.224   1.471  0.2065 -0.3477  0.1224
    6MOL      O 3497   1.265   3.534   1.633  0.2754  0.0270  1.0477
    6MOL      F 3498   1.452   3.606   1.505  0.0719 -0.0277 -0.0260
    6MOL      F 3499   1.284   3.549   1.393 -0.4188  0.1926  0.3599
    6MOL      F 3500   1.026   2.907   1.766 -0.8662 -0.0389 -0.1108
    6MOL      F 3501   0.886   2.960   1.620 -0.6592  0.2190  0.5480
    6MOL      C 3502   0.878   3.081   1.822  0.9117  0.1939 -0.3850
    6MOL      O 3503   0.914   3.344   1.411 -0.1456 -0.9581  0.3969
    6MOL      O 3504   0.810   3.159   1.487 -0.1781  0.1115 -0.1695
    6MOL      C 3505   1.171   3.646   1.637 -0.2686  0.6520  0.2266
    6MOL      F 3506   0.835   3.208   1.777 -0.4729 -0.1458  0.1834
    6MOL      F 3507   0.767   3.008   1.848  0.0752  0.1059  0.2072
    6MOL      O 3508   0.973   3.086   1.935 -0.1018  0.5999 -0.0687
    6MOL      C 3509   0.795   3.400   1.361 -0.3467 -0.1310  0.9267
    6MOL      C 3510   1.116   3.641   1.783  0.6763  0.2732 -0.1645
    6MOL      F 3511   1.068   3.632   1.554  0.1772  0.1976 -0.1217
    6MOL      F 3512   1.233   3.764   1.614  0.1533  0.0795 -0.0536
    6MOL      C 3513   0.931   3.120   2.072  0.2637  0.1259  0.2504
    6MOL      H 3514   0.752   3.324   1.294  0.6363 -1.9903  2.3229
    6MOL      H 3515   0.727   3.422   1.444 -1.3672  1.0583 -0.1657
    6MOL      C 3516   0.837   3.538   1.291 -0.0829 -0.2273 -0.3057
    6MOL      F 3517   1.044   3.527   1.789 -0.4096 -0.3481  0.1858
    6MOL      F 3518   1.025   3.737   1.805 -0.1640 -0.1529 -0.0028
    6MOL      S 3519   1.244   3.658   1.905 -0.1293  0.0287 -0.0022
    6MOL      F 3520   0.855   3.016   2.118 -0.2455  0.4049  0.4216
    6MOL      F 3521   0.842   3.227   2.069 -0.2683 -0.1031 -0.5074
    6MOL      C 3522   1.055   3.149   2.151 -0.2242 -0.0466 -0.0005
    6MOL      H 3523   0.754   3.583   1.234  0.7146  0.7458 -0.7213
    6MOL      H 3524   0.879   3.605   1.367 -1.6055 -0.5215  0.8503
    6MOL      N 3525   1.292   3.802   1.910 -1.1945  0.8858 -0.2613
    6MOL      O 3526   1.172   3.643   2.025  0.5787  0.1737 -0.2843
    6MOL      O 3527   1.350   3.561   1.896 -0.3790  0.5647  0.0295
    6MOL      F 3528   1.032   3.151   2.276  0.1724  0.0045  0.3113
    6MOL      F 3529   1.144   3.046   2.138  0.6041 -0.5035  0.1718
    6MOL      S 3530   1.138   3.308   2.096 -0.1660  0.1383 -0.4845
    6MOL      S 3531   1.399   3.841   2.013 -0.0407  0.2417  0.1240
    6MOL      N 3532   1.286   3.302   2.145 -0.0575  0.0977 -0.0480
    6MOL      O 3533   1.052   3.412   2.152 -0.0665 -0.1237  0.0658
    6MOL      O 3534   1.137   3.301   1.948 -0.4410  0.1213  0.2493
    6MOL      O 3535   1.476   3.726   2.058  0.3725  0.3517 -0.3251
    6MOL      O 3536   1.474   3.958   1.972  0.1163  0.1486 -0.4125
    6MOL      C 3537   1.303   3.920   2.148 -0.6469  0.2584 -0.5598
    6MOL      S 3538   1.348   3.405   2.238  0.1069 -0.1801  0.0767
    6MOL      F 3539   1.270   3.832   2.247 -0.1004 -0.1737  0.4763
    6MOL      F 3540   1.192   3.977   2.095  0.0668  0.1668 -0.2823
    6MOL      F 3541   1.371   4.019   2.207  0.3780  0.3641  0.6458
    6MOL      O 3542   1.265   3.519   2.267  0.0522  0.0061 -0.4160
    6MOL      O 3543   1.476   3.439   2.179  0.6184  0.3630 -0.2571
    6MOL      C 3544   1.381   3.326   2.404  0.0322  0.2724 -0.2015
    6MOL      F 3545   1.450   3.216   2.378  0.1820 -0.1191  0.0799
    6MOL      F 3546   1.456   3.404   2.488 -0.2384  0.2012  0.2759
    6MOL      F 3547   1.274   3.280   2.481  0.3940 -0.3482 -0.0886
    6MOL      O 3548   1.774   2.370   1.328 -0.5683  0.3810  0.4073
    6MOL      C 3549   1.870   2.464   1.326 -0.6078  0.3884 -0.4999
    6MOL      C 3550   1.852   2.565   1.433  0.2122  0.1400  0.2010
    6MOL      O 3551   1.965   2.478   1.251 -0.2778 -0.0081 -0.4403
    6MOL      C 3552   1.955   2.597   1.522  0.4752 -0.4331  0.2631
    6MOL      C 3553   1.721   2.618   1.443 -0.1482 -0.5202  0.0849
    6MOL      C 3554   1.918   2.686   1.626 -0.3738 -0.8547 -0.0270
    6MOL      C 3555   2.095   2.531   1.521 -0.0490  0.8143 -0.3043
    6MOL      C 3556   1.689   2.717   1.540 -1.2773 -0.3306  0.3250
    6MOL      H 3557   1.644   2.587   1.373 -0.2730 -1.6097  0.6831
    6MOL      C 3558   1.791   2.752   1.637  0.2841 -0.4031 -0.3858
    6MOL      H 3559   1.991   2.710   1.703 -1.1395 -0.4899  0.5971
    6MOL      F 3560   2.171   2.591   1.614  0.1488 -0.0496  0.2914
    6MOL      F 3561   2.161   2.560   1.412  0.0942 -0.5410 -0.0503
    6MOL      C 3562   2.115   2.376   1.543  0.3461 -0.1323  0.2731
    6MOL      C 3563   1.547   2.784   1.530 -0.7222  0.8980  0.1640
    6MOL      C 3564   1.770   2.844   1.751  0.0653 -0.2373 -0.0969
    6MOL      O 3565   2.029   2.319   1.638 -0.0029 -0.2645 -0.2888
    6MOL      F 3566   2.092   2.319   1.423  0.6877  0.0271  0.0855
    6MOL      F 3567   2.244   2.352   1.577  0.1306 -0.0487 -0.3185
    6MOL      F 3568   1.495   2.825   1.643  0.2263  0.2706 -0.6152
    6MOL      F 3569   1.458   2.688   1.491  0.4519  0.3160 -0.1751
    6MOL      C 3570   1.549   2.899   1.424  0.2606 -0.3403  0.3865
    6MOL      O 3571   1.725   2.966   1.712 -0.1737  0.1201  0.2421
    6MOL      O 3572   1.804   2.819   1.861  0.0296  0.2656 -0.6890
    6MOL      C 3573   2.047   2.189   1.684  0.0853 -0.8130 -0.9906
    6MOL      F 3574   1.422   2.942   1.402 -0.1483  0.3069 -0.1508
    6MOL      F 3575   1.622   3.004   1.470  0.0900  0.3073 -0.0662
    6MOL      O 3576   1.610   2.845   1.307  0.1348  0.5252 -0.1166
    6MOL      C 3577   1.705   3.077   1.792  0.7596  0.3635 -0.3529
    6MOL      C 3578   2.099   2.181   1.832 -0.0942  0.4695 -0.3929
    6MOL      F 3579   2.123   2.112   1.598  0.0144  0.0247  0.2789
    6MOL      F 3580   1.929   2.128   1.686  0.0475 -0.3601  0.2380
    6MOL      C 3581   1.605   2.914   1.182  0.0619 -0.0848 -0.1593
    6MOL      H 3582   1.786   3.096   1.864 -0.1966  2.7454  0.1808
    6MOL      H 3583   1.682   3.169   1.738 -2.0358 -0.5612 -0.8885
    6MOL      C 3584   1.574   3.056   1.878  0.3499  0.8378  0.4800
    6MOL      F 3585   2.226   2.222   1.832 -0.6339 -0.3655  0.0411
    6MOL      F 3586   2.110   2.053   1.867 -0.0323 -0.0063 -0.1836
    6MOL      S 3587   2.003   2.273   1.944  0.3172 -0.4494  0.1343
    6MOL      F 3588   1.638   3.046   1.196 -0.0935  0.2409  0.2050
    6MOL      F 3589   1.490   2.915   1.121 -0.3201  0.4582 -0.5213
    6MOL      C 3590   1.705   2.847   1.088 -0.7648  0.1687  0.6327
    6MOL      H 3591   1.570   2.956   1.924 -0.4448 -0.0576 -1.4244
    6MOL      H 3592   1.577   3.127   1.962 -1.4218  1.5321 -0.0059
    6MOL      N 3593   2.064   2.256   2.079 -0.2141 -0.2942 -0.6465
    6MOL      O 3594   2.033   2.418   1.907  0.2250  0.2451 -0.1992
    6MOL      O 3595   1.866   2.229   1.936 -0.0480  0.0094  0.2951
    6MOL      F 3596   1.665   2.722   1.093  0.2327 -0.0159  1.0725
    6MOL      F 3597   1.687   2.887   0.963  0.2309 -0.1603 -0.2479
    6MOL      S 3598   1.883   2.861   1.131 -0.1213 -0.0511 -0.0423
    6MOL      S 3599   1.994   2.168   2.178  0.2679 -0.1241  0.2706
    6MOL      N 3600   1.950   2.947   1.024  0.4014 -0.6740  0.1221
    6MOL      O 3601   1.941   2.731   1.135 -0.1615 -0.4882 -0.6541
    6MOL      O 3602   1.878   2.930   1.262 -0.4057 -0.3258  0.4168
    6MOL      O 3603   1.887   2.077   2.141  0.1528 -0.1146 -0.4128
    6MOL      O 3604   2.092   2.109   2.264  0.1419  0.7217  0.3851
    6MOL      C 3605   1.927   2.289   2.295  0.2016 -0.0697  0.3837
    6MOL      S 3606   1.954   3.102   1.013  0.0644  0.2333  0.0092
    6MOL      F 3607   2.022   2.377   2.336  0.0069 -0.2213  0.1350
    6MOL      F 3608   1.868   2.239   2.402 -0.0402  0.0462  0.2102
    6MOL      F 3609   1.831   2.360   2.239  0.4188 -0.3602  0.6468
    6MOL      O 3610   2.078   3.153   0.960 -0.0025 -0.0114  0.9398
    6MOL      O 3611   1.927   3.159   1.145 -0.2866 -0.4862 -0.4608
    6MOL      C 3612   1.836   3.182   0.896  0.0472 -0.5064 -0.6590
    6MOL      F 3613   1.837   3.132   0.771  0.0503 -0.9301  0.4535
    6MOL      F 3614   1.710   3.173   0.950 -0.7899  0.3285  0.2436
    6MOL      F 3615   1.862   3.315   0.889 -0.5131 -0.4876 -0.1401
    6MOL      O 3616   0.933   2.545   0.981  0.1511  0.0430 -0.1203
    6MOL      C 3617   1.061   2.560   0.968 -0.6096 -0.4243  0.5409
    6MOL      C 3618   1.140   2.465   1.052 -0.4443 -0.2441 -0.2782
    6MOL      O 3619   1.108   2.631   0.880 -0.0793 -0.1876 -0.0344
    6MOL      C 3620   1.219   2.501   1.163 -0.1781 -0.1213 -1.0711
    6MOL      C 3621   1.147   2.330   1.006  0.6037 -0.5072  0.2134
    6MOL      C 3622   1.298   2.404   1.222 -0.2035  0.0457  0.2221
    6MOL      C 3623   1.232   2.646   1.217  0.1861 -0.0610  0.2424
    6MOL      C 3624   1.239   2.237   1.045  0.1830  0.0686 -0.8031
    6MOL      H 3625   1.081   2.312   0.922 -2.1143  1.5850  1.7424
    6MOL      C 3626   1.311   2.277   1.162  0.2925  0.3138 -0.0669
    6MOL      H 3627   1.362   2.437   1.304 -0.9785  2.1679  0.0124
    6MOL      F 3628   1.201   2.743   1.126  0.6404 -0.1222 -0.8058
    6MOL      F 3629   1.359   2.671   1.245  0.2145  0.1157  0.0681
    6MOL      C 3630   1.136   2.666   1.343 -0.0871  0.3158  0.1442
    6MOL      C 3631   1.250   2.098   0.974  0.0598 -0.4329  0.6355
    6MOL      C 3632   1.419   2.193   1.224 -0.7448  0.2592 -0.1845
    6MOL      O 3633   1.166   2.574   1.453 -0.2675  0.0066  0.4477
    6MOL      F 3634   1.149   2.793   1.389 -0.3791  0.1671  0.1842
    6MOL      F 3635   1.005   2.653   1.305  0.1107 -0.4581  0.1101
    6MOL      F 3636   1.138   2.058   0.923  0.4119 -0.0329  0.0231
    6MOL      F 3637   1.281   1.997   1.055 -0.0538  0.0922  0.5481
    6MOL      C 3638   1.352   2.106   0.863  0.3099 -0.6499  0.2097
    6MOL      O 3639   1.544   2.246   1.201  0.4027  0.1764  0.3219
    6MOL      O 3640   1.390   2.098   1.304  0.2430  0.0265  0.4151
    6MOL      C 3641   1.059   2.566   1.553  0.5582 -0.3335  0.3857
    6MOL      F 3642   1.465   2.167   0.910  0.3901  0.1905  0.0736
    6MOL      F 3643   1.388   1.988   0.810 -0.0348  0.0656  0.6831
    6MOL      O 3644   1.288   2.192   0.762 -0.1561 -0.4037  0.2584
    6MOL      C 3645   1.652   2.172   1.253  0.1521 -0.1872  0.0761
    6MOL      C 3646   1.115   2.510   1.684  0.5644  0.1437  0.3071
    6MOL      F 3647   0.954   2.492   1.515 -0.0329  0.1180 -0.2428
    6MOL      F 3648   1.002   2.688   1.584  0.1786  0.0872  0.0401
    6MOL      C 3649   1.353   2.242   0.646  0.6313  0.6272 -0.0784
    6MOL      H 3650   1.642   2.157   1.362  0.1137 -0.5832  0.0198
    6MOL      H 3651   1.658   2.078   1.197  1.3724  0.2513 -0.5564
    6MOL      C 3652   1.772   2.265   1.228  0.4138 -0.9191  0.2141
    6MOL      F 3653   1.038   2.561   1.781 -0.1038 -0.3315 -0.0765
    6MOL      F 3654   1.235   2.557   1.709  0.5599  0.1559  0.2801
    6MOL      S 3655   1.111   2.326   1.694 -0.3737 -0.1398  0.1749
    6MOL      F 3656   1.361   2.146   0.557  0.3327  0.2444  0.2218
    6MOL      F 3657   1.474   2.289   0.669  0.1563 -0.2460  0.0189
    6MOL      C 3658   1.276   2.358   0.580 -0.4058 -0.6612  0.3243
    6MOL      H 3659   1.862   2.203   1.220  0.2518 -0.8977 -3.1303
    6MOL      H 3660   1.779   2.309   1.128 -0.7620 -1.1881  0.0014
    6MOL      N 3661   0.968   2.268   1.683  0.0192 -0.0457 -0.1469
    6MOL      O 3662   1.197   2.277   1.588  0.0632 -0.3081  0.1389
    6MOL      O 3663   1.165   2.296   1.826 -0.4896 -0.0174  0.7728
    6MOL      F 3664   1.273   2.462   0.663 -0.7178 -0.0625  0.0819
    6MOL      F 3665   1.341   2.395   0.469  0.3642 -0.1373 -0.0440
    6MOL      S 3666   1.111   2.311   0.514 -0.0742 -0.3454  0.5044
    6MOL      S 3667   0.959   2.110   1.679 -0.5062 -0.2330 -0.0538
    6MOL      N 3668   1.053   2.443   0.454 -0.0706 -0.4523  0.4696
    6MOL      O 3669   1.041   2.261   0.629 -0.4061  0.6256  0.2713
    6MOL      O 3670   1.149   2.221   0.406  0.1640  0.1612  0.1476
    6MOL      O 3671   1.067   2.041   1.751  0.4439 -0.3532 -0.3773
    6MOL      O 3672   0.826   2.061   1.724  0.1823  0.5383  1.0443
    6MOL      C 3673   0.975   2.039   1.507 -0.1735  0.4356  0.2915
    6MOL      S 3674   0.973   2.553   0.531  0.1280 -0.0602 -0.3229
    6MOL      F 3675   1.003   1.903   1.511  0.0192 -0.0753  0.3899
    6MOL      F 3676   1.077   2.100   1.440  0.2778 -0.4405  0.2338
    6MOL      F 3677   0.864   2.057   1.429  0.7010  0.0775 -0.2604
    6MOL      O 3678   1.075   2.626   0.606 -0.1574  0.2350 -0.4467
    6MOL      O 3679   0.875   2.488   0.618  0.6938 -0.2764  0.3676
    6MOL      C 3680   0.894   2.675   0.417 -0.3317 -0.2468  0.5411
    6MOL      F 3681   0.809   2.760   0.480  0.1796  0.1703 -0.2200
    6MOL      F 3682   0.983   2.758   0.356  0.0687  0.2798  0.0436
    6MOL      F 3683   0.816   2.619   0.320 -0.1211 -0.0021  0.3314
    6MOL      O 3684   0.381   2.968   1.728  0.5465  0.3046 -0.2917
    6MOL      C 3685   0.374   2.863   1.644  0.9580  0.2836 -0.8623
    6MOL      C 3686   0.474   2.870   1.534  0.1467  0.7961 -0.4411
    6MOL      O 3687   0.290   2.772   1.639  0.7790 -0.4798  0.1101
    6MOL      C 3688   0.589   2.785   1.538 -0.0712  0.1654  0.0879
    6MOL      C 3689   0.449   2.957   1.424  0.8040 -0.7177 -0.6077
    6MOL      C 3690   0.676   2.795   1.428  0.7906  0.0213  0.1225
    6MOL      C 3691   0.629   2.682   1.655 -0.2677 -0.0575  0.7574
    6MOL      C 3692   0.541   2.975   1.317 -0.1607 -0.2163 -0.5457
    6MOL      H 3693   0.363   3.022   1.435  0.3262 -1.3326 -0.6232
    6MOL      C 3694   0.658   2.890   1.321  0.2201  0.2463  0.2970
    6MOL      H 3695   0.764   2.732   1.423  0.5846 -0.2302 -0.3648
    6MOL      F 3696   0.575   2.721   1.770 -0.0757 -0.6025 -0.4544
    6MOL      F 3697   0.760   2.674   1.674 -0.3660 -0.5307 -0.1678
    6MOL      C 3698   0.579   2.537   1.627  0.1785  0.3183  0.2412
    6MOL      C 3699   0.515   3.084   1.208  0.4542  0.0721  0.4594
    6MOL      C 3700   0.762   2.889   1.211 -0.6384 -0.1032  0.5968
    6MOL      O 3701   0.640   2.485   1.504 -0.4185 -0.0149  0.1022
    6MOL      F 3702   0.612   2.458   1.730  0.0005 -0.2577 -0.1387
    6MOL      F 3703   0.444   2.538   1.626 -0.1292 -0.0038  0.0476
    6MOL      F 3704   0.463   3.034   1.092 -0.4153  0.1465  0.3794
    6MOL      F 3705   0.621   3.142   1.170 -0.6135 -0.0949 -0.2110
    6MOL      C 3706   0.422   3.203   1.250  0.9877  0.0886  0.6758
    6MOL      O 3707   0.753   2.780   1.121  0.1039 -0.6061  0.1878
    6MOL      O 3708   0.845   2.977   1.200  0.2373  0.0638  0.3286
    6MOL      C 3709   0.563   2.455   1.388  0.4240  0.1249 -0.2093
    6MOL      F 3710   0.463   3.266   1.363 -0.2107 -0.2129  0.5123
    6MOL      F 3711   0.428   3.303   1.157  0.0090  0.0129  0.0581
    6MOL      O 3712   0.284   3.145   1.263 -0.2707  0.0771 -0.4004
    6MOL      C 3713   0.864   2.771   1.030  0.3574 -0.9302  0.0430
    6MOL      C 3714   0.667   2.421   1.275  0.2233  0.5521  0.2705
    6MOL      F 3715   0.489   2.559   1.362  0.4269 -0.4309  0.7529
    6MOL      F 3716   0.488   2.348   1.417  0.4601  0.2400  0.2446
    6MOL      C 3717   0.183   3.222   1.339  0.5011  0.8214 -0.2178
    6MOL      H 3718   0.878   2.863   0.971  1.2882 -0.6770  0.6429
    6MOL      H 3719   0.955   2.763   1.090  0.3159 -0.4212  0.1811
    6MOL      C 3720   0.845   2.648   0.938  0.5597 -0.0281 -0.5396
    6MOL      F 3721   0.719   2.296   1.309  0.1562  0.4256  0.2667
    6MOL      F 3722   0.775   2.501   1.262 -0.3297 -0.4747  0.1800
    6MOL      S 3723   0.591   2.400   1.115  0.0925 -0.4443  0.1836
    6MOL      F 3724   0.179   3.353   1.311  0.0801  0.3127 -0.1608
    6MOL      F 3725   0.228   3.209   1.466 -0.0122  0.0309 -0.2674
    6MOL      C 3726   0.048   3.147   1.326 -0.4687  0.2106  0.3523
    6MOL      H 3727   0.740   2.621   0.946  0.3080  1.3626  1.6984
    6MOL      H 3728   0.861   2.682   0.834  0.5919 -0.6449 -0.7381
    6MOL      N 3729   0.702   2.363   1.016 -0.0565  0.8225  0.3066
    6MOL      O 3730   0.487   2.304   1.132  0.4137 -0.0085  0.1570
    6MOL      O 3731   0.543   2.541   1.078 -0.6376  0.1064 -0.2570
    6MOL      F 3732  -0.034   3.187   1.421 -0.1770  0.1516 -0.1448
    6MOL      F 3733  -0.005   3.201   1.214  0.1812  0.1395 -0.0380
    6MOL      S 3734   0.062   2.971   1.318  0.1156  0.0506  0.0166
    6MOL      S 3735   0.713   2.230   0.942 -0.1369  0.0817 -0.0394
    6MOL      N 3736   0.118   2.916   1.189 -0.0300  0.3224 -0.2511
    6MOL      O 3737  -0.068   2.915   1.337 -0.0238  0.1682  0.5424
    6MOL      O 3738   0.134   2.924   1.437 -0.1803  0.2051  0.1030
    6MOL      O 3739   0.584   2.171   0.902 -0.4346  0.2430  0.2044
    6MOL      O 3740   0.811   2.243   0.835 -0.1487 -0.4733 -0.3655
    6MOL      C 3741   0.777   2.092   1.055 -0.2785  0.4934 -0.1359
    6MOL      S 3742   0.151   2.767   1.174 -0.1869  0.4588  0.1348
    6MOL      F 3743   0.823   1.987   0.989 -0.2512 -0.1761  0.3515
    6MOL      F 3744   0.678   2.058   1.148 -0.2426  0.0049  0.0545
    6MOL      F 3745   0.886   2.141   1.117  0.0956 -0.2549  0.0638
    6MOL      O 3746   0.137   2.703   1.304  0.1968  0.3696  0.4547
    6MOL      O 3747   0.277   2.739   1.107 -0.1015  0.6147  0.2532
    6MOL      C 3748   0.020   2.680   1.068  0.8386  0.0937  0.4200
    6MOL      F 3749  -0.103   2.725   1.108 -0.4715  0.2564  0.0904
    6MOL      F 3750   0.029   2.705   0.934  0.0037 -0.0056 -0.2910
    6MOL      F 3751   0.022   2.546   1.091 -0.3919 -0.3366 -0.0135
    6MOL      O 3752   0.283   2.903   2.753 -0.3737 -0.5388  0.0810
    6MOL      C 3753   0.388   2.890   2.663 -0.3803 -0.4614 -0.1717
    6MOL      C 3754   0.353   2.950   2.533 -1.4074 -0.8850  0.5956
    6MOL      O 3755   0.489   2.827   2.676 -0.3048  0.1587 -0.3086
    6MOL      C 3756   0.420   3.065   2.492 -0.2952 -0.4999 -0.2104
    6MOL      C 3757   0.277   2.887   2.435 -0.5605  0.3466 -0.2351
    6MOL      C 3758   0.387   3.120   2.369  0.2527 -0.7809  0.2712
    6MOL      C 3759   0.505   3.158   2.588  0.1373 -0.4772  0.7086
    6MOL      C 3760   0.244   2.930   2.308 -0.8238  0.9090  0.8094
    6MOL      H 3761   0.224   2.798   2.469  2.1551 -1.8429 -1.3810
    6MOL      C 3762   0.305   3.053   2.271  0.1272  0.1649 -0.5903
    6MOL      H 3763   0.422   3.220   2.347  0.1974 -0.3584  1.9840
    6MOL      F 3764   0.500   3.141   2.721  0.0161  0.2478  0.2235
    6MOL      F 3765   0.450   3.280   2.594 -0.7252  0.2701  0.3177
    6MOL      C 3766   0.654   3.172   2.544 -0.3622  0.7079 -0.2060
    6MOL      C 3767   0.142   2.847   2.221 -0.0920 -0.4729  0.4978
    6MOL      C 3768   0.272   3.122   2.146  0.0639  0.2881 -0.4914
    6MOL      O 3769   0.728   3.048   2.543 -0.1705  0.0085  0.1923
    6MOL      F 3770   0.651   3.216   2.425  0.0853 -0.2510 -0.0402
    6MOL      F 3771   0.707   3.272   2.621 -0.2301  0.2873 -0.1724
    6MOL      F 3772   0.089   2.915   2.117  0.4410  0.4384 -0.0448
    6MOL      F 3773   0.038   2.816   2.299  0.0999  0.5470  0.1289
    6MOL      C 3774   0.198   2.713   2.159  0.6716 -0.0969  0.0998
    6MOL      O 3775   0.305   3.052   2.038 -0.0828  0.2478 -0.3126
    6MOL      O 3776   0.229   3.235   2.148  0.5782 -0.1469  0.3363
    6MOL      C 3777   0.873   3.063   2.560  0.3871 -0.0079  0.0725
    6MOL      F 3778   0.284   2.743   2.065  0.2866  0.1298  0.1688
    6MOL      F 3779   0.264   2.638   2.256  0.0478 -0.0679 -0.2979
    6MOL      O 3780   0.079   2.644   2.106 -0.0280 -0.1256  0.3181
    6MOL      C 3781   0.277   3.096   1.908 -0.3563  0.6031  0.3866
    6MOL      C 3782   0.931   2.933   2.503  0.6719  0.6924 -0.8532
    6MOL      F 3783   0.905   3.067   2.690 -0.1902  0.2124  0.0034
    6MOL      F 3784   0.929   3.177   2.507 -0.0995  0.5473 -0.2840
    6MOL      C 3785   0.101   2.553   1.999 -0.2402 -0.3890 -0.0874
    6MOL      H 3786   0.181   3.149   1.900  0.1207  1.1488 -3.1007
    6MOL      H 3787   0.355   3.163   1.870 -1.0948 -0.0326 -2.4894
    6MOL      C 3788   0.274   2.967   1.820 -0.1015  0.0122 -0.0151
    6MOL      F 3789   1.064   2.940   2.487  0.2824  0.3993 -0.0082
    6MOL      F 3790   0.879   2.917   2.377  0.2365 -0.0036 -0.0446
    6MOL      S 3791   0.902   2.784   2.610  0.0442  0.0193  0.2498
    6MOL      F 3792   0.218   2.486   2.015  0.4329  0.1741  0.5947
    6MOL      F 3793   0.103   2.621   1.883 -0.5122  0.2583  0.3123
    6MOL      C 3794  -0.022   2.455   1.989  0.3288  0.0259 -0.5165
    6MOL      H 3795   0.284   2.878   1.883 -2.7620 -1.0735 -0.9570
    6MOL      H 3796   0.178   2.959   1.767 -0.8084 -1.4778  1.4242
    6MOL      N 3797   0.916   2.665   2.512  0.3217 -0.8116 -0.4080
    6MOL      O 3798   1.010   2.777   2.703  0.2527  0.1140 -0.1679
    6MOL      O 3799   0.773   2.798   2.675 -0.2639  0.5956  0.0372
    6MOL      F 3800  -0.025   2.384   2.106  0.3995 -0.2001 -0.0892
    6MOL      F 3801  -0.142   2.528   1.968  0.3359  0.0978 -0.1790
    6MOL      S 3802   0.004   2.341   1.850 -0.0408  0.0398  0.0398
    6MOL      S 3803   0.799   2.572   2.489  0.0364  0.3914 -0.0378
    6MOL      N 3804  -0.010   2.411   1.709 -0.0205 -0.0975  0.6060
    6MOL      O 3805  -0.117   2.257   1.873  0.3281  0.2862 -0.0264
    6MOL      O 3806   0.128   2.264   1.873  0.0425  0.4382 -0.6474
    6MOL      O 3807   0.852   2.443   2.447  0.3611 -0.0677  0.5579
    6MOL      O 3808   0.713   2.555   2.598  0.3972 -0.3765  0.0146
    6MOL      C 3809   0.686   2.651   2.368  0.5548  0.2740  0.2415
    6MOL      S 3810   0.104   2.408   1.599 -0.1293 -0.2220 -0.1571
    6MOL      F 3811   0.642   2.772   2.416 -0.1060  0.2364  0.6220
    6MOL      F 3812   0.579   2.582   2.350  0.6369  0.6722 -0.4032
    6MOL      F 3813   0.752   2.649   2.248  0.2305  0.7143 -0.2300
    6MOL      O 3814   0.217   2.320   1.634 -0.2920  0.3294  0.7778
    6MOL      O 3815   0.136   2.544   1.556  0.1768 -0.3748  0.0644
    6MOL      C 3816   0.027   2.343   1.453 -0.2980 -0.2991 -0.4480
    6MOL      F 3817  -0.050   2.240   1.477  0.1634  0.0117 -1.0660
    6MOL      F 3818  -0.054   2.433   1.402  0.0735 -0.0944 -0.1744
    6MOL      F 3819   0.114   2.307   1.360  0.3774  0.5520 -0.3110
    6MOL      O 3820   1.189   3.039   2.818 -0.4599  0.5686 -0.5954
    6MOL      C 3821   1.150   3.084   2.940  0.8643  0.2185 -0.3201
    6MOL      C 3822   1.004   3.078   2.960 -0.8698 -0.4518 -0.3618
    6MOL      O 3823   1.222   3.119   3.033  0.6164 -0.5147 -0.2119
    6MOL      C 3824   0.926   3.199   2.960 -0.5230  0.1333 -0.0916
    6MOL      C 3825   0.941   2.955   2.980 -0.3933  0.3477  0.3026
    6MOL      C 3826   0.789   3.185   2.987 -0.0676  0.0001 -0.3061
    6MOL      C 3827   0.984   3.339   2.939 -0.0849  0.1218 -0.1177
    6MOL      C 3828   0.807   2.941   2.998  0.6084  0.1089 -0.1057
    6MOL      H 3829   1.011   2.872   2.974 -0.2497  0.5452 -1.4346
    6MOL      C 3830   0.721   3.060   2.993 -0.2491 -0.2259 -0.3229
    6MOL      H 3831   0.735   3.278   3.002 -1.5961 -0.9250  0.1277
    6MOL      F 3832   0.902   3.397   2.849  0.4189  0.7255  0.5310
    6MOL      F 3833   1.107   3.341   2.879 -0.9196  0.0337 -0.3077
    6MOL      C 3834   0.982   3.438   3.060 -0.1646  0.5976  0.2377
    6MOL      C 3835   0.752   2.799   3.027 -0.0949  0.0069  0.0316
    6MOL      C 3836   0.572   3.059   3.031  0.1558 -0.1598 -0.4555
    6MOL      O 3837   1.034   3.363   3.176  0.0349 -0.2400 -0.3422
    6MOL      F 3838   1.058   3.538   3.029 -1.0170  0.5320  0.0979
    6MOL      F 3839   0.855   3.486   3.076  0.4731 -0.2582  0.4001
    6MOL      F 3840   0.839   2.706   2.989  0.3725  0.7191  0.2489
    6MOL      F 3841   0.647   2.758   2.951  0.5424 -0.0501 -0.5210
    6MOL      C 3842   0.724   2.771   3.183  0.1433 -0.6248 -0.2906
    6MOL      O 3843   0.496   2.983   2.944  0.6642  0.0269 -0.2204
    6MOL      O 3844   0.524   3.140   3.114  0.3515 -0.1305 -0.2578
    6MOL      C 3845   1.025   3.421   3.307 -0.1053 -0.1654  0.2719
    6MOL      F 3846   0.606   2.831   3.217  0.2309  0.2786  0.4294
    6MOL      F 3847   0.724   2.641   3.210  0.1589  0.2051  0.1963
    6MOL      O 3848   0.831   2.845   3.253  0.1765 -0.4295  0.3729
    6MOL      C 3849   0.362   2.951   2.979 -0.1380  0.3770 -0.0027
    6MOL      C 3850   1.030   3.304   3.405 -0.0162 -0.1024  0.0181
    6MOL      F 3851   0.910   3.485   3.323 -0.5264 -0.3057 -0.0941
    6MOL      F 3852   1.123   3.508   3.335 -0.1212 -0.7436 -0.3854
    6MOL      C 3853   0.852   2.824   3.394 -0.1067 -0.2011 -0.6376
    6MOL      H 3854   0.364   2.899   3.076 -2.0738 -2.7304 -1.4599
    6MOL      H 3855   0.292   3.033   2.997 -2.7996 -2.0994  1.8615
    6MOL      C 3856   0.295   2.848   2.888  0.0518  0.8446  0.0988
    6MOL      F 3857   0.954   3.201   3.365 -0.0147  0.2960 -1.0782
    6MOL      F 3858   0.983   3.340   3.532 -0.5563 -0.2943  0.1855
    6MOL      S 3859   1.196   3.242   3.445  0.0214 -0.8683 -0.5167
    6MOL      F 3860   0.736   2.814   3.456 -0.2432 -0.2977  0.3778
    6MOL      F 3861   0.906   2.937   3.444 -0.0795  0.2836  0.9475
    6MOL      C 3862   0.934   2.697   3.443 -0.3617  0.3743 -0.2266
    6MOL      H 3863   0.346   2.751   2.896 -0.9772  0.1937 -1.0037
    6MOL      H 3864   0.193   2.829   2.922 -0.0489  1.0976 -0.0596
    6MOL      N 3865   1.267   3.337   3.545 -0.0907  0.5319 -0.1238
    6MOL      O 3866   1.159   3.118   3.509 -0.1276 -0.2250 -0.3605
    6MOL      O 3867   1.262   3.216   3.314  0.6982  0.0271 -0.1507
    6MOL      F 3868   1.001   2.729   3.559 -0.0312 -0.5257 -0.2283
    6MOL      F 3869   0.858   2.595   3.489  0.3789 -0.0135 -0.0988
    6MOL      S 3870   1.055   2.629   3.322  0.2158  0.5917  0.0679
    6MOL      S 3871   1.414   3.377   3.538 -0.2309 -0.2813 -0.0921
    6MOL      N 3872   1.112   2.746   3.239  0.1843  0.2414 -0.1489
    6MOL      O 3873   0.973   2.537   3.245  0.4336  0.8963 -0.1907
    6MOL      O 3874   1.146   2.558   3.408  0.3891 -0.3468 -0.0245
    6MOL      O 3875   1.471   3.375   3.672  0.1455 -0.4262 -0.3858
    6MOL      O 3876   1.496   3.297   3.441 -0.5176  0.2316  0.0352
    6MOL      C 3877   1.435   3.561   3.503  0.1985  0.3078 -0.1387
    6MOL      S 3878   1.247   2.808   3.283 -0.3589  0.1635  0.1236
    6MOL      F 3879   1.390   3.586   3.384  1.0270 -0.0255 -0.2523
    6MOL      F 3880   1.558   3.605   3.518  0.0053 -0.4441  0.2915
    6MOL      F 3881   1.360   3.631   3.590 -0.4350  0.1159  0.2360
    6MOL      O 3882   1.292   2.773   3.422 -0.1073 -0.1372  0.4747
    6MOL      O 3883   1.270   2.943   3.240  0.3004 -0.6476  0.5134
    6MOL      C 3884   1.382   2.722   3.187  0.6847  0.1069 -0.3261
    6MOL      F 3885   1.387   2.596   3.222  0.7567  0.2333 -0.0628
    6MOL      F 3886   1.364   2.744   3.056  0.5304 -0.0153  0.3664
    6MOL      F 3887   1.501   2.776   3.222 -0.3063  0.3199 -0.4514
    6MOL      O 3888   1.590   2.158   2.424  0.2090  0.3229 -0.4447
    6MOL      C 3889   1.486   2.242   2.393  0.2594  0.5246 -0.2400
    6MOL      C 3890   1.463   2.360   2.484 -0.0233 -0.0308 -0.5817
    6MOL      O 3891   1.420   2.216   2.293  0.1890  0.4661  0.3147
    6MOL      C 3892   1.342   2.441   2.482 -0.1102 -0.6404  1.1932
    6MOL      C 3893   1.563   2.399   2.581  0.9329  0.4314 -0.1237
    6MOL      C 3894   1.350   2.567   2.536 -0.3591 -0.6107  0.3976
    6MOL      C 3895   1.210   2.401   2.416 -0.6730  0.4281  0.2292
    6MOL      C 3896   1.573   2.531   2.628  0.3088  0.0308  0.7773
    6MOL      H 3897   1.648   2.335   2.602 -1.2123 -2.5418  0.0800
    6MOL      C 3898   1.465   2.619   2.604  0.2503 -0.0804 -0.4210
    6MOL      H 3899   1.263   2.630   2.524 -1.5175 -2.0145  1.1480
    6MOL      F 3900   1.110   2.457   2.492 -0.2445  0.0616 -0.0632
    6MOL      F 3901   1.185   2.268   2.431  0.5485 -0.1534  0.0782
    6MOL      C 3902   1.195   2.447   2.265  0.0548 -0.4449 -0.3814
    6MOL      C 3903   1.703   2.563   2.710 -0.3555  0.4609 -0.2538
    6MOL      C 3904   1.458   2.754   2.667  0.0048  0.1651 -0.0588
    6MOL      O 3905   1.322   2.439   2.196 -0.3673  0.5016  0.0849
    6MOL      F 3906   1.092   2.383   2.195 -0.0516  0.0346 -0.2891
    6MOL      F 3907   1.161   2.574   2.273  0.1935 -0.0383  0.2777
    6MOL      F 3908   1.747   2.687   2.676  0.6876  0.2536  0.0350
    6MOL      F 3909   1.813   2.499   2.671  0.2904 -0.3730  0.3394
    6MOL      C 3910   1.692   2.540   2.868 -0.2732  0.5182  0.3549
    6MOL      O 3911   1.365   2.836   2.611  0.5797 -0.0627 -0.2512
    6MOL      O 3912   1.529   2.794   2.759 -0.1457 -0.0008 -0.2841
    6MOL      C 3913   1.352   2.498   2.073  0.4350 -0.0379 -0.1227
    6MOL      F 3914   1.577   2.586   2.915 -0.2205  0.5281 -0.0714
    6MOL      F 3915   1.702   2.410   2.897  0.7257 -0.2343 -0.4760
    6MOL      O 3916   1.803   2.614   2.919  0.3343 -0.2088 -0.0012
    6MOL      C 3917   1.355   2.975   2.662 -0.1576 -0.0382  0.2101
    6MOL      C 3918   1.480   2.446   2.002  0.0976  0.2696 -0.3435
    6MOL      F 3919   1.387   2.623   2.101  0.2584 -0.3602  0.3846
    6MOL      F 3920   1.240   2.499   1.994 -0.7263 -0.3277  0.3301
    6MOL      C 3921   1.836   2.606   3.059 -0.1119  0.3096 -0.0708
    6MOL      H 3922   1.444   3.035   2.639 -1.3810  1.7208 -0.1517
    6MOL      H 3923   1.279   3.021   2.597  0.6314  2.8777  1.2083
    6MOL      C 3924   1.311   2.963   2.807 -0.2843 -0.7815  0.2109
    6MOL      F 3925   1.587   2.468   2.076 -0.0618 -0.0591 -0.1892
    6MOL      F 3926   1.497   2.519   1.887 -0.1170 -0.1188  0.1843
    6MOL      S 3927   1.476   2.267   1.960 -0.0441  0.0993 -0.2491
    6MOL      F 3928   1.899   2.494   3.091  0.2534 -0.1516 -0.2184
    6MOL      F 3929   1.720   2.602   3.135 -0.6275 -0.0041  0.1196
    6MOL      C 3930   1.920   2.732   3.095 -0.3320 -0.2112 -0.1389
    6MOL      H 3931   1.292   2.860   2.837 -1.7355 -1.1387 -1.7386
    6MOL      H 3932   1.398   3.002   2.863  1.0496 -0.4694 -1.9574
    6MOL      N 3933   1.456   2.247   1.809  0.2023 -0.5216  0.1316
    6MOL      O 3934   1.604   2.210   2.011  0.9580 -0.2713  0.1924
    6MOL      O 3935   1.357   2.215   2.022 -0.0826 -0.5013  0.2195
    6MOL      F 3936   1.972   2.708   3.215  0.4450 -0.0968  0.1870
    6MOL      F 3937   2.025   2.736   3.011  0.2740 -0.3088  0.4931
    6MOL      S 3938   1.820   2.889   3.086 -0.2813 -0.2926  0.5480
    6MOL      S 3939   1.560   2.190   1.711  0.1796 -0.3937  0.0325
    6MOL      N 3940   1.759   2.897   3.224  0.6027  0.0003 -0.1586
    6MOL      O 3941   1.732   2.875   2.973 -0.2517 -0.5175  0.4191
    6MOL      O 3942   1.922   2.988   3.059  0.1498  0.3755 -0.5910
    6MOL      O 3943   1.655   2.102   1.772 -0.3908 -0.0486 -0.2227
    6MOL      O 3944   1.492   2.140   1.593  0.4078  0.5584  0.6100
    6MOL      C 3945   1.658   2.320   1.637 -0.2797  0.3185 -0.0280
    6MOL      S 3946   1.792   3.016   3.319  0.2471 -0.2326  0.1125
    6MOL      F 3947   1.720   2.399   1.728 -0.3010 -0.2190 -0.1162
    6MOL      F 3948   1.578   2.390   1.554 -0.0421  0.0626 -0.8177
    6MOL      F 3949   1.748   2.259   1.560  0.3176 -0.2238  0.4410
    6MOL      O 3950   1.695   3.044   3.426 -0.2404 -0.5463  0.0209
    6MOL      O 3951   1.835   3.142   3.258  0.4577 -0.1671  0.3002
    6MOL      C 3952   1.945   2.972   3.410  0.1940  0.1798  0.6215
    6MOL      F 3953   1.914   2.873   3.490 -0.0201 -0.1360 -0.1076
    6MOL      F 3954   2.042   2.940   3.329 -0.1201 -0.0781  0.1024
    6MOL      F 3955   1.983   3.085   3.478 -0.4615 -0.2101  0.1283
    6MOL      O 3956   1.328   1.293   2.742  0.1304 -0.2052 -0.1034
    6MOL      C 3957   1.326   1.343   2.614 -0.2381 -1.0509 -0.6585
    6MOL      C 3958   1.432   1.449   2.597  0.2484 -0.0450  0.3653
    6MOL      O 3959   1.244   1.317   2.526 -0.3945  0.1788  0.0821
    6MOL      C 3960   1.517   1.467   2.487  0.2213 -0.1282  0.0597
    6MOL      C 3961   1.437   1.549   2.700 -0.7875  0.0786 -0.5513
    6MOL      C 3962   1.604   1.581   2.481  0.2648  1.1936  0.8394
    6MOL      C 3963   1.513   1.374   2.363 -0.6157  0.3815 -0.4227
    6MOL      C 3964   1.535   1.650   2.707  0.3835  0.8454  0.3496
    6MOL      H 3965   1.367   1.549   2.783  0.4397  3.1525  0.6559
    6MOL      C 3966   1.619   1.664   2.591 -0.0670 -0.4893  0.5751
    6MOL      H 3967   1.663   1.603   2.393 -1.7650  1.6068 -0.4978
    6MOL      F 3968   1.460   1.253   2.397 -0.2651 -0.3892  0.1852
    6MOL      F 3969   1.635   1.353   2.317  0.2462 -0.3048 -0.0614
    6MOL      C 3970   1.422   1.440   2.250 -0.6510  0.3072 -0.4502
    6MOL      C 3971   1.543   1.745   2.828  0.1598  0.3473  0.3156
    6MOL      C 3972   1.714   1.774   2.575  0.8029 -0.0516  0.0240
    6MOL      O 3973   1.488   1.551   2.185  0.6007  0.2334  0.2809
    6MOL      F 3974   1.373   1.350   2.161 -0.3934  0.1922  0.6313
    6MOL      F 3975   1.307   1.483   2.307  0.5901  0.2101  0.3601
    6MOL      F 3976   1.673   1.756   2.875 -0.1594  0.0151  0.0690
    6MOL      F 3977   1.480   1.681   2.936  0.5466  0.1295  0.8127
    6MOL      C 3978   1.478   1.889   2.810 -0.2645  0.7404  0.4596
    6MOL      O 3979   1.659   1.848   2.473  0.4352 -0.3708  0.0522
    6MOL      O 3980   1.827   1.781   2.626 -0.2287  0.2775  0.3226
    6MOL      C 3981   1.557   1.536   2.061 -0.5785  0.4345  0.0137
    6MOL      F 3982   1.522   1.972   2.909 -0.1556 -0.0601 -0.0013
    6MOL      F 3983   1.524   1.948   2.696 -0.2478 -0.5108 -0.2117
    6MOL      O 3984   1.340   1.885   2.812  0.6845 -0.6812 -0.1813
    6MOL      C 3985   1.733   1.952   2.407 -0.2315  0.6517 -0.0582
    6MOL      C 3986   1.649   1.661   2.033 -0.1603 -0.1094  0.2700
    6MOL      F 3987   1.469   1.517   1.967  0.3249  0.0337  0.2587
    6MOL      F 3988   1.627   1.420   2.061 -0.2640 -0.1631 -0.0027
    6MOL      C 3989   1.264   2.008   2.774 -0.4009  0.2871 -0.5050
    6MOL      H 3990   1.792   2.013   2.475  3.1961 -1.9116 -0.4883
    6MOL      H 3991   1.798   1.907   2.331  0.2851  0.0841  0.7047
    6MOL      C 3992   1.622   2.045   2.339  0.2202 -0.6775  1.0221
    6MOL      F 3993   1.741   1.633   1.936 -0.2054  0.0741 -0.1484
    6MOL      F 3994   1.735   1.677   2.138  0.4166 -0.0779 -0.5244
    6MOL      S 3995   1.557   1.806   2.002 -0.0630  0.2434  0.5646
    6MOL      F 3996   1.278   2.027   2.642  0.2064 -0.3579  0.1915
    6MOL      F 3997   1.312   2.114   2.837  0.5566 -0.3228  0.2982
    6MOL      C 3998   1.117   1.980   2.820 -1.4751  0.1310 -0.3298
    6MOL      H 3999   1.648   2.087   2.241 -1.8366  1.3268  1.2540
    6MOL      H 4000   1.531   1.986   2.319 -0.3919 -0.4139  2.8933
    6MOL      N 4001   1.498   1.790   1.857 -0.6822  0.1218  0.4419
    6MOL      O 4002   1.465   1.809   2.111 -0.4236  0.2372  0.4911
    6MOL      O 4003   1.663   1.908   2.013 -0.1161  0.6699 -0.2541
    6MOL      F 4004   1.062   1.877   2.745  0.4010  0.1582 -0.1305
    6MOL      F 4005   1.112   1.928   2.948  0.2227 -0.5842  0.0410
    6MOL      S 4006   1.008   2.127   2.801 -0.1019 -0.3222  0.4376
    6MOL      S 4007   1.359   1.847   1.828  0.4372  0.2050 -0.1915
    6MOL      N 4008   1.042   2.239   2.901 -0.1753 -0.7209 -0.4882
    6MOL      O 4009   0.887   2.065   2.851  0.2693  0.3932 -0.4023
    6MOL      O 4010   0.997   2.173   2.663  0.1042  0.1627  0.8679
    6MOL      O 4011   1.320   1.958   1.917 -0.2342  0.7563 -0.2329
    6MOL      O 4012   1.358   1.893   1.690  0.1819  0.5630  0.1185
    6MOL      C 4013   1.239   1.708   1.846 -0.0581  0.2280  0.0598
    6MOL      S 4014   1.033   2.391   2.864 -0.0793  0.5179  0.2212
    6MOL      F 4015   1.240   1.668   1.971  0.7540 -0.1573 -0.2220
    6MOL      F 4016   1.271   1.604   1.771 -0.0081 -0.2276  0.0541
    6MOL      F 4017   1.118   1.751   1.811  0.5221  0.7690  0.0164
    6MOL      O 4018   0.963   2.453   2.975  0.0815  0.0648 -0.2275
    6MOL      O 4019   0.980   2.429   2.730  0.8821  0.8280 -0.2006
    6MOL      C 4020   1.190   2.486   2.870  0.1784 -0.3236  0.0164
    6MOL      F 4021   1.183   2.608   2.812  0.5138  0.1660  0.2221
    6MOL      F 4022   1.249   2.492   2.986  0.3372 -0.4066 -0.0299
    6MOL      F 4023   1.276   2.433   2.787 -0.1330 -0.3896  0.0031
    6MOL      H 4024   2.161   1.313   2.400 -0.8229  1.2442 -0.0314
    6MOL      O 4025   2.099   1.240   2.415  0.0613  0.3184 -0.7034
    6MOL      C 4026   2.019   1.293   2.513 -0.4489  0.2754 -0.8497
    6MOL      C 4027   1.898   1.207   2.546 -0.5576  0.5767  0.0568
    6MOL      O 4028   2.041   1.396   2.576 -0.4120  0.5600  0.1335
    6MOL      C 4029   1.832   1.200   2.670  0.4320 -0.0628 -1.3321
    6MOL      C 4030   1.844   1.132   2.437  0.2803  0.4600  0.0541
    6MOL      C 4031   1.712   1.127   2.684  0.3993 -0.2677  0.2307
    6MOL      C 4032   1.893   1.252   2.804  0.1796  0.2142 -0.0711
    6MOL      C 4033   1.720   1.067   2.443 -0.0930  0.7882  0.2655
    6MOL      H 4034   1.890   1.145   2.339 -1.4909  0.9260 -0.7601
    6MOL      C 4035   1.654   1.059   2.569  0.0799  0.1716  0.0139
    6MOL      H 4036   1.656   1.136   2.777 -0.1126 -0.2281 -0.0778
    6MOL      F 4037   2.025   1.258   2.789  0.1685 -0.0833 -0.0622
    6MOL      F 4038   1.868   1.160   2.901  0.1807  0.1043 -0.1528
    6MOL      C 4039   1.842   1.387   2.860  0.0291  0.2883  0.3742
    6MOL      C 4040   1.666   1.000   2.316 -0.3984  0.1175  0.1710
    6MOL      C 4041   1.523   0.994   2.591 -0.2341 -0.1089 -0.2184
    6MOL      O 4042   1.914   1.407   2.985  0.4438  0.0362  0.7185
    6MOL      F 4043   1.851   1.491   2.769  0.1334 -0.8042  0.0237
    6MOL      F 4044   1.711   1.370   2.891 -0.5686 -0.2335  0.0828
    6MOL      F 4045   1.673   1.094   2.218 -0.5542  0.0601  0.2292
    6MOL      F 4046   1.531   0.971   2.319 -0.0635 -0.4052 -0.5149
    6MOL      C 4047   1.740   0.877   2.270  0.0401  0.3984  0.2499
    6MOL      O 4048   1.437   1.085   2.654 -0.5302  0.3880  0.0053
    6MOL      O 4049   1.497   0.876   2.575  0.0553  0.3482 -0.3621
    6MOL      C 4050   1.873   1.514   3.069  0.0494  0.3396  0.0490
    6MOL      F 4051   1.690   0.831   2.152  0.0821  0.0756  0.1515
    6MOL      F 4052   1.867   0.920   2.240 -0.0560 -0.3721  0.2781
    6MOL      O 4053   1.746   0.768   2.369  0.4860  0.6265  0.3721
    6MOL      C 4054   1.313   1.042   2.703 -0.4723  0.0942 -0.2493
    6MOL      C 4055   1.946   1.501   3.204  0.1872 -0.7541 -0.5030
    6MOL      F 4056   1.740   1.513   3.103  0.4100 -0.2959 -0.2693
    6MOL      F 4057   1.890   1.635   3.012 -0.4597 -0.3552  0.0292
    6MOL      C 4058   1.840   0.659   2.346  0.3154  0.3584  0.0780
    6MOL      H 4059   1.257   1.019   2.611  1.4185  1.2616 -1.7816
    6MOL      H 4060   1.319   0.955   2.769  0.6038  0.0167 -0.4324
    6MOL      C 4061   1.258   1.173   2.779 -0.2829 -0.0131  0.1815
    6MOL      F 4062   1.924   1.385   3.270 -0.0091 -0.2735  0.0821
    6MOL      F 4063   1.917   1.602   3.292  0.0347  0.0043  0.1727
    6MOL      S 4064   2.131   1.503   3.180  0.2931  0.1781 -0.3153
    6MOL      F 4065   1.960   0.688   2.404  0.5100  0.1111 -0.3511
    6MOL      F 4066   1.864   0.634   2.216  0.8709 -0.0949  0.7162
    6MOL      C 4067   1.794   0.522   2.406 -0.0310 -0.2786 -0.1258
    6MOL      H 4068   1.150   1.163   2.761 -0.1052 -1.5914 -0.1140
    6MOL      H 4069   1.279   1.160   2.886 -2.5820 -0.6385  0.6321
    6MOL      N 4070   2.163   1.627   3.102  0.3769  0.0534 -0.1005
    6MOL      O 4071   2.167   1.511   3.326 -0.2577 -0.1800  0.7298
    6MOL      O 4072   2.163   1.373   3.131  0.0899 -0.0009 -0.1320
    6MOL      F 4073   1.702   0.468   2.322  0.4488 -0.1242  0.1828
    6MOL      F 4074   1.902   0.437   2.416 -0.1863 -0.0979  0.7349
    6MOL      S 4075   1.736   0.545   2.581 -0.2130  0.2353 -0.2857
    6MOL      S 4076   2.257   1.618   2.982  0.1230 -0.0035  0.6308
    6MOL      N 4077   1.816   0.665   2.648 -0.4112 -0.5043 -0.3572
    6MOL      O 4078   1.753   0.414   2.637  0.2983 -0.1139  0.3825
    6MOL      O 4079   1.597   0.578   2.557  0.5774 -0.0800 -0.2509
    6MOL      O 4080   2.379   1.540   3.019 -0.3910 -0.0067 -0.0001
    6MOL      O 4081   2.181   1.572   2.865  0.2354  0.1767  0.2044
    6MOL      C 4082   2.319   1.782   2.920  0.0575 -0.0035  0.2916
    6MOL      S 4083   1.936   0.645   2.744 -0.0791  0.0772  0.0062
    6MOL      F 4084   2.414   1.776   2.823 -0.5314  0.6104  0.2359
    6MOL      F 4085   2.375   1.855   3.019  0.2109 -0.1108  0.5560
    6MOL      F 4086   2.210   1.853   2.874 -0.1420 -0.0456 -0.0696
    6MOL      O 4087   2.036   0.562   2.680 -0.1724  0.1587 -0.3448
    6MOL      O 4088   1.885   0.573   2.859 -0.3159 -0.6229  0.2793
    6MOL      C 4089   2.030   0.801   2.789 -0.1364 -0.1295 -0.0102
    6MOL      F 4090   1.951   0.890   2.857  0.0995  0.1412 -0.3818
    6MOL      F 4091   2.131   0.777   2.871 -0.6716  0.2122 -0.1849
    6MOL      F 4092   2.085   0.862   2.683 -0.3351  0.2041  0.0717
    7MOL      O 4093   2.099   3.035   2.747 -0.0505  0.0901  0.7148
    7MOL      C 4094   2.105   3.142   2.833 -0.2865 -0.5460  0.1832
    7MOL      C 4095   2.229   3.224   2.820  0.2346 -0.4754  0.3566
    7MOL      O 4096   2.017   3.176   2.912  0.1823  0.5532 -0.0869
    7MOL      C 4097   2.330   3.218   2.914  0.2973  0.4514 -0.4086
    7MOL      C 4098   2.250   3.281   2.695 -0.7423 -0.0748 -0.4985
    7MOL      C 4099   2.450   3.287   2.887  1.3632  0.5083 -0.3235
    7MOL      C 4100   2.322   3.146   3.048 -0.4585 -0.0159  0.2522
    7MOL      C 4101   2.370   3.350   2.670 -0.1355 -0.3314  0.7869
    7MOL      H 4102   2.168   3.276   2.624 -2.8647  0.7288  1.7435
    7MOL      C 4103   2.471   3.351   2.765 -0.3466  0.1120  0.0033
    7MOL      H 4104   2.523   3.291   2.967  0.1543  2.2509  0.7580
    7MOL      F 4105   2.208   3.179   3.111 -0.6270 -0.1816  0.1072
    7MOL      F 4106   2.415   3.188   3.132  0.3439  0.3113 -0.5134
    7MOL      C 4107   2.343   2.996   3.051 -0.1322 -0.0599  0.1157
    7MOL      C 4108   2.379   3.402   2.526 -0.4989  0.0885  0.4579
    7MOL      C 4109   2.618   3.398   2.747  0.2770  0.5388  0.1818
    7MOL      O 4110   2.468   2.966   2.977 -0.6177 -0.3649  0.1487
    7MOL      F 4111   2.343   2.948   3.181  0.0277 -0.1795 -0.0011
    7MOL      F 4112   2.235   2.930   3.001  0.1262 -0.0158  0.1295
    7MOL      F 4113   2.453   3.516   2.521 -0.0449  0.4160 -0.1174
    7MOL      F 4114   2.253   3.436   2.477 -0.2836 -0.0846 -0.7913
    7MOL      C 4115   2.431   3.298   2.418 -0.0740 -0.1527 -0.3437
    7MOL      O 4116   2.701   3.297   2.789  0.0343 -0.1799  0.6799
    7MOL      O 4117   2.658   3.496   2.692 -0.1796 -0.1420 -0.0313
    7MOL      C 4118   2.528   2.841   2.995 -0.1743 -0.6737  0.1744
    7MOL      F 4119   2.332   3.201   2.408  0.1425 -0.2490 -0.0037
    7MOL      F 4120   2.441   3.358   2.295 -0.5535 -0.2731  0.0001
    7MOL      O 4121   2.552   3.258   2.464 -0.3169 -0.3123 -0.3149
    7MOL      C 4122   2.837   3.319   2.833  0.0197  0.2966  0.3578
    7MOL      C 4123   2.645   2.827   2.888 -1.4058  0.0086  0.1572
    7MOL      F 4124   2.441   2.744   2.994  0.4759  0.4977  0.7184
    7MOL      F 4125   2.581   2.833   3.119 -0.0324 -0.5859 -0.6262
    7MOL      C 4126   2.629   3.170   2.391  0.2876 -0.0082 -0.5441
    7MOL      H 4127   2.899   3.229   2.818  1.5609  0.5999  4.0013
    7MOL      H 4128   2.885   3.405   2.784 -0.8629  0.8532  0.4386
    7MOL      C 4129   2.822   3.337   2.985 -0.5939 -0.0225 -0.6687
    7MOL      F 4130   2.708   2.711   2.911 -0.6834 -0.4694  0.2681
    7MOL      F 4131   2.726   2.937   2.909 -0.1102  0.0178 -0.1207
    7MOL      S 4132   2.577   2.829   2.717  0.3320  0.5418  0.1311
    7MOL      F 4133   2.667   3.216   2.266 -0.0712  0.2340 -0.0567
    7MOL      F 4134   2.561   3.058   2.370 -0.0739 -0.5067  0.1212
    7MOL      C 4135   2.755   3.136   2.472  0.2470  0.8025  0.2936
    7MOL      H 4136   2.917   3.369   3.031 -0.1525  0.8972 -2.1593
    7MOL      H 4137   2.740   3.402   3.017  1.4990  1.4043  2.3614
    7MOL      H 4138   2.791   3.240   3.026 -0.3663  0.7840  1.5896
    7MOL      N 4139   2.504   2.696   2.688 -0.1456 -0.0102  0.0130
    7MOL      O 4140   2.503   2.950   2.698 -0.2250 -0.3696  0.1670
    7MOL      O 4141   2.703   2.821   2.649  0.0663  0.2661  0.1140
    7MOL      F 4142   2.825   3.240   2.503  0.1931 -0.4198 -0.4586
    7MOL      F 4143   2.714   3.090   2.593 -0.0377 -0.0661  0.0188
    7MOL      S 4144   2.855   3.003   2.393 -0.0562 -0.3799 -0.1478
    7MOL      S 4145   2.349   2.711   2.662 -0.1151 -0.2723 -0.4325
    7MOL      N 4146   2.924   3.065   2.270  0.6803  0.3302 -1.0246
    7MOL      O 4147   2.759   2.893   2.367  0.1704 -0.0714  0.2001
    7MOL      O 4148   2.949   2.976   2.496 -0.3883 -0.1561 -0.1850
    7MOL      O 4149   2.278   2.801   2.752  0.0448 -0.3270  0.2181
    7MOL      O 4150   2.323   2.765   2.529  0.3483 -0.4323  0.6364
    7MOL      C 4151   2.265   2.540   2.673 -1.3525 -0.0499  1.0369
    7MOL      S 4152   3.062   3.139   2.288 -0.1939 -0.5419 -0.2330
    7MOL      F 4153   2.303   2.457   2.572  0.0417 -0.2571 -0.1653
    7MOL      F 4154   2.132   2.554   2.669 -0.5668 -0.0600 -0.2074
    7MOL      F 4155   2.296   2.480   2.791 -0.2858 -0.2729 -0.0153
    7MOL      O 4156   3.152   3.034   2.326 -0.1744  0.5254 -0.1315
    7MOL      O 4157   3.066   3.246   2.394  0.1633  0.1362 -0.4999
    7MOL      C 4158   3.142   3.214   2.130  0.3478  0.4366 -0.7479
    7MOL      F 4159   3.049   3.282   2.057 -0.0496 -0.0311 -0.3079
    7MOL      F 4160   3.246   3.308   2.158  0.2661  0.1949  0.2417
    7MOL      F 4161   3.195   3.125   2.049 -0.3092  0.5064  0.4888
    7MOL      O 4162   1.846   3.686   2.201  0.5160  0.2169  0.0040
    7MOL      C 4163   1.773   3.574   2.165 -0.2479  0.3118  0.4526
    7MOL      C 4164   1.779   3.464   2.270 -0.1468  0.1699  0.3024
    7MOL      O 4165   1.710   3.569   2.064  0.1676  0.1939 -0.0505
    7MOL      C 4166   1.779   3.324   2.244 -0.3735  0.0898  0.8356
    7MOL      C 4167   1.782   3.509   2.409 -0.2560 -0.3072  0.4085
    7MOL      C 4168   1.788   3.234   2.350 -0.0353  0.3148 -0.0539
    7MOL      C 4169   1.803   3.257   2.107  0.4927  0.1053  0.3375
    7MOL      C 4170   1.794   3.423   2.516 -0.0329  0.1065 -0.4053
    7MOL      H 4171   1.782   3.616   2.431  2.4010 -0.1038 -0.2328
    7MOL      C 4172   1.784   3.283   2.485  0.2657 -0.0888 -0.2666
    7MOL      H 4173   1.776   3.127   2.342 -1.7292  0.4996 -0.3708
    7MOL      F 4174   1.712   3.307   2.020  0.2017 -0.3167  0.0885
    7MOL      F 4175   1.765   3.128   2.109 -0.0614  0.1919  0.0803
    7MOL      C 4176   1.954   3.273   2.058  0.2715 -0.0251  0.7408
    7MOL      C 4177   1.830   3.480   2.658  0.2631 -0.0577  0.1437
    7MOL      C 4178   1.759   3.184   2.595 -0.6483 -0.3194  0.3269
    7MOL      O 4179   2.004   3.139   2.036 -0.4716  0.0264  0.8732
    7MOL      F 4180   1.956   3.342   1.942 -0.3023 -0.6388 -0.4732
    7MOL      F 4181   2.031   3.344   2.141  0.0855  0.5287  0.5251
    7MOL      F 4182   1.927   3.573   2.650 -0.0773 -0.0337 -0.3988
    7MOL      F 4183   1.870   3.389   2.740 -0.2226  0.1849  0.2948
    7MOL      C 4184   1.704   3.548   2.727 -0.3260 -0.6462 -0.1116
    7MOL      O 4185   1.864   3.101   2.617 -0.2504  0.0852  0.3681
    7MOL      O 4186   1.651   3.174   2.652  1.1734  0.1641 -0.1120
    7MOL      C 4187   2.147   3.133   2.006 -0.0576  0.1452 -0.0534
    7MOL      F 4188   1.749   3.637   2.823  0.0743  0.3353  0.0536
    7MOL      F 4189   1.638   3.625   2.633 -0.7783  0.5385 -0.2170
    7MOL      O 4190   1.627   3.443   2.782  0.1692 -0.2718  0.2157
    7MOL      C 4191   1.852   3.001   2.714 -0.0733 -0.3098  0.4030
    7MOL      C 4192   2.179   2.988   1.956 -1.2264  0.4476 -0.2127
    7MOL      F 4193   2.224   3.165   2.110 -0.6157  0.5647 -0.3766
    7MOL      F 4194   2.189   3.223   1.910  0.0977 -0.1642  0.2302
    7MOL      C 4195   1.501   3.462   2.852  0.2536 -0.2592  0.1712
    7MOL      H 4196   1.808   3.040   2.807 -0.9482 -1.4631  0.4922
    7MOL      H 4197   1.791   2.918   2.676 -0.4744 -0.0936  0.5667
    7MOL      C 4198   1.990   2.932   2.741  0.3502 -0.0200 -0.2476
    7MOL      F 4199   2.306   2.980   1.908  0.4069 -0.3727  0.2387
    7MOL      F 4200   2.097   2.974   1.850  0.0715  0.3347 -0.1616
    7MOL      S 4201   2.153   2.855   2.080  0.0981 -0.0351  0.0712
    7MOL      F 4202   1.400   3.482   2.766 -0.2567 -0.1302  0.3452
    7MOL      F 4203   1.516   3.572   2.935 -0.2669 -0.2900 -0.0912
    7MOL      C 4204   1.470   3.339   2.939  0.1434 -1.1429  0.5494
    7MOL      H 4205   1.986   2.887   2.841  2.2899 -1.7659 -0.9027
    7MOL      H 4206   2.027   2.856   2.671  0.6384  0.0276 -0.1491
    7MOL      N 4207   2.011   2.850   2.141  0.2262 -0.6672  0.2840
    7MOL      O 4208   2.189   2.731   2.014  0.0990  0.7735 -0.4797
    7MOL      O 4209   2.246   2.888   2.186  0.0771  0.0211 -0.2846
    7MOL      F 4210   1.362   3.359   3.014 -0.0142 -0.6984 -0.5488
    7MOL      F 4211   1.445   3.234   2.859  0.1596  0.7743  0.2636
    7MOL      S 4212   1.603   3.292   3.056  0.2534  0.4663 -0.2071
    7MOL      S 4213   1.982   2.728   2.222  0.0174  0.1098  0.3155
    7MOL      N 4214   1.644   3.410   3.142 -0.3907  0.2647  0.2339
    7MOL      O 4215   1.711   3.227   2.991 -0.2039 -0.0266  0.1779
    7MOL      O 4216   1.532   3.198   3.138  0.0047  0.0816 -0.0464
    7MOL      O 4217   1.973   2.599   2.155  0.1097 -0.8281  0.7206
    7MOL      O 4218   2.075   2.720   2.336 -0.8433  0.6455 -0.0601
    7MOL      C 4219   1.819   2.747   2.306  0.0948 -0.5351  0.1532
    7MOL      S 4220   1.784   3.445   3.193 -0.2040 -0.2172 -0.4587
    7MOL      F 4221   1.822   2.843   2.403  0.5903  0.0398  0.0610
    7MOL      F 4222   1.774   2.634   2.370  0.0461  0.1552  0.2281
    7MOL      F 4223   1.724   2.780   2.218 -0.2184 -0.0151  0.2972
    7MOL      O 4224   1.887   3.381   3.110  0.1229  0.0014  0.8488
    7MOL      O 4225   1.786   3.408   3.332  0.4054 -0.1115 -0.4603
    7MOL      C 4226   1.822   3.628   3.199  0.9646 -0.0684 -0.3261
    7MOL      F 4227   1.725   3.701   3.258 -0.1921  0.0401 -0.2906
    7MOL      F 4228   1.938   3.648   3.263 -0.5422  0.1085 -0.4990
    7MOL      F 4229   1.829   3.682   3.074 -0.4107  0.3131  0.2609
    7MOL      O 4230   1.695   4.054   3.010  0.4527 -0.2597 -0.2392
    7MOL      C 4231   1.804   4.002   2.947  0.9994  0.6338 -0.1418
    7MOL      C 4232   1.769   3.989   2.800 -0.0453  0.1938 -0.1388
    7MOL      O 4233   1.910   3.964   3.000  0.4261 -0.7903  0.1559
    7MOL      C 4234   1.871   3.978   2.700  0.9576  0.3585  0.4435
    7MOL      C 4235   1.631   3.976   2.763 -0.1414  0.4395 -0.4953
    7MOL      C 4236   1.824   3.953   2.572 -0.3053  0.3503  0.1109
    7MOL      C 4237   2.019   4.018   2.712  0.0949  0.2083  0.3300
    7MOL      C 4238   1.586   3.944   2.634 -0.7465  0.4516  0.9356
    7MOL      H 4239   1.556   3.973   2.842 -2.2469  2.5771 -2.2522
    7MOL      C 4240   1.687   3.930   2.535 -0.2877  0.2038  0.6305
    7MOL      H 4241   1.901   3.952   2.495  0.5382  0.8897  0.9315
    7MOL      F 4242   2.046   4.086   2.824  0.0811 -0.0142 -0.2400
    7MOL      F 4243   2.052   4.111   2.616 -0.4367 -0.4019 -0.1818
    7MOL      C 4244   2.125   3.904   2.699 -0.1092  0.1877  0.5935
    7MOL      C 4245   1.429   3.946   2.608  0.1890 -0.5136  0.3634
    7MOL      C 4246   1.661   3.884   2.392  0.0841 -0.3085 -0.1505
    7MOL      O 4247   2.127   3.827   2.820 -0.1043 -0.4057 -0.0138
    7MOL      F 4248   2.096   3.835   2.584  0.0450 -0.1854 -0.5043
    7MOL      F 4249   2.246   3.958   2.667 -0.1111 -0.4779  0.0567
    7MOL      F 4250   1.399   3.986   2.480  0.0107  0.1257  0.1986
    7MOL      F 4251   1.379   4.045   2.692  0.3802 -0.1080 -0.1979
    7MOL      C 4252   1.356   3.812   2.637 -0.6292 -0.2240  0.6692
    7MOL      O 4253   1.745   3.948   2.305  0.3708 -0.4147 -0.6178
    7MOL      O 4254   1.578   3.807   2.354 -0.4867  0.0601 -0.0378
    7MOL      C 4255   2.218   3.705   2.822  0.0202 -0.7618 -0.4015
    7MOL      F 4256   1.384   3.718   2.538  0.7247 -0.0787  0.0437
    7MOL      F 4257   1.402   3.770   2.756  0.1228 -0.2969 -0.1342
    7MOL      O 4258   1.219   3.834   2.642  0.7836  0.2159 -0.1248
    7MOL      C 4259   1.750   3.914   2.169  0.6720  0.0338  0.1339
    7MOL      C 4260   2.204   3.619   2.951  0.2228  0.1197  0.3567
    7MOL      F 4261   2.339   3.749   2.816  0.0932 -0.5535  0.1295
    7MOL      F 4262   2.201   3.622   2.717 -0.5638 -0.1997  0.6280
    7MOL      C 4263   1.126   3.731   2.689 -0.5816  0.0752 -0.0900
    7MOL      H 4264   1.646   3.901   2.136  0.9553 -1.0915 -0.3633
    7MOL      H 4265   1.780   4.007   2.118  1.2251 -1.3656 -2.2720
    7MOL      C 4266   1.857   3.808   2.127 -0.3603 -0.2290  0.4043
    7MOL      F 4267   2.268   3.503   2.948 -0.7361 -0.1787 -0.1814
    7MOL      F 4268   2.071   3.589   2.945  0.2440  0.1492 -0.2881
    7MOL      S 4269   2.247   3.716   3.100  0.0370  0.1143 -0.2605
    7MOL      F 4270   1.137   3.748   2.820 -0.6416 -0.2042 -0.0184
    7MOL      F 4271   1.170   3.604   2.661 -0.0874  0.2274  0.4073
    7MOL      C 4272   0.979   3.743   2.629 -0.2200 -0.7488  0.0354
    7MOL      H 4273   1.857   3.781   2.020  3.5041  0.4161  0.0884
    7MOL      H 4274   1.953   3.855   2.151 -0.7942  0.2013  1.3379
    7MOL      N 4275   2.207   3.633   3.224  0.0764 -0.0223 -0.9095
    7MOL      O 4276   2.392   3.742   3.090  0.8932  0.4671  0.5881
    7MOL      O 4277   2.173   3.837   3.090  0.2219  0.3577 -0.3657
    7MOL      F 4278   0.912   3.630   2.653 -0.1850 -0.1301 -0.3068
    7MOL      F 4279   0.908   3.849   2.693  0.2498 -0.2471  0.8225
    7MOL      S 4280   0.983   3.777   2.449  0.5074  0.0330 -0.3854
    7MOL      S 4281   2.296   3.534   3.296 -0.3649 -0.4371 -0.4042
    7MOL      N 4282   0.839   3.795   2.391  0.9984  0.3811  0.2191
    7MOL      O 4283   1.069   3.675   2.387 -0.2999 -0.5398  0.0049
    7MOL      O 4284   1.041   3.913   2.454 -0.2023 -0.2570 -0.2086
    7MOL      O 4285   2.392   3.466   3.213 -0.3433  0.1429 -0.0864
    7MOL      O 4286   2.356   3.604   3.408 -0.3558  0.1349  0.1320
    7MOL      C 4287   2.206   3.408   3.399 -0.0296 -0.2732  0.3446
    7MOL      S 4288   0.811   3.749   2.246 -0.1403  0.1777 -0.0986
    7MOL      F 4289   2.142   3.445   3.511 -0.1961 -0.1982 -0.0152
    7MOL      F 4290   2.304   3.329   3.452 -0.7051  0.9796 -0.0705
    7MOL      F 4291   2.118   3.324   3.321 -0.3097 -0.4323 -0.0673
    7MOL      O 4292   0.923   3.718   2.166  0.5084 -0.1149  0.2960
    7MOL      O 4293   0.726   3.848   2.184 -0.2159  0.3498  0.0933
    7MOL      C 4294   0.704   3.594   2.245 -0.0458 -0.4875 -0.7779
    7MOL      F 4295   0.665   3.545   2.129 -0.6134  0.3445  0.2307
    7MOL      F 4296   0.759   3.500   2.317  0.2691 -0.4298  0.4900
    7MOL      F 4297   0.597   3.622   2.323  0.1225 -0.0414 -0.4945
    7MOL      O 4298   1.269   4.952   3.276  0.1563 -0.1969  0.8259
    7MOL      C 4299   1.395   4.901   3.288  0.1299  0.2681 -0.1958
    7MOL      C 4300   1.415   4.759   3.249  0.0165 -0.2506  0.7828
    7MOL      O 4301   1.485   4.971   3.330 -0.7379  0.4609 -0.7713
    7MOL      C 4302   1.363   4.697   3.131  0.7663  0.2366  0.0169
    7MOL      C 4303   1.484   4.679   3.339 -0.1905  0.4872 -0.3591
    7MOL      C 4304   1.384   4.555   3.110 -0.0215  0.3894 -0.4051
    7MOL      C 4305   1.314   4.771   2.999  0.0750 -0.4983 -0.0120
    7MOL      C 4306   1.500   4.533   3.326  0.4267  0.2739 -0.1881
    7MOL      H 4307   1.507   4.726   3.434  0.7111  2.5125 -1.5196
    7MOL      C 4308   1.447   4.476   3.206  0.3794  0.4634 -0.1583
    7MOL      H 4309   1.362   4.518   3.011 -0.2436  1.3300 -0.7247
    7MOL      F 4310   1.268   4.894   3.026  0.3682  0.1245  0.1183
    7MOL      F 4311   1.210   4.709   2.938 -0.1318  0.2718 -0.0006
    7MOL      C 4312   1.422   4.789   2.893 -0.1504 -0.1087  0.2758
    7MOL      C 4313   1.568   4.460   3.438  0.4615 -0.3673 -0.6748
    7MOL      C 4314   1.450   4.329   3.179 -0.0557 -0.2396 -0.1273
    7MOL      O 4315   1.362   4.848   2.768 -0.0767  0.7546 -0.2466
    7MOL      F 4316   1.520   4.868   2.937 -0.3777  0.1820 -0.1306
    7MOL      F 4317   1.476   4.664   2.863 -0.2617 -0.0038 -0.0961
    7MOL      F 4318   1.525   4.334   3.451 -0.3198  0.2828 -0.2051
    7MOL      F 4319   1.535   4.521   3.555  0.0800  0.3678 -0.5334
    7MOL      C 4320   1.723   4.464   3.427  0.5907 -0.2412  0.4647
    7MOL      O 4321   1.558   4.251   3.207  0.1621 -0.0717 -0.6710
    7MOL      O 4322   1.337   4.277   3.147  0.1219 -0.1417  0.3146
    7MOL      C 4323   1.441   4.833   2.647 -0.1747 -0.1829  0.1091
    7MOL      F 4324   1.746   4.417   3.307 -0.3844 -0.4506  0.3224
    7MOL      F 4325   1.769   4.593   3.423  0.4992 -0.1073 -0.1513
    7MOL      O 4326   1.786   4.379   3.523 -0.3420  0.0968  0.1905
    7MOL      C 4327   1.551   4.100   3.209 -0.1119 -0.1686 -0.5826
    7MOL      C 4328   1.389   4.926   2.538  0.0959  0.1849  0.7315
    7MOL      F 4329   1.436   4.708   2.598  0.4362 -0.0543  0.0176
    7MOL      F 4330   1.566   4.853   2.678 -0.3296  0.4471 -0.3139
    7MOL      C 4331   1.912   4.407   3.579 -1.2350  0.0106  0.5988
    7MOL      H 4332   1.538   4.060   3.310  0.5996 -1.2516 -0.9038
    7MOL      H 4333   1.477   4.055   3.141  0.2391 -1.1657 -0.3200
    7MOL      C 4334   1.692   4.054   3.157  0.0468 -0.0111 -0.3791
    7MOL      F 4335   1.265   4.882   2.490  0.0167  0.2176 -0.4321
    7MOL      F 4336   1.472   4.920   2.435  0.0517  0.5722 -0.4765
    7MOL      S 4337   1.380   5.097   2.601  0.1779  0.0399 -0.0984
    7MOL      F 4338   1.903   4.498   3.675 -0.3049  0.3274 -0.4154
    7MOL      F 4339   1.988   4.466   3.485  0.1402  0.0314 -0.0339
    7MOL      C 4340   1.984   4.273   3.619 -0.1507 -0.2703 -0.6444
    7MOL      H 4341   1.771   4.112   3.206  0.1741 -0.4665 -0.0467
    7MOL      H 4342   1.706   3.951   3.189  0.1918 -0.2069 -1.0567
    7MOL      N 4343   1.513   5.151   2.653 -0.0152  0.2883  0.0527
    7MOL      O 4344   1.347   5.179   2.484 -0.5757  0.1545 -0.4213
    7MOL      O 4345   1.269   5.115   2.698  0.5074 -0.3608  0.2795
    7MOL      F 4346   2.090   4.305   3.697 -0.0497 -0.0149 -0.6979
    7MOL      F 4347   1.905   4.186   3.682 -0.1875 -0.3007 -0.3521
    7MOL      S 4348   2.049   4.183   3.476  0.1752  0.2406  0.2156
    7MOL      S 4349   1.512   5.278   2.737 -0.1522 -0.2370 -0.5130
    7MOL      N 4350   2.121   4.056   3.523  0.0094 -0.0292  0.0680
    7MOL      O 4351   2.149   4.281   3.427  0.0509  0.0183 -0.6837
    7MOL      O 4352   1.939   4.159   3.389  0.8259 -0.4712 -0.1728
    7MOL      O 4353   1.605   5.369   2.671  0.2630 -0.5207 -0.2455
    7MOL      O 4354   1.381   5.333   2.769  0.1329  0.0254  0.0167
    7MOL      C 4355   1.586   5.228   2.896 -0.0063  0.2381  0.0465
    7MOL      S 4356   2.063   3.917   3.482  0.2078 -0.1072  0.1505
    7MOL      F 4357   1.689   5.137   2.871  0.8492 -0.3284  0.5472
    7MOL      F 4358   1.490   5.165   2.968 -0.6465 -0.8026 -0.0446
    7MOL      F 4359   1.642   5.339   2.961 -0.1169  0.2578 -0.0881
    7MOL      O 4360   2.162   3.816   3.529 -0.4212  0.1295 -0.0018
    7MOL      O 4361   2.035   3.903   3.338 -0.6555 -0.3425 -0.3307
    7MOL      C 4362   1.901   3.868   3.576  0.2150  0.2685  0.6267
    7MOL      F 4363   1.802   3.955   3.543  0.3663 -0.4397 -0.4453
    7MOL      F 4364   1.849   3.746   3.551 -0.2387 -0.2245 -0.2285
    7MOL      F 4365   1.913   3.875   3.710  0.2644  0.1779 -0.6252
    7MOL      O 4366   1.841   4.946   3.995 -0.0172  0.2045 -0.2541
    7MOL      C 4367   1.860   5.048   3.911 -0.4902  0.0521 -0.4447
    7MOL      C 4368   1.738   5.063   3.820 -0.1416 -0.3914 -0.1828
    7MOL      O 4369   1.954   5.126   3.920  0.2305 -0.0225 -0.0272
    7MOL      C 4370   1.744   5.077   3.681 -1.0472  0.4288 -0.1324
    7MOL      C 4371   1.616   5.062   3.893 -0.8029 -0.6220 -0.2339
    7MOL      C 4372   1.629   5.101   3.609 -0.1177 -0.4754 -0.3833
    7MOL      C 4373   1.878   5.064   3.603  0.2674  0.2969  0.5719
    7MOL      C 4374   1.497   5.094   3.823 -0.2024  0.0905  0.5091
    7MOL      H 4375   1.615   5.057   4.001 -2.9080  1.2591 -0.1047
    7MOL      C 4376   1.505   5.113   3.678  0.1005 -0.2291 -0.2894
    7MOL      H 4377   1.634   5.132   3.504  0.7114  3.8450  0.7340
    7MOL      F 4378   1.988   5.120   3.657 -0.5100  0.2787 -0.3256
    7MOL      F 4379   1.868   5.112   3.479 -0.1706  0.4267 -0.0235
    7MOL      C 4380   1.915   4.912   3.593 -0.4560  0.1142 -0.2476
    7MOL      C 4381   1.371   5.127   3.906  0.5209  0.7158 -0.1781
    7MOL      C 4382   1.380   5.147   3.604 -0.0251  0.2016  0.1485
    7MOL      O 4383   2.058   4.907   3.553  0.5757 -0.1237 -0.2591
    7MOL      F 4384   1.892   4.839   3.700 -0.0185 -0.3411 -0.8761
    7MOL      F 4385   1.852   4.849   3.492  0.5726 -0.3916 -0.3437
    7MOL      F 4386   1.301   5.235   3.853  0.1210  0.2481 -0.1630
    7MOL      F 4387   1.392   5.172   4.028 -0.0873 -0.1893 -0.2922
    7MOL      C 4388   1.270   5.004   3.923  0.5411 -0.3477 -0.0950
    7MOL      O 4389   1.300   5.042   3.579  0.2331  0.5195  0.3598
    7MOL      O 4390   1.357   5.261   3.566 -0.7209  1.1482  0.1437
    7MOL      C 4391   2.164   4.876   3.644  0.2035 -0.0316  0.4271
    7MOL      F 4392   1.303   4.908   3.830 -0.1324  0.1261 -0.9158
    7MOL      F 4393   1.295   4.950   4.043 -0.0133  0.2594  0.3687
    7MOL      O 4394   1.135   5.056   3.901 -0.3919  0.2103  0.0317
    7MOL      C 4395   1.180   5.051   3.495  0.9829 -0.5237 -0.1950
    7MOL      C 4396   2.184   4.720   3.653 -0.0987  0.3130 -0.2491
    7MOL      F 4397   2.140   4.928   3.772 -0.3462  0.0556  0.2610
    7MOL      F 4398   2.273   4.946   3.602  0.4746 -0.4578  0.2260
    7MOL      C 4399   1.016   4.982   3.927  0.6095  0.6522  0.1959
    7MOL      H 4400   1.118   4.960   3.499  0.0884 -0.0929 -2.7398
    7MOL      H 4401   1.129   5.141   3.531  3.0489 -0.2957  2.5148
    7MOL      C 4402   1.230   5.072   3.348  0.1688 -0.2088 -0.3441
    7MOL      F 4403   2.140   4.664   3.542 -0.6461 -0.4403 -0.5550
    7MOL      F 4404   2.110   4.669   3.748 -0.1836  0.1315 -0.1069
    7MOL      S 4405   2.359   4.689   3.680 -0.0372 -0.0300 -0.1350
    7MOL      F 4406   1.027   4.913   4.042  0.8921 -0.1538  0.1962
    7MOL      F 4407   0.995   4.899   3.821 -0.0999  0.2090 -0.0805
    7MOL      C 4408   0.904   5.090   3.920 -0.3913 -0.1926 -0.0148
    7MOL      H 4409   1.145   5.112   3.292  0.4208  0.8886  0.0246
    7MOL      H 4410   1.311   5.147   3.345 -1.7273  2.1642  2.1770
    7MOL      N 4411   2.380   4.545   3.723 -0.2123 -0.0973 -0.1645
    7MOL      O 4412   2.409   4.738   3.558 -0.3391 -0.0191  0.3057
    7MOL      O 4413   2.386   4.777   3.790 -0.2207  1.0385  0.3306
    7MOL      F 4414   0.782   5.025   3.933 -0.2385 -0.0847  0.5128
    7MOL      F 4415   0.921   5.166   4.031 -0.3107  0.6033 -0.3138
    7MOL      S 4416   0.911   5.201   3.770  0.3877 -0.3199 -0.0667
    7MOL      S 4417   2.408   4.437   3.619  0.0953  0.3670  0.4027
    7MOL      N 4418   1.039   5.280   3.741 -0.1944  0.4743  0.1614
    7MOL      O 4419   0.794   5.289   3.780 -0.7105 -0.0648  0.5835
    7MOL      O 4420   0.878   5.114   3.661 -0.2564  0.6914  0.1165
    7MOL      O 4421   2.382   4.307   3.674  0.3785 -0.3056 -0.4159
    7MOL      O 4422   2.336   4.456   3.493 -0.3367  0.3818  0.3545
    7MOL      C 4423   2.583   4.420   3.581 -0.3861 -0.4772 -0.0115
    7MOL      S 4424   1.046   5.431   3.748 -0.2764  0.7751 -0.1779
    7MOL      F 4425   2.637   4.538   3.582  0.0693 -0.2158 -0.2792
    7MOL      F 4426   2.598   4.361   3.463  0.6019  0.4379 -0.1270
    7MOL      F 4427   2.647   4.342   3.672 -0.1679  0.3970 -0.4994
    7MOL      O 4428   0.935   5.505   3.689  0.1491  0.7632 -0.0659
    7MOL      O 4429   1.175   5.473   3.693 -0.1240  0.7007 -0.2027
    7MOL      C 4430   1.042   5.483   3.929 -0.4961 -0.2211  1.1255
    7MOL      F 4431   0.925   5.475   3.992 -0.0660  0.1722  0.0177
    7MOL      F 4432   1.136   5.418   3.997 -0.4256  0.4893 -0.1953
    7MOL      F 4433   1.073   5.617   3.937  0.4044  0.1869 -0.0956
    7MOL      O 4434   2.092   4.378   4.625 -0.2169 -0.3876 -0.2609
    7MOL      C 4435   2.226   4.394   4.629  0.0645 -0.2671 -0.2402
    7MOL      C 4436   2.267   4.487   4.514 -0.1449  0.0944  0.0547
    7MOL      O 4437   2.304   4.350   4.714  0.1329  0.3727  0.8509
    7MOL      C 4438   2.284   4.625   4.525 -0.3031  0.4273  0.3064
    7MOL      C 4439   2.260   4.425   4.390 -0.1086  0.2296  0.5488
    7MOL      C 4440   2.269   4.694   4.402  0.0222  0.3747  0.3468
    7MOL      C 4441   2.290   4.710   4.656 -0.0537 -0.1583  0.4337
    7MOL      C 4442   2.269   4.493   4.266  0.0921 -0.5767  0.1761
    7MOL      H 4443   2.254   4.316   4.389 -0.2069  0.2381 -0.3656
    7MOL      C 4444   2.271   4.635   4.273 -0.1222 -0.8687 -0.3162
    7MOL      H 4445   2.274   4.802   4.407 -0.4361  0.4237 -0.1719
    7MOL      F 4446   2.200   4.673   4.744 -0.1325 -0.7360  0.0833
    7MOL      F 4447   2.257   4.839   4.628  0.0174 -0.1426 -0.1908
    7MOL      C 4448   2.435   4.706   4.710 -0.2192 -0.3257 -0.2282
    7MOL      C 4449   2.268   4.413   4.139 -0.2550  0.4367  0.0130
    7MOL      C 4450   2.242   4.720   4.153  0.3279 -0.2539  0.1836
    7MOL      O 4451   2.534   4.753   4.612  0.0319  0.1688 -0.7343
    7MOL      F 4452   2.429   4.783   4.821 -0.6365  0.4651  0.2994
    7MOL      F 4453   2.467   4.584   4.761 -0.4513 -0.0817  0.3067
    7MOL      F 4454   2.247   4.478   4.027  0.8176  0.1737 -0.3913
    7MOL      F 4455   2.163   4.320   4.144 -0.2796  0.1653 -0.4862
    7MOL      C 4456   2.403   4.339   4.122 -0.2308 -0.4065  0.2299
    7MOL      O 4457   2.124   4.780   4.155  0.0016  0.2853 -0.3375
    7MOL      O 4458   2.319   4.729   4.055 -0.0774 -0.2593 -0.5825
    7MOL      C 4459   2.673   4.786   4.665  0.4729 -0.3084 -0.2437
    7MOL      F 4460   2.422   4.246   4.209  0.0720  0.3375  0.2168
    7MOL      F 4461   2.399   4.285   3.997  0.5003  0.3127  0.4232
    7MOL      O 4462   2.504   4.446   4.127 -0.2803  0.7804 -0.0472
    7MOL      C 4463   2.065   4.851   4.050 -0.8966  0.9034  0.2186
    7MOL      C 4464   2.767   4.788   4.546 -0.2543 -0.2260 -0.6335
    7MOL      F 4465   2.717   4.695   4.756  0.3337  0.0760  0.0428
    7MOL      F 4466   2.673   4.900   4.729  0.6829  0.3090  0.2291
    7MOL      C 4467   2.637   4.406   4.169 -0.5040 -0.2801  0.4882
    7MOL      H 4468   2.132   4.932   4.020  1.2689 -0.7738  0.2633
    7MOL      H 4469   2.047   4.789   3.961 -2.7380 -0.4759  1.4583
    7MOL      C 4470   1.938   4.913   4.101 -0.3042  0.2852 -0.0875
    7MOL      F 4471   2.767   4.667   4.493 -0.1391 -0.3759  0.0969
    7MOL      F 4472   2.894   4.804   4.593 -0.4298  0.3036 -0.2812
    7MOL      S 4473   2.730   4.912   4.419 -0.1668 -0.1289  0.0892
    7MOL      F 4474   2.685   4.297   4.103  0.3767  0.3160  0.2478
    7MOL      F 4475   2.642   4.376   4.302  0.1050 -0.5534  0.1262
    7MOL      C 4476   2.732   4.523   4.140 -0.6801 -0.3447  0.2186
    7MOL      H 4477   1.892   4.845   4.173 -2.1518  0.2570 -1.2452
    7MOL      H 4478   1.969   5.007   4.147 -1.6678  0.8505 -0.2848
    7MOL      N 4479   2.592   4.901   4.350 -0.0519 -0.1795 -0.4511
    7MOL      O 4480   2.735   5.031   4.498  0.3953 -0.3853  0.1487
    7MOL      O 4481   2.839   4.909   4.321  0.4218  0.1107 -0.1067
    7MOL      F 4482   2.727   4.624   4.227  0.6359 -0.2448  0.7183
    7MOL      F 4483   2.860   4.480   4.149  0.3272 -0.1285 -0.1084
    7MOL      S 4484   2.707   4.580   3.972 -0.2490 -0.0361  0.3574
    7MOL      S 4485   2.563   4.999   4.237  0.6261 -0.0559  0.4813
    7MOL      N 4486   2.844   4.624   3.921 -0.1676 -0.3353 -0.2532
    7MOL      O 4487   2.612   4.690   3.987  0.8452 -0.6980 -0.0990
    7MOL      O 4488   2.652   4.471   3.904 -0.0462  0.8200 -0.6527
    7MOL      O 4489   2.672   5.095   4.206  0.0575 -0.0435 -0.3594
    7MOL      O 4490   2.509   4.932   4.115 -0.2125 -0.1762  0.6499
    7MOL      C 4491   2.414   5.095   4.288  0.2469 -1.0529  0.0599
    7MOL      S 4492   2.928   4.524   3.836 -0.2837 -0.6311 -0.1425
    7MOL      F 4493   2.303   5.021   4.274  0.0046  0.5167  0.3873
    7MOL      F 4494   2.396   5.205   4.210  0.1155  0.1559 -0.0107
    7MOL      F 4495   2.422   5.142   4.412  0.4840 -0.2201  0.4560
    7MOL      O 4496   2.910   4.555   3.697 -0.0331  0.0219  0.1681
    7MOL      O 4497   2.898   4.385   3.857  0.1956 -0.0609  0.0716
    7MOL      C 4498   3.107   4.557   3.864 -0.3899  0.3626 -0.1514
    7MOL      F 4499   3.144   4.536   3.994  0.0825  0.8091 -0.4547
    7MOL      F 4500   3.190   4.482   3.783  0.3202 -0.6435 -0.1133
    7MOL      F 4501   3.147   4.680   3.834  0.4721 -0.1943  0.3405
    7MOL      O 4502   1.668   4.056   3.967 -0.6064 -0.5223 -0.1411
    7MOL      C 4503   1.574   4.034   4.066 -0.5456 -0.1565 -0.0683
    7MOL      C 4504   1.645   4.030   4.201  0.2118 -0.2349  0.5073
    7MOL      O 4505   1.451   4.023   4.045  0.0177 -0.2716 -0.8717
    7MOL      C 4506   1.597   4.108   4.309 -0.4703  0.6980  0.2342
    7MOL      C 4507   1.758   3.951   4.218 -0.4058  0.0004 -0.0521
    7MOL      C 4508   1.674   4.101   4.428 -0.6575  0.0603  0.0027
    7MOL      C 4509   1.473   4.206   4.316 -0.6037 -0.1198 -0.1670
    7MOL      C 4510   1.828   3.940   4.343  0.2307 -0.2864 -0.3056
    7MOL      H 4511   1.794   3.898   4.131  1.6004  0.2844  0.5584
    7MOL      C 4512   1.790   4.031   4.446 -0.0681  0.4267  0.6278
    7MOL      H 4513   1.639   4.169   4.506 -3.1651 -0.1962 -0.8307
    7MOL      F 4514   1.423   4.238   4.199 -0.3116  0.5742 -0.4084
    7MOL      F 4515   1.508   4.329   4.360 -0.2780  0.0338 -0.3410
    7MOL      C 4516   1.359   4.137   4.409 -0.0321 -0.6254 -0.0624
    7MOL      C 4517   1.938   3.832   4.353 -0.1145 -0.1268 -0.4084
    7MOL      C 4518   1.862   4.051   4.576 -0.4795  0.3925 -0.4701
    7MOL      O 4519   1.343   4.002   4.366 -0.0613  0.2163 -0.0698
    7MOL      F 4520   1.397   4.154   4.534  0.2265 -0.8274 -0.5065
    7MOL      F 4521   1.251   4.216   4.400 -0.1338 -0.4005  0.0465
    7MOL      F 4522   1.903   3.718   4.291  0.6561  0.3075 -0.4227
    7MOL      F 4523   1.955   3.792   4.486  0.0822  0.5770 -0.2072
    7MOL      C 4524   2.074   3.869   4.285  0.8929  0.1512  0.1893
    7MOL      O 4525   1.996   4.083   4.561  0.1295 -0.2173  0.4022
    7MOL      O 4526   1.805   4.044   4.681  0.8959 -0.4733 -0.1564
    7MOL      C 4527   1.267   3.912   4.448 -0.6523 -0.5575 -0.3814
    7MOL      F 4528   2.129   3.962   4.354  0.0814  0.3106  0.0102
    7MOL      F 4529   2.165   3.773   4.284  0.8588 -0.2557  0.1334
    7MOL      O 4530   2.031   3.910   4.148  0.1243 -0.9071 -0.2131
    7MOL      C 4531   2.069   4.138   4.670 -0.3809 -0.1787  0.1474
    7MOL      C 4532   1.259   3.778   4.379  0.7580 -0.2910  0.1073
    7MOL      F 4533   1.144   3.959   4.489  0.4907 -0.5672 -0.3715
    7MOL      F 4534   1.334   3.883   4.564  0.1812 -0.0648  0.0462
    7MOL      C 4535   2.129   3.962   4.054  0.2382  0.1046 -0.6792
    7MOL      H 4536   2.046   4.075   4.757 -1.3260  1.5957  1.2435
    7MOL      H 4537   2.176   4.124   4.652 -0.6420  0.7371 -2.5222
    7MOL      C 4538   2.025   4.281   4.701  0.1284 -0.2910  0.4354
    7MOL      F 4539   1.199   3.681   4.456  0.8983 -0.8112 -0.3331
    7MOL      F 4540   1.383   3.725   4.355  0.1861  0.4278  0.0329
    7MOL      S 4541   1.167   3.786   4.226  0.2190  0.0181 -0.0790
    7MOL      F 4542   2.226   4.035   4.111 -0.0907  0.1182 -0.1569
    7MOL      F 4543   2.061   4.044   3.973  0.3691  0.2921  0.0012
    7MOL      C 4544   2.194   3.841   3.972  0.6449 -0.5667 -0.4866
    7MOL      H 4545   1.917   4.279   4.685  0.1281  0.2576  0.3609
    7MOL      H 4546   2.050   4.307   4.805  1.9185  1.7525 -0.4296
    7MOL      N 4547   1.157   3.647   4.162 -0.4873  0.5115 -0.2675
    7MOL      O 4548   1.038   3.845   4.255 -0.1561 -0.2071  0.1976
    7MOL      O 4549   1.239   3.883   4.143  0.1172  0.8451 -0.0521
    7MOL      F 4550   2.273   3.762   4.049 -0.5039 -0.6138 -0.2406
    7MOL      F 4551   2.095   3.754   3.926 -0.2549 -0.3268 -0.3234
    7MOL      S 4552   2.315   3.903   3.845 -0.2412 -0.0403  0.5051
    7MOL      S 4553   1.100   3.648   4.019 -0.3681 -0.1005 -0.5033
    7MOL      N 4554   2.452   3.948   3.903 -0.3131 -0.2067 -0.0741
    7MOL      O 4555   2.249   4.017   3.778 -0.4420 -0.0258 -0.3937
    7MOL      O 4556   2.330   3.806   3.734  0.5081 -0.4635  0.1794
    7MOL      O 4557   0.970   3.705   4.028  0.5115  0.0988 -0.2677
    7MOL      O 4558   1.179   3.724   3.926 -0.3256 -0.0097 -0.8630
    7MOL      C 4559   1.093   3.486   3.950 -0.3265  0.2041 -0.1289
    7MOL      S 4560   2.551   4.006   3.806 -0.4436  0.0973  0.4497
    7MOL      F 4561   1.205   3.419   3.968 -0.0864 -0.0641  0.2744
    7MOL      F 4562   1.064   3.480   3.819  0.4353 -0.5646  0.4269
    7MOL      F 4563   0.996   3.424   4.015  0.1619 -0.1063  0.3252
    7MOL      O 4564   2.636   4.102   3.874  0.2818 -0.9113 -0.0302
    7MOL      O 4565   2.492   4.053   3.679  0.4737  0.5757 -0.3395
    7MOL      C 4566   2.679   3.882   3.753 -0.1686  0.5121  0.1997
    7MOL      F 4567   2.783   3.948   3.700 -0.0731  0.3789 -0.1274
    7MOL      F 4568   2.718   3.816   3.858  0.0434  0.2299 -0.1699
    7MOL      F 4569   2.637   3.790   3.657 -0.3062 -0.6161  0.1528
    7MOL      O 4570   1.024   4.451   3.195 -0.5049  0.4275 -0.0680
    7MOL      C 4571   0.979   4.395   3.307 -0.0569  0.0665 -0.7215
    7MOL      C 4572   1.090   4.341   3.390 -0.4951  0.2818 -0.9406
    7MOL      O 4573   0.860   4.373   3.334 -0.0417  0.0631  0.3308
    7MOL      C 4574   1.163   4.420   3.483  0.6143 -0.0674  0.0532
    7MOL      C 4575   1.116   4.204   3.397 -0.9572  0.3157  0.4339
    7MOL      C 4576   1.232   4.356   3.583 -0.3809 -0.2798 -0.1054
    7MOL      C 4577   1.145   4.569   3.491 -0.1833  0.8696  0.7051
    7MOL      C 4578   1.203   4.142   3.485 -0.4695 -0.6678 -0.2768
    7MOL      H 4579   1.050   4.146   3.333 -0.3393  1.2755 -1.1539
    7MOL      C 4580   1.259   4.220   3.586 -0.3913  0.0495 -0.1022
    7MOL      H 4581   1.271   4.417   3.664 -0.5011  1.0226 -0.9938
    7MOL      F 4582   1.123   4.622   3.371  0.4172 -0.4489 -0.3097
    7MOL      F 4583   1.264   4.632   3.523 -0.0335 -0.0599 -0.3655
    7MOL      C 4584   1.031   4.613   3.592 -0.8950  0.2701  0.5843
    7MOL      C 4585   1.240   3.999   3.453  0.4505  0.0180 -0.1964
    7MOL      C 4586   1.359   4.166   3.693 -0.1466  0.4131  0.0162
    7MOL      O 4587   0.919   4.528   3.591  0.4153 -0.2878 -0.1179
    7MOL      F 4588   1.074   4.605   3.719 -0.4264  0.1320 -0.4672
    7MOL      F 4589   1.003   4.742   3.572  0.1838 -0.2477 -0.5815
    7MOL      F 4590   1.369   3.967   3.488  0.1611 -0.1579  0.1043
    7MOL      F 4591   1.244   3.981   3.319 -0.5555 -0.5242  0.1515
    7MOL      C 4592   1.142   3.889   3.511 -0.3394  0.1492 -0.5179
    7MOL      O 4593   1.471   4.246   3.718  0.0515 -0.0537  0.3351
    7MOL      O 4594   1.332   4.062   3.757 -0.4579  0.0309  0.3814
    7MOL      C 4595   0.800   4.554   3.677 -1.1789 -0.4379  0.4114
    7MOL      F 4596   1.127   3.789   3.420 -0.0678 -0.2920  0.2800
    7MOL      F 4597   1.201   3.834   3.621 -0.0009  0.1252 -0.5337
    7MOL      O 4598   1.022   3.960   3.549 -0.3796 -0.1387 -0.3227
    7MOL      C 4599   1.555   4.228   3.838  0.0575  0.0097 -0.6546
    7MOL      C 4600   0.706   4.432   3.692 -0.1086 -0.1186 -0.1028
    7MOL      F 4601   0.733   4.644   3.606 -0.2967 -0.0056  0.3310
    7MOL      F 4602   0.834   4.605   3.802 -0.4263  0.1161 -0.0200
    7MOL      C 4603   0.904   3.872   3.575  0.0853  0.8518  0.7523
    7MOL      H 4604   1.632   4.306   3.840 -0.3661  0.5122  2.7614
    7MOL      H 4605   1.489   4.239   3.925  1.3863 -3.8384  1.0323
    7MOL      C 4606   1.630   4.089   3.830 -0.4344  0.1788 -0.4305
    7MOL      F 4607   0.784   4.314   3.706  0.2108  0.0298  0.4070
    7MOL      F 4608   0.633   4.422   3.579 -0.3726 -0.2232  0.5854
    7MOL      S 4609   0.597   4.438   3.837 -0.2682  0.4832  0.5908
    7MOL      F 4610   0.926   3.772   3.662 -0.2594 -0.6564 -0.7020
    7MOL      F 4611   0.862   3.815   3.455  0.0557 -0.7762 -0.1682
    7MOL      C 4612   0.788   3.958   3.633  0.0970  0.5443  0.1472
    7MOL      H 4613   1.567   4.013   3.784 -1.6905 -0.0089  1.4766
    7MOL      H 4614   1.714   4.097   3.760  0.7698 -0.8157  0.8424
    7MOL      N 4615   0.672   4.453   3.968 -0.6633  0.1724 -0.6705
    7MOL      O 4616   0.523   4.560   3.813  0.4543 -0.4620 -0.1188
    7MOL      O 4617   0.499   4.331   3.825 -0.5128  0.3754  0.3867
    7MOL      F 4618   0.784   4.068   3.555 -0.2494  0.3273 -0.3931
    7MOL      F 4619   0.670   3.894   3.617  0.1708  0.0560 -0.0871
    7MOL      S 4620   0.815   4.005   3.806 -0.2427  0.0678  0.3464
    7MOL      S 4621   0.614   4.381   4.090 -0.0360  0.2852 -0.1969
    7MOL      N 4622   0.936   4.096   3.815  0.1882  0.3372  0.2379
    7MOL      O 4623   0.821   3.893   3.893 -0.6802 -0.2504 -0.2929
    7MOL      O 4624   0.695   4.079   3.845  0.5517  0.2485  0.4120
    7MOL      O 4625   0.471   4.403   4.111  0.2832 -0.2820 -0.6199
    7MOL      O 4626   0.644   4.236   4.074  0.6300  0.4294  0.3551
    7MOL      C 4627   0.693   4.430   4.249 -0.5996  0.7231 -0.6184
    7MOL      S 4628   1.011   4.121   3.945  0.1327  0.1826 -0.3275
    7MOL      F 4629   0.621   4.393   4.356  0.3616  0.6591  0.0113
    7MOL      F 4630   0.701   4.567   4.256 -0.3031 -0.3347 -0.4478
    7MOL      F 4631   0.818   4.372   4.255  0.5043 -0.4642 -0.3436
    7MOL      O 4632   1.134   4.045   3.942 -0.2409 -0.4584 -0.1009
    7MOL      O 4633   0.931   4.087   4.061 -0.2333 -0.5574 -0.2555
    7MOL      C 4634   1.066   4.295   3.965 -0.0063 -0.0871 -0.0944
    7MOL      F 4635   1.136   4.337   3.864  0.4466  0.0156  0.0666
    7MOL      F 4636   0.961   4.375   3.976 -0.0394  0.0963 -0.2144
    7MOL      F 4637   1.144   4.321   4.073  0.2577 -0.0910 -0.2834
    7MOL      O 4638   0.872   5.152   2.470 -0.2683 -0.2712 -0.1790
    7MOL      C 4639   0.929   5.139   2.599  0.7076  0.2087  0.1444
    7MOL      C 4640   0.880   5.018   2.674 -0.0879 -0.5556 -0.2603
    7MOL      O 4641   1.013   5.218   2.643  0.0422 -0.2170 -0.1088
    7MOL      C 4642   0.776   5.030   2.767 -0.1751  0.2381 -0.4233
    7MOL      C 4643   0.927   4.890   2.640 -0.9651  0.0888  0.3755
    7MOL      C 4644   0.746   4.916   2.843 -0.2905 -1.2387  0.7888
    7MOL      C 4645   0.706   5.163   2.801  0.3184 -0.2741  0.0892
    7MOL      C 4646   0.902   4.775   2.717 -0.1792 -1.0117 -0.4352
    7MOL      H 4647   0.985   4.876   2.550 -1.6568 -3.1208  0.3217
    7MOL      C 4648   0.805   4.788   2.816  0.0674 -0.6964 -0.5055
    7MOL      H 4649   0.679   4.922   2.928  1.4734 -1.8528  2.2943
    7MOL      F 4650   0.584   5.134   2.850  0.0134  0.7238  0.4494
    7MOL      F 4651   0.667   5.240   2.697 -0.1908 -0.0085 -0.2911
    7MOL      C 4652   0.790   5.250   2.907  0.0145 -0.1877  0.3615
    7MOL      C 4653   0.970   4.640   2.674  0.6094 -0.1476 -0.6453
    7MOL      C 4654   0.769   4.676   2.916 -0.5507  0.5442  0.3884
    7MOL      O 4655   0.866   5.355   2.850 -0.2947  0.1139 -0.7050
    7MOL      F 4656   0.702   5.298   3.001 -0.3519 -0.7983  0.2491
    7MOL      F 4657   0.865   5.161   2.964  0.3075 -0.2480 -0.6973
    7MOL      F 4658   0.968   4.534   2.760 -0.3640  0.0042  0.1595
    7MOL      F 4659   1.101   4.674   2.661  0.0531  0.1032 -1.0423
    7MOL      C 4660   0.923   4.587   2.537  0.0543  0.4047  0.4089
    7MOL      O 4661   0.825   4.695   3.036 -0.0149  0.3238 -0.6746
    7MOL      O 4662   0.691   4.586   2.889 -0.1272  0.1578  0.5291
    7MOL      C 4663   0.816   5.489   2.823  0.5268 -0.7195 -0.2670
    7MOL      F 4664   0.931   4.677   2.437  0.2497 -0.1925 -0.0667
    7MOL      F 4665   0.999   4.489   2.495 -0.5228  0.5296 -0.1998
    7MOL      O 4666   0.783   4.544   2.548  0.2241  0.0608 -0.1362
    7MOL      C 4667   0.823   4.589   3.132  0.0311 -0.2227 -0.1987
    7MOL      C 4668   0.913   5.573   2.731  0.1144 -0.3461 -0.2234
    7MOL      F 4669   0.806   5.557   2.944 -0.3752 -0.0920 -0.1090
    7MOL      F 4670   0.688   5.494   2.774 -0.3659 -0.2524 -0.0724
    7MOL      C 4671   0.699   4.512   2.438  0.2050  0.4677  0.0220
    7MOL      H 4672   0.850   4.623   3.233  0.1416 -1.4801  0.2157
    7MOL      H 4673   0.721   4.551   3.143  0.0631 -0.8148 -1.7129
    7MOL      C 4674   0.926   4.472   3.093  0.0881 -0.7012 -0.0551
    7MOL      F 4675   0.857   5.695   2.700  0.4743  0.1370 -0.3734
    7MOL      F 4676   0.924   5.509   2.614 -0.0326 -0.5370 -0.1243
    7MOL      S 4677   1.082   5.600   2.805  0.1376 -0.0848 -0.2687
    7MOL      F 4678   0.717   4.591   2.339  0.4042 -0.0469  0.0280
    7MOL      F 4679   0.568   4.524   2.479 -0.0963  0.2440  0.0285
    7MOL      C 4680   0.725   4.367   2.386 -0.3180 -0.5527 -0.1933
    7MOL      H 4681   0.876   4.376   3.073  0.8383 -1.2005  0.4300
    7MOL      H 4682   0.977   4.497   2.999  1.3859  0.0119  0.8200
    7MOL      N 4683   1.162   5.677   2.703  0.0504 -0.3209 -0.2730
    7MOL      O 4684   1.069   5.674   2.933  0.1694  0.5147  0.7907
    7MOL      O 4685   1.124   5.460   2.816  0.5246  0.0061 -0.6437
    7MOL      F 4686   0.635   4.339   2.292 -0.2690  0.2449  0.2039
    7MOL      F 4687   0.842   4.349   2.321 -0.1258  0.2152  0.3979
    7MOL      S 4688   0.704   4.242   2.516  0.1123  0.0077  0.1077
    7MOL      S 4689   1.213   5.612   2.574 -0.1688 -0.2197  0.3843
    7MOL      N 4690   0.555   4.209   2.541  0.2785 -0.7952 -0.2320
    7MOL      O 4691   0.782   4.270   2.635  0.1336 -0.4019  0.1428
    7MOL      O 4692   0.765   4.135   2.434  0.3208 -0.1077 -0.3072
    7MOL      O 4693   1.214   5.469   2.573  0.3004 -0.6245 -0.1236
    7MOL      O 4694   1.131   5.659   2.466 -0.1767  0.1648  0.4513
    7MOL      C 4695   1.378   5.671   2.526 -0.0775 -0.0952 -1.1274
    7MOL      S 4696   0.515   4.151   2.683 -0.0168  0.0164  0.1640
    7MOL      F 4697   1.459   5.635   2.629  0.4460  0.1342 -0.0245
    7MOL      F 4698   1.393   5.806   2.507 -0.4051  0.0996 -0.1802
    7MOL      F 4699   1.415   5.610   2.411 -0.2815 -0.1715  0.0236
    7MOL      O 4700   0.376   4.103   2.684 -0.6634  0.2660 -0.0091
    7MOL      O 4701   0.522   4.263   2.778  0.3521 -0.2120 -0.3671
    7MOL      C 4702   0.621   4.017   2.756  0.4366 -0.3467 -0.1587
    7MOL      F 4703   0.570   3.942   2.855 -0.4744  0.4471  0.0091
    7MOL      F 4704   0.665   3.933   2.659 -0.6317 -0.1247  0.0107
    7MOL      F 4705   0.738   4.075   2.801  0.2510  0.0884 -0.0156
    7MOL      H 4706   1.110   5.935   1.681 -0.0371  0.0522  0.7686
    7MOL      O 4707   1.108   5.841   1.707 -0.2054 -0.2197 -0.2011
    7MOL      C 4708   1.148   5.860   1.830 -0.4401 -0.3866 -0.5608
    7MOL      C 4709   1.156   5.737   1.913  0.0786 -0.5682  0.1971
    7MOL      O 4710   1.184   5.970   1.855 -0.1769 -0.4180  0.0072
    7MOL      C 4711   1.271   5.714   1.996  0.3375  0.6753  0.1039
    7MOL      C 4712   1.056   5.637   1.907  0.1537 -0.5019 -0.3158
    7MOL      C 4713   1.270   5.603   2.082 -0.0506  0.4443  0.0706
    7MOL      C 4714   1.405   5.790   1.982 -0.2777  0.6675  0.1772
    7MOL      C 4715   1.059   5.516   1.981 -0.1829 -0.1437  0.0640
    7MOL      H 4716   0.981   5.650   1.830  0.6600  2.1058 -0.4613
    7MOL      C 4717   1.162   5.508   2.085  0.2649 -0.0786  0.5808
    7MOL      H 4718   1.352   5.591   2.151 -0.6349  2.7019  1.2792
    7MOL      F 4719   1.422   5.847   1.853  0.3345  0.3014  0.2133
    7MOL      F 4720   1.505   5.696   1.984 -0.4393  0.1618 -0.1575
    7MOL      C 4721   1.449   5.891   2.093 -0.5556 -0.1823  0.5751
    7MOL      C 4722   0.958   5.405   1.945 -0.0349  0.4025  0.4360
    7MOL      C 4723   1.158   5.407   2.188 -0.1096 -0.4723  0.6723
    7MOL      O 4724   1.339   5.981   2.129 -0.2712  0.0783  0.3945
    7MOL      F 4725   1.493   5.833   2.206  0.3234 -0.1382  0.3349
    7MOL      F 4726   1.552   5.958   2.034 -0.8073  0.0488 -0.0960
    7MOL      F 4727   0.993   5.288   2.001  0.1607  0.3302  0.2840
    7MOL      F 4728   0.960   5.370   1.818  0.0005 -0.0610  0.3993
    7MOL      C 4729   0.805   5.436   1.972  0.5562 -0.5903 -0.2528
    7MOL      O 4730   1.036   5.394   2.247  0.5244 -0.3611  0.6752
    7MOL      O 4731   1.255   5.341   2.223 -0.6372 -0.7222 -0.2799
    7MOL      C 4732   1.361   6.107   2.185 -0.5744 -0.1393 -0.2293
    7MOL      F 4733   0.748   5.493   1.865 -0.2177 -0.2081 -0.4073
    7MOL      F 4734   0.752   5.313   1.977 -0.1755 -0.2601 -0.2642
    7MOL      O 4735   0.780   5.498   2.105 -0.2915 -0.0170  0.0391
    7MOL      C 4736   1.034   5.287   2.344 -0.0873  0.0616 -0.2972
    7MOL      C 4737   1.245   6.173   2.256  0.2199  0.2303  0.4118
    7MOL      F 4738   1.402   6.178   2.084 -0.0076 -0.4289  0.3672
    7MOL      F 4739   1.471   6.106   2.276 -0.6957 -0.4508  0.6014
    7MOL      C 4740   0.650   5.545   2.125 -1.1597 -0.5104 -0.7625
    7MOL      H 4741   1.066   5.196   2.291  0.9810  0.3944 -0.2439
    7MOL      H 4742   1.105   5.306   2.426  1.2976 -0.4729 -1.3323
    7MOL      C 4743   0.890   5.269   2.385  0.3808 -0.1660 -0.0282
    7MOL      F 4744   1.147   6.187   2.172 -0.2258 -0.8858  0.9191
    7MOL      F 4745   1.276   6.295   2.304 -0.3837  0.2110 -0.5231
    7MOL      S 4746   1.197   6.070   2.406  0.0720 -0.1547  0.2197
    7MOL      F 4747   0.552   5.455   2.108  0.7592 -0.0845 -1.0094
    7MOL      F 4748   0.621   5.643   2.039 -0.1095  0.2980  0.2894
    7MOL      C 4749   0.631   5.606   2.273  0.2257 -0.1611  0.5541
    7MOL      H 4750   0.853   5.364   2.426 -1.6486 -0.4580 -1.0562
    7MOL      H 4751   0.835   5.255   2.291  2.3980  2.3994 -1.7141
    7MOL      N 4752   1.054   6.115   2.457 -0.1727  0.0394  0.2490
    7MOL      O 4753   1.198   5.933   2.355 -0.1305 -0.3838  0.3475
    7MOL      O 4754   1.308   6.100   2.501  0.2648 -0.1695 -0.4378
    7MOL      F 4755   0.502   5.647   2.290  0.7720 -0.2413 -0.1373
    7MOL      F 4756   0.644   5.502   2.363  0.4107 -0.8088  0.0210
    7MOL      S 4757   0.742   5.746   2.314 -0.2119 -0.1729 -0.1604
    7MOL      S 4758   0.974   6.030   2.556  0.1181 -0.1854 -0.3190
    7MOL      N 4759   0.710   5.878   2.241 -0.1581  0.3083 -0.0692
    7MOL      O 4760   0.879   5.693   2.305 -0.3679 -0.8869  0.3834
    7MOL      O 4761   0.702   5.785   2.451  0.1067 -0.2359 -0.1345
    7MOL      O 4762   0.831   6.047   2.543  0.0736  0.8087  0.0478
    7MOL      O 4763   1.015   5.892   2.550  0.4213  0.0865  0.3709
    7MOL      C 4764   1.010   6.075   2.728 -0.0175 -0.1679  0.3789
    7MOL      S 4765   0.807   5.984   2.201 -0.1989 -0.2766 -0.2481
    7MOL      F 4766   0.969   5.986   2.821  0.2968  0.3551 -0.2404
    7MOL      F 4767   0.936   6.189   2.760  0.1496 -0.1173  0.6399
    7MOL      F 4768   1.145   6.093   2.745  0.3211  0.0526 -0.7612
    7MOL      O 4769   0.943   5.957   2.232 -0.1658 -1.0067 -0.7996
    7MOL      O 4770   0.767   6.119   2.222  0.5157  0.0109  0.0014
    7MOL      C 4771   0.799   5.971   2.015 -0.0382 -0.1693  0.1081
    7MOL      F 4772   0.891   6.055   1.965 -0.1518  0.5522 -0.5672
    7MOL      F 4773   0.827   5.853   1.967  0.1183 -0.5941  0.1854
    7MOL      F 4774   0.677   6.010   1.961 -0.6304 -0.2259 -0.3117
    8MOL      O 4775   1.923   1.969   3.737  0.0979 -0.0416 -0.4079
    8MOL      C 4776   1.953   2.067   3.818 -0.8843  0.2403  0.1405
    8MOL      C 4777   2.045   2.170   3.761  0.5781 -0.2505 -0.4480
    8MOL      O 4778   1.917   2.081   3.932  0.6664  0.1189  0.0884
    8MOL      C 4779   2.164   2.143   3.700  0.1812 -0.3230 -0.0827
    8MOL      C 4780   2.001   2.307   3.771  0.4661 -0.5340  0.2105
    8MOL      C 4781   2.239   2.246   3.655 -0.3318 -0.5199  0.1160
    8MOL      C 4782   2.232   2.001   3.690 -0.5474 -0.0345 -0.0844
    8MOL      C 4783   2.076   2.418   3.720 -0.8834  0.4414 -0.2589
    8MOL      H 4784   1.910   2.322   3.828 -0.1971 -2.7624 -0.1661
    8MOL      C 4785   2.197   2.380   3.655  0.3876 -0.0438  0.2596
    8MOL      H 4786   2.337   2.228   3.611 -0.0355  2.4790 -0.6832
    8MOL      F 4787   2.191   1.916   3.783 -0.3414  0.1011 -0.1965
    8MOL      F 4788   2.366   2.020   3.714  0.5541 -0.1104  0.4902
    8MOL      C 4789   2.214   1.941   3.548  0.4352 -0.2531  0.8257
    8MOL      C 4790   2.034   2.564   3.738  0.0390  0.1400  1.3251
    8MOL      C 4791   2.278   2.474   3.568  0.3292 -0.7643  0.0312
    8MOL      O 4792   2.084   1.984   3.501 -0.4367  0.3994  0.7654
    8MOL      F 4793   2.306   1.993   3.461  0.4904  0.0453  0.4834
    8MOL      F 4794   2.210   1.809   3.547 -0.0569  0.2304  0.2367
    8MOL      F 4795   2.067   2.651   3.636 -0.1304 -0.5449  0.1381
    8MOL      F 4796   2.111   2.619   3.834 -0.3110 -0.1628 -0.3563
    8MOL      C 4797   1.886   2.591   3.775  0.0400 -0.3648  0.4366
    8MOL      O 4798   2.217   2.485   3.447  0.1692  0.1071 -0.0085
    8MOL      O 4799   2.371   2.539   3.604 -0.6711  0.3636  0.0159
    8MOL      C 4800   2.032   1.968   3.370 -0.7436  0.1911  0.0375
    8MOL      F 4801   1.860   2.577   3.904  0.0134  0.2226  0.1409
    8MOL      F 4802   1.855   2.715   3.736 -0.2655 -0.0140 -0.6206
    8MOL      O 4803   1.794   2.500   3.706 -0.1053 -0.2816 -0.1420
    8MOL      C 4804   2.269   2.567   3.343 -0.0530 -0.3970  0.8961
    8MOL      C 4805   1.902   2.043   3.360  0.1437 -0.2839 -0.1753
    8MOL      F 4806   2.021   1.839   3.336 -0.5652  0.4824 -0.1392
    8MOL      F 4807   2.120   2.019   3.273 -0.3895 -0.4066 -0.2636
    8MOL      C 4808   1.758   2.508   3.564 -0.2893  0.4544  0.4955
    8MOL      H 4809   2.212   2.661   3.339  1.3463  0.4823  1.0102
    8MOL      H 4810   2.376   2.580   3.363  0.5453 -2.9528 -0.3324
    8MOL      C 4811   2.259   2.486   3.216  0.5077  0.1257 -0.2370
    8MOL      F 4812   1.919   2.181   3.349  0.0782 -0.3160 -0.0997
    8MOL      F 4813   1.828   2.031   3.473  0.0351 -0.0083 -0.0870
    8MOL      S 4814   1.788   1.981   3.236 -0.1563  0.2166  0.0319
    8MOL      F 4815   1.867   2.520   3.492  0.1307  0.3018 -0.1035
    8MOL      F 4816   1.687   2.618   3.544  0.8380 -0.1228  0.0683
    8MOL      C 4817   1.682   2.381   3.519 -0.8531 -0.1144  0.4551
    8MOL      H 4818   2.269   2.546   3.124  0.2916 -0.2921 -0.5367
    8MOL      H 4819   2.339   2.410   3.219 -1.1108 -1.6167  2.6592
    8MOL      H 4820   2.160   2.441   3.220  0.2367  0.8151  1.4693
    8MOL      N 4821   1.679   2.083   3.208 -0.6533 -0.1474  0.4403
    8MOL      O 4822   1.883   1.955   3.128  0.1694  0.1791  0.0700
    8MOL      O 4823   1.734   1.856   3.295 -0.1185 -0.1723 -0.3673
    8MOL      F 4824   1.694   2.375   3.382  0.0883  0.3135  0.0220
    8MOL      F 4825   1.744   2.270   3.578  0.3899 -0.4340 -0.2173
    8MOL      S 4826   1.518   2.389   3.574 -0.1489 -0.0342  0.0757
    8MOL      S 4827   1.533   2.041   3.239  0.6420 -0.3084  0.2776
    8MOL      N 4828   1.513   2.430   3.721  0.7758  0.0993 -0.0676
    8MOL      O 4829   1.470   2.256   3.559  0.0806 -0.4030  0.0002
    8MOL      O 4830   1.439   2.477   3.487 -0.4870  0.8531 -0.0809
    8MOL      O 4831   1.492   1.909   3.184 -0.2562 -0.0963 -0.2443
    8MOL      O 4832   1.517   2.031   3.381  1.0072 -0.2522 -0.0832
    8MOL      C 4833   1.419   2.167   3.181 -0.5607 -0.6741  0.3895
    8MOL      S 4834   1.408   2.526   3.784 -0.3257 -0.1571  0.1048
    8MOL      F 4835   1.459   2.232   3.068 -0.0692  0.1195 -0.2946
    8MOL      F 4836   1.399   2.262   3.273  0.0056 -0.0043 -0.1449
    8MOL      F 4837   1.294   2.118   3.156  0.0120  0.0414 -0.2431
    8MOL      O 4838   1.369   2.635   3.694  0.3025  0.2720  0.4859
    8MOL      O 4839   1.449   2.567   3.918 -0.4312 -0.0714  0.4168
    8MOL      C 4840   1.248   2.441   3.796 -0.2693 -0.0597 -0.3668
    8MOL      F 4841   1.206   2.408   3.675 -0.4160 -0.2106  0.0731
    8MOL      F 4842   1.240   2.336   3.882  0.6869  0.4216 -0.3088
    8MOL      F 4843   1.158   2.528   3.837 -0.6420 -0.1919  0.0703
    8MOL      O 4844   2.509   1.403   4.152 -0.1387 -0.0966 -0.5144
    8MOL      C 4845   2.451   1.329   4.055 -0.4869 -0.0841 -0.6544
    8MOL      C 4846   2.345   1.397   3.967  0.4575  0.5855 -0.7728
    8MOL      O 4847   2.476   1.209   4.045  0.1937  0.0202 -0.3749
    8MOL      C 4848   2.378   1.503   3.883 -0.3498  0.0513 -0.3306
    8MOL      C 4849   2.211   1.353   3.979 -0.1198 -0.5442 -0.1289
    8MOL      C 4850   2.272   1.557   3.803 -0.2041 -0.4466  0.4168
    8MOL      C 4851   2.526   1.547   3.859 -0.1654  0.7061 -0.3143
    8MOL      C 4852   2.104   1.418   3.905 -0.6712  0.1016  0.6777
    8MOL      H 4853   2.188   1.281   4.056  0.5023 -0.1470  0.4396
    8MOL      C 4854   2.143   1.516   3.806 -0.3208  0.0573 -0.3913
    8MOL      H 4855   2.294   1.634   3.730 -1.3134 -0.5902 -0.0812
    8MOL      F 4856   2.602   1.436   3.823  0.1757 -0.2324 -0.6628
    8MOL      F 4857   2.566   1.597   3.978  0.4087  0.0199  0.1057
    8MOL      C 4858   2.547   1.663   3.757 -0.2038 -0.1401  0.0495
    8MOL      C 4859   1.958   1.379   3.939 -0.0809  0.1622 -0.2316
    8MOL      C 4860   2.054   1.574   3.711  0.3630  0.3105  0.0894
    8MOL      O 4861   2.520   1.612   3.622  0.4751  0.1669 -0.0512
    8MOL      F 4862   2.467   1.764   3.793 -0.3242 -0.3504  0.1870
    8MOL      F 4863   2.675   1.720   3.767  0.4159 -0.2850  0.5765
    8MOL      F 4864   1.888   1.488   3.933  0.5277 -0.0021 -0.3449
    8MOL      F 4865   1.947   1.336   4.069 -0.3368 -0.0154 -0.0826
    8MOL      C 4866   1.903   1.260   3.853  0.3172 -0.9500  0.6708
    8MOL      O 4867   1.982   1.674   3.766 -0.5966 -0.2892 -0.5178
    8MOL      O 4868   2.043   1.530   3.595  0.2879 -0.1961 -0.3653
    8MOL      C 4869   2.585   1.668   3.507 -0.7812 -0.5485 -0.3920
    8MOL      F 4870   1.777   1.240   3.902 -0.2713  0.2839  0.2498
    8MOL      F 4871   1.884   1.294   3.724  0.3473 -0.1095 -0.2696
    8MOL      O 4872   1.999   1.152   3.864 -0.0450  0.1204 -0.2581
    8MOL      C 4873   1.882   1.741   3.697 -0.5115  0.4941 -0.2558
    8MOL      C 4874   2.515   1.633   3.371  0.0213 -0.5924  0.5595
    8MOL      F 4875   2.715   1.633   3.502  0.0734  0.2911 -0.1205
    8MOL      F 4876   2.584   1.800   3.514 -0.4183  0.3216 -0.4787
    8MOL      C 4877   1.973   1.029   3.800  0.3295  0.1809  0.6833
    8MOL      H 4878   1.922   1.759   3.596  1.4351  0.7898  0.5398
    8MOL      H 4879   1.796   1.673   3.688  1.1632 -1.9902  1.2656
    8MOL      C 4880   1.835   1.863   3.784 -0.3477  0.0396  0.4406
    8MOL      F 4881   2.580   1.666   3.261 -0.2696  0.0609  0.2901
    8MOL      F 4882   2.402   1.699   3.357 -0.1805 -0.3662 -0.5777
    8MOL      S 4883   2.483   1.452   3.385  0.1032  0.1145  0.4382
    8MOL      F 4884   1.846   1.003   3.777 -0.0975 -0.4471  0.1015
    8MOL      F 4885   2.009   0.924   3.875  0.0776 -0.2822 -0.1356
    8MOL      C 4886   2.039   1.009   3.661 -0.6551  1.0118  0.0253
    8MOL      H 4887   1.729   1.888   3.769 -0.5127  0.3062  1.8844
    8MOL      H 4888   1.849   1.850   3.892 -0.0912 -0.5453  0.3377
    8MOL      N 4889   2.621   1.385   3.423 -0.1592 -0.5755 -0.1593
    8MOL      O 4890   2.379   1.428   3.482  0.2584  0.0723 -0.4046
    8MOL      O 4891   2.437   1.413   3.251 -0.0280  0.4128  0.0490
    8MOL      F 4892   2.070   0.879   3.639  0.4950 -0.2062 -0.4048
    8MOL      F 4893   1.959   1.050   3.559  0.0266  0.5167  0.0587
    8MOL      S 4894   2.195   1.110   3.650 -0.1306 -0.0429  0.1782
    8MOL      S 4895   2.703   1.332   3.305  0.0131 -0.0642 -0.0803
    8MOL      N 4896   2.270   1.044   3.531  0.5387 -0.1255  0.1576
    8MOL      O 4897   2.259   1.075   3.775 -0.0049 -0.7112 -0.3050
    8MOL      O 4898   2.154   1.248   3.630  0.0675 -0.3896 -0.4178
    8MOL      O 4899   2.676   1.186   3.288 -0.0134 -0.0542 -0.3642
    8MOL      O 4900   2.694   1.407   3.183 -0.2089  0.1775  0.3025
    8MOL      C 4901   2.880   1.332   3.357  0.0899 -0.3126  0.3085
    8MOL      S 4902   2.276   1.101   3.392  0.0067 -0.1322  0.3677
    8MOL      F 4903   2.904   1.432   3.450  0.0555 -1.0279 -0.2175
    8MOL      F 4904   2.962   1.343   3.256 -0.5243 -0.1106  0.5188
    8MOL      F 4905   2.907   1.212   3.410  0.2579  0.1999 -0.3125
    8MOL      O 4906   2.414   1.102   3.352  0.0886 -0.1462  0.3925
    8MOL      O 4907   2.207   1.221   3.366  0.5496 -0.6319 -0.3989
    8MOL      C 4908   2.200   0.977   3.284  0.2035 -0.5966  0.3551
    8MOL      F 4909   2.071   0.978   3.302 -0.5469  0.1358 -0.4094
    8MOL      F 4910   2.217   0.990   3.149  0.2387 -0.0955 -0.0225
    8MOL      F 4911   2.247   0.855   3.319  0.3537 -0.8023  0.1229
    8MOL      O 4912   2.007   1.903   4.390 -0.1152 -0.2247 -0.1612
    8MOL      C 4913   2.132   1.915   4.450  0.0611 -0.1952  0.4371
    8MOL      C 4914   2.205   1.783   4.450 -0.7186  0.4015 -0.1424
    8MOL      O 4915   2.172   2.014   4.509  0.2969  0.2518  0.5526
    8MOL      C 4916   2.261   1.714   4.337  0.0822 -0.1893  0.4705
    8MOL      C 4917   2.230   1.725   4.577  0.2137  1.1582 -0.1602
    8MOL      C 4918   2.344   1.602   4.360 -0.2257  0.0301  0.1169
    8MOL      C 4919   2.259   1.776   4.198  0.7992 -0.6571 -0.3424
    8MOL      C 4920   2.284   1.593   4.593  0.0293 -1.0530  0.8008
    8MOL      H 4921   2.188   1.772   4.666  0.1724  0.0726  0.4118
    8MOL      C 4922   2.357   1.539   4.485  0.5554 -0.0272  0.0058
    8MOL      H 4923   2.387   1.549   4.275  1.0384  1.2699 -0.0535
    8MOL      F 4924   2.145   1.843   4.164 -0.5058 -0.3449 -0.0088
    8MOL      F 4925   2.258   1.679   4.106  0.4037  0.0542 -0.2468
    8MOL      C 4926   2.386   1.865   4.178  0.6443  0.3246  0.3176
    8MOL      C 4927   2.259   1.520   4.725  0.1290  0.1048  1.0420
    8MOL      C 4928   2.435   1.408   4.497  0.3391 -0.3118 -0.8147
    8MOL      O 4929   2.506   1.792   4.211 -0.0376  0.0437  0.2909
    8MOL      F 4930   2.383   1.910   4.053 -0.2823  0.2614  0.1664
    8MOL      F 4931   2.367   1.976   4.256 -0.3213 -0.1443 -0.1892
    8MOL      F 4932   2.261   1.384   4.698  0.0180 -0.0650  0.3491
    8MOL      F 4933   2.131   1.534   4.765 -0.1351 -0.1060 -0.0698
    8MOL      C 4934   2.343   1.560   4.849  0.0142  0.6527  0.5550
    8MOL      O 4935   2.398   1.328   4.395  0.3862  0.5583 -0.2898
    8MOL      O 4936   2.528   1.387   4.575 -0.3899  0.5976  0.0131
    8MOL      C 4937   2.635   1.861   4.195  0.1566  0.2076 -0.3172
    8MOL      F 4938   2.302   1.472   4.946 -0.0509 -0.7745  0.2860
    8MOL      F 4939   2.475   1.536   4.830  0.2046  0.2174  0.3090
    8MOL      O 4940   2.312   1.698   4.882  0.2930 -0.3766  0.1200
    8MOL      C 4941   2.499   1.239   4.349  1.1664 -0.1956 -0.1233
    8MOL      C 4942   2.744   1.798   4.289  0.0257  0.3706  0.4288
    8MOL      F 4943   2.621   1.986   4.216  0.1764 -0.2870  0.5528
    8MOL      F 4944   2.680   1.859   4.068 -0.2572  0.3127 -0.0754
    8MOL      C 4945   2.324   1.733   5.025  0.4502  0.4924 -0.3769
    8MOL      H 4946   2.560   1.195   4.429  0.9613  0.2307  0.2679
    8MOL      H 4947   2.445   1.161   4.294  1.2403 -0.4231  0.1205
    8MOL      C 4948   2.584   1.330   4.253  0.0328 -0.5336 -0.3165
    8MOL      F 4949   2.860   1.872   4.288  0.5541 -0.2209 -0.0530
    8MOL      F 4950   2.784   1.674   4.249  0.0598  0.0191 -0.6082
    8MOL      S 4951   2.687   1.777   4.466 -0.0907  0.4469  0.4227
    8MOL      F 4952   2.437   1.684   5.088 -0.4208 -0.0462 -0.1084
    8MOL      F 4953   2.219   1.686   5.098  0.1461 -0.4655  0.0597
    8MOL      C 4954   2.321   1.885   5.028 -0.1811  0.2171  0.0348
    8MOL      H 4955   2.632   1.407   4.315 -0.2822 -1.9090  1.7350
    8MOL      H 4956   2.663   1.269   4.207  1.4968  0.5548  0.6743
    8MOL      N 4957   2.612   1.901   4.520  0.4216  0.3735  0.1875
    8MOL      O 4958   2.598   1.667   4.472  0.0688  0.2686 -0.3514
    8MOL      O 4959   2.804   1.734   4.546  0.2429 -0.2182 -0.1928
    8MOL      F 4960   2.332   1.920   5.164 -0.1902 -0.2049  0.1299
    8MOL      F 4961   2.431   1.934   4.975 -0.1500 -0.1627 -0.7990
    8MOL      S 4962   2.186   1.981   4.957 -0.1463 -0.0710  0.4325
    8MOL      S 4963   2.580   1.903   4.672 -0.2081  0.0099  0.4092
    8MOL      N 4964   2.054   1.952   5.028 -0.0769 -0.1744  0.0238
    8MOL      O 4965   2.188   1.948   4.815 -0.2427  0.2403 -0.3268
    8MOL      O 4966   2.232   2.118   4.980 -0.1022 -0.0229  0.0490
    8MOL      O 4967   2.447   1.950   4.692 -0.8907 -0.2309 -0.2612
    8MOL      O 4968   2.605   1.777   4.744 -0.0464  0.4456  0.6422
    8MOL      C 4969   2.680   2.035   4.755 -0.1231  0.5534  0.3507
    8MOL      S 4970   1.947   1.869   4.962  0.0567  0.2161  0.3683
    8MOL      F 4971   2.804   2.022   4.717  0.2382  0.1118  0.2499
    8MOL      F 4972   2.678   2.030   4.889  0.2828 -0.1063 -0.2214
    8MOL      F 4973   2.635   2.156   4.723  0.6975 -0.3967 -0.3857
    8MOL      O 4974   1.840   1.861   5.060 -0.2395  0.9013  0.4458
    8MOL      O 4975   1.994   1.736   4.918 -0.8224 -0.0011  0.2202
    8MOL      C 4976   1.868   1.939   4.807 -0.2896 -0.0136  0.0540
    8MOL      F 4977   1.952   1.941   4.703 -0.2685  0.6865 -0.0501
    8MOL      F 4978   1.751   1.872   4.779 -0.1648  0.0694 -0.5183
    8MOL      F 4979   1.836   2.069   4.832 -0.6786  0.4212  0.0079
    8MOL      O 4980   2.250   2.875   4.634 -0.1427 -0.1855 -0.0308
    8MOL      C 4981   2.313   2.777   4.559 -0.4865 -0.0302 -0.3116
    8MOL      C 4982   2.227   2.656   4.527  0.1902 -0.1979  0.3962
    8MOL      O 4983   2.428   2.791   4.516  0.2309  0.2351  0.2444
    8MOL      C 4984   2.149   2.639   4.408 -0.0238  0.1623 -0.5951
    8MOL      C 4985   2.215   2.563   4.625 -0.4729  0.2429 -0.2602
    8MOL      C 4986   2.053   2.529   4.406 -0.4340 -0.6340  0.0832
    8MOL      C 4987   2.155   2.728   4.288 -0.2222 -0.8739 -0.2013
    8MOL      C 4988   2.127   2.454   4.623  0.3794 -0.1996 -0.1409
    8MOL      H 4989   2.283   2.569   4.709  1.1589 -0.5257 -1.4817
    8MOL      C 4990   2.040   2.442   4.512  0.4422  0.0265  0.0210
    8MOL      H 4991   1.997   2.514   4.315  1.3071  0.8115 -1.3011
    8MOL      F 4992   2.114   2.662   4.177  0.1461 -0.0427  0.3442
    8MOL      F 4993   2.283   2.765   4.255 -0.7830  0.6334  0.6359
    8MOL      C 4994   2.063   2.856   4.302 -0.4771  0.4422 -0.2731
    8MOL      C 4995   2.124   2.349   4.746 -0.0302 -0.2384  0.0966
    8MOL      C 4996   1.937   2.340   4.504  0.1298  0.6719  0.1668
    8MOL      O 4997   1.945   2.813   4.363 -0.0772 -0.4776 -0.1934
    8MOL      F 4998   2.135   2.944   4.373  0.4038 -0.2822 -0.0700
    8MOL      F 4999   2.041   2.917   4.182  0.3280  0.8309 -0.4519
    8MOL      F 5000   2.236   2.347   4.816 -0.3684  0.1717  0.3317
    8MOL      F 5001   2.110   2.216   4.714 -0.4008  0.1740 -0.0580
    8MOL      C 5002   2.021   2.394   4.851  0.3294 -0.9338  0.2349
    8MOL      O 5003   1.979   2.222   4.446 -0.2640  0.1369  0.3511
    8MOL      O 5004   1.824   2.370   4.536  0.4053 -0.1261  0.7896
    8MOL      C 5005   1.854   2.914   4.408  0.0556 -0.2205 -0.7112
    8MOL      F 5006   1.902   2.347   4.816 -0.4929  0.1151  0.2022
    8MOL      F 5007   2.046   2.345   4.971 -0.0403  0.0834 -0.1356
    8MOL      O 5008   2.026   2.536   4.862  0.2392 -0.6436  0.0990
    8MOL      C 5009   1.881   2.118   4.435 -0.2025 -0.4186 -0.0570
    8MOL      C 5010   1.729   2.852   4.472 -0.0782  0.0785 -0.1665
    8MOL      F 5011   1.819   2.996   4.304  0.2305 -0.2795  0.3398
    8MOL      F 5012   1.910   2.995   4.505  0.2972  0.0622  0.8354
    8MOL      C 5013   1.920   2.602   4.937 -0.0815 -0.6696 -0.5856
    8MOL      H 5014   1.861   2.071   4.533  0.3317  0.2165  0.3667
    8MOL      H 5015   1.785   2.163   4.406 -1.5281 -2.4575  0.9320
    8MOL      C 5016   1.927   2.014   4.329  0.2462  0.3488 -0.2346
    8MOL      F 5017   1.638   2.947   4.504  0.5045  0.3294 -0.2997
    8MOL      F 5018   1.772   2.790   4.588  0.0370  0.6079  0.0449
    8MOL      S 5019   1.646   2.735   4.358  0.2888 -0.0607 -0.0898
    8MOL      F 5020   1.897   2.542   5.055  0.0820  0.4384 -0.2328
    8MOL      F 5021   1.800   2.592   4.865  0.0066  0.2243 -0.3629
    8MOL      C 5022   1.961   2.748   4.952 -0.7023  0.0828 -0.4628
    8MOL      H 5023   1.842   1.970   4.275  1.3043 -1.6406 -0.3501
    8MOL      H 5024   1.994   2.066   4.259  2.3793 -2.0094 -0.1143
    8MOL      N 5025   1.500   2.747   4.398 -0.1976  0.4388  0.1853
    8MOL      O 5026   1.678   2.752   4.216 -0.4832 -0.3349 -0.2175
    8MOL      O 5027   1.699   2.610   4.408 -0.1912  0.1878  0.7029
    8MOL      F 5028   2.078   2.748   5.017  0.0862 -0.4322 -0.0759
    8MOL      F 5029   1.994   2.792   4.826 -0.2737  0.1965 -0.1908
    8MOL      S 5030   1.846   2.859   5.043  0.0233  0.1742  0.1595
    8MOL      S 5031   1.405   2.791   4.288 -0.4522 -0.4011  0.2455
    8MOL      N 5032   1.929   2.970   5.114  0.3434 -0.1025  0.1688
    8MOL      O 5033   1.760   2.779   5.135  0.5999  0.1451 -0.1114
    8MOL      O 5034   1.758   2.916   4.943 -0.6483  0.5609 -1.0545
    8MOL      O 5035   1.436   2.926   4.247 -0.1432 -0.1477 -0.4610
    8MOL      O 5036   1.408   2.705   4.171 -0.2522 -0.1415  0.2920
    8MOL      C 5037   1.234   2.796   4.348 -0.4502  0.6126  0.8055
    8MOL      S 5038   1.849   3.063   5.218  0.2856  0.4677  0.3120
    8MOL      F 5039   1.155   2.847   4.252  0.4222  0.3038 -0.2562
    8MOL      F 5040   1.208   2.861   4.457  0.3608 -0.5420 -0.5689
    8MOL      F 5041   1.184   2.668   4.363 -0.4859  0.0904  0.4635
    8MOL      O 5042   1.925   3.073   5.341  0.1344  0.5158 -0.1836
    8MOL      O 5043   1.712   3.027   5.246  0.0538  0.1383  0.0161
    8MOL      C 5044   1.839   3.234   5.162  0.4974 -0.5745 -0.4342
    8MOL      F 5045   1.764   3.302   5.251  0.2515  0.1271  0.2513
    8MOL      F 5046   1.957   3.290   5.148  0.1669 -0.5290  0.3061
    8MOL      F 5047   1.778   3.253   5.045  0.0158 -0.3623  0.3888
    8MOL      O 5048   2.849   2.344   4.566 -0.3869 -0.0065 -0.2436
    8MOL      C 5049   2.874   2.353   4.700  0.5139  0.0641  0.0020
    8MOL      C 5050   2.784   2.456   4.770  0.3375  0.5069  0.7809
    8MOL      O 5051   2.947   2.284   4.772 -0.0243 -0.2337  0.0770
    8MOL      C 5052   2.778   2.588   4.726 -0.1461  0.0078 -1.2432
    8MOL      C 5053   2.698   2.413   4.872  0.0253 -0.2851  0.6699
    8MOL      C 5054   2.677   2.668   4.769 -0.1563 -0.0141 -0.3670
    8MOL      C 5055   2.888   2.651   4.642  0.5600  0.1473  0.1588
    8MOL      C 5056   2.594   2.498   4.922  0.6855  1.0284 -0.4836
    8MOL      H 5057   2.710   2.310   4.904  2.2095 -1.1981 -2.6219
    8MOL      C 5058   2.586   2.631   4.871  0.0360 -0.1363 -0.4746
    8MOL      H 5059   2.667   2.767   4.724  0.0046 -0.4141 -1.3174
    8MOL      F 5060   2.827   2.695   4.531  0.0287 -0.5093 -0.3001
    8MOL      F 5061   2.987   2.570   4.602 -0.8115  0.4042 -0.0314
    8MOL      C 5062   2.955   2.761   4.716  0.2017 -0.4221  0.4685
    8MOL      C 5063   2.493   2.425   5.021 -0.5219 -0.5149  0.5453
    8MOL      C 5064   2.487   2.733   4.921  0.0581 -0.2359  0.1641
    8MOL      O 5065   2.974   2.706   4.848  0.6485 -0.1616 -0.0647
    8MOL      F 5066   3.076   2.795   4.663  0.0012 -0.1333 -0.2550
    8MOL      F 5067   2.874   2.875   4.717 -0.0732  0.3416  0.2766
    8MOL      F 5068   2.455   2.306   4.979 -0.1049 -0.2735 -0.7631
    8MOL      F 5069   2.379   2.491   5.039  0.5810  0.3684  0.4339
    8MOL      C 5070   2.559   2.407   5.161 -0.3119 -0.0345 -0.3207
    8MOL      O 5071   2.458   2.816   4.818 -0.3749  0.5647 -0.2144
    8MOL      O 5072   2.442   2.758   5.035 -0.1549 -0.0546 -0.6066
    8MOL      C 5073   3.019   2.792   4.957  0.3299  0.9668  0.3523
    8MOL      F 5074   2.598   2.533   5.201  0.0627 -0.4155  0.2563
    8MOL      F 5075   2.466   2.361   5.253  0.1458 -0.0253  0.0218
    8MOL      O 5076   2.674   2.316   5.156 -0.0207 -0.5669 -0.5728
    8MOL      C 5077   2.370   2.929   4.835 -0.1600 -0.0797  0.3815
    8MOL      C 5078   3.071   2.702   5.069  0.4134  0.1575 -0.4266
    8MOL      F 5079   2.910   2.860   5.002 -0.3614 -0.7939 -0.8399
    8MOL      F 5080   3.106   2.891   4.920  0.0987 -0.1249 -0.0890
    8MOL      C 5081   2.758   2.309   5.280  0.8901 -0.2296 -0.2707
    8MOL      H 5082   2.281   2.894   4.891 -0.0129 -1.2505 -0.0811
    8MOL      H 5083   2.420   3.007   4.894 -0.4776 -0.7268  1.5546
    8MOL      C 5084   2.322   2.985   4.698 -0.2842  0.1437 -0.4696
    8MOL      F 5085   2.965   2.640   5.131  0.2278 -0.1897  0.2133
    8MOL      F 5086   3.121   2.784   5.165  0.2540  0.0489 -0.3343
    8MOL      S 5087   3.192   2.587   5.019 -0.3580 -0.3766 -0.0358
    8MOL      F 5088   2.674   2.309   5.388  0.1328 -0.2860 -0.1552
    8MOL      F 5089   2.835   2.415   5.284 -0.2830  0.0015  0.5113
    8MOL      C 5090   2.841   2.182   5.290 -0.9128 -0.1076  0.1261
    8MOL      H 5091   2.263   3.076   4.714 -0.9953 -0.4800  0.6931
    8MOL      H 5092   2.416   2.996   4.644 -2.3270 -0.6579 -4.5336
    8MOL      N 5093   3.296   2.647   4.921  0.3457 -0.3828  0.0718
    8MOL      O 5094   3.257   2.538   5.137  0.9126 -0.4642 -0.1639
    8MOL      O 5095   3.103   2.488   4.960 -0.2894  0.0949  0.4782
    8MOL      F 5096   2.879   2.145   5.414 -0.8771  0.1919  0.0230
    8MOL      F 5097   2.773   2.078   5.248  0.6332  0.2913 -0.1578
    8MOL      S 5098   2.994   2.187   5.192  0.5080 -0.2376 -0.0495
    8MOL      S 5099   3.445   2.634   4.947  0.0093 -0.8540 -0.4447
    8MOL      N 5100   3.085   2.313   5.231 -0.6287 -0.8348  0.5071
    8MOL      O 5101   2.940   2.219   5.063  0.2240 -0.2584  0.3082
    8MOL      O 5102   3.059   2.057   5.220 -0.6778  0.0577 -0.3695
    8MOL      O 5103   3.485   2.519   5.022  0.0791 -0.4693 -0.4470
    8MOL      O 5104   3.523   2.644   4.820  0.1292 -0.4993 -0.3158
    8MOL      C 5105   3.495   2.786   5.043 -0.2608 -0.0041  0.3585
    8MOL      S 5106   3.170   2.304   5.358 -0.1649  0.3481  0.2391
    8MOL      F 5107   3.479   2.904   4.980 -0.2166  0.2526  0.3249
    8MOL      F 5108   3.628   2.778   5.062 -0.1793  0.2976 -0.0411
    8MOL      F 5109   3.434   2.797   5.159 -0.3922 -0.1395 -0.4304
    8MOL      O 5110   3.305   2.323   5.313 -0.6754  0.3395  0.3442
    8MOL      O 5111   3.164   2.178   5.433  0.2043  0.3009  0.5476
    8MOL      C 5112   3.152   2.442   5.478  1.1406 -0.6596  0.2809
    8MOL      F 5113   3.038   2.431   5.548  0.5945  0.1125  0.7551
    8MOL      F 5114   3.255   2.448   5.567  0.3519  0.2270 -0.2000
    8MOL      F 5115   3.147   2.560   5.410  0.3186  0.1252 -0.5338
    8MOL      O 5116   2.943   1.755   3.797  0.1224 -0.6840  0.2247
    8MOL      C 5117   2.985   1.872   3.739 -0.8465  0.2643  0.4086
    8MOL      C 5118   2.982   1.991   3.835  0.4463  0.0124 -0.3768
    8MOL      O 5119   3.002   1.886   3.618  0.6213 -0.5440 -0.0095
    8MOL      C 5120   3.105   2.034   3.892  0.5482 -0.0983 -0.1034
    8MOL      C 5121   2.857   2.049   3.867  0.1589  0.2445  0.2060
    8MOL      C 5122   3.096   2.133   3.987  0.2997  0.1534 -0.1236
    8MOL      C 5123   3.248   1.977   3.858 -0.1278 -0.0683  0.3231
    8MOL      C 5124   2.847   2.161   3.951 -0.2116  0.0509 -0.3724
    8MOL      H 5125   2.773   2.014   3.809  0.4089 -0.3475  0.1967
    8MOL      C 5126   2.971   2.198   4.013  0.0892 -0.5216 -0.1298
    8MOL      H 5127   3.183   2.159   4.046 -0.1219 -0.5339  0.8193
    8MOL      F 5128   3.237   1.848   3.815  0.2129 -0.2670  0.1470
    8MOL      F 5129   3.312   1.973   3.976  0.5976  0.0376  0.2997
    8MOL      C 5130   3.315   2.067   3.749  0.0907 -0.3958  0.0537
    8MOL      C 5131   2.713   2.230   3.963  0.2416  0.2572  0.2733
    8MOL      C 5132   2.980   2.296   4.127 -0.3929 -0.7797 -0.3284
    8MOL      O 5133   3.457   2.049   3.752  0.4188  0.3235 -0.0934
    8MOL      F 5134   3.254   2.046   3.630  0.2319  0.2223  0.2288
    8MOL      F 5135   3.284   2.196   3.780  0.5784  0.2186 -0.7155
    8MOL      F 5136   2.711   2.311   4.077  0.6648  0.0684 -0.4765
    8MOL      F 5137   2.606   2.145   3.973  0.7223 -0.6398  0.4438
    8MOL      C 5138   2.683   2.324   3.845  0.2817  0.7399  0.0052
    8MOL      O 5139   2.990   2.241   4.248  0.6085 -0.0118 -0.1797
    8MOL      O 5140   3.007   2.417   4.108 -0.3359 -0.0936  0.3039
    8MOL      C 5141   3.521   1.922   3.709  0.5295 -0.6929  0.1969
    8MOL      F 5142   2.613   2.253   3.755  0.2626  0.4313  0.1518
    8MOL      F 5143   2.591   2.412   3.894 -0.1759  0.6124 -0.4165
    8MOL      O 5144   2.806   2.381   3.789  0.4182  0.3509 -0.4004
    8MOL      C 5145   2.987   2.330   4.368  0.2699  0.2175  0.2112
    8MOL      C 5146   3.664   1.958   3.673 -0.4137 -0.2119  0.4004
    8MOL      F 5147   3.450   1.869   3.604  0.3705 -0.0410 -0.3907
    8MOL      F 5148   3.511   1.829   3.812 -0.3258 -0.3541 -0.3066
    8MOL      C 5149   2.808   2.464   3.673  0.0879  0.3781 -0.0051
    8MOL      H 5150   3.088   2.358   4.398  1.8957 -2.2015 -2.5228
    8MOL      H 5151   2.935   2.423   4.342  0.1894  0.3081  0.6743
    8MOL      C 5152   2.913   2.254   4.480 -0.1360 -0.0978 -0.4491
    8MOL      F 5153   3.656   2.045   3.570  0.0226  0.2955  0.6476
    8MOL      F 5154   3.731   1.843   3.632 -0.4470 -0.4120 -0.4607
    8MOL      S 5155   3.759   2.033   3.807 -0.0688  0.2440 -0.6722
    8MOL      F 5156   2.796   2.596   3.703 -0.1905  0.5213 -0.0095
    8MOL      F 5157   2.703   2.436   3.585 -0.5607 -0.2082 -0.0533
    8MOL      C 5158   2.939   2.433   3.592 -0.0087 -0.0909 -0.6321
    8MOL      H 5159   2.831   2.191   4.444 -0.3515 -0.1889  0.1887
    8MOL      H 5160   2.975   2.185   4.540 -2.8423 -2.2088  0.1190
    8MOL      N 5161   3.765   1.938   3.922  0.1231 -0.1259  0.0742
    8MOL      O 5162   3.888   2.073   3.761 -0.2492  0.2480  0.3863
    8MOL      O 5163   3.703   2.157   3.854 -0.0357 -0.3604  0.2253
    8MOL      F 5164   2.969   2.539   3.514  0.1980  0.7494 -0.5691
    8MOL      F 5165   3.050   2.432   3.669  1.2800  0.1582  0.0598
    8MOL      S 5166   2.922   2.273   3.500 -0.2141 -0.4156  0.0354
    8MOL      S 5167   3.853   1.977   4.044  0.3162  0.0877  0.0571
    8MOL      N 5168   2.819   2.272   3.387 -0.0892  0.2449 -0.9280
    8MOL      O 5169   2.897   2.174   3.598 -0.1259 -0.0480  0.4736
    8MOL      O 5170   3.056   2.230   3.453  0.2960  0.0543 -0.2074
    8MOL      O 5171   3.874   2.118   4.062  0.5152 -0.1534  0.2877
    8MOL      O 5172   3.805   1.924   4.168 -0.1899 -0.1834  0.2974
    8MOL      C 5173   4.020   1.908   4.021 -0.2484  0.0508 -0.2061
    8MOL      S 5174   2.792   2.136   3.326  0.0310  0.2345  0.0110
    8MOL      F 5175   4.093   1.964   3.924  0.1484 -0.1736  0.0543
    8MOL      F 5176   3.998   1.785   3.989  0.0745 -0.3251 -0.1194
    8MOL      F 5177   4.103   1.907   4.131  0.0700  0.1040  0.1380
    8MOL      O 5178   2.850   2.021   3.386  0.1365  0.1580 -0.1302
    8MOL      O 5179   2.835   2.149   3.190  0.2564  0.9776  0.1402
    8MOL      C 5180   2.613   2.102   3.316 -0.1833 -0.0898 -0.3559
    8MOL      F 5181   2.537   2.175   3.229  0.5071 -0.0715  0.2814
    8MOL      F 5182   2.591   1.970   3.287  0.0442  0.2234 -0.1663
    8MOL      F 5183   2.556   2.123   3.438  0.2625  0.3058 -0.3338
    8MOL      O 5184   3.521   1.461   4.323 -0.0064 -0.2313  0.4294
    8MOL      C 5185   3.451   1.561   4.384  0.2521  0.7766 -0.3850
    8MOL      C 5186   3.307   1.551   4.330  0.5170 -0.7578 -0.5674
    8MOL      O 5187   3.502   1.643   4.460  0.6469  0.1637  0.2732
    8MOL      C 5188   3.223   1.657   4.283 -0.2374 -0.3015 -0.3015
    8MOL      C 5189   3.255   1.420   4.314  0.1578  0.6825 -0.0047
    8MOL      C 5190   3.103   1.626   4.213  0.3051 -0.0608 -1.0908
    8MOL      C 5191   3.255   1.809   4.298  0.5422  0.2074 -0.5681
    8MOL      C 5192   3.135   1.385   4.245  0.6209  0.0861  0.3822
    8MOL      H 5193   3.308   1.334   4.355  1.7911  2.3791  1.6418
    8MOL      C 5194   3.061   1.493   4.186  0.3070  0.4399 -0.0324
    8MOL      H 5195   3.038   1.708   4.184  1.6907  1.0191 -1.2755
    8MOL      F 5196   3.189   1.888   4.212  0.3047  0.1440 -0.3630
    8MOL      F 5197   3.384   1.836   4.280  0.0645  0.3267  0.4981
    8MOL      C 5198   3.212   1.861   4.437  0.0081  0.1912  0.2028
    8MOL      C 5199   3.094   1.235   4.231  0.5692  0.1377  0.0868
    8MOL      C 5200   2.956   1.476   4.083  0.3744  0.1376 -0.1474
    8MOL      O 5201   3.285   1.990   4.467 -0.2042 -0.0247  0.3290
    8MOL      F 5202   3.084   1.894   4.445  0.2317  0.2253 -0.4718
    8MOL      F 5203   3.233   1.769   4.530  0.2710 -0.3651  0.1912
    8MOL      F 5204   3.196   1.152   4.250  0.3117  0.3054  0.1040
    8MOL      F 5205   3.046   1.202   4.106 -0.2696 -0.1387  0.1472
    8MOL      C 5206   2.987   1.197   4.337 -0.7656  0.3730 -0.6704
    8MOL      O 5207   3.004   1.526   3.962  0.1841  0.0319 -0.0590
    8MOL      O 5208   2.850   1.417   4.087 -0.0648  0.6243 -0.1950
    8MOL      C 5209   3.278   2.037   4.600 -0.6647  0.3690  0.1944
    8MOL      F 5210   2.865   1.253   4.318 -0.0722  0.3436 -0.3761
    8MOL      F 5211   2.952   1.068   4.328 -0.0890 -0.4564 -0.3965
    8MOL      O 5212   3.038   1.236   4.467 -0.2161 -0.0032 -0.1548
    8MOL      C 5213   2.928   1.520   3.843  0.6025 -0.2521  0.5401
    8MOL      C 5214   3.343   2.174   4.592 -0.0592  0.6692 -0.5335
    8MOL      F 5215   3.349   1.961   4.685 -0.2546  0.2840  0.2181
    8MOL      F 5216   3.152   2.044   4.649  0.3536 -0.5842  0.0788
    8MOL      C 5217   2.961   1.193   4.586  0.3361  0.3625 -0.0821
    8MOL      H 5218   2.938   1.422   3.794 -0.4289  0.6494 -1.6085
    8MOL      H 5219   2.821   1.538   3.861  0.3989 -0.0643 -0.7467
    8MOL      C 5220   2.973   1.632   3.739  0.0917 -0.0256  0.2594
    8MOL      F 5221   3.288   2.260   4.504 -0.5068  0.1215  0.2663
    8MOL      F 5222   3.476   2.163   4.564  0.2158  0.2128  0.1003
    8MOL      S 5223   3.346   2.259   4.748  0.2946  0.1967  0.1035
    8MOL      F 5224   2.979   1.058   4.608  0.8163  0.1501  0.2012
    8MOL      F 5225   2.831   1.222   4.584  0.4208 -0.2215 -0.2272
    8MOL      C 5226   3.026   1.275   4.705 -0.4226  0.3266 -0.3113
    8MOL      H 5227   3.078   1.613   3.714  0.1997 -1.0171  1.3587
    8MOL      H 5228   2.920   1.619   3.643  0.1431  0.2558  0.1920
    8MOL      N 5229   3.412   2.173   4.856  0.2403 -0.0532 -0.1507
    8MOL      O 5230   3.436   2.366   4.714 -0.1330 -0.0597  0.2679
    8MOL      O 5231   3.214   2.312   4.769  0.5809  0.1994  0.0888
    8MOL      F 5232   2.967   1.237   4.828  0.1273  0.1740 -0.1525
    8MOL      F 5233   3.158   1.237   4.712  0.2474 -0.0955  0.3014
    8MOL      S 5234   3.008   1.459   4.675 -0.2413 -0.1475 -0.3462
    8MOL      S 5235   3.348   2.162   4.995  0.2459  0.5628 -0.3266
    8MOL      N 5236   3.029   1.514   4.821  0.3733  0.4096  0.3697
    8MOL      O 5237   2.869   1.484   4.631  0.0460 -0.5886 -0.3043
    8MOL      O 5238   3.116   1.489   4.582  0.1977 -0.3253 -0.3508
    8MOL      O 5239   3.405   2.266   5.081  0.1101 -0.2229  0.3487
    8MOL      O 5240   3.205   2.173   4.986  0.1245  0.3950  0.1633
    8MOL      C 5241   3.399   2.008   5.080  0.7768  0.0866 -0.1881
    8MOL      S 5242   2.919   1.590   4.902 -0.3702  0.5815  0.3266
    8MOL      F 5243   3.527   1.992   5.051  0.0638  0.9080 -0.2186
    8MOL      F 5244   3.345   1.897   5.026 -0.1166  0.2346 -0.4458
    8MOL      F 5245   3.385   2.009   5.215 -0.4739  0.6923 -0.0635
    8MOL      O 5246   2.912   1.540   5.038 -0.0672  0.3673  0.1550
    8MOL      O 5247   2.781   1.596   4.848 -0.0062 -0.1822 -0.3499
    8MOL      C 5248   2.971   1.761   4.937 -0.5701  0.1269  0.4005
    8MOL      F 5249   3.008   1.813   4.818  0.1648  0.0866 -0.1112
    8MOL      F 5250   2.871   1.836   4.989 -0.3437  0.3080 -0.1460
    8MOL      F 5251   3.077   1.758   5.023 -0.2270  0.0165  0.1361
    8MOL      O 5252   4.118   1.624   5.050 -0.6286  0.4475 -0.1224
    8MOL      C 5253   4.158   1.726   4.959 -0.2480 -0.0437 -0.6029
    8MOL      C 5254   4.063   1.732   4.850 -0.3446  0.0954 -0.4435
    8MOL      O 5255   4.267   1.776   4.950  0.4626  0.1590 -0.2821
    8MOL      C 5256   3.930   1.777   4.854 -0.2007 -0.3066 -0.0303
    8MOL      C 5257   4.123   1.715   4.725 -0.1935  0.2116  0.1480
    8MOL      C 5258   3.854   1.787   4.735  0.0585 -0.1727  0.0035
    8MOL      C 5259   3.873   1.830   4.980  0.3138  0.7053 -0.3236
    8MOL      C 5260   4.051   1.720   4.601 -0.2812  0.2146 -0.4748
    8MOL      H 5261   4.230   1.702   4.715 -0.2540  0.5046 -1.0376
    8MOL      C 5262   3.912   1.750   4.615 -0.2739  0.2590 -0.2131
    8MOL      H 5263   3.751   1.821   4.747  0.4705  0.9974  0.3919
    8MOL      F 5264   3.812   1.947   4.957 -0.1248  0.1439 -0.3416
    8MOL      F 5265   3.969   1.879   5.066  0.1225  0.0789  0.3123
    8MOL      C 5266   3.778   1.732   5.056 -0.4896 -0.0029 -0.0087
    8MOL      C 5267   4.114   1.711   4.463  0.2591  0.3602 -0.2101
    8MOL      C 5268   3.815   1.727   4.504  0.2322 -0.5963  0.1087
    8MOL      O 5269   3.845   1.599   5.067  0.3760 -0.6067  0.2388
    8MOL      F 5270   3.749   1.783   5.174 -0.0017 -0.5121 -0.6246
    8MOL      F 5271   3.661   1.733   4.998  0.2446 -0.3845  0.6118
    8MOL      F 5272   4.084   1.813   4.381  0.5222  0.5104  0.2204
    8MOL      F 5273   4.072   1.610   4.395  0.0161 -0.0245  0.1706
    8MOL      C 5274   4.272   1.699   4.460  0.7391  0.4932 -0.4688
    8MOL      O 5275   3.797   1.595   4.477 -0.7635 -0.4811  0.0032
    8MOL      O 5276   3.769   1.817   4.442  0.2358 -0.6055  0.3882
    8MOL      C 5277   3.772   1.478   5.117  0.3066 -0.5419 -0.4193
    8MOL      F 5278   4.317   1.701   4.337  0.1745 -0.0986  0.1174
    8MOL      F 5279   4.324   1.811   4.525  0.4028  0.2873 -0.2223
    8MOL      O 5280   4.297   1.573   4.529 -0.5404 -0.3925  0.8488
    8MOL      C 5281   3.751   1.546   4.345 -0.0017  0.0113 -0.3815
    8MOL      C 5282   3.866   1.369   5.172 -0.0813 -0.0682 -0.0359
    8MOL      F 5283   3.700   1.409   5.025 -0.3691 -0.4355  0.3086
    8MOL      F 5284   3.677   1.514   5.211  0.5366 -0.0804 -0.1597
    8MOL      C 5285   4.426   1.520   4.551 -0.6264  0.1668 -0.0893
    8MOL      H 5286   3.708   1.628   4.286 -1.0681 -1.2662 -1.4512
    8MOL      H 5287   3.835   1.516   4.281  0.2711 -1.6313  0.6657
    8MOL      C 5288   3.654   1.428   4.367  0.0831  0.1332 -0.0327
    8MOL      F 5289   3.795   1.270   5.240  0.6585  0.0080  0.0280
    8MOL      F 5290   3.947   1.433   5.259  0.3222  0.0080 -0.2515
    8MOL      S 5291   3.962   1.290   5.036 -0.5418  0.4876 -0.1563
    8MOL      F 5292   4.517   1.614   4.542  0.0778 -0.0568 -0.1389
    8MOL      F 5293   4.456   1.426   4.460 -0.6487  0.0516 -0.0342
    8MOL      C 5294   4.430   1.457   4.699 -0.5148  0.2390  0.6522
    8MOL      H 5295   3.695   1.348   4.304  0.0161  0.9947 -1.2035
    8MOL      H 5296   3.653   1.395   4.472  0.7429 -0.3421 -0.1649
    8MOL      N 5297   3.894   1.171   4.962  0.2717 -0.0006 -0.3353
    8MOL      O 5298   3.986   1.394   4.936  0.0198  0.1179  0.2524
    8MOL      O 5299   4.092   1.258   5.108 -0.2782  0.4895 -0.7035
    8MOL      F 5300   4.548   1.410   4.725 -0.0215  0.6142  0.2819
    8MOL      F 5301   4.419   1.554   4.787  0.0145 -0.1037  0.1863
    8MOL      S 5302   4.317   1.321   4.730  0.1503 -0.0380 -0.0700
    8MOL      S 5303   3.982   1.075   4.872 -0.4409  0.2758 -0.2191
    8MOL      N 5304   4.358   1.209   4.633  0.7905  0.3268  0.4282
    8MOL      O 5305   4.190   1.386   4.693  0.3510  0.2593 -0.1142
    8MOL      O 5306   4.331   1.279   4.871  0.0331  0.2223 -0.1290
    8MOL      O 5307   4.015   1.158   4.759  0.3508  0.7002  0.1017
    8MOL      O 5308   4.099   1.039   4.954  0.1720  0.5294 -0.3881
    8MOL      C 5309   3.881   0.934   4.810 -0.0385 -0.7935  0.7126
    8MOL      S 5310   4.450   1.091   4.676 -0.1341  0.3532  0.5555
    8MOL      F 5311   3.764   0.965   4.742  0.2710  0.2830  0.0479
    8MOL      F 5312   3.853   0.869   4.919 -0.3278 -0.1226 -0.0181
    8MOL      F 5313   3.955   0.852   4.732 -0.4292 -0.1620  0.2705
    8MOL      O 5314   4.498   1.092   4.815  0.0364  0.5582 -0.4189
    8MOL      O 5315   4.550   1.070   4.565 -0.1909  0.5978  0.1412
    8MOL      C 5316   4.348   0.939   4.654 -0.5408 -0.3056  0.3103
    8MOL      F 5317   4.280   0.943   4.534 -0.2236  0.8292 -0.3015
    8MOL      F 5318   4.420   0.828   4.647 -0.3887  0.2435  0.3860
    8MOL      F 5319   4.261   0.912   4.753 -0.3270 -0.2614  0.1185
    8MOL      O 5320   4.994   1.939   5.231 -0.2073 -0.1529 -0.0072
    8MOL      C 5321   4.936   1.946   5.107 -0.4647  0.2997 -0.1035
    8MOL      C 5322   4.847   1.827   5.087 -0.3149 -0.3910  0.0017
    8MOL      O 5323   4.935   2.043   5.038  0.6998  0.2006 -0.0070
    8MOL      C 5324   4.817   1.775   4.959 -0.0979  0.3430 -0.5330
    8MOL      C 5325   4.792   1.768   5.209  0.4240 -0.3125 -0.1453
    8MOL      C 5326   4.720   1.672   4.958  0.1309  0.5423 -0.3017
    8MOL      C 5327   4.887   1.822   4.827  0.1395  0.8528  1.2805
    8MOL      C 5328   4.699   1.662   5.201 -0.0485  0.1459 -0.1660
    8MOL      H 5329   4.826   1.796   5.308 -0.2049 -1.6079  0.4625
    8MOL      C 5330   4.659   1.614   5.075 -0.1128  0.1544  0.9275
    8MOL      H 5331   4.675   1.636   4.866 -2.0550  2.4972 -0.1160
    8MOL      F 5332   4.895   1.956   4.805 -0.1694  0.3678  0.1314
    8MOL      F 5333   4.814   1.787   4.720 -0.0250  0.6517 -0.4841
    8MOL      C 5334   5.027   1.760   4.796 -0.8402  0.1475  0.1555
    8MOL      C 5335   4.675   1.594   5.333  0.0075  0.0982 -0.6799
    8MOL      C 5336   4.551   1.511   5.062  0.2521  0.2954 -0.2234
    8MOL      O 5337   5.121   1.837   4.880  0.6881 -0.2264  0.2666
    8MOL      F 5338   5.024   1.631   4.828  0.1849  0.1854  0.1796
    8MOL      F 5339   5.061   1.771   4.664 -0.4239  0.1667  0.2795
    8MOL      F 5340   4.552   1.534   5.339  0.4380 -0.1911 -0.2897
    8MOL      F 5341   4.668   1.679   5.443  0.0523  0.0108 -0.6669
    8MOL      C 5342   4.785   1.485   5.368  0.0623  0.1455 -0.1637
    8MOL      O 5343   4.433   1.567   5.098 -0.1959  0.6707 -0.4576
    8MOL      O 5344   4.561   1.401   5.013  0.7573 -0.1330  0.0511
    8MOL      C 5345   5.259   1.833   4.868 -0.0343 -0.1661 -0.1974
    8MOL      F 5346   4.904   1.539   5.369  0.0072  0.4341 -0.3636
    8MOL      F 5347   4.762   1.443   5.496 -0.0049 -0.0630 -0.3930
    8MOL      O 5348   4.763   1.375   5.279 -0.3252 -0.0959 -0.1521
    8MOL      C 5349   4.313   1.488   5.099 -0.5952  0.3143 -0.4214
    8MOL      C 5350   5.310   1.919   4.988 -0.9496 -0.1940 -0.2155
    8MOL      F 5351   5.300   1.891   4.746  0.3885 -0.3131 -0.0756
    8MOL      F 5352   5.316   1.709   4.861 -0.2334 -0.2175 -0.2580
    8MOL      C 5353   4.824   1.247   5.277 -0.8198  0.7918  0.4603
    8MOL      H 5354   4.282   1.466   4.997  0.3173  0.2068 -0.6861
    8MOL      H 5355   4.324   1.400   5.163  0.1057  0.2312 -0.6504
    8MOL      C 5356   4.204   1.582   5.154 -0.1378  0.6088  0.2147
    8MOL      F 5357   5.252   1.872   5.103 -0.4068 -0.9233 -0.3970
    8MOL      F 5358   5.246   2.037   4.972 -0.1957 -0.2362  0.1601
    8MOL      S 5359   5.494   1.941   4.994  0.1263  0.0302 -0.3432
    8MOL      F 5360   4.939   1.257   5.346  0.1999  0.0660  0.3838
    8MOL      F 5361   4.869   1.210   5.152  0.3785 -0.1868 -0.1835
    8MOL      C 5362   4.727   1.137   5.337  0.1830 -0.0071 -0.0379
    8MOL      H 5363   4.136   1.541   5.230 -1.6551 -0.0343 -1.4410
    8MOL      H 5364   4.263   1.663   5.198 -0.1202  1.5320 -1.4341
    8MOL      N 5365   5.540   2.041   4.895  0.0618  0.2201 -0.2444
    8MOL      O 5366   5.510   2.006   5.121 -0.7375  0.2689  0.0280
    8MOL      O 5367   5.566   1.815   4.994  0.2502 -0.4199 -0.3466
    8MOL      F 5368   4.785   1.015   5.326  0.2425  0.0849  0.0495
    8MOL      F 5369   4.702   1.149   5.472  0.2207 -0.1235 -0.0686
    8MOL      S 5370   4.571   1.123   5.238 -0.0135  0.1922 -0.2085
    8MOL      S 5371   5.672   2.035   4.816 -0.0017  0.0601  0.4199
    8MOL      N 5372   4.484   1.003   5.274 -0.7347  0.5022 -0.6201
    8MOL      O 5373   4.615   1.118   5.101  0.1297 -0.1544  0.2330
    8MOL      O 5374   4.500   1.247   5.265  0.0061  0.1623  0.1727
    8MOL      O 5375   5.722   2.161   4.770  0.3642 -0.1460 -0.1288
    8MOL      O 5376   5.770   1.951   4.884  0.1026 -0.6051 -0.0421
    8MOL      C 5377   5.628   1.955   4.656  0.8254  0.9418 -0.3270
    8MOL      S 5378   4.390   0.952   5.164  0.2289  0.3139 -0.1931
    8MOL      F 5379   5.577   1.833   4.678 -0.1089 -0.0940 -0.1964
    8MOL      F 5380   5.724   1.944   4.565  0.1668  0.0241  0.2910
    8MOL      F 5381   5.534   2.025   4.594 -0.4173 -0.0640  0.0098
    8MOL      O 5382   4.362   1.055   5.074  0.1428  0.3537  0.0622
    8MOL      O 5383   4.269   0.892   5.208 -0.4638 -0.8314 -0.8545
    8MOL      C 5384   4.472   0.819   5.065  0.0505  0.4021  0.5363
    8MOL      F 5385   4.513   0.711   5.134 -0.2306  0.1722 -0.2234
    8MOL      F 5386   4.394   0.774   4.960  0.6723 -0.3901 -0.1090
    8MOL      F 5387   4.585   0.864   5.008  0.0182  0.0261  0.0384
    8MOL      H 5388   5.746   1.342   5.569  1.0013  0.1888 -0.8171
    8MOL      O 5389   5.707   1.429   5.584 -0.0447 -0.3306 -0.4114
    8MOL      C 5390   5.678   1.460   5.452 -0.4008 -0.5013 -0.1857
    8MOL      C 5391   5.600   1.586   5.428 -0.4218 -0.6394 -0.2061
    8MOL      O 5392   5.722   1.377   5.379 -0.2167  0.4163 -0.1199
    8MOL      C 5393   5.499   1.581   5.332  0.8158  0.2381  0.7192
    8MOL      C 5394   5.613   1.690   5.518 -0.0306 -0.1511  0.0574
    8MOL      C 5395   5.412   1.694   5.321 -0.5977  0.0472  0.2045
    8MOL      C 5396   5.448   1.454   5.258  0.1532 -0.4548 -0.3581
    8MOL      C 5397   5.535   1.806   5.499  0.0234 -0.4701  0.4949
    8MOL      H 5398   5.690   1.688   5.595 -0.2831 -1.5703  0.3033
    8MOL      C 5399   5.428   1.810   5.400 -0.0429  0.2426  0.1599
    8MOL      H 5400   5.327   1.693   5.254  0.8530  0.1985 -1.7213
    8MOL      F 5401   5.314   1.454   5.241 -0.0025 -0.4453 -0.0712
    8MOL      F 5402   5.445   1.349   5.337  0.5943 -0.7498 -0.0589
    8MOL      C 5403   5.514   1.430   5.114  0.9895 -0.0813  0.9726
    8MOL      C 5404   5.555   1.912   5.608 -0.5511 -0.2692 -0.0670
    8MOL      C 5405   5.339   1.929   5.392  0.0088 -0.0498  0.8891
    8MOL      O 5406   5.657   1.440   5.121 -0.2243  0.6292  0.3558
    8MOL      F 5407   5.469   1.316   5.057  0.3916  0.3070 -0.0961
    8MOL      F 5408   5.477   1.527   5.031 -0.1300 -0.3180  0.5659
    8MOL      F 5409   5.591   1.853   5.723  0.0245 -0.3899 -0.0164
    8MOL      F 5410   5.446   1.986   5.644  0.2486 -0.3866 -0.0664
    8MOL      C 5411   5.659   2.021   5.569  0.6330 -0.0445  0.2036
    8MOL      O 5412   5.211   1.907   5.427  0.1957 -0.1599  0.2157
    8MOL      O 5413   5.377   2.043   5.358  0.5996  0.4662 -0.1271
    8MOL      C 5414   5.756   1.357   5.046  0.4975  0.2617  0.5357
    8MOL      F 5415   5.608   2.106   5.478  0.4098  0.4112  0.3033
    8MOL      F 5416   5.685   2.089   5.683 -0.2130 -0.7321 -0.0777
    8MOL      O 5417   5.770   1.949   5.510  0.0090 -0.3158  0.7445
    8MOL      C 5418   5.111   2.010   5.436  0.1013 -0.1911 -0.2619
    8MOL      C 5419   5.892   1.419   5.053 -0.0173 -0.0635 -0.3925
    8MOL      F 5420   5.724   1.361   4.911 -0.0034 -0.3477 -0.2105
    8MOL      F 5421   5.751   1.229   5.086  0.2525  0.1017  0.1520
    8MOL      C 5422   5.895   2.027   5.506  0.4704 -0.1390  0.6500
    8MOL      H 5423   5.030   1.958   5.489 -0.0017 -1.3033 -1.4500
    8MOL      H 5424   5.132   2.101   5.494 -1.6439 -0.4279  0.8204
    8MOL      C 5425   5.062   2.052   5.296  0.4729  0.6681  0.5458
    8MOL      F 5426   5.978   1.334   5.002 -0.1930 -0.5435 -0.7004
    8MOL      F 5427   5.920   1.423   5.189 -0.0404  0.0947  0.2724
    8MOL      S 5428   5.904   1.582   4.973  0.3044 -0.0936 -0.2563
    8MOL      F 5429   5.948   2.023   5.629  0.2464 -0.5534  0.0393
    8MOL      F 5430   5.880   2.155   5.472 -0.1808 -0.7321 -0.1362
    8MOL      C 5431   5.993   1.958   5.411 -0.3936 -0.0760 -0.1276
    8MOL      H 5432   4.990   2.134   5.310 -1.4477 -0.4175 -2.0201
    8MOL      H 5433   5.144   2.094   5.237  0.8426 -0.0041  0.5694
    8MOL      N 5434   5.811   1.605   4.850  0.0733  0.1277 -0.0249
    8MOL      O 5435   5.843   1.660   5.081  0.0326  0.2240  0.6566
    8MOL      O 5436   6.042   1.603   4.951  0.2164  0.2099 -0.5054
    8MOL      F 5437   6.125   1.997   5.427 -0.2316  0.0709 -0.3677
    8MOL      F 5438   5.994   1.825   5.433 -0.0954  0.4490  0.4871
    8MOL      S 5439   5.946   1.990   5.231  0.1993  0.1317  0.0810
    8MOL      S 5440   5.869   1.610   4.709 -0.0691  0.3594 -0.5007
    8MOL      N 5441   6.024   1.886   5.138  0.1080 -0.0153 -0.2461
    8MOL      O 5442   5.979   2.128   5.208  0.5246  0.4704 -0.0091
    8MOL      O 5443   5.804   1.954   5.221 -0.4035  0.3260  0.3260
    8MOL      O 5444   5.761   1.649   4.616  0.0745  0.0367 -0.1389
    8MOL      O 5445   5.988   1.692   4.700 -0.4288 -0.2940 -0.2015
    8MOL      C 5446   5.943   1.448   4.658 -0.4959  0.6575  0.4493
    8MOL      S 5447   6.166   1.912   5.089 -0.1668  0.0124  0.4162
    8MOL      F 5448   6.060   1.418   4.720 -0.0501 -0.4402 -0.1345
    8MOL      F 5449   5.963   1.439   4.524 -0.1818 -0.2705 -0.2871
    8MOL      F 5450   5.864   1.348   4.689  0.2275  0.5559  0.0434
    8MOL      O 5451   6.219   2.050   5.118  0.2911 -0.3758  0.0933
    8MOL      O 5452   6.152   1.884   4.944 -0.0901  0.2184 -0.4136
    8MOL      C 5453   6.295   1.798   5.156 -0.7481 -0.1442 -0.2406
    8MOL      F 5454   6.304   1.816   5.292 -0.2106  0.4802 -0.0058
    8MOL      F 5455   6.274   1.666   5.134 -0.0605  0.4286 -0.0532
    8MOL      F 5456   6.415   1.832   5.106 -0.5587 -0.3961 -0.4007
    9MOL      O 5457   2.927   3.630   2.391 -0.1607 -0.0642  0.1167
    9MOL      C 5458   3.019   3.706   2.460 -0.2256 -0.2759  0.7308
    9MOL      C 5459   2.980   3.740   2.595  0.5983  0.6000 -0.5634
    9MOL      O 5460   3.124   3.745   2.406  0.2572  0.0101  0.1594
    9MOL      C 5461   3.056   3.700   2.705  1.0806 -0.6794  0.3261
    9MOL      C 5462   2.854   3.806   2.611  0.4778 -0.3108 -0.3883
    9MOL      C 5463   3.001   3.724   2.833  0.0854 -0.0904  0.0720
    9MOL      C 5464   3.193   3.625   2.697  0.5207  0.2322  0.5417
    9MOL      C 5465   2.798   3.815   2.740  0.9370  0.2749  0.6595
    9MOL      H 5466   2.805   3.838   2.520  2.0284  0.9802 -0.8303
    9MOL      C 5467   2.872   3.768   2.851 -0.6318  0.5068 -0.1796
    9MOL      H 5468   3.063   3.699   2.918  1.1832  2.7497  0.2353
    9MOL      F 5469   3.252   3.628   2.818 -0.3441 -0.5545  0.1107
    9MOL      F 5470   3.277   3.682   2.612 -0.6734  0.1835 -0.2561
    9MOL      C 5471   3.178   3.477   2.660  0.4701 -0.0090  0.8452
    9MOL      C 5472   2.658   3.883   2.753  0.5180  0.2176 -0.3335
    9MOL      C 5473   2.822   3.774   2.987  0.3533  0.6806  0.4898
    9MOL      O 5474   3.303   3.421   2.626 -0.7992  0.0017  0.2453
    9MOL      F 5475   3.119   3.412   2.763  0.4230 -0.2715  0.2494
    9MOL      F 5476   3.086   3.471   2.554  0.4561 -0.0931  0.2829
    9MOL      F 5477   2.585   3.822   2.846  0.1841 -0.5534  0.0409
    9MOL      F 5478   2.582   3.860   2.645 -0.0211  0.3542 -0.8132
    9MOL      C 5479   2.660   4.037   2.779  0.1050 -0.0601  0.3160
    9MOL      O 5480   2.738   3.672   3.029 -0.8674 -0.0403 -0.0408
    9MOL      O 5481   2.858   3.859   3.063 -0.2949 -0.1663 -0.0780
    9MOL      C 5482   3.407   3.394   2.721 -0.3584  0.1099 -0.3079
    9MOL      F 5483   2.766   4.067   2.862  0.8629 -0.1943  0.1286
    9MOL      F 5484   2.698   4.104   2.667 -0.0629  0.4097  0.4603
    9MOL      O 5485   2.533   4.094   2.816 -0.4244 -0.3334 -0.8904
    9MOL      C 5486   2.711   3.657   3.165  0.5387  0.4207  0.2215
    9MOL      C 5487   3.515   3.295   2.662  0.4922  0.8201 -0.8837
    9MOL      F 5488   3.357   3.363   2.841 -0.3659 -0.2168 -0.1241
    9MOL      F 5489   3.467   3.519   2.740 -0.1548  0.2774  0.0280
    9MOL      C 5490   2.502   4.121   2.958 -0.4079  0.3777 -0.2133
    9MOL      H 5491   2.690   3.756   3.206  1.2230  1.2506 -1.3435
    9MOL      H 5492   2.616   3.603   3.180 -0.0106  0.5587 -2.2211
    9MOL      C 5493   2.838   3.592   3.240  0.6438  0.1815 -0.0857
    9MOL      F 5494   3.615   3.294   2.743 -0.6662 -0.3623  0.0082
    9MOL      F 5495   3.573   3.340   2.547 -0.1409 -0.3396  0.6023
    9MOL      S 5496   3.448   3.125   2.644  0.3846 -0.1890 -0.0544
    9MOL      F 5497   2.563   4.236   2.992  0.1783 -0.5010  0.5766
    9MOL      F 5498   2.553   4.023   3.043 -0.5727 -0.3875  0.3858
    9MOL      C 5499   2.351   4.130   2.984 -0.7232 -0.1135  0.0878
    9MOL      H 5500   2.839   3.483   3.248  0.2955  0.2795  1.5144
    9MOL      H 5501   2.935   3.625   3.200  0.4915  0.6843 -0.0477
    9MOL      H 5502   2.852   3.628   3.342  0.5483 -0.3042  0.0972
    9MOL      N 5503   3.412   3.070   2.786  1.0156 -0.5845  0.2326
    9MOL      O 5504   3.333   3.147   2.559  0.4264 -0.2820  0.3812
    9MOL      O 5505   3.560   3.062   2.577 -0.2185 -0.2192 -0.3082
    9MOL      F 5506   2.298   4.234   2.913  0.2745  0.3007 -0.7359
    9MOL      F 5507   2.303   4.015   2.929 -0.1242  0.4044 -0.6034
    9MOL      S 5508   2.320   4.141   3.168  0.3746 -0.1741 -0.1547
    9MOL      S 5509   3.500   2.980   2.871  0.0606 -0.6191  0.1261
    9MOL      N 5510   2.361   4.013   3.236 -0.6009 -0.2759 -0.1894
    9MOL      O 5511   2.175   4.125   3.167 -0.2973 -0.0984  0.3840
    9MOL      O 5512   2.363   4.271   3.211 -0.4251  0.1144  0.5008
    9MOL      O 5513   3.413   2.895   2.949 -0.1716 -0.5107  0.2089
    9MOL      O 5514   3.605   2.906   2.795 -0.1318 -0.2870 -0.0667
    9MOL      C 5515   3.588   3.076   3.005 -0.4522 -0.4972  0.0005
    9MOL      S 5516   2.439   4.021   3.370 -0.1564 -0.0257  0.1169
    9MOL      F 5517   3.576   3.208   2.994  0.2594 -0.6497  0.4201
    9MOL      F 5518   3.719   3.052   3.001 -0.3690  0.0168  0.1675
    9MOL      F 5519   3.552   3.052   3.134 -0.3464  0.4667  0.3214
    9MOL      O 5520   2.442   3.896   3.444  0.1782 -0.1781  0.0728
    9MOL      O 5521   2.388   4.131   3.453  0.4592  0.3904 -0.6021
    9MOL      C 5522   2.614   4.067   3.348 -0.0288 -0.4455 -0.2572
    9MOL      F 5523   2.674   4.090   3.467 -0.4917 -0.0125 -0.4687
    9MOL      F 5524   2.689   3.974   3.290  0.7565  0.1303 -0.3732
    9MOL      F 5525   2.634   4.181   3.266  0.5185  0.2557 -0.0217
    9MOL      O 5526   2.698   3.574   1.354  0.0259  0.1379 -0.1250
    9MOL      C 5527   2.826   3.567   1.400 -0.0195 -0.6590  0.1842
    9MOL      C 5528   2.828   3.548   1.549 -0.1454  0.8127  0.3863
    9MOL      O 5529   2.914   3.578   1.321 -0.1763  0.3966  0.0365
    9MOL      C 5530   2.884   3.635   1.637  0.2771  0.1813 -0.1227
    9MOL      C 5531   2.773   3.425   1.586  0.3521 -0.7188 -0.7223
    9MOL      C 5532   2.865   3.606   1.769 -0.1664  0.7829  0.0731
    9MOL      C 5533   2.970   3.752   1.586  0.1116  0.0103 -0.1355
    9MOL      C 5534   2.769   3.390   1.718  0.0824 -0.6709 -0.2719
    9MOL      H 5535   2.741   3.355   1.510  0.7343 -0.9371 -0.6824
    9MOL      C 5536   2.800   3.490   1.819  0.4544 -0.1466 -0.2581
    9MOL      H 5537   2.897   3.677   1.844  1.6749 -0.5838  0.6507
    9MOL      F 5538   2.962   3.856   1.671 -0.2149  0.2527  0.3847
    9MOL      F 5539   2.931   3.804   1.468 -0.1088  0.7674 -0.3233
    9MOL      C 5540   3.119   3.713   1.586 -0.0810  0.3601  0.6733
    9MOL      C 5541   2.719   3.248   1.745 -0.0093 -0.2073 -0.8185
    9MOL      C 5542   2.776   3.470   1.965 -0.2446 -0.7793 -0.0915
    9MOL      O 5543   3.162   3.692   1.726 -0.0700 -0.3016 -0.4952
    9MOL      F 5544   3.128   3.598   1.516  0.3226 -0.0561  0.5615
    9MOL      F 5545   3.191   3.810   1.510 -0.0937  0.4345  0.1826
    9MOL      F 5546   2.763   3.199   1.862  0.2976  0.1510  0.0103
    9MOL      F 5547   2.770   3.160   1.662 -0.0056 -0.4658  0.0328
    9MOL      C 5548   2.563   3.231   1.738 -0.3021  0.0569  0.4252
    9MOL      O 5549   2.870   3.528   2.045 -0.2317  0.5798 -0.1574
    9MOL      O 5550   2.676   3.410   1.997  0.0086  0.3579 -0.6168
    9MOL      C 5551   3.267   3.596   1.757  1.0569  0.2267 -0.3524
    9MOL      F 5552   2.530   3.114   1.767 -0.1202 -0.2133 -0.0101
    9MOL      F 5553   2.492   3.318   1.818  0.2118  0.3332  0.3344
    9MOL      O 5554   2.522   3.259   1.599  0.0193  0.2874 -0.2604
    9MOL      C 5555   2.839   3.524   2.188 -0.3017  0.2717  0.3100
    9MOL      C 5556   3.292   3.568   1.908  0.5928  0.0430 -0.2478
    9MOL      F 5557   3.378   3.635   1.707 -0.4188  0.4433 -0.1422
    9MOL      F 5558   3.252   3.477   1.698 -0.5618 -0.1714  0.3920
    9MOL      C 5559   2.384   3.246   1.558  0.3078 -0.3547 -0.0714
    9MOL      H 5560   2.752   3.588   2.204 -0.5244 -0.1473  0.8080
    9MOL      H 5561   2.824   3.422   2.226 -0.7556  0.1700 -0.1391
    9MOL      C 5562   2.962   3.586   2.256  0.6728  0.0565  0.2610
    9MOL      F 5563   3.358   3.461   1.937 -0.4039  0.1371 -0.5349
    9MOL      F 5564   3.174   3.540   1.957 -0.3614 -0.1431 -0.0949
    9MOL      S 5565   3.372   3.714   1.985 -0.1016  0.2732  0.0880
    9MOL      F 5566   2.306   3.328   1.629 -0.1319 -0.0562 -0.2769
    9MOL      F 5567   2.318   3.130   1.583  0.8447 -0.4724 -0.5423
    9MOL      C 5568   2.372   3.279   1.405  0.3296  0.3945 -0.1029
    9MOL      H 5569   3.048   3.517   2.252 -0.0910 -0.9319  0.6176
    9MOL      H 5570   2.984   3.674   2.193  0.3046 -0.3279 -0.4173
    9MOL      N 5571   3.314   3.842   1.929  0.4651 -0.8613 -0.3118
    9MOL      O 5572   3.337   3.708   2.129  0.3423 -0.0580  0.4825
    9MOL      O 5573   3.516   3.698   1.966 -0.2317 -0.2209  0.3302
    9MOL      F 5574   2.415   3.405   1.381  0.6463  0.4911 -0.1103
    9MOL      F 5575   2.452   3.189   1.336  0.1736 -0.6842  0.0747
    9MOL      S 5576   2.197   3.276   1.343  0.3848  0.3553 -0.0491
    9MOL      S 5577   3.407   3.963   1.923  0.3639  0.1389 -0.7193
    9MOL      N 5578   2.127   3.408   1.383  0.0187 -0.1027 -0.5915
    9MOL      O 5579   2.113   3.153   1.368  0.1515 -0.4248 -0.3081
    9MOL      O 5580   2.225   3.272   1.203 -0.1302  0.4982 -0.4884
    9MOL      O 5581   3.328   4.089   1.919  0.7106  0.2979  0.3519
    9MOL      O 5582   3.521   3.961   2.013 -0.1135 -0.0552 -0.2512
    9MOL      C 5583   3.473   3.963   1.751  0.8089  0.3521 -0.3584
    9MOL      S 5584   1.979   3.420   1.422 -0.1128 -0.0314  0.0832
    9MOL      F 5585   3.559   3.858   1.731 -0.0811 -0.2951 -0.5697
    9MOL      F 5586   3.538   4.076   1.723 -0.5096  0.3773  0.4559
    9MOL      F 5587   3.373   3.951   1.656  0.1075  0.1266 -0.1722
    9MOL      O 5588   1.887   3.330   1.357  0.4836 -0.0791  0.1365
    9MOL      O 5589   1.942   3.559   1.426  0.1894 -0.2904  0.1410
    9MOL      C 5590   1.955   3.368   1.605  0.0951  0.2044 -0.1505
    9MOL      F 5591   1.985   3.234   1.626  0.1299 -0.1672  0.2226
    9MOL      F 5592   2.047   3.435   1.682  0.6685 -0.0396  0.3264
    9MOL      F 5593   1.831   3.395   1.645  0.2649 -0.1733 -0.3912
    9MOL      O 5594   2.517   4.254   1.867  0.0784 -0.3890  0.4750
    9MOL      C 5595   2.453   4.151   1.806  0.5501  0.3619 -0.5773
    9MOL      C 5596   2.506   4.108   1.673  0.2291  0.3859 -0.3204
    9MOL      O 5597   2.344   4.107   1.846 -0.0937  0.7023 -0.4362
    9MOL      C 5598   2.552   3.974   1.656 -0.6732 -0.1492 -0.0400
    9MOL      C 5599   2.512   4.195   1.563 -0.0100 -0.5994  0.0712
    9MOL      C 5600   2.610   3.940   1.537 -0.3206 -0.1148 -0.4637
    9MOL      C 5601   2.575   3.871   1.775 -0.0015 -0.2198  0.0898
    9MOL      C 5602   2.572   4.157   1.443 -0.0682 -0.0712 -0.5180
    9MOL      H 5603   2.454   4.287   1.572 -0.5207 -0.8773 -0.3381
    9MOL      C 5604   2.623   4.027   1.430 -0.1554  0.4262  0.3671
    9MOL      H 5605   2.656   3.842   1.527  0.0727  0.0062  0.1032
    9MOL      F 5606   2.557   3.918   1.901 -0.3310 -0.0085 -0.1876
    9MOL      F 5607   2.709   3.826   1.770  0.2162  0.2320 -0.3320
    9MOL      C 5608   2.492   3.732   1.771  0.7566  0.3950  0.2354
    9MOL      C 5609   2.564   4.257   1.321  0.0638  0.0083  0.1364
    9MOL      C 5610   2.684   3.970   1.302 -0.9449 -0.1983  0.1096
    9MOL      O 5611   2.348   3.760   1.809 -0.2891  0.1165  0.3390
    9MOL      F 5612   2.512   3.661   1.653 -0.0561 -0.6080  0.1175
    9MOL      F 5613   2.554   3.648   1.861 -0.4009  0.0951  0.2911
    9MOL      F 5614   2.687   4.283   1.266  0.0227  0.3193 -0.3226
    9MOL      F 5615   2.536   4.381   1.354 -0.1506  0.2663  0.4509
    9MOL      C 5616   2.464   4.215   1.198 -0.1055 -0.6530  0.0747
    9MOL      O 5617   2.654   3.839   1.300  0.1713 -0.2467  0.7279
    9MOL      O 5618   2.747   4.032   1.217  0.5181  0.0120 -0.6112
    9MOL      C 5619   2.261   3.648   1.815  0.0268  1.5359  0.3029
    9MOL      F 5620   2.393   4.320   1.154 -0.0781  0.6806  0.2939
    9MOL      F 5621   2.546   4.167   1.103 -0.1049 -0.3282  0.2452
    9MOL      O 5622   2.373   4.116   1.239 -0.2059  0.3243 -0.2588
    9MOL      C 5623   2.712   3.757   1.196 -1.1127 -0.5316 -0.3765
    9MOL      C 5624   2.126   3.710   1.862  0.1837  0.3724  0.5050
    9MOL      F 5625   2.284   3.553   1.902 -0.0142  0.1297  0.6250
    9MOL      F 5626   2.258   3.580   1.695 -0.7303 -0.0175 -0.0344
    9MOL      C 5627   2.296   4.046   1.137 -0.2623 -0.2978 -0.1100
    9MOL      H 5628   2.682   3.789   1.096 -0.9853 -0.4976 -0.4036
    9MOL      H 5629   2.821   3.764   1.197 -1.2246  3.3904 -0.9350
    9MOL      C 5630   2.665   3.611   1.220  0.2409 -0.0379  0.6766
    9MOL      F 5631   2.147   3.770   1.980  0.2394 -0.0745  0.1899
    9MOL      F 5632   2.038   3.615   1.893  0.5452  0.1390 -0.0451
    9MOL      S 5633   2.052   3.814   1.738  0.2435  0.0004 -0.4884
    9MOL      F 5634   2.382   3.977   1.064 -0.1878  0.0021 -0.0026
    9MOL      F 5635   2.229   4.141   1.067 -0.0721 -0.0068 -0.1625
    9MOL      C 5636   2.208   3.935   1.214  0.0800 -0.2934  0.7814
    9MOL      H 5637   2.559   3.605   1.193 -0.3319  2.2907  2.1371
    9MOL      H 5638   2.732   3.555   1.153 -1.9163 -1.0666 -0.6964
    9MOL      N 5639   1.924   3.874   1.800  0.2124 -0.4022  0.2588
    9MOL      O 5640   2.146   3.922   1.726  0.0458 -0.4783  0.0880
    9MOL      O 5641   2.032   3.731   1.613 -0.5037 -0.1942 -0.0153
    9MOL      F 5642   2.161   3.851   1.120 -0.0852  0.2513 -0.5194
    9MOL      F 5643   2.298   3.863   1.286 -0.6178 -0.6033  0.3536
    9MOL      S 5644   2.079   4.007   1.320  0.2252  0.1869  0.0057
    9MOL      S 5645   1.797   3.876   1.719 -0.0292  0.1187 -0.1198
    9MOL      N 5646   2.137   4.062   1.453 -0.1455  0.6320 -0.5820
    9MOL      O 5647   2.007   3.881   1.358 -0.0342 -0.3812  0.0752
    9MOL      O 5648   1.987   4.103   1.254 -0.7486 -0.2595 -0.0229
    9MOL      O 5649   1.703   3.974   1.778  0.1656  0.2753 -0.2996
    9MOL      O 5650   1.826   3.904   1.581 -0.2914 -0.1165  0.1829
    9MOL      C 5651   1.714   3.711   1.722  0.1391  0.0654  0.0980
    9MOL      S 5652   2.059   4.168   1.526 -0.1661 -0.0005  0.0736
    9MOL      F 5653   1.580   3.703   1.746 -0.0711 -0.0738 -0.6660
    9MOL      F 5654   1.762   3.626   1.814 -0.5913  0.3781  0.0333
    9MOL      F 5655   1.738   3.656   1.600 -0.1556 -0.1551 -0.3996
    9MOL      O 5656   2.079   4.170   1.670 -0.5089 -0.2564  0.4530
    9MOL      O 5657   1.915   4.175   1.496  0.0144 -0.2384 -0.0328
    9MOL      C 5658   2.120   4.336   1.473 -0.4032 -0.5874  0.2675
    9MOL      F 5659   2.256   4.353   1.480  0.0505  0.3908  0.0656
    9MOL      F 5660   2.082   4.362   1.341  0.2899  0.1740  0.2685
    9MOL      F 5661   2.064   4.435   1.550  0.0085 -0.2522  0.4379
    9MOL      O 5662   1.866   4.830   2.490 -0.5444  0.6574  0.5668
    9MOL      C 5663   1.856   4.756   2.372 -0.4105  0.0614  0.3045
    9MOL      C 5664   1.980   4.683   2.329  0.4291 -0.1666  0.2249
    9MOL      O 5665   1.764   4.765   2.294  0.1934  0.2674 -0.5803
    9MOL      C 5666   1.990   4.543   2.341  0.1560 -0.2594 -0.1251
    9MOL      C 5667   2.084   4.766   2.283  0.0170  0.2507 -0.4779
    9MOL      C 5668   2.120   4.493   2.306  0.4592  0.2416 -0.1314
    9MOL      C 5669   1.887   4.445   2.398  0.2230 -0.3856 -0.2739
    9MOL      C 5670   2.206   4.710   2.238 -0.0781  0.1588 -0.0471
    9MOL      H 5671   2.072   4.873   2.294  0.8139  0.4967 -1.7388
    9MOL      C 5672   2.224   4.570   2.257  0.1619  0.3208 -0.1625
    9MOL      H 5673   2.144   4.390   2.330  1.1787  0.2586 -0.7214
    9MOL      F 5674   1.761   4.498   2.419 -0.4623  0.1873 -0.0479
    9MOL      F 5675   1.931   4.399   2.513 -0.4683  0.7997 -0.1751
    9MOL      C 5676   1.858   4.331   2.291 -0.0727  0.9301 -0.0555
    9MOL      C 5677   2.313   4.811   2.209  0.0768  0.3977  0.4190
    9MOL      C 5678   2.348   4.496   2.220 -0.0852 -0.6639 -0.4251
    9MOL      O 5679   1.855   4.388   2.156  0.8638  0.7993 -0.4095
    9MOL      F 5680   1.953   4.235   2.301  0.3713  0.7787 -0.1309
    9MOL      F 5681   1.737   4.266   2.311 -0.4893 -0.4738  0.1675
    9MOL      F 5682   2.444   4.780   2.218  0.1600 -0.0825 -0.3105
    9MOL      F 5683   2.299   4.911   2.297  0.0264  0.0169 -0.2531
    9MOL      C 5684   2.290   4.863   2.062 -0.7568  0.4423  0.2582
    9MOL      O 5685   2.379   4.521   2.090 -0.1459 -0.0504 -0.2912
    9MOL      O 5686   2.398   4.402   2.293  0.2884 -0.1364 -0.1812
    9MOL      C 5687   1.847   4.308   2.038  0.5488  0.3158  0.0111
    9MOL      F 5688   2.390   4.950   2.022  0.4198  0.2616  0.1574
    9MOL      F 5689   2.300   4.763   1.965  0.0076 -0.3734 -0.2784
    9MOL      O 5690   2.158   4.934   2.057  0.2406  0.1948 -0.2003
    9MOL      C 5691   2.492   4.455   2.029  0.3321  0.2158  0.4963
    9MOL      C 5692   1.840   4.397   1.907  1.0014  0.6861  0.7421
    9MOL      F 5693   1.734   4.235   2.047  0.0664 -0.1257 -0.4859
    9MOL      F 5694   1.951   4.210   2.030 -0.2042 -0.0587 -0.6215
    9MOL      C 5695   2.106   4.974   1.930  0.2230  0.2290  0.3419
    9MOL      H 5696   2.506   4.488   1.925  0.5100 -0.9643  0.1185
    9MOL      H 5697   2.587   4.469   2.083  0.0878 -0.2089  1.0458
    9MOL      C 5698   2.470   4.301   2.003  0.0389 -0.4587 -0.0511
    9MOL      F 5699   1.843   4.298   1.813  0.4778 -0.5014 -0.4446
    9MOL      F 5700   1.959   4.455   1.886  0.0286 -0.3308 -0.0509
    9MOL      S 5701   1.687   4.506   1.900 -0.0541 -0.2764 -0.2713
    9MOL      F 5702   2.073   4.875   1.854  0.0259  0.2412 -0.0853
    9MOL      F 5703   2.192   5.036   1.846  0.0387  0.0803 -1.0119
    9MOL      C 5704   1.990   5.077   1.950 -0.3122 -0.5636  0.2266
    9MOL      H 5705   2.512   4.230   2.075  1.1440  0.9455  0.7131
    9MOL      H 5706   2.361   4.293   2.014 -0.2724 -0.5524 -2.4780
    9MOL      N 5707   1.567   4.408   1.926  0.0556 -0.2642  0.4080
    9MOL      O 5708   1.709   4.586   2.022 -0.5103  0.7339  0.2143
    9MOL      O 5709   1.690   4.589   1.782 -0.3373  0.0981  0.1128
    9MOL      F 5710   2.032   5.184   2.018  0.3063  0.3813 -0.5030
    9MOL      F 5711   1.954   5.126   1.835  0.3854 -0.2440  0.2163
    9MOL      S 5712   1.846   5.009   2.038 -0.2122 -0.1348 -0.0629
    9MOL      S 5713   1.500   4.352   1.802 -0.0762  0.0444 -0.1961
    9MOL      N 5714   1.723   5.110   2.036  0.1470  0.1282 -0.0893
    9MOL      O 5715   1.890   4.998   2.175 -0.3036 -0.6013 -0.0028
    9MOL      O 5716   1.798   4.878   1.990 -0.2567 -0.4089  0.5299
    9MOL      O 5717   1.568   4.367   1.671  0.1589  0.1748 -0.4590
    9MOL      O 5718   1.453   4.214   1.827 -0.1571  0.0370 -0.1106
    9MOL      C 5719   1.350   4.460   1.771  0.2604  1.0953 -0.0914
    9MOL      S 5720   1.578   5.060   2.047  0.1077  0.1943  0.0768
    9MOL      F 5721   1.286   4.436   1.656 -0.3009  0.6955  0.5810
    9MOL      F 5722   1.379   4.591   1.757  0.1557  0.0123 -0.0411
    9MOL      F 5723   1.258   4.460   1.880 -0.2431 -0.0759  0.3139
    9MOL      O 5724   1.494   5.159   2.109 -0.0622 -0.4188  0.6440
    9MOL      O 5725   1.571   4.931   2.120  0.4007  0.6033 -0.5267
    9MOL      C 5726   1.515   5.038   1.873 -0.3365  0.4093  0.3894
    9MOL      F 5727   1.581   4.935   1.815 -0.4173  0.6993  0.3211
    9MOL      F 5728   1.379   5.013   1.880  0.4922  0.7478  0.0673
    9MOL      F 5729   1.536   5.150   1.801  0.3430 -0.0121  0.1263
    9MOL      O 5730   2.643   4.975   2.485  0.0637  0.2743 -0.3522
    9MOL      C 5731   2.605   5.056   2.590 -0.8833  0.8257 -0.1146
    9MOL      C 5732   2.464   5.035   2.628 -0.3657 -0.5092 -0.1410
    9MOL      O 5733   2.680   5.135   2.652 -0.5885  0.2073  0.2612
    9MOL      C 5734   2.379   5.145   2.671  0.1372 -0.3077 -0.1992
    9MOL      C 5735   2.423   4.902   2.630  0.8618 -0.3728  0.2513
    9MOL      C 5736   2.244   5.111   2.703 -0.2711  0.6251 -0.2609
    9MOL      C 5737   2.407   5.296   2.666 -0.5351 -0.2091  0.0421
    9MOL      C 5738   2.284   4.870   2.657 -0.3911  0.4049  0.6161
    9MOL      H 5739   2.493   4.823   2.602  0.5656 -0.0301 -1.6383
    9MOL      C 5740   2.196   4.975   2.693  0.1802  0.7870 -0.5089
    9MOL      H 5741   2.166   5.186   2.706  1.1691  2.1664  0.5197
    9MOL      F 5742   2.534   5.338   2.693 -0.2053 -0.2357 -0.2061
    9MOL      F 5743   2.335   5.364   2.759 -0.3606  0.6201 -0.0817
    9MOL      C 5744   2.367   5.359   2.531 -0.5233 -0.1227  0.1067
    9MOL      C 5745   2.254   4.717   2.646 -0.1884 -0.2964  0.4513
    9MOL      C 5746   2.046   4.951   2.708  0.1363 -0.1597 -0.4388
    9MOL      O 5747   2.423   5.279   2.423 -0.2482 -0.5869  0.2081
    9MOL      F 5748   2.231   5.374   2.525 -0.0191 -0.2094 -0.0091
    9MOL      F 5749   2.414   5.486   2.527 -0.1303  0.4763 -0.3836
    9MOL      F 5750   2.321   4.653   2.549  0.3854 -0.0019 -0.1288
    9MOL      F 5751   2.128   4.689   2.610 -0.0194  0.0067 -0.1668
    9MOL      C 5752   2.276   4.644   2.777 -0.5544  0.0241 -0.4689
    9MOL      O 5753   1.966   5.049   2.650  0.2641  0.0041 -0.2646
    9MOL      O 5754   2.006   4.866   2.787  0.0982 -0.1230  0.4464
    9MOL      C 5755   2.368   5.295   2.291 -0.4220 -0.7026  0.7318
    9MOL      F 5756   2.184   4.695   2.868 -0.3105 -0.2002  0.2663
    9MOL      F 5757   2.245   4.508   2.763 -0.1259 -0.3216  0.0688
    9MOL      O 5758   2.412   4.660   2.814 -0.0450 -0.7309 -0.2190
    9MOL      C 5759   1.821   5.022   2.631 -0.1105  0.9154 -0.4384
    9MOL      C 5760   2.471   5.258   2.183  0.2437  0.6559 -0.5218
    9MOL      F 5761   2.333   5.421   2.269 -0.5961  0.4449  0.0734
    9MOL      F 5762   2.260   5.220   2.284 -0.1076 -0.3096 -0.1383
    9MOL      C 5763   2.454   4.592   2.942 -0.0699 -1.3588 -0.0034
    9MOL      H 5764   1.781   4.966   2.716  1.0218 -1.6009 -1.4670
    9MOL      H 5765   1.774   5.122   2.632 -0.5123  0.7474 -1.3120
    9MOL      C 5766   1.794   4.952   2.498 -0.2097 -0.2002  0.0336
    9MOL      F 5767   2.421   5.276   2.056 -0.1042  0.2559 -0.2188
    9MOL      F 5768   2.506   5.131   2.197  0.2284 -0.5669 -0.3203
    9MOL      S 5769   2.619   5.367   2.222 -0.1095  0.0785  0.0945
    9MOL      F 5770   2.556   4.510   2.923  0.0562 -0.1128  0.1038
    9MOL      F 5771   2.356   4.511   2.994  0.6681 -0.9433 -0.0643
    9MOL      C 5772   2.493   4.702   3.058 -0.0972  0.2233 -0.1268
    9MOL      H 5773   1.692   4.913   2.486 -1.0609  2.2273 -1.4628
    9MOL      H 5774   1.813   5.018   2.412  0.6318  0.3138  0.6002
    9MOL      N 5775   2.674   5.344   2.360 -0.3500 -0.0742 -0.3013
    9MOL      O 5776   2.723   5.344   2.120  0.9728 -0.2473 -0.2089
    9MOL      O 5777   2.599   5.507   2.191  0.3541 -0.7326 -0.2445
    9MOL      F 5778   2.604   4.779   3.021  0.0642  0.1975 -0.0843
    9MOL      F 5779   2.393   4.785   3.064 -0.4484 -0.5055  0.2271
    9MOL      S 5780   2.522   4.625   3.223 -0.0606  0.1256 -0.0550
    9MOL      S 5781   2.812   5.411   2.389 -0.0039 -0.0402 -0.1122
    9MOL      N 5782   2.629   4.512   3.207 -0.2961  0.1437  0.3162
    9MOL      O 5783   2.392   4.560   3.252  0.7424 -0.6601 -0.3378
    9MOL      O 5784   2.558   4.734   3.310  0.4894 -0.3559  0.5854
    9MOL      O 5785   2.903   5.316   2.452  0.3376  0.0832  0.1339
    9MOL      O 5786   2.873   5.479   2.274  0.2391  0.2441 -0.0713
    9MOL      C 5787   2.798   5.535   2.530 -0.5827 -0.1223  0.8450
    9MOL      S 5788   2.782   4.537   3.222  0.3573  0.0909  0.0128
    9MOL      F 5789   2.907   5.617   2.532 -0.5824  0.3431 -0.7830
    9MOL      F 5790   2.774   5.488   2.653 -0.7622  0.3001 -0.4879
    9MOL      F 5791   2.691   5.622   2.511  0.0293  0.1520  0.2663
    9MOL      O 5792   2.810   4.570   3.363 -0.2651 -0.0159 -0.1183
    9MOL      O 5793   2.822   4.651   3.140  0.7680  0.3264 -0.1196
    9MOL      C 5794   2.891   4.397   3.188  0.3674  0.1001 -0.0530
    9MOL      F 5795   2.885   4.304   3.287  0.0000 -0.3863  0.6437
    9MOL      F 5796   2.860   4.336   3.068 -0.4170  0.1958  0.2322
[truncated: 128,441 more chars]
