# Supplementary material for: Effect of Plasticizers on Performance in Single-Ion Conducting Polymer Electrolytes: Implications for Lithium-Ion Batteries
Source: Energy Fuels. 2026 Apr 11;40(16):9105–14. doi: 10.1021/acs.energyfuels.6c00725 (PMC13112336; doi:10.1021/acs.energyfuels.6c00725)
Supplement: Supplementary file 2 [file ef6c00725_si_002.zip › inputs and trajactory/10%PC.gro]

Built with Packmol
 7657
    1MOL      O    1   2.639   2.452   5.708
    1MOL      C    2   2.600   2.529   5.601
    1MOL      C    3   2.497   2.637   5.644
    1MOL      O    4   2.636   2.505   5.484
    1MOL      C    5   2.534   2.772   5.636
    1MOL      C    6   2.371   2.592   5.681
    1MOL      C    7   2.433   2.859   5.668
    1MOL      C    8   2.677   2.821   5.613
    1MOL      C    9   2.264   2.683   5.710
    1MOL      H   10   2.354   2.485   5.672
    1MOL      C   11   2.294   2.816   5.691
    1MOL      H   12   2.445   2.967   5.672
    1MOL      F   13   2.769   2.723   5.602
    1MOL      F   14   2.709   2.878   5.729
    1MOL      C   15   2.711   2.917   5.497
    1MOL      C   16   2.134   2.618   5.762
    1MOL      C   17   2.194   2.931   5.694
    1MOL      O   18   2.678   2.859   5.371
    1MOL      F   19   2.638   3.031   5.513
    1MOL      F   20   2.838   2.953   5.509
    1MOL      F   21   2.061   2.707   5.828
    1MOL      F   22   2.166   2.526   5.858
    1MOL      C   23   2.050   2.549   5.650
    1MOL      O   24   2.064   2.898   5.656
    1MOL      O   25   2.222   3.044   5.732
    1MOL      C   26   2.695   2.938   5.246
    1MOL      F   27   2.100   2.426   5.623
    1MOL      F   28   1.922   2.534   5.697
    1MOL      O   29   2.060   2.629   5.537
    1MOL      C   30   1.976   3.010   5.637
    1MOL      C   31   2.778   2.860   5.137
    1MOL      F   32   2.769   3.047   5.280
    1MOL      F   33   2.582   2.987   5.193
    1MOL      C   34   1.989   2.601   5.411
    1MOL      H   35   2.009   3.098   5.694
    1MOL      H   36   1.972   3.032   5.531
    1MOL      C   37   1.840   2.973   5.704
    1MOL      F   38   2.901   2.822   5.181
    1MOL      F   39   2.805   2.936   5.023
    1MOL      S   40   2.689   2.705   5.075
    1MOL      F   41   1.863   2.641   5.417
    1MOL      F   42   1.962   2.465   5.387
    1MOL      C   43   2.059   2.666   5.288
    1MOL      H   44   1.759   3.046   5.688
    1MOL      H   45   1.816   2.878   5.655
    1MOL      H   46   1.853   2.954   5.811
    1MOL      N   47   2.546   2.744   5.035
    1MOL      O   48   2.768   2.651   4.962
    1MOL      O   49   2.692   2.622   5.192
    1MOL      F   50   2.024   2.589   5.177
    1MOL      F   51   2.013   2.788   5.263
    1MOL      S   52   2.238   2.671   5.306
    1MOL      S   53   2.491   2.762   4.889
    1MOL      N   54   2.273   2.532   5.356
    1MOL      O   55   2.267   2.779   5.400
    1MOL      O   56   2.280   2.703   5.163
    1MOL      O   57   2.591   2.760   4.786
    1MOL      O   58   2.392   2.662   4.855
    1MOL      C   59   2.398   2.919   4.855
    1MOL      S   60   2.326   2.423   5.253
    1MOL      F   61   2.450   3.032   4.908
    1MOL      F   62   2.270   2.915   4.899
    1MOL      F   63   2.393   2.933   4.718
    1MOL      O   64   2.469   2.445   5.248
    1MOL      O   65   2.278   2.436   5.116
    1MOL      C   66   2.296   2.266   5.324
    1MOL      F   67   2.171   2.228   5.291
    1MOL      F   68   2.385   2.173   5.293
    1MOL      F   69   2.298   2.285   5.459
    1MOL      O   70   3.032   1.765   4.975
    1MOL      C   71   3.074   1.783   5.098
    1MOL      C   72   2.967   1.837   5.193
    1MOL      O   73   3.194   1.780   5.128
    1MOL      C   74   2.828   1.809   5.187
    1MOL      C   75   3.011   1.928   5.297
    1MOL      C   76   2.743   1.884   5.274
    1MOL      C   77   2.761   1.708   5.102
    1MOL      C   78   2.934   1.987   5.401
    1MOL      H   79   3.118   1.945   5.302
    1MOL      C   80   2.791   1.972   5.378
    1MOL      H   81   2.636   1.862   5.272
    1MOL      F   82   2.685   1.625   5.186
    1MOL      F   83   2.843   1.612   5.060
    1MOL      C   84   2.669   1.765   4.983
    1MOL      C   85   3.013   2.024   5.524
    1MOL      C   86   2.686   2.030   5.477
    1MOL      O   87   2.750   1.840   4.885
    1MOL      F   88   2.598   1.666   4.931
    1MOL      F   89   2.582   1.848   5.043
    1MOL      F   90   3.089   1.918   5.564
    1MOL      F   91   2.935   2.034   5.635
    1MOL      C   92   3.109   2.150   5.517
    1MOL      O   93   2.721   2.157   5.518
    1MOL      O   94   2.582   1.981   5.509
    1MOL      C   95   2.673   1.892   4.769
    1MOL      F   96   3.137   2.187   5.643
    1MOL      F   97   3.224   2.118   5.450
    1MOL      O   98   3.045   2.259   5.443
    1MOL      C   99   2.634   2.208   5.628
    1MOL      C  100   2.770   1.962   4.675
    1MOL      F  101   2.577   1.980   4.809
    1MOL      F  102   2.623   1.795   4.704
    1MOL      C  103   3.104   2.392   5.450
    1MOL      H  104   2.533   2.232   5.596
    1MOL      H  105   2.621   2.136   5.711
    1MOL      C  106   2.718   2.330   5.683
    1MOL      F  107   2.717   1.987   4.550
    1MOL      F  108   2.881   1.886   4.650
    1MOL      S  109   2.806   2.126   4.742
    1MOL      F  110   3.239   2.389   5.434
    1MOL      F  111   3.085   2.446   5.571
    1MOL      C  112   3.039   2.487   5.346
    1MOL      H  113   2.769   2.292   5.773
    1MOL      H  114   2.800   2.352   5.615
    1MOL      N  115   2.678   2.211   4.715
    1MOL      O  116   2.843   2.106   4.885
    1MOL      O  117   2.923   2.163   4.662
    1MOL      F  118   2.944   2.553   5.413
    1MOL      F  119   3.127   2.584   5.309
    1MOL      S  120   2.968   2.404   5.199
    1MOL      S  121   2.681   2.347   4.786
    1MOL      N  122   3.060   2.284   5.156
    1MOL      O  123   2.959   2.511   5.100
    1MOL      O  124   2.836   2.372   5.256
    1MOL      O  125   2.813   2.401   4.834
    1MOL      O  126   2.616   2.461   4.713
    1MOL      C  127   2.579   2.328   4.940
    1MOL      S  128   3.129   2.260   5.020
    1MOL      F  129   2.642   2.293   5.057
    1MOL      F  130   2.483   2.234   4.926
    1MOL      F  131   2.511   2.437   4.969
    1MOL      O  132   3.101   2.350   4.909
    1MOL      O  133   3.126   2.123   4.986
    1MOL      C  134   3.315   2.291   5.044
    1MOL      F  135   3.331   2.407   5.101
    1MOL      F  136   3.368   2.193   5.124
    1MOL      F  137   3.381   2.289   4.931
    1MOL      O  138   3.655   1.994   4.132
    1MOL      C  139   3.642   1.898   4.229
    1MOL      C  140   3.553   1.933   4.344
    1MOL      O  141   3.691   1.785   4.222
    1MOL      C  142   3.586   1.909   4.478
    1MOL      C  143   3.429   1.999   4.313
    1MOL      C  144   3.484   1.938   4.575
    1MOL      C  145   3.724   1.857   4.527
    1MOL      C  146   3.336   2.041   4.409
    1MOL      H  147   3.417   2.028   4.209
    1MOL      C  148   3.363   2.003   4.539
    1MOL      H  149   3.497   1.915   4.681
    1MOL      F  150   3.748   1.928   4.644
    1MOL      F  151   3.825   1.895   4.443
    1MOL      C  152   3.727   1.703   4.554
    1MOL      C  153   3.220   2.132   4.362
    1MOL      C  154   3.260   2.003   4.654
    1MOL      O  155   3.589   1.647   4.559
    1MOL      F  156   3.798   1.645   4.457
    1MOL      F  157   3.810   1.679   4.657
    1MOL      F  158   3.103   2.122   4.427
    1MOL      F  159   3.188   2.087   4.237
    1MOL      C  160   3.250   2.284   4.357
    1MOL      O  161   3.239   1.879   4.709
    1MOL      O  162   3.208   2.100   4.697
    1MOL      C  163   3.554   1.520   4.619
    1MOL      F  164   3.350   2.311   4.263
    1MOL      F  165   3.147   2.352   4.302
    1MOL      O  166   3.277   2.335   4.493
    1MOL      C  167   3.156   1.878   4.823
    1MOL      C  168   3.417   1.484   4.569
    1MOL      F  169   3.553   1.539   4.755
    1MOL      F  170   3.649   1.424   4.600
    1MOL      C  171   3.335   2.471   4.500
    1MOL      H  172   3.208   1.924   4.908
    1MOL      H  173   3.061   1.929   4.803
    1MOL      C  174   3.120   1.739   4.860
    1MOL      F  175   3.338   1.590   4.584
    1MOL      F  176   3.358   1.383   4.636
    1MOL      S  177   3.422   1.448   4.389
    1MOL      F  178   3.292   2.552   4.394
    1MOL      F  179   3.469   2.460   4.490
    1MOL      C  180   3.301   2.548   4.633
    1MOL      H  181   3.084   1.689   4.769
    1MOL      H  182   3.205   1.682   4.898
    1MOL      N  183   3.496   1.309   4.372
    1MOL      O  184   3.279   1.437   4.361
    1MOL      O  185   3.476   1.560   4.314
    1MOL      F  186   3.355   2.489   4.741
    1MOL      F  187   3.340   2.677   4.634
    1MOL      S  188   3.117   2.549   4.656
    1MOL      S  189   3.599   1.294   4.259
    1MOL      N  190   3.055   2.624   4.543
    1MOL      O  191   3.085   2.604   4.786
    1MOL      O  192   3.075   2.413   4.648
    1MOL      O  193   3.525   1.288   4.134
    1MOL      O  194   3.682   1.413   4.236
    1MOL      C  195   3.700   1.146   4.278
    1MOL      S  196   2.966   2.754   4.564
    1MOL      F  197   3.803   1.170   4.367
    1MOL      F  198   3.764   1.112   4.159
    1MOL      F  199   3.634   1.039   4.312
    1MOL      O  200   2.858   2.721   4.663
    1MOL      O  201   2.909   2.805   4.442
    1MOL      C  202   3.047   2.900   4.639
    1MOL      F  203   3.083   2.887   4.762
    1MOL      F  204   3.148   2.950   4.570
    1MOL      F  205   2.955   2.995   4.651
    1MOL      O  206   2.881   1.812   3.579
    1MOL      C  207   2.970   1.740   3.653
    1MOL      C  208   3.103   1.812   3.670
    1MOL      O  209   2.944   1.635   3.709
    1MOL      C  210   3.221   1.776   3.605
    1MOL      C  211   3.104   1.925   3.746
    1MOL      C  212   3.337   1.861   3.622
    1MOL      C  213   3.231   1.650   3.517
    1MOL      C  214   3.215   2.010   3.773
    1MOL      H  215   3.007   1.950   3.788
    1MOL      C  216   3.339   1.970   3.717
    1MOL      H  217   3.432   1.826   3.582
    1MOL      F  218   3.164   1.669   3.399
    1MOL      F  219   3.151   1.546   3.571
    1MOL      C  220   3.376   1.591   3.482
    1MOL      C  221   3.204   2.133   3.865
    1MOL      C  222   3.465   2.035   3.747
    1MOL      O  223   3.442   1.569   3.615
    1MOL      F  224   3.358   1.468   3.420
    1MOL      F  225   3.440   1.683   3.404
    1MOL      F  226   3.306   2.136   3.953
    1MOL      F  227   3.095   2.117   3.951
    1MOL      C  228   3.176   2.270   3.790
    1MOL      O  229   3.532   1.983   3.853
    1MOL      O  230   3.511   2.124   3.673
    1MOL      C  231   3.584   1.543   3.630
    1MOL      F  232   3.274   2.284   3.696
    1MOL      F  233   3.065   2.257   3.723
    1MOL      O  234   3.170   2.378   3.892
    1MOL      C  235   3.655   2.049   3.901
    1MOL      C  236   3.622   1.593   3.773
    1MOL      F  237   3.654   1.617   3.537
    1MOL      F  238   3.599   1.410   3.618
    1MOL      C  239   3.182   2.516   3.855
    1MOL      H  240   3.733   2.065   3.825
    1MOL      H  241   3.617   2.141   3.946
    1MOL      C  242   3.720   1.959   4.011
    1MOL      F  243   3.626   1.728   3.791
    1MOL      F  244   3.746   1.560   3.807
    1MOL      S  245   3.505   1.529   3.900
    1MOL      F  246   3.089   2.550   3.760
    1MOL      F  247   3.296   2.540   3.791
    1MOL      C  248   3.177   2.606   3.976
    1MOL      H  249   3.687   1.858   3.985
    1MOL      H  250   3.828   1.976   4.010
    1MOL      N  251   3.381   1.605   3.886
    1MOL      O  252   3.487   1.388   3.881
    1MOL      O  253   3.569   1.557   4.030
    1MOL      F  254   3.223   2.550   4.089
    1MOL      F  255   3.264   2.708   3.951
    1MOL      S  256   3.014   2.676   4.016
    1MOL      S  257   3.274   1.595   3.991
    1MOL      N  258   2.970   2.792   3.923
    1MOL      O  259   3.015   2.732   4.150
    1MOL      O  260   2.916   2.568   4.001
    1MOL      O  261   3.156   1.605   3.910
    1MOL      O  262   3.277   1.478   4.079
    1MOL      C  263   3.284   1.744   4.102
    1MOL      S  264   2.832   2.861   3.936
    1MOL      F  265   3.399   1.809   4.083
    1MOL      F  266   3.264   1.707   4.229
    1MOL      F  267   3.184   1.832   4.070
    1MOL      O  268   2.796   2.886   4.077
    1MOL      O  269   2.735   2.771   3.888
    1MOL      C  270   2.816   3.012   3.843
    1MOL      F  271   2.847   3.000   3.711
    1MOL      F  272   2.696   3.068   3.858
    1MOL      F  273   2.905   3.105   3.889
    1MOL      O  274   2.355   2.429   3.986
    1MOL      C  275   2.373   2.360   3.867
    1MOL      C  276   2.470   2.249   3.883
    1MOL      O  277   2.303   2.375   3.766
    1MOL      C  278   2.596   2.254   3.823
    1MOL      C  279   2.425   2.128   3.947
    1MOL      C  280   2.651   2.130   3.792
    1MOL      C  281   2.651   2.379   3.759
    1MOL      C  282   2.484   2.005   3.921
    1MOL      H  283   2.333   2.130   4.004
    1MOL      C  284   2.602   2.011   3.847
    1MOL      H  285   2.742   2.114   3.734
    1MOL      F  286   2.775   2.394   3.798
    1MOL      F  287   2.592   2.496   3.797
    1MOL      C  288   2.665   2.373   3.605
    1MOL      C  289   2.422   1.881   3.990
    1MOL      C  290   2.662   1.880   3.816
    1MOL      O  291   2.546   2.321   3.555
    1MOL      F  292   2.688   2.495   3.552
    1MOL      F  293   2.775   2.306   3.568
    1MOL      F  294   2.411   1.909   4.120
    1MOL      F  295   2.499   1.768   4.004
    1MOL      C  296   2.282   1.830   3.943
    1MOL      O  297   2.596   1.824   3.711
    1MOL      O  298   2.763   1.837   3.877
    1MOL      C  299   2.529   2.306   3.410
    1MOL      F  300   2.290   1.816   3.811
    1MOL      F  301   2.254   1.701   3.982
    1MOL      O  302   2.178   1.926   3.969
    1MOL      C  303   2.657   1.711   3.651
    1MOL      C  304   2.394   2.235   3.382
    1MOL      F  305   2.633   2.247   3.350
    1MOL      F  306   2.524   2.430   3.360
    1MOL      C  307   2.036   1.890   3.989
    1MOL      H  308   2.716   1.649   3.719
    1MOL      H  309   2.581   1.649   3.601
    1MOL      C  310   2.748   1.767   3.541
    1MOL      F  311   2.382   2.204   3.248
    1MOL      F  312   2.286   2.312   3.412
    1MOL      S  313   2.381   2.083   3.480
    1MOL      F  314   1.971   1.994   4.042
    1MOL      F  315   2.019   1.786   4.068
    1MOL      C  316   1.976   1.848   3.849
    1MOL      H  317   2.754   1.690   3.462
    1MOL      H  318   2.696   1.852   3.493
    1MOL      N  319   2.245   2.023   3.433
    1MOL      O  320   2.504   2.011   3.458
    1MOL      O  321   2.361   2.141   3.611
    1MOL      F  322   2.023   1.734   3.797
    1MOL      F  323   1.842   1.825   3.868
    1MOL      S  324   1.990   1.983   3.728
    1MOL      S  325   2.231   1.885   3.370
    1MOL      N  326   1.902   2.103   3.767
    1MOL      O  327   1.931   1.918   3.607
    1MOL      O  328   2.131   2.020   3.724
    1MOL      O  329   2.313   1.786   3.431
    1MOL      O  330   2.088   1.858   3.364
    1MOL      C  331   2.278   1.896   3.192
    1MOL      S  332   1.967   2.244   3.795
    1MOL      F  333   2.408   1.920   3.172
    1MOL      F  334   2.216   1.995   3.123
    1MOL      F  335   2.239   1.778   3.137
    1MOL      O  336   2.038   2.286   3.679
    1MOL      O  337   2.063   2.244   3.905
    1MOL      C  338   1.836   2.368   3.831
    1MOL      F  339   1.781   2.415   3.717
    1MOL      F  340   1.739   2.321   3.917
    1MOL      F  341   1.888   2.483   3.888
    1MOL      O  342   2.067   1.891   4.708
    1MOL      C  343   1.977   1.911   4.601
    1MOL      C  344   2.030   2.024   4.509
    1MOL      O  345   1.880   1.837   4.573
    1MOL      C  346   1.934   2.108   4.442
    1MOL      C  347   2.172   2.038   4.498
    1MOL      C  348   1.988   2.220   4.387
    1MOL      C  349   1.776   2.100   4.456
    1MOL      C  350   2.220   2.160   4.450
    1MOL      H  351   2.232   1.959   4.543
    1MOL      C  352   2.123   2.245   4.384
    1MOL      H  353   1.918   2.297   4.357
    1MOL      F  354   1.728   1.977   4.423
    1MOL      F  355   1.720   2.174   4.362
    1MOL      C  356   1.719   2.147   4.596
    1MOL      C  357   2.368   2.199   4.473
    1MOL      C  358   2.155   2.383   4.329
    1MOL      O  359   1.826   2.188   4.680
    1MOL      F  360   1.626   2.240   4.587
    1MOL      F  361   1.671   2.035   4.665
    1MOL      F  362   2.418   2.131   4.585
    1MOL      F  363   2.376   2.327   4.509
    1MOL      C  364   2.458   2.169   4.349
    1MOL      O  365   2.172   2.398   4.198
    1MOL      O  366   2.168   2.474   4.408
    1MOL      C  367   1.817   2.231   4.820
    1MOL      F  368   2.502   2.044   4.338
    1MOL      F  369   2.388   2.194   4.235
    1MOL      O  370   2.563   2.260   4.361
    1MOL      C  371   2.186   2.532   4.141
    1MOL      C  372   1.961   2.262   4.871
    1MOL      F  373   1.754   2.141   4.897
    1MOL      F  374   1.740   2.342   4.834
    1MOL      C  375   2.680   2.260   4.280
    1MOL      H  376   2.085   2.577   4.141
    1MOL      H  377   2.251   2.594   4.204
    1MOL      C  378   2.233   2.510   3.996
    1MOL      F  379   2.047   2.159   4.851
    1MOL      F  380   1.959   2.276   5.006
    1MOL      S  381   2.036   2.413   4.811
    1MOL      F  382   2.663   2.225   4.151
    1MOL      F  383   2.769   2.165   4.332
    1MOL      C  384   2.756   2.400   4.280
    1MOL      H  385   2.154   2.466   3.934
    1MOL      H  386   2.237   2.609   3.950
    1MOL      N  387   1.943   2.541   4.811
    1MOL      O  388   2.158   2.433   4.876
    1MOL      O  389   2.071   2.395   4.670
    1MOL      F  390   2.802   2.418   4.411
    1MOL      F  391   2.866   2.385   4.204
    1MOL      S  392   2.659   2.545   4.227
    1MOL      S  393   2.021   2.677   4.792
    1MOL      N  394   2.521   2.553   4.299
    1MOL      O  395   2.635   2.534   4.083
    1MOL      O  396   2.755   2.655   4.258
    1MOL      O  397   2.116   2.687   4.900
    1MOL      O  398   2.095   2.676   4.663
    1MOL      C  399   1.907   2.819   4.797
    1MOL      S  400   2.490   2.660   4.403
    1MOL      F  401   1.969   2.936   4.771
    1MOL      F  402   1.841   2.850   4.915
    1MOL      F  403   1.813   2.798   4.696
    1MOL      O  404   2.597   2.676   4.504
    1MOL      O  405   2.362   2.638   4.465
    1MOL      C  406   2.497   2.826   4.329
    1MOL      F  407   2.619   2.874   4.299
    1MOL      F  408   2.429   2.832   4.206
    1MOL      F  409   2.446   2.912   4.414
    1MOL      O  410   2.776   1.154   4.782
    1MOL      C  411   2.776   1.290   4.787
    1MOL      C  412   2.630   1.341   4.755
    1MOL      O  413   2.868   1.365   4.810
    1MOL      C  414   2.520   1.304   4.840
    1MOL      C  415   2.609   1.429   4.656
    1MOL      C  416   2.397   1.355   4.818
    1MOL      C  417   2.537   1.209   4.960
    1MOL      C  418   2.476   1.481   4.630
    1MOL      H  419   2.695   1.469   4.604
    1MOL      C  420   2.376   1.447   4.721
    1MOL      H  421   2.322   1.320   4.887
    1MOL      F  422   2.471   1.263   5.065
    1MOL      F  423   2.659   1.187   5.012
    1MOL      C  424   2.463   1.072   4.929
    1MOL      C  425   2.458   1.569   4.501
    1MOL      C  426   2.234   1.489   4.696
    1MOL      O  427   2.462   1.051   4.784
    1MOL      F  428   2.529   0.972   4.994
    1MOL      F  429   2.336   1.070   4.982
    1MOL      F  430   2.549   1.662   4.469
    1MOL      F  431   2.351   1.646   4.508
    1MOL      C  432   2.438   1.477   4.379
    1MOL      O  433   2.188   1.594   4.763
    1MOL      O  434   2.161   1.420   4.629
    1MOL      C  435   2.434   0.920   4.729
    1MOL      F  436   2.324   1.404   4.400
    1MOL      F  437   2.404   1.545   4.269
    1MOL      O  438   2.547   1.391   4.359
    1MOL      C  439   2.049   1.645   4.744
    1MOL      C  440   2.433   0.931   4.575
    1MOL      F  441   2.321   0.870   4.773
    1MOL      F  442   2.520   0.827   4.767
    1MOL      C  443   2.558   1.291   4.253
    1MOL      H  444   2.029   1.650   4.637
    1MOL      H  445   1.978   1.574   4.788
    1MOL      C  446   2.040   1.784   4.802
    1MOL      F  447   2.438   0.807   4.525
    1MOL      F  448   2.545   0.997   4.538
    1MOL      S  449   2.274   1.002   4.529
    1MOL      F  450   2.531   1.344   4.136
    1MOL      F  451   2.464   1.201   4.270
    1MOL      C  452   2.700   1.226   4.253
    1MOL      H  453   1.934   1.791   4.831
    1MOL      H  454   2.097   1.796   4.895
    1MOL      N  455   2.157   0.903   4.539
    1MOL      O  456   2.254   1.126   4.603
    1MOL      O  457   2.269   1.032   4.385
    1MOL      F  458   2.702   1.136   4.347
    1MOL      F  459   2.713   1.156   4.140
    1MOL      S  460   2.833   1.342   4.265
    1MOL      S  461   2.011   0.959   4.555
    1MOL      N  462   2.796   1.468   4.194
    1MOL      O  463   2.963   1.291   4.223
    1MOL      O  464   2.847   1.371   4.408
    1MOL      O  465   1.988   1.091   4.505
    1MOL      O  466   1.919   0.853   4.517
    1MOL      C  467   1.967   0.982   4.738
    1MOL      S  468   2.905   1.579   4.187
    1MOL      F  469   2.011   0.870   4.805
    1MOL      F  470   1.831   1.003   4.762
    1MOL      F  471   2.040   1.093   4.787
    1MOL      O  472   2.908   1.630   4.049
    1MOL      O  473   3.037   1.548   4.243
    1MOL      C  474   2.840   1.733   4.280
    1MOL      F  475   2.834   1.715   4.417
    1MOL      F  476   2.914   1.839   4.259
    1MOL      F  477   2.716   1.782   4.251
    1MOL      O  478   3.031   0.578   4.042
    1MOL      C  479   2.990   0.700   4.082
    1MOL      C  480   2.964   0.697   4.232
    1MOL      O  481   2.992   0.799   4.007
    1MOL      C  482   2.841   0.747   4.280
    1MOL      C  483   3.064   0.651   4.319
    1MOL      C  484   2.827   0.764   4.421
    1MOL      C  485   2.716   0.773   4.195
    1MOL      C  486   3.043   0.653   4.460
    1MOL      H  487   3.162   0.631   4.278
    1MOL      C  488   2.934   0.722   4.508
    1MOL      H  489   2.740   0.805   4.472
    1MOL      F  490   2.739   0.853   4.089
    1MOL      F  491   2.626   0.843   4.262
    1MOL      C  492   2.653   0.637   4.142
    1MOL      C  493   3.162   0.617   4.547
    1MOL      C  494   2.901   0.748   4.653
    1MOL      O  495   2.512   0.657   4.128
    1MOL      F  496   2.714   0.611   4.023
    1MOL      F  497   2.687   0.540   4.231
    1MOL      F  498   3.260   0.546   4.481
    1MOL      F  499   3.123   0.523   4.637
    1MOL      C  500   3.221   0.747   4.608
    1MOL      O  501   2.887   0.878   4.681
    1MOL      O  502   2.896   0.655   4.733
    1MOL      C  503   2.426   0.548   4.083
    1MOL      F  504   3.168   0.767   4.733
    1MOL      F  505   3.350   0.732   4.630
    1MOL      O  506   3.197   0.853   4.518
    1MOL      C  507   2.891   0.928   4.810
    1MOL      C  508   2.275   0.590   4.072
    1MOL      F  509   2.431   0.442   4.172
    1MOL      F  510   2.459   0.512   3.955
    1MOL      C  511   3.239   0.986   4.546
    1MOL      H  512   2.813   0.887   4.875
    1MOL      H  513   2.987   0.892   4.850
    1MOL      C  514   2.897   1.085   4.817
    1MOL      F  515   2.193   0.483   4.041
    1MOL      F  516   2.256   0.674   3.962
    1MOL      S  517   2.214   0.679   4.221
    1MOL      F  518   3.372   1.002   4.527
    1MOL      F  519   3.210   1.014   4.670
    1MOL      C  520   3.162   1.081   4.449
    1MOL      H  521   2.928   1.118   4.917
    1MOL      H  522   2.972   1.104   4.739
    1MOL      N  523   2.259   0.598   4.348
    1MOL      O  524   2.284   0.812   4.217
    1MOL      O  525   2.071   0.692   4.195
    1MOL      F  526   3.031   1.059   4.457
    1MOL      F  527   3.180   1.203   4.494
    1MOL      S  528   3.207   1.060   4.271
    1MOL      S  529   2.149   0.503   4.408
    1MOL      N  530   3.337   0.983   4.251
    1MOL      O  531   3.225   1.191   4.212
    1MOL      O  532   3.092   1.008   4.202
    1MOL      O  533   2.013   0.563   4.411
    1MOL      O  534   2.152   0.387   4.319
    1MOL      C  535   2.195   0.433   4.572
    1MOL      S  536   3.380   0.942   4.112
    1MOL      F  537   2.183   0.513   4.678
    1MOL      F  538   2.327   0.399   4.565
    1MOL      F  539   2.130   0.313   4.588
    1MOL      O  540   3.446   1.052   4.044
    1MOL      O  541   3.267   0.926   4.027
    1MOL      C  542   3.486   0.785   4.103
    1MOL      F  543   3.530   0.763   3.975
    1MOL      F  544   3.595   0.795   4.181
    1MOL      F  545   3.422   0.675   4.151
    1MOL      O  546   2.466   0.907   3.268
    1MOL      C  547   2.485   0.953   3.397
    1MOL      C  548   2.604   0.898   3.473
    1MOL      O  549   2.414   1.039   3.444
    1MOL      C  550   2.589   0.846   3.605
    1MOL      C  551   2.736   0.905   3.418
    1MOL      C  552   2.711   0.798   3.663
    1MOL      C  553   2.453   0.824   3.680
    1MOL      C  554   2.845   0.831   3.464
    1MOL      H  555   2.746   0.955   3.323
    1MOL      C  556   2.832   0.786   3.593
    1MOL      H  557   2.698   0.773   3.768
    1MOL      F  558   2.457   0.702   3.738
    1MOL      F  559   2.342   0.823   3.597
    1MOL      C  560   2.427   0.936   3.792
    1MOL      C  561   2.968   0.807   3.370
    1MOL      C  562   2.948   0.720   3.663
    1MOL      O  563   2.432   1.079   3.762
    1MOL      F  564   2.307   0.898   3.855
    1MOL      F  565   2.510   0.912   3.893
    1MOL      F  566   2.932   0.771   3.241
    1MOL      F  567   3.043   0.692   3.398
    1MOL      C  568   3.056   0.935   3.356
    1MOL      O  569   2.904   0.617   3.747
    1MOL      O  570   3.066   0.748   3.654
    1MOL      C  571   2.360   1.174   3.849
    1MOL      F  572   3.157   0.911   3.268
    1MOL      F  573   2.988   1.031   3.296
    1MOL      O  574   3.114   0.990   3.482
    1MOL      C  575   2.983   0.509   3.811
    1MOL      C  576   2.404   1.320   3.817
    1MOL      F  577   2.382   1.150   3.977
    1MOL      F  578   2.227   1.158   3.832
    1MOL      C  579   3.172   1.123   3.487
    1MOL      H  580   2.900   0.455   3.859
    1MOL      H  581   3.033   0.440   3.743
    1MOL      C  582   3.091   0.557   3.917
    1MOL      F  583   2.533   1.335   3.858
    1MOL      F  584   2.323   1.404   3.888
    1MOL      S  585   2.390   1.358   3.643
    1MOL      F  586   3.078   1.223   3.500
    1MOL      F  587   3.245   1.157   3.378
    1MOL      C  588   3.265   1.138   3.612
    1MOL      H  589   3.161   0.475   3.926
    1MOL      H  590   3.143   0.644   3.876
    1MOL      N  591   2.523   1.352   3.563
    1MOL      O  592   2.287   1.267   3.591
    1MOL      O  593   2.338   1.495   3.634
    1MOL      F  594   3.350   1.033   3.613
    1MOL      F  595   3.342   1.251   3.603
    1MOL      S  596   3.173   1.142   3.770
    1MOL      S  597   2.516   1.390   3.416
    1MOL      N  598   3.074   1.255   3.793
    1MOL      O  599   3.277   1.186   3.859
    1MOL      O  600   3.132   1.004   3.797
    1MOL      O  601   2.409   1.314   3.353
    1MOL      O  602   2.480   1.527   3.413
    1MOL      C  603   2.674   1.360   3.330
    1MOL      S  604   2.947   1.233   3.879
    1MOL      F  605   2.686   1.441   3.226
    1MOL      F  606   2.677   1.230   3.294
    1MOL      F  607   2.768   1.403   3.415
    1MOL      O  608   2.905   1.369   3.920
    1MOL      O  609   2.974   1.126   3.974
    1MOL      C  610   2.812   1.166   3.769
    1MOL      F  611   2.716   1.103   3.840
    1MOL      F  612   2.757   1.258   3.692
    1MOL      F  613   2.865   1.072   3.685
    1MOL      H  614   1.510   0.988   3.152
    1MOL      O  615   1.435   1.008   3.212
    1MOL      C  616   1.491   1.040   3.325
    1MOL      C  617   1.645   1.026   3.325
    1MOL      O  618   1.428   1.067   3.423
    1MOL      C  619   1.724   1.068   3.218
    1MOL      C  620   1.702   0.986   3.448
    1MOL      C  621   1.864   1.022   3.227
    1MOL      C  622   1.677   1.154   3.095
    1MOL      C  623   1.839   0.960   3.456
    1MOL      H  624   1.642   0.975   3.538
    1MOL      C  625   1.918   0.961   3.340
    1MOL      H  626   1.931   1.035   3.143
    1MOL      F  627   1.579   1.245   3.141
    1MOL      F  628   1.610   1.076   3.012
    1MOL      C  629   1.788   1.229   3.020
    1MOL      C  630   1.882   0.892   3.588
    1MOL      C  631   2.067   0.937   3.339
    1MOL      O  632   1.878   1.298   3.110
    1MOL      F  633   1.864   1.153   2.940
    1MOL      F  634   1.738   1.321   2.937
    1MOL      F  635   1.990   0.819   3.569
    1MOL      F  636   1.792   0.799   3.624
    1MOL      C  637   1.906   1.008   3.690
    1MOL      O  638   2.108   0.845   3.249
    1MOL      O  639   2.143   1.005   3.400
    1MOL      C  640   2.009   1.330   3.072
    1MOL      F  641   2.025   1.056   3.651
    1MOL      F  642   1.820   1.114   3.674
    1MOL      O  643   1.911   0.958   3.825
    1MOL      C  644   2.244   0.801   3.211
    1MOL      C  645   2.070   1.446   3.158
    1MOL      F  646   2.011   1.384   2.949
    1MOL      F  647   2.097   1.223   3.073
    1MOL      C  648   1.787   0.964   3.914
    1MOL      H  649   2.277   0.752   3.303
    1MOL      H  650   2.229   0.733   3.127
    1MOL      C  651   2.345   0.922   3.186
    1MOL      F  652   2.007   1.559   3.120
    1MOL      F  653   2.207   1.452   3.126
    1MOL      S  654   2.064   1.409   3.340
    1MOL      F  655   1.675   0.908   3.857
    1MOL      F  656   1.756   1.097   3.923
    1MOL      C  657   1.816   0.915   4.053
    1MOL      H  658   2.363   0.915   3.078
    1MOL      H  659   2.290   1.015   3.202
    1MOL      N  660   1.920   1.412   3.385
    1MOL      O  661   2.119   1.270   3.338
    1MOL      O  662   2.153   1.511   3.392
    1MOL      F  663   1.710   0.920   4.136
    1MOL      F  664   1.850   0.787   4.038
    1MOL      S  665   1.955   1.000   4.138
    1MOL      S  666   1.861   1.542   3.443
    1MOL      N  667   1.926   1.150   4.165
    1MOL      O  668   2.076   0.979   4.058
    1MOL      O  669   1.963   0.925   4.266
    1MOL      O  670   1.922   1.628   3.545
    1MOL      O  671   1.853   1.644   3.344
    1MOL      C  672   1.684   1.506   3.506
    1MOL      S  673   2.042   1.250   4.194
    1MOL      F  674   1.616   1.622   3.526
    1MOL      F  675   1.688   1.437   3.614
    1MOL      F  676   1.614   1.434   3.410
    1MOL      O  677   2.176   1.199   4.186
    1MOL      O  678   2.024   1.304   4.328
    1MOL      C  679   2.026   1.396   4.090
    1MOL      F  680   2.110   1.491   4.129
    1MOL      F  681   2.042   1.372   3.960
    1MOL      F  682   1.895   1.435   4.099
    2MOL      O  683   5.621   5.045   4.696
    2MOL      C  684   5.490   5.080   4.674
    2MOL      C  685   5.416   5.107   4.808
    2MOL      O  686   5.437   5.077   4.562
    2MOL      C  687   5.372   5.238   4.836
    2MOL      C  688   5.393   4.997   4.891
    2MOL      C  689   5.300   5.248   4.952
    2MOL      C  690   5.412   5.360   4.755
    2MOL      C  691   5.315   5.008   5.011
    2MOL      H  692   5.424   4.900   4.851
    2MOL      C  693   5.259   5.133   5.032
    2MOL      H  694   5.263   5.342   4.992
    2MOL      F  695   5.499   5.336   4.654
    2MOL      F  696   5.488   5.430   4.840
    2MOL      C  697   5.307   5.453   4.692
    2MOL      C  698   5.309   4.880   5.097
    2MOL      C  699   5.156   5.165   5.139
    2MOL      O  700   5.225   5.383   4.599
    2MOL      F  701   5.228   5.502   4.791
    2MOL      F  702   5.369   5.558   4.641
    2MOL      F  703   5.276   4.911   5.222
    2MOL      F  704   5.435   4.829   5.109
    2MOL      C  705   5.214   4.771   5.040
    2MOL      O  706   5.071   5.060   5.176
    2MOL      O  707   5.149   5.274   5.195
    2MOL      C  708   5.111   5.451   4.533
    2MOL      F  709   5.275   4.701   4.942
    2MOL      F  710   5.183   4.685   5.143
    2MOL      O  711   5.103   4.837   4.986
    2MOL      C  712   4.961   5.097   5.259
    2MOL      C  713   5.113   5.434   4.377
    2MOL      F  714   5.127   5.584   4.557
    2MOL      F  715   4.990   5.422   4.582
    2MOL      C  716   4.987   4.768   4.929
    2MOL      H  717   4.981   5.189   5.316
    2MOL      H  718   4.873   5.109   5.196
    2MOL      C  719   4.949   4.989   5.372
    2MOL      F  720   5.229   5.478   4.320
    2MOL      F  721   5.014   5.507   4.311
    2MOL      S  722   5.088   5.254   4.323
    2MOL      F  723   4.904   4.725   5.023
    2MOL      F  724   5.015   4.642   4.873
    2MOL      C  725   4.910   4.857   4.827
    2MOL      H  726   4.862   4.999   5.437
    2MOL      H  727   4.944   4.897   5.313
    2MOL      H  728   5.041   4.986   5.432
    2MOL      N  729   4.963   5.199   4.395
    2MOL      O  730   5.075   5.254   4.176
    2MOL      O  731   5.209   5.193   4.371
    2MOL      F  732   4.846   4.770   4.739
    2MOL      F  733   4.813   4.927   4.886
    2MOL      S  734   5.019   4.968   4.737
    2MOL      S  735   4.822   5.175   4.332
    2MOL      N  736   5.134   4.879   4.696
    2MOL      O  737   5.054   5.075   4.828
    2MOL      O  738   4.927   5.013   4.624
    2MOL      O  739   4.805   5.229   4.200
    2MOL      O  740   4.787   5.035   4.326
    2MOL      C  741   4.677   5.245   4.425
    2MOL      S  742   5.138   4.819   4.548
    2MOL      F  743   4.694   5.369   4.477
    2MOL      F  744   4.640   5.168   4.529
    2MOL      F  745   4.572   5.249   4.338
    2MOL      O  746   5.204   4.921   4.470
    2MOL      O  747   5.009   4.796   4.486
    2MOL      C  748   5.242   4.677   4.553
    2MOL      F  749   5.166   4.571   4.588
    2MOL      F  750   5.309   4.654   4.442
    2MOL      F  751   5.330   4.699   4.654
    2MOL      O  752   5.619   4.698   3.674
    2MOL      C  753   5.721   4.743   3.744
    2MOL      C  754   5.707   4.726   3.895
    2MOL      O  755   5.810   4.812   3.693
    2MOL      C  756   5.637   4.621   3.961
    2MOL      C  757   5.764   4.829   3.978
    2MOL      C  758   5.620   4.633   4.102
    2MOL      C  759   5.585   4.497   3.900
    2MOL      C  760   5.770   4.834   4.120
    2MOL      H  761   5.819   4.907   3.927
    2MOL      C  762   5.681   4.736   4.182
    2MOL      H  763   5.569   4.552   4.154
    2MOL      F  764   5.639   4.388   3.970
    2MOL      F  765   5.642   4.467   3.784
    2MOL      C  766   5.425   4.483   3.893
    2MOL      C  767   5.884   4.916   4.176
    2MOL      C  768   5.668   4.725   4.337
    2MOL      O  769   5.366   4.589   3.807
    2MOL      F  770   5.393   4.360   3.859
    2MOL      F  771   5.382   4.501   4.019
    2MOL      F  772   6.002   4.878   4.116
    2MOL      F  773   5.916   4.882   4.303
    2MOL      C  774   5.877   5.074   4.164
    2MOL      O  775   5.661   4.849   4.396
    2MOL      O  776   5.655   4.624   4.401
    2MOL      C  777   5.219   4.580   3.792
    2MOL      F  778   5.966   5.125   4.252
    2MOL      F  779   5.906   5.114   4.037
    2MOL      O  780   5.741   5.121   4.194
    2MOL      C  781   5.669   4.842   4.545
    2MOL      C  782   5.176   4.690   3.696
    2MOL      F  783   5.156   4.595   3.911
    2MOL      F  784   5.188   4.470   3.736
    2MOL      C  785   5.720   5.263   4.217
    2MOL      H  786   5.580   4.801   4.592
    2MOL      H  787   5.752   4.780   4.582
    2MOL      C  788   5.701   4.992   4.584
    2MOL      F  789   5.046   4.674   3.650
    2MOL      F  790   5.251   4.694   3.583
    2MOL      S  791   5.171   4.846   3.788
    2MOL      F  792   5.784   5.340   4.126
    2MOL      F  793   5.773   5.299   4.336
    2MOL      C  794   5.569   5.297   4.220
    2MOL      H  795   5.809   4.995   4.602
    2MOL      H  796   5.687   5.056   4.496
    2MOL      N  797   5.043   4.837   3.878
    2MOL      O  798   5.301   4.857   3.859
    2MOL      O  799   5.162   4.942   3.678
    2MOL      F  800   5.535   5.296   4.350
    2MOL      F  801   5.548   5.426   4.182
    2MOL      S  802   5.462   5.182   4.126
    2MOL      S  803   5.036   4.951   3.981
    2MOL      N  804   5.535   5.139   3.994
    2MOL      O  805   5.339   5.260   4.104
    2MOL      O  806   5.444   5.080   4.231
    2MOL      O  807   5.119   5.075   3.959
    2MOL      O  808   4.898   5.002   4.013
    2MOL      C  809   5.097   4.881   4.142
    2MOL      S  810   5.486   5.156   3.848
    2MOL      F  811   5.230   4.894   4.173
    2MOL      F  812   5.076   4.748   4.151
    2MOL      F  813   5.032   4.929   4.246
    2MOL      O  814   5.353   5.207   3.822
    2MOL      O  815   5.521   5.043   3.771
    2MOL      C  816   5.593   5.292   3.768
    2MOL      F  817   5.591   5.397   3.845
    2MOL      F  818   5.722   5.248   3.754
    2MOL      F  819   5.549   5.325   3.649
    2MOL      O  820   5.263   5.221   2.807
    2MOL      C  821   5.366   5.141   2.845
    2MOL      C  822   5.383   5.120   2.992
    2MOL      O  823   5.438   5.078   2.766
    2MOL      C  824   5.507   5.125   3.058
    2MOL      C  825   5.264   5.098   3.069
    2MOL      C  826   5.507   5.091   3.197
    2MOL      C  827   5.641   5.166   2.990
    2MOL      C  828   5.263   5.080   3.208
    2MOL      H  829   5.171   5.110   3.015
    2MOL      C  830   5.387   5.069   3.269
    2MOL      H  831   5.600   5.084   3.254
    2MOL      F  832   5.706   5.242   3.087
    2MOL      F  833   5.620   5.254   2.887
    2MOL      C  834   5.729   5.045   2.945
    2MOL      C  835   5.126   5.082   3.280
    2MOL      C  836   5.411   5.014   3.410
    2MOL      O  837   5.682   4.918   3.008
    2MOL      F  838   5.725   5.037   2.812
    2MOL      F  839   5.859   5.079   2.960
    2MOL      F  840   5.112   5.007   3.391
    2MOL      F  841   5.039   5.022   3.193
    2MOL      C  842   5.072   5.222   3.321
    2MOL      O  843   5.494   4.903   3.412
    2MOL      O  844   5.371   5.062   3.510
    2MOL      C  845   5.760   4.798   3.020
    2MOL      F  846   5.048   5.300   3.206
    2MOL      F  847   4.946   5.214   3.369
    2MOL      O  848   5.161   5.284   3.420
    2MOL      C  849   5.530   4.858   3.540
    2MOL      C  850   5.666   4.686   3.050
    2MOL      F  851   5.848   4.818   3.123
    2MOL      F  852   5.841   4.777   2.912
    2MOL      C  853   5.138   5.428   3.445
    2MOL      H  854   5.598   4.928   3.588
    2MOL      H  855   5.441   4.841   3.602
    2MOL      C  856   5.597   4.725   3.531
    2MOL      F  857   5.587   4.725   3.150
    2MOL      F  858   5.725   4.572   3.092
    2MOL      S  859   5.556   4.654   2.906
    2MOL      F  860   5.004   5.464   3.429
    2MOL      F  861   5.209   5.499   3.355
    2MOL      C  862   5.180   5.475   3.590
    2MOL      H  863   5.534   4.661   3.469
    2MOL      H  864   5.696   4.732   3.485
    2MOL      N  865   5.646   4.585   2.795
    2MOL      O  866   5.463   4.559   2.966
    2MOL      O  867   5.484   4.773   2.867
    2MOL      F  868   5.312   5.463   3.611
    2MOL      F  869   5.146   5.602   3.619
    2MOL      S  870   5.095   5.368   3.715
    2MOL      S  871   5.629   4.630   2.649
    2MOL      N  872   4.947   5.386   3.701
    2MOL      O  873   5.145   5.398   3.846
    2MOL      O  874   5.126   5.233   3.680
    2MOL      O  875   5.502   4.577   2.602
    2MOL      O  876   5.607   4.774   2.632
    2MOL      C  877   5.763   4.572   2.544
    2MOL      S  878   4.856   5.439   3.821
    2MOL      F  879   5.873   4.655   2.556
    2MOL      F  880   5.729   4.578   2.409
    2MOL      F  881   5.797   4.448   2.564
    2MOL      O  882   4.881   5.352   3.940
    2MOL      O  883   4.716   5.442   3.789
    2MOL      C  884   4.890   5.608   3.885
    2MOL      F  885   5.003   5.623   3.944
    2MOL      F  886   4.875   5.705   3.796
    2MOL      F  887   4.806   5.630   3.986
    2MOL      O  888   4.523   4.595   2.800
    2MOL      C  889   4.657   4.593   2.771
    2MOL      C  890   4.711   4.729   2.734
    2MOL      O  891   4.728   4.495   2.783
    2MOL      C  892   4.745   4.768   2.605
    2MOL      C  893   4.715   4.824   2.832
    2MOL      C  894   4.783   4.906   2.582
    2MOL      C  895   4.743   4.670   2.487
    2MOL      C  896   4.758   4.959   2.820
    2MOL      H  897   4.681   4.788   2.929
    2MOL      C  898   4.805   4.999   2.691
    2MOL      H  899   4.823   4.933   2.485
    2MOL      F  900   4.615   4.641   2.451
    2MOL      F  901   4.784   4.541   2.530
    2MOL      C  902   4.824   4.707   2.353
    2MOL      C  903   4.764   5.056   2.941
    2MOL      C  904   4.867   5.127   2.665
    2MOL      O  905   4.964   4.734   2.399
    2MOL      F  906   4.824   4.596   2.271
    2MOL      F  907   4.763   4.816   2.297
    2MOL      F  908   4.880   5.122   2.943
    2MOL      F  909   4.772   4.981   3.059
    2MOL      C  910   4.635   5.146   2.959
    2MOL      O  911   5.002   5.129   2.680
    2MOL      O  912   4.800   5.223   2.622
    2MOL      C  913   5.065   4.798   2.315
    2MOL      F  914   4.616   5.212   2.841
    2MOL      F  915   4.531   5.067   2.972
    2MOL      O  916   4.656   5.232   3.078
    2MOL      C  917   5.074   5.256   2.667
    2MOL      C  918   5.165   4.865   2.414
    2MOL      F  919   5.005   4.895   2.239
    2MOL      F  920   5.123   4.699   2.245
    2MOL      C  921   4.576   5.350   3.099
    2MOL      H  922   5.056   5.313   2.575
    2MOL      H  923   5.045   5.309   2.758
    2MOL      C  924   5.228   5.227   2.671
    2MOL      F  925   5.121   4.978   2.478
    2MOL      F  926   5.273   4.914   2.351
    2MOL      S  927   5.220   4.750   2.546
    2MOL      F  928   4.442   5.318   3.102
    2MOL      F  929   4.583   5.434   2.998
    2MOL      C  930   4.620   5.424   3.224
    2MOL      H  931   5.235   5.125   2.631
    2MOL      H  932   5.279   5.305   2.613
    2MOL      N  933   5.108   4.736   2.640
    2MOL      O  934   5.258   4.625   2.487
    2MOL      O  935   5.334   4.815   2.612
    2MOL      F  936   4.750   5.410   3.254
    2MOL      F  937   4.605   5.556   3.197
    2MOL      S  938   4.528   5.385   3.376
    2MOL      S  939   5.127   4.669   2.773
    2MOL      N  940   4.386   5.448   3.383
    2MOL      O  941   4.598   5.435   3.492
    2MOL      O  942   4.510   5.239   3.379
    2MOL      O  943   5.001   4.604   2.788
    2MOL      O  944   5.244   4.580   2.786
    2MOL      C  945   5.147   4.799   2.904
    2MOL      S  946   4.290   5.423   3.501
    2MOL      F  947   5.168   4.918   2.849
    2MOL      F  948   5.242   4.762   2.990
    2MOL      F  949   5.030   4.808   2.976
    2MOL      O  950   4.359   5.426   3.631
    2MOL      O  951   4.242   5.291   3.487
    2MOL      C  952   4.149   5.530   3.506
    2MOL      F  953   4.077   5.534   3.389
    2MOL      F  954   4.068   5.505   3.608
    2MOL      F  955   4.190   5.660   3.523
    2MOL      O  956   4.252   4.794   3.642
    2MOL      C  957   4.208   4.744   3.521
    2MOL      C  958   4.321   4.713   3.431
    2MOL      O  959   4.091   4.712   3.497
    2MOL      C  960   4.346   4.790   3.316
    2MOL      C  961   4.395   4.592   3.454
    2MOL      C  962   4.409   4.722   3.213
    2MOL      C  963   4.276   4.921   3.289
    2MOL      C  964   4.463   4.527   3.351
    2MOL      H  965   4.384   4.541   3.549
    2MOL      C  966   4.473   4.599   3.232
    2MOL      H  967   4.425   4.761   3.112
    2MOL      F  968   4.365   5.008   3.250
    2MOL      F  969   4.219   4.981   3.398
    2MOL      C  970   4.177   4.919   3.170
    2MOL      C  971   4.532   4.393   3.386
    2MOL      C  972   4.542   4.528   3.122
    2MOL      O  973   4.098   4.804   3.184
    2MOL      F  974   4.098   5.028   3.169
    2MOL      F  975   4.241   4.929   3.053
    2MOL      F  976   4.607   4.414   3.495
    2MOL      F  977   4.634   4.349   3.306
    2MOL      C  978   4.445   4.267   3.415
    2MOL      O  979   4.455   4.440   3.066
    2MOL      O  980   4.660   4.556   3.089
    2MOL      C  981   3.993   4.776   3.086
    2MOL      F  982   4.361   4.256   3.312
    2MOL      F  983   4.513   4.149   3.407
    2MOL      O  984   4.364   4.284   3.533
    2MOL      C  985   4.496   4.383   2.943
    2MOL      C  986   3.930   4.639   3.118
    2MOL      F  987   4.034   4.789   2.960
    2MOL      F  988   3.901   4.871   3.104
    2MOL      C  989   4.315   4.172   3.616
    2MOL      H  990   4.604   4.371   2.930
    2MOL      H  991   4.445   4.287   2.927
    2MOL      C  992   4.443   4.478   2.833
    2MOL      F  993   3.842   4.601   3.018
    2MOL      F  994   3.858   4.637   3.233
    2MOL      S  995   4.059   4.512   3.133
    2MOL      F  996   4.272   4.218   3.734
    2MOL      F  997   4.407   4.080   3.640
    2MOL      C  998   4.201   4.097   3.536
    2MOL      H  999   4.424   4.417   2.744
    2MOL      H 1000   4.344   4.514   2.864
    2MOL      N 1001   3.978   4.381   3.156
    2MOL      O 1002   4.143   4.527   3.016
    2MOL      O 1003   4.115   4.552   3.260
    2MOL      F 1004   4.241   4.031   3.427
    2MOL      F 1005   4.152   3.999   3.619
    2MOL      S 1006   4.064   4.209   3.497
    2MOL      S 1007   3.985   4.260   3.064
    2MOL      N 1008   3.991   4.254   3.624
    2MOL      O 1009   3.974   4.117   3.421
    2MOL      O 1010   4.123   4.322   3.426
    2MOL      O 1011   4.117   4.231   3.020
    2MOL      O 1012   3.914   4.153   3.133
    2MOL      C 1013   3.880   4.290   2.916
    2MOL      S 1014   3.984   4.408   3.662
    2MOL      F 1015   3.928   4.385   2.835
    2MOL      F 1016   3.753   4.330   2.944
    2MOL      F 1017   3.871   4.170   2.853
    2MOL      O 1018   3.923   4.479   3.556
    2MOL      O 1019   4.115   4.469   3.684
    2MOL      C 1020   3.883   4.431   3.814
    2MOL      F 1021   3.751   4.432   3.785
    2MOL      F 1022   3.912   4.339   3.912
    2MOL      F 1023   3.902   4.556   3.870
    2MOL      O 1024   4.843   4.217   4.104
    2MOL      C 1025   4.708   4.175   4.090
    2MOL      C 1026   4.622   4.295   4.039
    2MOL      O 1027   4.668   4.058   4.097
    2MOL      C 1028   4.485   4.303   4.082
    2MOL      C 1029   4.687   4.390   3.953
    2MOL      C 1030   4.427   4.423   4.056
    2MOL      C 1031   4.412   4.203   4.181
    2MOL      C 1032   4.625   4.514   3.940
    2MOL      H 1033   4.787   4.364   3.918
    2MOL      C 1034   4.488   4.522   3.985
    2MOL      H 1035   4.333   4.442   4.108
    2MOL      F 1036   4.416   4.075   4.137
    2MOL      F 1037   4.281   4.226   4.177
    2MOL      C 1038   4.460   4.212   4.332
    2MOL      C 1039   4.706   4.635   3.886
    2MOL      C 1040   4.406   4.651   3.983
    2MOL      O 1041   4.560   4.312   4.345
    2MOL      F 1042   4.361   4.232   4.418
    2MOL      F 1043   4.531   4.096   4.363
    2MOL      F 1044   4.843   4.614   3.908
    2MOL      F 1045   4.680   4.744   3.957
    2MOL      C 1046   4.680   4.659   3.733
    2MOL      O 1047   4.316   4.668   3.887
    2MOL      O 1048   4.429   4.734   4.067
    2MOL      C 1049   4.635   4.346   4.466
    2MOL      F 1050   4.753   4.584   3.649
    2MOL      F 1051   4.550   4.634   3.705
    2MOL      O 1052   4.708   4.795   3.717
    2MOL      C 1053   4.224   4.782   3.892
    2MOL      C 1054   4.737   4.459   4.429
    2MOL      F 1055   4.694   4.239   4.521
    2MOL      F 1056   4.554   4.391   4.565
    2MOL      C 1057   4.714   4.861   3.591
    2MOL      H 1058   4.149   4.759   3.970
    2MOL      H 1059   4.278   4.873   3.924
    2MOL      C 1060   4.157   4.786   3.754
    2MOL      F 1061   4.816   4.426   4.323
    2MOL      F 1062   4.826   4.473   4.531
    2MOL      S 1063   4.669   4.622   4.404
    2MOL      F 1064   4.628   4.819   3.496
    2MOL      F 1065   4.841   4.840   3.537
    2MOL      C 1066   4.694   5.019   3.602
    2MOL      H 1067   4.089   4.702   3.739
    2MOL      H 1068   4.082   4.867   3.760
    2MOL      N 1069   4.562   4.670   4.509
    2MOL      O 1070   4.774   4.713   4.386
    2MOL      O 1071   4.597   4.623   4.277
    2MOL      F 1072   4.805   5.066   3.675
    2MOL      F 1073   4.708   5.070   3.478
    2MOL      S 1074   4.539   5.076   3.681
    2MOL      S 1075   4.532   4.825   4.505
    2MOL      N 1076   4.511   5.003   3.814
    2MOL      O 1077   4.429   5.048   3.589
    2MOL      O 1078   4.566   5.223   3.690
    2MOL      O 1079   4.656   4.893   4.529
    2MOL      O 1080   4.481   4.863   4.371
    2MOL      C 1081   4.410   4.872   4.632
    2MOL      S 1082   4.521   5.075   3.949
    2MOL      F 1083   4.375   5.001   4.625
    2MOL      F 1084   4.444   4.861   4.767
    2MOL      F 1085   4.296   4.795   4.609
    2MOL      O 1086   4.644   5.155   3.964
    2MOL      O 1087   4.505   4.984   4.060
    2MOL      C 1088   4.400   5.210   3.960
    2MOL      F 1089   4.424   5.319   3.886
    2MOL      F 1090   4.273   5.170   3.916
    2MOL      F 1091   4.394   5.252   4.084
    2MOL      O 1092   5.609   4.048   3.444
    2MOL      C 1093   5.552   4.158   3.502
    2MOL      C 1094   5.427   4.110   3.586
    2MOL      O 1095   5.587   4.274   3.494
    2MOL      C 1096   5.444   4.019   3.696
    2MOL      C 1097   5.307   4.166   3.564
    2MOL      C 1098   5.337   3.986   3.772
    2MOL      C 1099   5.580   3.957   3.732
    2MOL      C 1100   5.192   4.128   3.644
    2MOL      H 1101   5.300   4.247   3.492
    2MOL      C 1102   5.217   4.044   3.754
    2MOL      H 1103   5.361   3.916   3.851
    2MOL      F 1104   5.595   3.965   3.866
    2MOL      F 1105   5.694   4.014   3.688
    2MOL      C 1106   5.577   3.802   3.698
    2MOL      C 1107   5.052   4.182   3.599
    2MOL      C 1108   5.102   3.992   3.836
    2MOL      O 1109   5.483   3.779   3.588
    2MOL      F 1110   5.703   3.763   3.665
    2MOL      F 1111   5.546   3.727   3.809
    2MOL      F 1112   5.039   4.310   3.561
    2MOL      F 1113   4.965   4.181   3.698
    2MOL      C 1114   4.995   4.093   3.489
    2MOL      O 1115   5.078   4.052   3.952
    2MOL      O 1116   5.045   3.892   3.804
    2MOL      C 1117   5.486   3.655   3.514
    2MOL      F 1118   4.980   3.967   3.541
    2MOL      F 1119   4.868   4.122   3.458
    2MOL      O 1120   5.078   4.087   3.376
    2MOL      C 1121   4.967   4.010   4.041
    2MOL      C 1122   5.371   3.657   3.410
    2MOL      F 1123   5.477   3.549   3.591
    2MOL      F 1124   5.601   3.632   3.453
    2MOL      C 1125   5.054   4.010   3.255
    2MOL      H 1126   4.877   3.998   3.979
    2MOL      H 1127   4.990   3.912   4.086
    2MOL      C 1128   4.942   4.118   4.143
    2MOL      F 1129   5.393   3.559   3.323
    2MOL      F 1130   5.378   3.776   3.345
    2MOL      S 1131   5.220   3.618   3.500
    2MOL      F 1132   4.932   4.031   3.210
    2MOL      F 1133   5.053   3.882   3.286
    2MOL      C 1134   5.160   4.041   3.145
    2MOL      H 1135   4.901   4.062   4.229
    2MOL      H 1136   5.033   4.165   4.179
    2MOL      N 1137   5.206   3.470   3.535
    2MOL      O 1138   5.207   3.709   3.613
    2MOL      O 1139   5.102   3.634   3.413
    2MOL      F 1140   5.267   3.974   3.174
    2MOL      F 1141   5.117   3.989   3.030
    2MOL      S 1142   5.191   4.214   3.122
    2MOL      S 1143   5.113   3.429   3.655
    2MOL      N 1144   5.064   4.290   3.145
    2MOL      O 1145   5.255   4.248   2.996
    2MOL      O 1146   5.287   4.251   3.227
    2MOL      O 1147   5.006   3.519   3.687
    2MOL      O 1148   5.082   3.287   3.640
    2MOL      C 1149   5.208   3.428   3.819
    2MOL      S 1150   5.071   4.444   3.120
    2MOL      F 1151   5.329   3.366   3.795
    2MOL      F 1152   5.141   3.365   3.924
    2MOL      F 1153   5.235   3.562   3.855
    2MOL      O 1154   4.952   4.482   3.042
    2MOL      O 1155   5.197   4.500   3.070
    2MOL      C 1156   5.034   4.533   3.286
    2MOL      F 1157   5.135   4.520   3.378
    2MOL      F 1158   5.013   4.662   3.270
    2MOL      F 1159   4.924   4.497   3.358
    2MOL      O 1160   5.477   3.708   2.543
    2MOL      C 1161   5.429   3.784   2.643
    2MOL      C 1162   5.523   3.772   2.764
    2MOL      O 1163   5.334   3.862   2.630
    2MOL      C 1164   5.467   3.740   2.890
    2MOL      C 1165   5.660   3.798   2.748
    2MOL      C 1166   5.552   3.752   3.004
    2MOL      C 1167   5.326   3.684   2.914
    2MOL      C 1168   5.748   3.791   2.860
    2MOL      H 1169   5.694   3.839   2.653
    2MOL      C 1170   5.691   3.785   2.986
    2MOL      H 1171   5.523   3.735   3.107
    2MOL      F 1172   5.229   3.758   2.858
    2MOL      F 1173   5.294   3.690   3.041
    2MOL      C 1174   5.315   3.536   2.859
    2MOL      C 1175   5.891   3.837   2.837
    2MOL      C 1176   5.764   3.792   3.117
    2MOL      O 1177   5.217   3.468   2.940
    2MOL      F 1178   5.275   3.547   2.729
    2MOL      F 1179   5.439   3.481   2.863
    2MOL      F 1180   5.929   3.836   2.704
    2MOL      F 1181   5.974   3.741   2.885
    2MOL      C 1182   5.909   3.979   2.897
    2MOL      O 1183   5.719   3.888   3.197
    2MOL      O 1184   5.859   3.717   3.140
    2MOL      C 1185   5.187   3.327   2.915
    2MOL      F 1186   5.959   3.968   3.025
    2MOL      F 1187   6.003   4.044   2.831
    2MOL      O 1188   5.786   4.046   2.890
    2MOL      C 1189   5.792   3.936   3.305
    2MOL      C 1190   5.077   3.271   3.013
    2MOL      F 1191   5.298   3.249   2.932
    2MOL      F 1192   5.129   3.313   2.791
    2MOL      C 1193   5.770   4.179   2.939
    2MOL      H 1194   5.813   3.859   3.381
    2MOL      H 1195   5.889   3.965   3.263
    2MOL      C 1196   5.731   4.066   3.370
    2MOL      F 1197   5.057   3.135   2.996
    2MOL      F 1198   4.951   3.323   2.980
    2MOL      S 1199   5.110   3.312   3.189
    2MOL      F 1200   5.823   4.270   2.854
    2MOL      F 1201   5.830   4.189   3.054
    2MOL      C 1202   5.617   4.206   2.954
    2MOL      H 1203   5.804   4.115   3.435
    2MOL      H 1204   5.708   4.122   3.279
    2MOL      N 1205   5.260   3.278   3.220
    2MOL      O 1206   5.087   3.460   3.198
    2MOL      O 1207   5.007   3.237   3.260
    2MOL      F 1208   5.560   4.111   3.028
    2MOL      F 1209   5.605   4.317   3.024
    2MOL      S 1210   5.525   4.210   2.794
    2MOL      S 1211   5.284   3.139   3.288
    2MOL      N 1212   5.616   4.223   2.673
    2MOL      O 1213   5.435   4.323   2.794
    2MOL      O 1214   5.435   4.096   2.792
    2MOL      O 1215   5.186   3.106   3.395
    2MOL      O 1216   5.273   3.044   3.177
    2MOL      C 1217   5.457   3.116   3.348
    2MOL      S 1218   5.559   4.212   2.533
    2MOL      F 1219   5.490   3.176   3.462
    2MOL      F 1220   5.540   3.167   3.252
    2MOL      F 1221   5.486   2.981   3.349
    2MOL      O 1222   5.498   4.336   2.491
    2MOL      O 1223   5.443   4.128   2.534
    2MOL      C 1224   5.680   4.148   2.402
    2MOL      F 1225   5.622   4.152   2.277
    2MOL      F 1226   5.790   4.223   2.397
    2MOL      F 1227   5.727   4.023   2.429
    2MOL      O 1228   4.471   3.609   2.462
    2MOL      C 1229   4.553   3.662   2.560
    2MOL      C 1230   4.697   3.692   2.522
    2MOL      O 1231   4.510   3.691   2.670
    2MOL      C 1232   4.806   3.646   2.603
    2MOL      C 1233   4.728   3.773   2.408
    2MOL      C 1234   4.935   3.681   2.553
    2MOL      C 1235   4.793   3.550   2.726
    2MOL      C 1236   4.852   3.781   2.347
    2MOL      H 1237   4.644   3.816   2.356
    2MOL      C 1238   4.957   3.741   2.428
    2MOL      H 1239   5.013   3.658   2.624
    2MOL      F 1240   4.891   3.457   2.716
    2MOL      F 1241   4.674   3.480   2.733
    2MOL      C 1242   4.810   3.629   2.865
    2MOL      C 1243   4.864   3.830   2.199
    2MOL      C 1244   5.100   3.760   2.382
    2MOL      O 1245   4.728   3.746   2.898
    2MOL      F 1246   4.805   3.529   2.965
    2MOL      F 1247   4.938   3.663   2.878
    2MOL      F 1248   4.769   3.776   2.115
    2MOL      F 1249   4.976   3.784   2.129
    2MOL      C 1250   4.846   3.986   2.189
    2MOL      O 1251   5.180   3.654   2.427
    2MOL      O 1252   5.146   3.852   2.318
    2MOL      C 1253   4.709   3.783   3.040
    2MOL      F 1254   4.850   4.023   2.058
    2MOL      F 1255   4.725   4.020   2.226
    2MOL      O 1256   4.944   4.069   2.266
    2MOL      C 1257   5.317   3.616   2.381
    2MOL      C 1258   4.646   3.925   3.050
    2MOL      F 1259   4.823   3.782   3.108
    2MOL      F 1260   4.630   3.690   3.100
    2MOL      C 1261   4.921   4.211   2.289
    2MOL      H 1262   5.329   3.525   2.442
    2MOL      H 1263   5.326   3.588   2.276
    2MOL      C 1264   5.430   3.723   2.412
    2MOL      F 1265   4.740   4.015   3.009
    2MOL      F 1266   4.615   3.947   3.182
    2MOL      S 1267   4.498   3.941   2.951
    2MOL      F 1268   4.834   4.236   2.392
    2MOL      F 1269   4.869   4.277   2.182
    2MOL      C 1270   5.054   4.282   2.328
    2MOL      H 1271   5.512   3.699   2.343
    2MOL      H 1272   5.392   3.823   2.387
    2MOL      N 1273   4.517   4.011   2.815
    2MOL      O 1274   4.445   3.805   2.939
    2MOL      O 1275   4.403   4.020   3.031
    2MOL      F 1276   5.148   4.248   2.236
    2MOL      F 1277   5.041   4.418   2.321
    2MOL      S 1278   5.114   4.237   2.495
    2MOL      S 1279   4.392   4.032   2.730
    2MOL      N 1280   5.026   4.270   2.614
    2MOL      O 1281   5.215   4.337   2.514
    2MOL      O 1282   5.172   4.102   2.482
    2MOL      O 1283   4.322   3.905   2.719
    2MOL      O 1284   4.310   4.122   2.805
    2MOL      C 1285   4.432   4.100   2.566
    2MOL      S 1286   5.027   4.180   2.740
    2MOL      F 1287   4.329   4.167   2.517
    2MOL      F 1288   4.465   3.995   2.486
    2MOL      F 1289   4.525   4.193   2.587
    2MOL      O 1290   4.974   4.266   2.848
    2MOL      O 1291   5.156   4.113   2.748
    2MOL      C 1292   4.904   4.042   2.715
    2MOL      F 1293   4.930   3.937   2.796
    2MOL      F 1294   4.779   4.080   2.730
    2MOL      F 1295   4.916   3.995   2.587
    2MOL      H 1296   3.828   3.103   2.975
    2MOL      O 1297   3.821   3.076   3.069
    2MOL      C 1298   3.917   3.140   3.129
    2MOL      C 1299   4.008   3.219   3.032
    2MOL      O 1300   3.940   3.128   3.246
    2MOL      C 1301   3.957   3.296   2.927
    2MOL      C 1302   4.145   3.227   3.069
    2MOL      C 1303   4.061   3.342   2.833
    2MOL      C 1304   3.807   3.333   2.903
    2MOL      C 1305   4.237   3.286   2.984
    2MOL      H 1306   4.181   3.185   3.164
    2MOL      C 1307   4.197   3.330   2.856
    2MOL      H 1308   4.032   3.390   2.740
    2MOL      F 1309   3.745   3.349   3.029
    2MOL      F 1310   3.745   3.227   2.853
    2MOL      C 1311   3.781   3.457   2.815
    2MOL      C 1312   4.385   3.262   3.024
    2MOL      C 1313   4.290   3.399   2.759
    2MOL      O 1314   3.864   3.569   2.853
    2MOL      F 1315   3.800   3.438   2.684
    2MOL      F 1316   3.654   3.497   2.823
    2MOL      F 1317   4.462   3.267   2.919
    2MOL      F 1318   4.401   3.135   3.065
    2MOL      C 1319   4.419   3.374   3.128
    2MOL      O 1320   4.289   3.346   2.634
    2MOL      O 1321   4.345   3.502   2.784
    2MOL      C 1322   3.895   3.671   2.762
    2MOL      F 1323   4.436   3.482   3.050
    2MOL      F 1324   4.314   3.407   3.211
    2MOL      O 1325   4.539   3.342   3.200
    2MOL      C 1326   4.355   3.391   2.510
    2MOL      C 1327   3.939   3.803   2.834
    2MOL      F 1328   3.785   3.711   2.697
    2MOL      F 1329   3.991   3.637   2.669
    2MOL      C 1330   4.531   3.276   3.338
    2MOL      H 1331   4.461   3.374   2.535
    2MOL      H 1332   4.318   3.323   2.432
    2MOL      C 1333   4.340   3.546   2.482
    2MOL      F 1334   3.828   3.855   2.889
    2MOL      F 1335   3.990   3.888   2.734
    2MOL      S 1336   4.081   3.777   2.950
    2MOL      F 1337   4.454   3.162   3.341
    2MOL      F 1338   4.462   3.365   3.416
    2MOL      C 1339   4.668   3.260   3.399
    2MOL      H 1340   4.277   3.547   2.392
    2MOL      H 1341   4.280   3.589   2.563
    2MOL      N 1342   4.032   3.695   3.068
    2MOL      O 1343   4.171   3.698   2.861
    2MOL      O 1344   4.122   3.913   2.975
    2MOL      F 1345   4.666   3.204   3.522
    2MOL      F 1346   4.733   3.176   3.317
    2MOL      S 1347   4.767   3.413   3.412
    2MOL      S 1348   3.985   3.767   3.195
    2MOL      N 1349   4.705   3.517   3.507
    2MOL      O 1350   4.786   3.465   3.276
    2MOL      O 1351   4.895   3.362   3.467
    2MOL      O 1352   4.053   3.876   3.266
    2MOL      O 1353   3.865   3.841   3.172
    2MOL      C 1354   3.947   3.635   3.329
    2MOL      S 1355   4.746   3.668   3.500
    2MOL      F 1356   3.873   3.689   3.430
    2MOL      F 1357   4.057   3.586   3.375
    2MOL      F 1358   3.872   3.532   3.274
    2MOL      O 1359   4.836   3.706   3.395
    2MOL      O 1360   4.807   3.705   3.626
    2MOL      C 1361   4.598   3.772   3.495
    2MOL      F 1362   4.630   3.900   3.511
    2MOL      F 1363   4.525   3.757   3.385
    2MOL      F 1364   4.516   3.726   3.593
    3MOL      O 1365   5.088   1.467   5.453
    3MOL      C 1366   5.070   1.335   5.418
    3MOL      C 1367   5.142   1.241   5.518
    3MOL      O 1368   5.012   1.301   5.314
    3MOL      C 1369   5.066   1.156   5.599
    3MOL      C 1370   5.282   1.242   5.515
    3MOL      C 1371   5.140   1.071   5.676
    3MOL      C 1372   4.915   1.167   5.615
    3MOL      C 1373   5.359   1.150   5.593
    3MOL      H 1374   5.328   1.306   5.439
    3MOL      C 1375   5.286   1.056   5.663
    3MOL      H 1376   5.098   1.002   5.748
    3MOL      F 1377   4.857   1.268   5.547
    3MOL      F 1378   4.900   1.206   5.741
    3MOL      C 1379   4.822   1.047   5.588
    3MOL      C 1380   5.512   1.172   5.589
    3MOL      C 1381   5.343   0.936   5.736
    3MOL      O 1382   4.834   1.003   5.452
    3MOL      F 1383   4.857   0.945   5.670
    3MOL      F 1384   4.699   1.081   5.623
    3MOL      F 1385   5.570   1.116   5.694
    3MOL      F 1386   5.538   1.305   5.605
    3MOL      C 1387   5.578   1.122   5.457
    3MOL      O 1388   5.461   0.883   5.683
    3MOL      O 1389   5.294   0.889   5.838
    3MOL      C 1390   4.760   0.882   5.406
    3MOL      F 1391   5.563   1.214   5.358
    3MOL      F 1392   5.713   1.106   5.481
    3MOL      O 1393   5.513   1.005   5.420
    3MOL      C 1394   5.501   0.757   5.737
    3MOL      C 1395   4.678   0.910   5.275
    3MOL      F 1396   4.668   0.855   5.503
    3MOL      F 1397   4.832   0.771   5.394
    3MOL      C 1398   5.551   0.923   5.303
    3MOL      H 1399   5.461   0.741   5.838
    3MOL      H 1400   5.468   0.679   5.669
    3MOL      C 1401   5.655   0.765   5.763
    3MOL      F 1402   4.590   1.013   5.287
    3MOL      F 1403   4.598   0.802   5.235
    3MOL      S 1404   4.789   0.947   5.126
    3MOL      F 1405   5.656   0.846   5.330
    3MOL      F 1406   5.610   0.995   5.198
    3MOL      C 1407   5.434   0.836   5.251
    3MOL      H 1408   5.702   0.671   5.794
    3MOL      H 1409   5.692   0.795   5.664
    3MOL      H 1410   5.679   0.845   5.833
    3MOL      N 1411   4.896   0.837   5.117
    3MOL      O 1412   4.701   0.954   5.007
    3MOL      O 1413   4.844   1.074   5.164
    3MOL      F 1414   5.458   0.813   5.116
    3MOL      F 1415   5.431   0.716   5.309
    3MOL      S 1416   5.274   0.917   5.273
    3MOL      S 1417   4.900   0.719   5.014
    3MOL      N 1418   5.299   1.058   5.223
    3MOL      O 1419   5.241   0.906   5.414
    3MOL      O 1420   5.186   0.830   5.183
    3MOL      O 1421   4.780   0.703   4.936
    3MOL      O 1422   5.011   0.729   4.922
    3MOL      C 1423   4.927   0.549   5.085
    3MOL      S 1424   5.255   1.098   5.076
    3MOL      F 1425   4.860   0.521   5.199
    3MOL      F 1426   5.057   0.525   5.114
    3MOL      F 1427   4.889   0.459   4.989
    3MOL      O 1428   5.117   1.139   5.090
    3MOL      O 1429   5.257   0.991   4.978
    3MOL      C 1430   5.350   1.239   5.030
    3MOL      F 1431   5.466   1.194   4.978
    3MOL      F 1432   5.289   1.323   4.950
    3MOL      F 1433   5.380   1.302   5.147
    3MOL      O 1434   4.736   1.698   4.460
    3MOL      C 1435   4.727   1.773   4.568
    3MOL      C 1436   4.834   1.745   4.673
    3MOL      O 1437   4.627   1.842   4.592
    3MOL      C 1438   4.968   1.703   4.647
    3MOL      C 1439   4.795   1.758   4.812
    3MOL      C 1440   5.046   1.666   4.760
    3MOL      C 1441   5.036   1.699   4.516
    3MOL      C 1442   4.876   1.744   4.927
    3MOL      H 1443   4.694   1.793   4.829
    3MOL      C 1444   5.005   1.682   4.897
    3MOL      H 1445   5.150   1.636   4.741
    3MOL      F 1446   5.153   1.775   4.526
    3MOL      F 1447   4.978   1.777   4.424
    3MOL      C 1448   5.069   1.553   4.458
    3MOL      C 1449   4.827   1.820   5.048
    3MOL      C 1450   5.110   1.654   5.008
    3MOL      O 1451   4.944   1.477   4.432
    3MOL      F 1452   5.149   1.565   4.353
    3MOL      F 1453   5.139   1.492   4.554
    3MOL      F 1454   4.801   1.950   5.014
    3MOL      F 1455   4.926   1.844   5.138
    3MOL      C 1456   4.699   1.767   5.124
    3MOL      O 1457   5.051   1.602   5.121
    3MOL      O 1458   5.229   1.664   4.999
    3MOL      C 1459   4.966   1.342   4.374
    3MOL      F 1460   4.698   1.824   5.247
    3MOL      F 1461   4.586   1.798   5.055
    3MOL      O 1462   4.703   1.621   5.136
    3MOL      C 1463   5.145   1.593   5.236
    3MOL      C 1464   4.830   1.280   4.348
    3MOL      F 1465   5.037   1.263   4.458
    3MOL      F 1466   5.023   1.353   4.260
    3MOL      C 1467   4.611   1.555   5.227
    3MOL      H 1468   5.221   1.515   5.225
    3MOL      H 1469   5.202   1.686   5.254
    3MOL      C 1470   5.047   1.572   5.359
    3MOL      F 1471   4.836   1.168   4.266
    3MOL      F 1472   4.745   1.364   4.282
    3MOL      S 1473   4.766   1.216   4.504
    3MOL      F 1474   4.485   1.604   5.215
    3MOL      F 1475   4.646   1.579   5.354
    3MOL      C 1476   4.613   1.401   5.205
    3MOL      H 1477   5.037   1.671   5.405
    3MOL      H 1478   4.946   1.551   5.321
    3MOL      N 1479   4.849   1.088   4.534
    3MOL      O 1480   4.779   1.327   4.602
    3MOL      O 1481   4.626   1.193   4.469
    3MOL      F 1482   4.698   1.353   5.297
    3MOL      F 1483   4.492   1.348   5.240
    3MOL      S 1484   4.661   1.347   5.038
    3MOL      S 1485   4.825   1.032   4.676
    3MOL      N 1486   4.602   1.445   4.930
    3MOL      O 1487   4.609   1.210   5.029
    3MOL      O 1488   4.808   1.348   5.058
    3MOL      O 1489   4.701   1.076   4.750
    3MOL      O 1490   4.828   0.883   4.690
    3MOL      C 1491   4.966   1.092   4.781
    3MOL      S 1492   4.509   1.413   4.812
    3MOL      F 1493   4.953   1.210   4.850
    3MOL      F 1494   5.079   1.110   4.708
    3MOL      F 1495   5.003   1.003   4.870
    3MOL      O 1496   4.476   1.275   4.782
    3MOL      O 1497   4.544   1.490   4.698
    3MOL      C 1498   4.337   1.482   4.854
    3MOL      F 1499   4.303   1.439   4.972
    3MOL      F 1500   4.341   1.620   4.855
    3MOL      F 1501   4.246   1.446   4.767
    3MOL      O 1502   3.863   1.312   3.970
    3MOL      C 1503   3.931   1.430   3.984
    3MOL      C 1504   4.034   1.434   4.092
    3MOL      O 1505   3.920   1.527   3.907
    3MOL      C 1506   4.049   1.541   4.181
    3MOL      C 1507   4.118   1.319   4.107
    3MOL      C 1508   4.160   1.534   4.272
    3MOL      C 1509   3.953   1.664   4.189
    3MOL      C 1510   4.216   1.305   4.205
    3MOL      H 1511   4.091   1.234   4.045
    3MOL      C 1512   4.240   1.418   4.282
    3MOL      H 1513   4.185   1.617   4.339
    3MOL      F 1514   3.942   1.690   4.325
    3MOL      F 1515   3.826   1.630   4.151
    3MOL      C 1516   4.005   1.789   4.112
    3MOL      C 1517   4.281   1.166   4.224
    3MOL      C 1518   4.365   1.440   4.369
    3MOL      O 1519   4.149   1.775   4.077
    3MOL      F 1520   3.930   1.804   4.002
    3MOL      F 1521   3.965   1.900   4.179
    3MOL      F 1522   4.409   1.162   4.265
    3MOL      F 1523   4.290   1.113   4.099
    3MOL      C 1524   4.206   1.067   4.318
    3MOL      O 1525   4.438   1.551   4.332
    3MOL      O 1526   4.395   1.375   4.462
    3MOL      C 1527   4.236   1.884   4.042
    3MOL      F 1528   4.080   1.036   4.265
    3MOL      F 1529   4.263   0.945   4.316
    3MOL      O 1530   4.204   1.120   4.456
    3MOL      C 1531   4.546   1.583   4.418
    3MOL      C 1532   4.358   1.825   3.977
    3MOL      F 1533   4.269   1.949   4.159
    3MOL      F 1534   4.174   1.981   3.969
    3MOL      C 1535   4.112   1.052   4.549
    3MOL      H 1536   4.509   1.620   4.513
    3MOL      H 1537   4.611   1.497   4.432
    3MOL      C 1538   4.632   1.688   4.357
    3MOL      F 1539   4.401   1.726   4.055
    3MOL      F 1540   4.461   1.910   3.963
    3MOL      S 1541   4.314   1.750   3.815
    3MOL      F 1542   4.096   0.916   4.518
    3MOL      F 1543   3.990   1.109   4.537
    3MOL      C 1544   4.156   1.059   4.700
    3MOL      H 1545   4.654   1.656   4.254
    3MOL      H 1546   4.582   1.785   4.352
    3MOL      N 1547   4.285   1.869   3.716
    3MOL      O 1548   4.440   1.683   3.784
    3MOL      O 1549   4.210   1.650   3.830
    3MOL      F 1550   4.156   1.185   4.747
    3MOL      F 1551   4.081   0.985   4.784
    3MOL      S 1552   4.329   0.995   4.714
    3MOL      S 1553   4.164   1.858   3.622
    3MOL      N 1554   4.332   0.852   4.673
    3MOL      O 1555   4.378   1.017   4.848
    3MOL      O 1556   4.407   1.070   4.621
    3MOL      O 1557   4.198   1.760   3.520
    3MOL      O 1558   4.045   1.795   3.681
    3MOL      C 1559   4.122   2.015   3.545
    3MOL      S 1560   4.379   0.734   4.770
    3MOL      F 1561   4.046   2.092   3.631
    3MOL      F 1562   4.041   1.998   3.433
    3MOL      F 1563   4.225   2.083   3.501
    3MOL      O 1564   4.515   0.770   4.822
    3MOL      O 1565   4.381   0.605   4.707
    3MOL      C 1566   4.281   0.708   4.922
    3MOL      F 1567   4.286   0.802   5.010
    3MOL      F 1568   4.155   0.675   4.903
    3MOL      F 1569   4.339   0.609   4.990
    3MOL      O 1570   4.469   0.805   3.409
    3MOL      C 1571   4.431   0.935   3.422
    3MOL      C 1572   4.293   0.950   3.484
    3MOL      O 1573   4.501   1.031   3.398
    3MOL      C 1574   4.178   0.986   3.414
    3MOL      C 1575   4.278   0.912   3.615
    3MOL      C 1576   4.051   0.983   3.484
    3MOL      C 1577   4.183   1.030   3.267
    3MOL      C 1578   4.159   0.914   3.692
    3MOL      H 1579   4.371   0.879   3.661
    3MOL      C 1580   4.042   0.962   3.626
    3MOL      H 1581   3.964   1.025   3.433
    3MOL      F 1582   4.205   0.921   3.186
    3MOL      F 1583   4.302   1.101   3.240
    3MOL      C 1584   4.059   1.111   3.206
    3MOL      C 1585   4.156   0.875   3.841
    3MOL      C 1586   3.916   0.985   3.694
    3MOL      O 1587   4.043   1.230   3.295
    3MOL      F 1588   4.096   1.156   3.079
    3MOL      F 1589   3.951   1.028   3.204
    3MOL      F 1590   4.087   0.965   3.913
    3MOL      F 1591   4.285   0.890   3.895
    3MOL      C 1592   4.119   0.723   3.869
    3MOL      O 1593   3.901   1.110   3.745
    3MOL      O 1594   3.826   0.898   3.694
    3MOL      C 1595   3.925   1.316   3.293
    3MOL      F 1596   4.000   0.700   3.808
    3MOL      F 1597   4.206   0.648   3.807
    3MOL      O 1598   4.121   0.703   4.016
    3MOL      C 1599   3.782   1.141   3.825
    3MOL      C 1600   3.916   1.378   3.437
    3MOL      F 1601   3.814   1.240   3.270
    3MOL      F 1602   3.949   1.410   3.201
    3MOL      C 1603   4.056   0.588   4.076
    3MOL      H 1604   3.685   1.119   3.779
    3MOL      H 1605   3.801   1.086   3.918
    3MOL      C 1606   3.781   1.295   3.856
    3MOL      F 1607   3.875   1.294   3.536
    3MOL      F 1608   3.822   1.472   3.445
    3MOL      S 1609   4.077   1.448   3.492
    3MOL      F 1610   4.105   0.471   4.023
    3MOL      F 1611   3.928   0.582   4.045
    3MOL      C 1612   4.068   0.591   4.227
    3MOL      H 1613   3.835   1.338   3.770
    3MOL      H 1614   3.677   1.327   3.868
    3MOL      N 1615   4.163   1.335   3.526
    3MOL      O 1616   4.131   1.529   3.387
    3MOL      O 1617   4.047   1.528   3.611
    3MOL      F 1618   4.074   0.715   4.279
    3MOL      F 1619   3.951   0.541   4.274
    3MOL      S 1620   4.206   0.498   4.298
    3MOL      S 1621   4.293   1.357   3.598
    3MOL      N 1622   4.185   0.344   4.299
    3MOL      O 1623   4.225   0.534   4.437
    3MOL      O 1624   4.324   0.525   4.215
    3MOL      O 1625   4.374   1.255   3.539
    3MOL      O 1626   4.351   1.492   3.592
    3MOL      C 1627   4.268   1.319   3.779
    3MOL      S 1628   4.292   0.245   4.350
    3MOL      F 1629   4.139   1.309   3.808
    3MOL      F 1630   4.334   1.409   3.852
    3MOL      F 1631   4.325   1.197   3.808
    3MOL      O 1632   4.357   0.294   4.474
    3MOL      O 1633   4.395   0.242   4.253
    3MOL      C 1634   4.236   0.079   4.373
    3MOL      F 1635   4.173   0.025   4.264
    3MOL      F 1636   4.331  -0.002   4.417
    3MOL      F 1637   4.138   0.076   4.470
    3MOL      O 1638   4.872   0.383   4.102
    3MOL      C 1639   4.844   0.371   3.967
    3MOL      C 1640   4.795   0.499   3.911
    3MOL      O 1641   4.875   0.274   3.897
    3MOL      C 1642   4.661   0.514   3.871
    3MOL      C 1643   4.891   0.603   3.884
    3MOL      C 1644   4.641   0.606   3.770
    3MOL      C 1645   4.555   0.411   3.903
    3MOL      C 1646   4.867   0.700   3.786
    3MOL      H 1647   4.990   0.596   3.926
    3MOL      C 1648   4.737   0.702   3.735
    3MOL      H 1649   4.547   0.622   3.717
    3MOL      F 1650   4.449   0.474   3.945
    3MOL      F 1651   4.584   0.326   4.005
    3MOL      C 1652   4.501   0.333   3.780
    3MOL      C 1653   4.981   0.801   3.759
    3MOL      C 1654   4.713   0.802   3.629
    3MOL      O 1655   4.611   0.292   3.706
    3MOL      F 1656   4.429   0.226   3.817
    3MOL      F 1657   4.411   0.405   3.712
    3MOL      F 1658   5.018   0.851   3.876
    3MOL      F 1659   4.948   0.921   3.700
    3MOL      C 1660   5.110   0.753   3.687
    3MOL      O 1661   4.762   0.754   3.512
    3MOL      O 1662   4.652   0.910   3.652
    3MOL      C 1663   4.592   0.213   3.584
    3MOL      F 1664   5.070   0.690   3.576
    3MOL      F 1665   5.186   0.855   3.635
    3MOL      O 1666   5.183   0.657   3.766
    3MOL      C 1667   4.724   0.825   3.395
    3MOL      C 1668   4.728   0.192   3.514
    3MOL      F 1669   4.498   0.264   3.503
    3MOL      F 1670   4.544   0.095   3.624
    3MOL      C 1671   5.328   0.635   3.755
    3MOL      H 1672   4.708   0.933   3.409
    3MOL      H 1673   4.798   0.809   3.315
    3MOL      C 1674   4.593   0.761   3.347
    3MOL      F 1675   4.711   0.132   3.390
    3MOL      F 1676   4.811   0.110   3.584
    3MOL      S 1677   4.814   0.350   3.492
    3MOL      F 1678   5.371   0.564   3.861
    3MOL      F 1679   5.398   0.746   3.750
    3MOL      C 1680   5.357   0.559   3.619
    3MOL      H 1681   4.589   0.773   3.238
    3MOL      H 1682   4.601   0.652   3.363
    3MOL      N 1683   4.943   0.310   3.415
    3MOL      O 1684   4.717   0.439   3.433
    3MOL      O 1685   4.850   0.375   3.631
    3MOL      F 1686   5.335   0.631   3.508
    3MOL      F 1687   5.492   0.532   3.616
    3MOL      S 1688   5.269   0.401   3.612
    3MOL      S 1689   4.980   0.365   3.279
    3MOL      N 1690   5.324   0.302   3.716
    3MOL      O 1691   5.309   0.353   3.476
    3MOL      O 1692   5.128   0.431   3.635
    3MOL      O 1693   4.953   0.504   3.265
    3MOL      O 1694   5.117   0.322   3.253
    3MOL      C 1695   4.884   0.276   3.149
    3MOL      S 1696   5.229   0.244   3.829
    3MOL      F 1697   4.753   0.301   3.152
    3MOL      F 1698   4.891   0.140   3.157
    3MOL      F 1699   4.940   0.311   3.031
    3MOL      O 1700   5.119   0.178   3.767
    3MOL      O 1701   5.173   0.347   3.916
    3MOL      C 1702   5.320   0.123   3.932
    3MOL      F 1703   5.324   0.002   3.872
    3MOL      F 1704   5.447   0.165   3.966
    3MOL      F 1705   5.254   0.096   4.050
    3MOL      O 1706   5.501   1.058   4.311
    3MOL      C 1707   5.548   0.945   4.239
    3MOL      C 1708   5.438   0.834   4.241
    3MOL      O 1709   5.650   0.942   4.168
    3MOL      C 1710   5.481   0.697   4.240
    3MOL      C 1711   5.302   0.877   4.245
    3MOL      C 1712   5.382   0.608   4.271
    3MOL      C 1713   5.631   0.645   4.243
    3MOL      C 1714   5.208   0.782   4.286
    3MOL      H 1715   5.284   0.984   4.232
    3MOL      C 1716   5.252   0.645   4.287
    3MOL      H 1717   5.415   0.508   4.295
    3MOL      F 1718   5.704   0.694   4.139
    3MOL      F 1719   5.633   0.516   4.216
    3MOL      C 1720   5.708   0.669   4.380
    3MOL      C 1721   5.068   0.830   4.333
    3MOL      C 1722   5.165   0.529   4.333
    3MOL      O 1723   5.622   0.731   4.473
    3MOL      F 1724   5.762   0.558   4.430
    3MOL      F 1725   5.805   0.767   4.360
    3MOL      F 1726   5.074   0.962   4.377
    3MOL      F 1727   5.031   0.763   4.442
    3MOL      C 1728   4.960   0.817   4.220
    3MOL      O 1729   5.108   0.450   4.242
    3MOL      O 1730   5.147   0.515   4.452
    3MOL      C 1731   5.656   0.777   4.608
    3MOL      F 1732   4.955   0.918   4.133
    3MOL      F 1733   4.985   0.705   4.147
    3MOL      O 1734   4.840   0.803   4.290
    3MOL      C 1735   5.039   0.328   4.283
    3MOL      C 1736   5.529   0.844   4.671
    3MOL      F 1737   5.762   0.858   4.609
    3MOL      F 1738   5.696   0.675   4.688
    3MOL      C 1739   4.711   0.805   4.229
    3MOL      H 1740   5.116   0.255   4.310
    3MOL      H 1741   4.978   0.347   4.373
    3MOL      C 1742   4.962   0.281   4.159
    3MOL      F 1743   5.477   0.941   4.591
    3MOL      F 1744   5.565   0.911   4.783
    3MOL      S 1745   5.399   0.734   4.722
    3MOL      F 1746   4.701   0.749   4.108
    3MOL      F 1747   4.674   0.938   4.212
    3MOL      C 1748   4.599   0.737   4.320
    3MOL      H 1749   5.030   0.244   4.081
    3MOL      H 1750   4.916   0.186   4.187
    3MOL      N 1751   5.443   0.604   4.801
    3MOL      O 1752   5.300   0.807   4.788
    3MOL      O 1753   5.333   0.680   4.603
    3MOL      F 1754   4.588   0.818   4.434
    3MOL      F 1755   4.482   0.750   4.255
    3MOL      S 1756   4.628   0.564   4.370
    3MOL      S 1757   5.326   0.529   4.874
    3MOL      N 1758   4.771   0.543   4.426
    3MOL      O 1759   4.613   0.480   4.251
    3MOL      O 1760   4.515   0.543   4.466
    3MOL      O 1761   5.267   0.623   4.966
    3MOL      O 1762   5.223   0.487   4.776
    3MOL      C 1763   5.387   0.384   4.966
    3MOL      S 1764   4.795   0.513   4.574
    3MOL      F 1765   5.288   0.312   5.022
    3MOL      F 1766   5.472   0.402   5.075
    3MOL      F 1767   5.452   0.302   4.872
    3MOL      O 1768   4.722   0.603   4.665
    3MOL      O 1769   4.937   0.511   4.606
    3MOL      C 1770   4.718   0.356   4.623
    3MOL      F 1771   4.584   0.355   4.633
    3MOL      F 1772   4.744   0.254   4.530
    3MOL      F 1773   4.762   0.322   4.742
    3MOL      O 1774   5.102   1.916   3.917
    3MOL      C 1775   5.062   1.821   4.007
    3MOL      C 1776   5.170   1.707   4.011
    3MOL      O 1777   4.961   1.820   4.075
    3MOL      C 1778   5.305   1.737   4.051
    3MOL      C 1779   5.134   1.579   3.990
    3MOL      C 1780   5.396   1.637   4.063
    3MOL      C 1781   5.352   1.879   4.084
    3MOL      C 1782   5.232   1.473   4.000
    3MOL      H 1783   5.029   1.557   3.978
    3MOL      C 1784   5.360   1.508   4.047
    3MOL      H 1785   5.494   1.670   4.092
    3MOL      F 1786   5.425   1.874   4.198
    3MOL      F 1787   5.263   1.975   4.113
    3MOL      C 1788   5.453   1.928   3.971
    3MOL      C 1789   5.186   1.329   3.956
    3MOL      C 1790   5.469   1.405   4.050
    3MOL      O 1791   5.419   1.860   3.846
    3MOL      F 1792   5.441   2.063   3.959
    3MOL      F 1793   5.584   1.907   4.008
    3MOL      F 1794   5.066   1.283   3.993
    3MOL      F 1795   5.261   1.235   4.008
    3MOL      C 1796   5.198   1.316   3.803
    3MOL      O 1797   5.497   1.349   4.168
    3MOL      O 1798   5.537   1.385   3.953
    3MOL      C 1799   5.470   1.910   3.720
    3MOL      F 1800   5.330   1.334   3.770
    3MOL      F 1801   5.177   1.192   3.760
    3MOL      O 1802   5.120   1.411   3.736
    3MOL      C 1803   5.603   1.246   4.182
    3MOL      C 1804   5.424   1.814   3.607
    3MOL      F 1805   5.601   1.924   3.719
    3MOL      F 1806   5.431   2.033   3.692
    3MOL      C 1807   5.110   1.426   3.591
    3MOL      H 1808   5.590   1.172   4.102
    3MOL      H 1809   5.702   1.291   4.170
    3MOL      C 1810   5.585   1.176   4.315
    3MOL      F 1811   5.444   1.875   3.490
    3MOL      F 1812   5.291   1.792   3.624
    3MOL      S 1813   5.535   1.672   3.613
    3MOL      F 1814   5.086   1.310   3.533
    3MOL      F 1815   5.229   1.460   3.544
    3MOL      C 1816   5.001   1.531   3.553
    3MOL      H 1817   5.687   1.143   4.340
    3MOL      H 1818   5.555   1.244   4.396
    3MOL      N 1819   5.674   1.699   3.555
    3MOL      O 1820   5.536   1.617   3.748
    3MOL      O 1821   5.489   1.566   3.520
    3MOL      F 1822   5.053   1.650   3.568
    3MOL      F 1823   4.979   1.521   3.421
    3MOL      S 1824   4.847   1.511   3.639
    3MOL      S 1825   5.794   1.608   3.600
    3MOL      N 1826   4.824   1.365   3.663
    3MOL      O 1827   4.733   1.577   3.577
    3MOL      O 1828   4.867   1.577   3.768
    3MOL      O 1829   5.761   1.476   3.644
    3MOL      O 1830   5.900   1.623   3.501
    3MOL      C 1831   5.878   1.678   3.754
    3MOL      S 1832   4.688   1.328   3.730
    3MOL      F 1833   5.891   1.814   3.736
    3MOL      F 1834   6.002   1.620   3.783
    3MOL      F 1835   5.792   1.658   3.865
    3MOL      O 1836   4.631   1.214   3.657
    3MOL      O 1837   4.593   1.436   3.757
    3MOL      C 1838   4.727   1.245   3.899
    3MOL      F 1839   4.776   1.333   3.993
    3MOL      F 1840   4.620   1.188   3.952
    3MOL      F 1841   4.816   1.143   3.905
    3MOL      O 1842   4.840   2.007   2.985
    3MOL      C 1843   4.850   1.927   3.093
    3MOL      C 1844   4.917   2.003   3.207
    3MOL      O 1845   4.797   1.814   3.098
    3MOL      C 1846   5.028   1.945   3.272
    3MOL      C 1847   4.864   2.127   3.247
    3MOL      C 1848   5.074   2.007   3.392
    3MOL      C 1849   5.109   1.826   3.221
    3MOL      C 1850   4.923   2.198   3.356
    3MOL      H 1851   4.769   2.158   3.205
    3MOL      C 1852   5.013   2.131   3.435
    3MOL      H 1853   5.155   1.972   3.455
    3MOL      F 1854   5.034   1.718   3.190
    3MOL      F 1855   5.188   1.777   3.314
    3MOL      C 1856   5.193   1.867   3.092
    3MOL      C 1857   4.849   2.322   3.404
    3MOL      C 1858   5.076   2.181   3.563
    3MOL      O 1859   5.311   1.785   3.090
    3MOL      F 1860   5.112   1.842   2.985
    3MOL      F 1861   5.217   2.000   3.099
    3MOL      F 1862   4.763   2.375   3.310
    3MOL      F 1863   4.938   2.424   3.412
    3MOL      C 1864   4.772   2.289   3.534
    3MOL      O 1865   5.057   2.099   3.666
    3MOL      O 1866   5.132   2.291   3.565
    3MOL      C 1867   5.411   1.802   2.984
    3MOL      F 1868   4.850   2.324   3.643
    3MOL      F 1869   4.666   2.366   3.545
    3MOL      O 1870   4.737   2.153   3.531
    3MOL      C 1871   5.074   2.140   3.798
    3MOL      C 1872   5.532   1.703   2.999
    3MOL      F 1873   5.463   1.929   2.986
    3MOL      F 1874   5.356   1.768   2.864
    3MOL      C 1875   4.665   2.092   3.639
    3MOL      H 1876   5.176   2.174   3.820
    3MOL      H 1877   5.009   2.228   3.808
    3MOL      C 1878   5.023   2.034   3.903
    3MOL      F 1879   5.630   1.727   2.905
    3MOL      F 1880   5.493   1.573   2.967
    3MOL      S 1881   5.602   1.700   3.169
    3MOL      F 1882   4.535   2.124   3.637
    3MOL      F 1883   4.719   2.130   3.752
    3MOL      C 1884   4.680   1.937   3.622
    3MOL      H 1885   5.012   2.081   4.002
    3MOL      H 1886   4.927   2.008   3.857
    3MOL      N 1887   5.621   1.848   3.217
    3MOL      O 1888   5.496   1.632   3.252
    3MOL      O 1889   5.721   1.616   3.154
    3MOL      F 1890   4.808   1.903   3.611
    3MOL      F 1891   4.639   1.883   3.735
    3MOL      S 1892   4.595   1.869   3.473
    3MOL      S 1893   5.767   1.904   3.200
    3MOL      N 1894   4.496   1.966   3.411
    3MOL      O 1895   4.522   1.749   3.511
    3MOL      O 1896   4.698   1.819   3.384
    3MOL      O 1897   5.874   1.808   3.237
    3MOL      O 1898   5.775   1.937   3.058
    3MOL      C 1899   5.792   2.067   3.283
    3MOL      S 1900   4.429   1.933   3.279
    3MOL      F 1901   5.809   2.066   3.415
    3MOL      F 1902   5.681   2.141   3.259
    3MOL      F 1903   5.893   2.135   3.218
    3MOL      O 1904   4.317   1.843   3.298
    3MOL      O 1905   4.514   1.849   3.201
    3MOL      C 1906   4.379   2.083   3.175
    3MOL      F 1907   4.309   2.043   3.063
    3MOL      F 1908   4.299   2.165   3.244
    3MOL      F 1909   4.484   2.162   3.141
    3MOL      O 1910   5.037   1.098   2.584
    3MOL      C 1911   5.041   1.146   2.713
    3MOL      C 1912   4.971   1.278   2.740
    3MOL      O 1913   5.093   1.083   2.803
    3MOL      C 1914   5.038   1.384   2.809
    3MOL      C 1915   4.833   1.297   2.704
    3MOL      C 1916   4.957   1.502   2.825
    3MOL      C 1917   5.188   1.387   2.849
    3MOL      C 1918   4.770   1.420   2.696
    3MOL      H 1919   4.782   1.211   2.664
    3MOL      C 1920   4.832   1.521   2.766
    3MOL      H 1921   5.006   1.574   2.890
    3MOL      F 1922   5.238   1.508   2.817
    3MOL      F 1923   5.267   1.294   2.782
    3MOL      C 1924   5.210   1.361   3.006
    3MOL      C 1925   4.639   1.435   2.610
    3MOL      C 1926   4.765   1.655   2.781
    3MOL      O 1927   5.153   1.244   3.074
    3MOL      F 1928   5.348   1.374   3.027
    3MOL      F 1929   5.169   1.469   3.071
    3MOL      F 1930   4.646   1.372   2.487
    3MOL      F 1931   4.614   1.563   2.562
    3MOL      C 1932   4.515   1.372   2.684
    3MOL      O 1933   4.861   1.758   2.780
    3MOL      O 1934   4.647   1.679   2.795
    3MOL      C 1935   5.213   1.196   3.200
    3MOL      F 1936   4.406   1.380   2.603
    3MOL      F 1937   4.531   1.242   2.697
    3MOL      O 1938   4.481   1.429   2.817
    3MOL      C 1939   4.840   1.904   2.762
    3MOL      C 1940   5.120   1.093   3.269
    3MOL      F 1941   5.236   1.296   3.284
    3MOL      F 1942   5.335   1.143   3.174
    3MOL      C 1943   4.389   1.362   2.907
    3MOL      H 1944   4.945   1.936   2.763
    3MOL      H 1945   4.796   1.935   2.667
    3MOL      C 1946   4.756   1.975   2.877
    3MOL      F 1947   5.010   1.159   3.312
    3MOL      F 1948   5.188   1.040   3.375
    3MOL      S 1949   5.072   0.961   3.158
    3MOL      F 1950   4.447   1.259   2.978
    3MOL      F 1951   4.282   1.306   2.846
    3MOL      C 1952   4.334   1.461   3.015
    3MOL      H 1953   4.720   2.068   2.833
    3MOL      H 1954   4.670   1.911   2.902
    3MOL      N 1955   4.932   0.975   3.096
    3MOL      O 1956   5.179   0.953   3.058
    3MOL      O 1957   5.075   0.837   3.237
    3MOL      F 1958   4.290   1.571   2.951
    3MOL      F 1959   4.227   1.408   3.082
    3MOL      S 1960   4.461   1.510   3.138
    3MOL      S 1961   4.885   0.861   3.006
    3MOL      N 1962   4.523   1.402   3.225
    3MOL      O 1963   4.378   1.573   3.236
    3MOL      O 1964   4.548   1.607   3.070
    3MOL      O 1965   4.988   0.835   2.907
    3MOL      O 1966   4.875   0.746   3.090
    3MOL      C 1967   4.726   0.898   2.925
    3MOL      S 1968   4.669   1.414   3.274
    3MOL      F 1969   4.661   0.787   2.895
    3MOL      F 1970   4.753   0.971   2.814
    3MOL      F 1971   4.651   0.955   3.020
    3MOL      O 1972   4.677   1.324   3.391
    3MOL      O 1973   4.704   1.556   3.280
    3MOL      C 1974   4.782   1.343   3.144
    3MOL      F 1975   4.909   1.389   3.156
    3MOL      F 1976   4.783   1.212   3.141
    3MOL      F 1977   4.739   1.384   3.020
    3MOL      H 1978   5.850   0.579   2.524
    3MOL      O 1979   5.929   0.568   2.581
    3MOL      C 1980   5.900   0.633   2.690
    3MOL      C 1981   5.764   0.706   2.684
    3MOL      O 1982   5.976   0.644   2.781
    3MOL      C 1983   5.649   0.649   2.630
    3MOL      C 1984   5.758   0.829   2.756
    3MOL      C 1985   5.538   0.744   2.611
    3MOL      C 1986   5.631   0.498   2.589
    3MOL      C 1987   5.644   0.908   2.748
    3MOL      H 1988   5.841   0.863   2.817
    3MOL      C 1989   5.539   0.874   2.661
    3MOL      H 1990   5.449   0.715   2.556
    3MOL      F 1991   5.705   0.419   2.680
    3MOL      F 1992   5.693   0.478   2.474
    3MOL      C 1993   5.486   0.447   2.581
    3MOL      C 1994   5.662   1.050   2.808
    3MOL      C 1995   5.410   0.953   2.649
    3MOL      O 1996   5.407   0.487   2.697
    3MOL      F 1997   5.418   0.488   2.473
    3MOL      F 1998   5.481   0.314   2.574
    3MOL      F 1999   5.581   1.135   2.750
    3MOL      F 2000   5.783   1.099   2.774
    3MOL      C 2001   5.634   1.036   2.961
    3MOL      O 2002   5.376   0.983   2.521
    3MOL      O 2003   5.337   0.970   2.741
    3MOL      C 2004   5.269   0.497   2.691
    3MOL      F 2005   5.499   1.029   2.964
    3MOL      F 2006   5.675   0.916   3.014
    3MOL      O 2007   5.682   1.150   3.033
    3MOL      C 2008   5.255   1.048   2.467
    3MOL      C 2009   5.202   0.489   2.833
    3MOL      F 2010   5.216   0.389   2.630
    3MOL      F 2011   5.222   0.610   2.625
    3MOL      C 2012   5.818   1.145   3.103
    3MOL      H 2013   5.265   1.150   2.508
    3MOL      H 2014   5.266   1.043   2.359
    3MOL      C 2015   5.119   0.990   2.527
    3MOL      F 2016   5.214   0.361   2.873
    3MOL      F 2017   5.066   0.524   2.815
    3MOL      S 2018   5.269   0.617   2.949
    3MOL      F 2019   5.921   1.107   3.020
    3MOL      F 2020   5.808   1.043   3.194
    3MOL      C 2021   5.845   1.272   3.180
    3MOL      H 2022   5.075   0.941   2.440
    3MOL      H 2023   5.146   0.911   2.598
    3MOL      N 2024   5.412   0.581   2.983
    3MOL      O 2025   5.261   0.737   2.860
    3MOL      O 2026   5.172   0.611   3.056
    3MOL      F 2027   5.963   1.272   3.245
    3MOL      F 2028   5.849   1.368   3.088
    3MOL      S 2029   5.716   1.317   3.303
    3MOL      S 2030   5.442   0.498   3.109
    3MOL      N 2031   5.704   1.215   3.417
    3MOL      O 2032   5.590   1.337   3.230
    3MOL      O 2033   5.768   1.447   3.354
    3MOL      O 2034   5.389   0.520   3.243
    3MOL      O 2035   5.391   0.365   3.097
    3MOL      C 2036   5.632   0.486   3.130
    3MOL      S 2037   5.576   1.208   3.507
    3MOL      F 2038   5.664   0.387   3.217
    3MOL      F 2039   5.680   0.598   3.169
    3MOL      F 2040   5.691   0.453   3.009
    3MOL      O 2041   5.467   1.295   3.471
    3MOL      O 2042   5.613   1.239   3.644
    3MOL      C 2043   5.517   1.038   3.519
    3MOL      F 2044   5.422   1.028   3.611
    3MOL      F 2045   5.474   0.988   3.404
    3MOL      F 2046   5.627   0.962   3.547
    4MOL      O 2047   5.801   2.215   2.039
    4MOL      C 2048   5.696   2.283   2.096
    4MOL      C 2049   5.717   2.300   2.249
    4MOL      O 2050   5.594   2.314   2.033
    4MOL      C 2051   5.735   2.429   2.301
    4MOL      C 2052   5.709   2.184   2.327
    4MOL      C 2053   5.743   2.433   2.437
    4MOL      C 2054   5.761   2.553   2.216
    4MOL      C 2055   5.714   2.190   2.470
    4MOL      H 2056   5.684   2.093   2.273
    4MOL      C 2057   5.718   2.317   2.523
    4MOL      H 2058   5.762   2.524   2.494
    4MOL      F 2059   5.769   2.529   2.082
    4MOL      F 2060   5.887   2.585   2.245
    4MOL      C 2061   5.672   2.678   2.226
    4MOL      C 2062   5.717   2.053   2.541
    4MOL      C 2063   5.703   2.351   2.671
    4MOL      O 2064   5.536   2.647   2.193
    4MOL      F 2065   5.676   2.724   2.353
    4MOL      F 2066   5.725   2.773   2.151
    4MOL      F 2067   5.766   2.065   2.663
    4MOL      F 2068   5.808   1.973   2.479
    4MOL      C 2069   5.579   1.982   2.544
    4MOL      O 2070   5.624   2.263   2.745
    4MOL      O 2071   5.760   2.446   2.724
    4MOL      C 2072   5.431   2.752   2.204
    4MOL      F 2073   5.555   1.919   2.427
    4MOL      F 2074   5.583   1.887   2.644
    4MOL      O 2075   5.482   2.080   2.564
    4MOL      C 2076   5.591   2.308   2.878
    4MOL      C 2077   5.345   2.764   2.074
    4MOL      F 2078   5.497   2.870   2.219
    4MOL      F 2079   5.352   2.742   2.312
    4MOL      C 2080   5.338   2.052   2.580
    4MOL      H 2081   5.664   2.381   2.916
    4MOL      H 2082   5.492   2.352   2.875
    4MOL      C 2083   5.610   2.186   2.974
    4MOL      F 2084   5.420   2.791   1.963
    4MOL      F 2085   5.253   2.869   2.078
    4MOL      S 2086   5.242   2.609   2.038
    4MOL      F 2087   5.310   2.012   2.703
    4MOL      F 2088   5.293   1.936   2.514
    4MOL      C 2089   5.250   2.174   2.542
    4MOL      H 2090   5.578   2.203   3.077
    4MOL      H 2091   5.547   2.111   2.925
    4MOL      H 2092   5.713   2.151   2.971
    4MOL      N 2093   5.165   2.572   2.165
    4MOL      O 2094   5.155   2.640   1.923
    4MOL      O 2095   5.346   2.514   2.007
    4MOL      F 2096   5.127   2.123   2.502
    4MOL      F 2097   5.225   2.252   2.647
    4MOL      S 2098   5.322   2.272   2.409
    4MOL      S 2099   5.013   2.593   2.192
    4MOL      N 2100   5.365   2.168   2.308
    4MOL      O 2101   5.431   2.349   2.469
    4MOL      O 2102   5.202   2.358   2.370
    4MOL      O 2103   4.945   2.674   2.094
    4MOL      O 2104   4.940   2.468   2.202
    4MOL      C 2105   4.968   2.675   2.353
    4MOL      S 2106   5.272   2.139   2.182
    4MOL      F 2107   5.046   2.779   2.390
    4MOL      F 2108   4.971   2.590   2.457
    4MOL      F 2109   4.839   2.720   2.340
    4MOL      O 2110   5.313   2.237   2.083
    4MOL      O 2111   5.130   2.158   2.203
    4MOL      C 2112   5.315   1.979   2.123
    4MOL      F 2113   5.241   1.889   2.192
    4MOL      F 2114   5.302   1.963   1.993
    4MOL      F 2115   5.445   1.961   2.158
    4MOL      O 2116   5.154   2.082   1.186
    4MOL      C 2117   5.286   2.088   1.187
    4MOL      C 2118   5.349   2.046   1.319
    4MOL      O 2119   5.350   2.143   1.097
    4MOL      C 2120   5.298   1.948   1.410
    4MOL      C 2121   5.470   2.115   1.359
    4MOL      C 2122   5.363   1.937   1.536
    4MOL      C 2123   5.187   1.854   1.385
    4MOL      C 2124   5.551   2.091   1.473
    4MOL      H 2125   5.510   2.186   1.288
    4MOL      C 2126   5.485   2.006   1.571
    4MOL      H 2127   5.326   1.861   1.606
    4MOL      F 2128   5.235   1.724   1.409
    4MOL      F 2129   5.162   1.834   1.256
    4MOL      C 2130   5.052   1.879   1.469
    4MOL      C 2131   5.696   2.132   1.458
    4MOL      C 2132   5.553   1.968   1.706
    4MOL      O 2133   4.992   2.010   1.434
    4MOL      F 2134   4.972   1.775   1.455
    4MOL      F 2135   5.091   1.881   1.598
    4MOL      F 2136   5.746   2.080   1.341
    4MOL      F 2137   5.778   2.068   1.543
    4MOL      C 2138   5.731   2.286   1.457
    4MOL      O 2139   5.616   2.077   1.763
    4MOL      O 2140   5.547   1.863   1.763
    4MOL      C 2141   4.864   2.038   1.504
    4MOL      F 2142   5.863   2.298   1.481
    4MOL      F 2143   5.699   2.343   1.337
    4MOL      O 2144   5.653   2.357   1.559
    4MOL      C 2145   5.699   2.040   1.881
    4MOL      C 2146   4.812   2.172   1.453
    4MOL      F 2147   4.882   2.045   1.638
    4MOL      F 2148   4.777   1.951   1.472
    4MOL      C 2149   5.691   2.492   1.595
    4MOL      H 2150   5.640   2.012   1.969
    4MOL      H 2151   5.766   1.955   1.863
    4MOL      C 2152   5.789   2.168   1.900
    4MOL      F 2153   4.680   2.195   1.487
    4MOL      F 2154   4.813   2.180   1.317
    4MOL      S 2155   4.903   2.304   1.536
    4MOL      F 2156   5.717   2.569   1.486
    4MOL      F 2157   5.806   2.493   1.664
    4MOL      C 2158   5.583   2.559   1.684
    4MOL      H 2159   5.885   2.143   1.854
    4MOL      H 2160   5.751   2.250   1.837
    4MOL      N 2161   4.847   2.307   1.682
    4MOL      O 2162   5.047   2.271   1.522
    4MOL      O 2163   4.867   2.419   1.454
    4MOL      F 2164   5.625   2.541   1.810
    4MOL      F 2165   5.585   2.694   1.667
    4MOL      S 2166   5.414   2.493   1.662
    4MOL      S 2167   4.930   2.398   1.776
    4MOL      N 2168   5.389   2.460   1.510
    4MOL      O 2169   5.328   2.599   1.716
    4MOL      O 2170   5.425   2.379   1.756
    4MOL      O 2171   5.021   2.501   1.714
    4MOL      O 2172   4.852   2.472   1.881
    4MOL      C 2173   5.043   2.286   1.872
    4MOL      S 2174   5.278   2.515   1.418
    4MOL      F 2175   5.169   2.262   1.823
    4MOL      F 2176   4.991   2.162   1.887
    4MOL      F 2177   5.061   2.327   1.995
    4MOL      O 2178   5.174   2.600   1.474
    4MOL      O 2179   5.231   2.414   1.331
    4MOL      C 2180   5.361   2.636   1.296
    4MOL      F 2181   5.431   2.722   1.364
    4MOL      F 2182   5.443   2.567   1.210
    4MOL      F 2183   5.273   2.701   1.224
    4MOL      O 2184   4.569   2.830   0.687
    4MOL      C 2185   4.647   2.721   0.657
    4MOL      C 2186   4.732   2.669   0.768
    4MOL      O 2187   4.643   2.660   0.549
    4MOL      C 2188   4.867   2.633   0.753
    4MOL      C 2189   4.672   2.661   0.898
    4MOL      C 2190   4.931   2.574   0.867
    4MOL      C 2191   4.949   2.655   0.623
    4MOL      C 2192   4.739   2.618   1.013
    4MOL      H 2193   4.573   2.705   0.906
    4MOL      C 2194   4.866   2.568   0.993
    4MOL      H 2195   5.032   2.535   0.862
    4MOL      F 2196   5.075   2.694   0.669
    4MOL      F 2197   4.905   2.764   0.552
    4MOL      C 2198   4.960   2.528   0.532
    4MOL      C 2199   4.669   2.637   1.150
    4MOL      C 2200   4.944   2.481   1.094
    4MOL      O 2201   4.917   2.406   0.606
    4MOL      F 2202   4.883   2.547   0.424
    4MOL      F 2203   5.080   2.528   0.472
    4MOL      F 2204   4.694   2.548   1.247
    4MOL      F 2205   4.536   2.617   1.125
    4MOL      C 2206   4.689   2.776   1.218
    4MOL      O 2207   4.977   2.357   1.046
    4MOL      O 2208   4.979   2.517   1.201
    4MOL      C 2209   4.950   2.271   0.568
    4MOL      F 2210   4.633   2.877   1.139
    4MOL      F 2211   4.613   2.787   1.328
    4MOL      O 2212   4.831   2.795   1.252
    4MOL      C 2213   5.060   2.280   1.130
    4MOL      C 2214   4.857   2.179   0.644
    4MOL      F 2215   5.080   2.249   0.605
    4MOL      F 2216   4.951   2.253   0.433
    4MOL      C 2217   4.869   2.932   1.290
    4MOL      H 2218   5.161   2.322   1.133
    4MOL      H 2219   5.018   2.273   1.231
    4MOL      C 2220   5.069   2.140   1.081
    4MOL      F 2221   4.859   2.216   0.771
    4MOL      F 2222   4.892   2.050   0.641
    4MOL      S 2223   4.684   2.202   0.585
    4MOL      F 2224   4.765   3.001   1.353
    4MOL      F 2225   4.899   3.001   1.178
    4MOL      C 2226   4.994   2.940   1.387
    4MOL      H 2227   4.967   2.105   1.062
    4MOL      H 2228   5.126   2.132   0.987
    4MOL      N 2229   4.677   2.137   0.441
    4MOL      O 2230   4.614   2.121   0.684
    4MOL      O 2231   4.642   2.340   0.597
    4MOL      F 2232   5.106   2.894   1.330
    4MOL      F 2233   5.020   3.063   1.435
    4MOL      S 2234   4.960   2.833   1.535
    4MOL      S 2235   4.599   2.212   0.331
    4MOL      N 2236   4.841   2.887   1.608
    4MOL      O 2237   5.078   2.825   1.617
    4MOL      O 2238   4.925   2.704   1.484
    4MOL      O 2239   4.458   2.199   0.363
    4MOL      O 2240   4.615   2.358   0.334
    4MOL      C 2241   4.632   2.146   0.167
    4MOL      S 2242   4.847   2.936   1.760
    4MOL      F 2243   4.751   2.198   0.117
    4MOL      F 2244   4.536   2.186   0.075
    4MOL      F 2245   4.633   2.016   0.160
    4MOL      O 2246   4.905   2.824   1.841
    4MOL      O 2247   4.720   2.977   1.812
    4MOL      C 2248   4.959   3.076   1.798
    4MOL      F 2249   5.084   3.054   1.785
    4MOL      F 2250   4.929   3.189   1.737
    4MOL      F 2251   4.952   3.097   1.929
    4MOL      O 2252   3.791   2.403   1.077
    4MOL      C 2253   3.881   2.376   0.979
    4MOL      C 2254   3.945   2.501   0.922
    4MOL      O 2255   3.915   2.265   0.945
    4MOL      C 2256   3.915   2.556   0.797
    4MOL      C 2257   4.028   2.572   1.003
    4MOL      C 2258   3.975   2.683   0.761
    4MOL      C 2259   3.822   2.485   0.697
    4MOL      C 2260   4.097   2.693   0.973
    4MOL      H 2261   4.042   2.527   1.101
    4MOL      C 2262   4.077   2.745   0.842
    4MOL      H 2263   3.963   2.718   0.659
    4MOL      F 2264   3.692   2.494   0.739
    4MOL      F 2265   3.838   2.344   0.706
    4MOL      C 2266   3.826   2.528   0.543
    4MOL      C 2267   4.194   2.760   1.072
    4MOL      C 2268   4.150   2.858   0.789
    4MOL      O 2269   3.969   2.512   0.502
    4MOL      F 2270   3.749   2.437   0.471
    4MOL      F 2271   3.781   2.656   0.534
    4MOL      F 2272   4.307   2.797   1.011
    4MOL      F 2273   4.240   2.665   1.163
    4MOL      C 2274   4.128   2.873   1.163
    4MOL      O 2275   4.266   2.826   0.725
    4MOL      O 2276   4.103   2.973   0.794
    4MOL      C 2277   4.024   2.566   0.378
    4MOL      F 2278   4.070   2.963   1.078
    4MOL      F 2279   4.029   2.819   1.229
    4MOL      O 2280   4.234   2.928   1.252
    4MOL      C 2281   4.354   2.933   0.678
    4MOL      C 2282   4.177   2.589   0.405
    4MOL      F 2283   3.965   2.687   0.352
    4MOL      F 2284   4.004   2.472   0.285
    4MOL      C 2285   4.216   3.054   1.319
    4MOL      H 2286   4.308   3.009   0.614
    4MOL      H 2287   4.396   2.973   0.771
    4MOL      C 2288   4.470   2.869   0.594
    4MOL      F 2289   4.209   2.693   0.487
    4MOL      F 2290   4.243   2.622   0.295
    4MOL      S 2291   4.255   2.440   0.480
    4MOL      F 2292   4.102   3.054   1.395
    4MOL      F 2293   4.194   3.152   1.233
    4MOL      C 2294   4.339   3.090   1.399
    4MOL      H 2295   4.424   2.778   0.553
    4MOL      H 2296   4.503   2.943   0.520
    4MOL      N 2297   4.212   2.435   0.620
    4MOL      O 2298   4.217   2.324   0.406
    4MOL      O 2299   4.400   2.463   0.472
    4MOL      F 2300   4.454   3.042   1.350
    4MOL      F 2301   4.353   3.225   1.389
    4MOL      S 2302   4.335   3.045   1.575
    4MOL      S 2303   4.278   2.341   0.717
    4MOL      N 2304   4.246   3.136   1.663
    4MOL      O 2305   4.468   3.054   1.633
    4MOL      O 2306   4.280   2.909   1.583
    4MOL      O 2307   4.167   2.305   0.799
    4MOL      O 2308   4.351   2.226   0.659
    4MOL      C 2309   4.402   2.435   0.818
    4MOL      S 2310   4.224   3.112   1.813
    4MOL      F 2311   4.425   2.555   0.766
    4MOL      F 2312   4.512   2.361   0.835
    4MOL      F 2313   4.350   2.457   0.944
    4MOL      O 2314   4.349   3.074   1.882
    4MOL      O 2315   4.139   2.999   1.825
    4MOL      C 2316   4.146   3.246   1.900
    4MOL      F 2317   4.029   3.289   1.844
    4MOL      F 2318   4.129   3.220   2.029
    4MOL      F 2319   4.227   3.357   1.895
    4MOL      O 2320   4.082   2.493   1.932
    4MOL      C 2321   3.967   2.480   1.855
    4MOL      C 2322   4.000   2.441   1.716
    4MOL      O 2323   3.852   2.480   1.900
    4MOL      C 2324   3.982   2.531   1.610
    4MOL      C 2325   4.035   2.304   1.690
    4MOL      C 2326   3.957   2.471   1.487
    4MOL      C 2327   3.951   2.677   1.631
    4MOL      C 2328   4.015   2.246   1.564
    4MOL      H 2329   4.061   2.240   1.772
    4MOL      C 2330   3.981   2.336   1.463
    4MOL      H 2331   3.928   2.524   1.396
    4MOL      F 2332   4.027   2.747   1.551
    4MOL      F 2333   3.981   2.727   1.754
    4MOL      C 2334   3.809   2.721   1.588
    4MOL      C 2335   4.048   2.095   1.550
    4MOL      C 2336   3.956   2.273   1.331
    4MOL      O 2337   3.720   2.627   1.640
    4MOL      F 2338   3.778   2.843   1.635
    4MOL      F 2339   3.800   2.738   1.456
    4MOL      F 2340   4.171   2.078   1.599
    4MOL      F 2341   4.074   2.046   1.425
    4MOL      C 2342   3.957   1.990   1.620
    4MOL      O 2343   3.831   2.220   1.330
    4MOL      O 2344   4.040   2.279   1.238
    4MOL      C 2345   3.576   2.643   1.618
    4MOL      F 2346   3.832   2.019   1.581
    4MOL      F 2347   3.971   1.863   1.571
    4MOL      O 2348   3.960   2.002   1.763
    4MOL      C 2349   3.781   2.181   1.204
    4MOL      C 2350   3.501   2.520   1.675
    4MOL      F 2351   3.545   2.671   1.491
    4MOL      F 2352   3.540   2.751   1.688
    4MOL      C 2353   3.932   1.890   1.855
    4MOL      H 2354   3.857   2.147   1.133
    4MOL      H 2355   3.704   2.103   1.216
    4MOL      C 2356   3.710   2.304   1.146
    4MOL      F 2357   3.367   2.524   1.641
    4MOL      F 2358   3.505   2.513   1.811
    4MOL      S 2359   3.573   2.367   1.611
    4MOL      F 2360   3.974   1.922   1.978
    4MOL      F 2361   3.990   1.778   1.821
    4MOL      C 2362   3.776   1.861   1.851
    4MOL      H 2363   3.630   2.268   1.081
    4MOL      H 2364   3.658   2.355   1.229
    4MOL      N 2365   3.483   2.257   1.672
    4MOL      O 2366   3.583   2.384   1.468
    4MOL      O 2367   3.698   2.368   1.686
    4MOL      F 2368   3.730   1.810   1.736
    4MOL      F 2369   3.752   1.762   1.945
    4MOL      S 2370   3.680   2.007   1.899
    4MOL      S 2371   3.404   2.157   1.588
    4MOL      N 2372   3.704   2.042   2.047
    4MOL      O 2373   3.541   1.954   1.885
    4MOL      O 2374   3.723   2.115   1.811
    4MOL      O 2375   3.476   2.108   1.476
    4MOL      O 2376   3.352   2.058   1.682
    4MOL      C 2377   3.251   2.238   1.526
    4MOL      S 2378   3.764   2.183   2.087
    4MOL      F 2379   3.274   2.334   1.436
    4MOL      F 2380   3.177   2.300   1.621
    4MOL      F 2381   3.174   2.138   1.475
    4MOL      O 2382   3.680   2.286   2.036
    4MOL      O 2383   3.898   2.207   2.033
    4MOL      C 2384   3.771   2.199   2.270
    4MOL      F 2385   3.651   2.235   2.320
    4MOL      F 2386   3.818   2.085   2.332
    4MOL      F 2387   3.853   2.303   2.309
    4MOL      O 2388   4.622   1.718   1.963
    4MOL      C 2389   4.496   1.712   2.025
    4MOL      C 2390   4.436   1.856   2.035
    4MOL      O 2391   4.432   1.608   2.050
    4MOL      C 2392   4.352   1.887   2.148
    4MOL      C 2393   4.470   1.948   1.931
    4MOL      C 2394   4.328   2.020   2.164
    4MOL      C 2395   4.317   1.789   2.269
    4MOL      C 2396   4.452   2.083   1.959
    4MOL      H 2397   4.524   1.907   1.845
    4MOL      C 2398   4.369   2.114   2.074
    4MOL      H 2399   4.287   2.049   2.259
    4MOL      F 2400   4.259   1.674   2.226
    4MOL      F 2401   4.219   1.842   2.339
    4MOL      C 2402   4.438   1.758   2.366
    4MOL      C 2403   4.523   2.190   1.872
    4MOL      C 2404   4.341   2.256   2.122
    4MOL      O 2405   4.554   1.827   2.324
    4MOL      F 2406   4.411   1.783   2.494
    4MOL      F 2407   4.477   1.625   2.349
    4MOL      F 2408   4.637   2.135   1.813
    4MOL      F 2409   4.573   2.286   1.949
    4MOL      C 2410   4.429   2.249   1.762
    4MOL      O 2411   4.224   2.312   2.094
    4MOL      O 2412   4.429   2.314   2.181
    4MOL      C 2413   4.688   1.820   2.382
    4MOL      F 2414   4.420   2.177   1.649
    4MOL      F 2415   4.303   2.260   1.811
    4MOL      O 2416   4.483   2.375   1.737
    4MOL      C 2417   4.188   2.440   2.154
    4MOL      C 2418   4.784   1.911   2.298
    4MOL      F 2419   4.733   1.693   2.391
    4MOL      F 2420   4.690   1.861   2.511
    4MOL      C 2421   4.441   2.461   1.631
    4MOL      H 2422   4.162   2.420   2.259
    4MOL      H 2423   4.274   2.509   2.152
    4MOL      C 2424   4.063   2.486   2.078
    4MOL      F 2425   4.780   1.882   2.165
    4MOL      F 2426   4.912   1.884   2.333
    4MOL      S 2427   4.765   2.086   2.320
    4MOL      F 2428   4.310   2.459   1.600
    4MOL      F 2429   4.507   2.422   1.515
    4MOL      C 2430   4.478   2.614   1.657
    4MOL      H 2431   3.975   2.424   2.101
    4MOL      H 2432   4.030   2.579   2.126
    4MOL      N 2433   4.750   2.137   2.470
    4MOL      O 2434   4.866   2.152   2.250
    4MOL      O 2435   4.640   2.129   2.257
    4MOL      F 2436   4.618   2.620   1.656
    4MOL      F 2437   4.439   2.683   1.548
    4MOL      S 2438   4.414   2.689   1.810
    4MOL      S 2439   4.770   2.293   2.488
    4MOL      N 2440   4.441   2.600   1.935
    4MOL      O 2441   4.270   2.705   1.796
    4MOL      O 2442   4.484   2.822   1.808
    4MOL      O 2443   4.902   2.324   2.440
    4MOL      O 2444   4.670   2.366   2.407
    4MOL      C 2445   4.754   2.341   2.663
    4MOL      S 2446   4.541   2.641   2.042
    4MOL      F 2447   4.761   2.474   2.681
    4MOL      F 2448   4.850   2.297   2.755
    4MOL      F 2449   4.628   2.298   2.705
    4MOL      O 2450   4.671   2.686   1.988
    4MOL      O 2451   4.560   2.536   2.140
    4MOL      C 2452   4.491   2.796   2.124
    4MOL      F 2453   4.504   2.908   2.053
    4MOL      F 2454   4.354   2.794   2.158
    4MOL      F 2455   4.565   2.812   2.231
    4MOL      O 2456   4.831   1.508   0.981
    4MOL      C 2457   4.850   1.615   1.064
    4MOL      C 2458   4.780   1.582   1.202
    4MOL      O 2459   4.907   1.719   1.042
    4MOL      C 2460   4.824   1.470   1.281
    4MOL      C 2461   4.689   1.667   1.254
    4MOL      C 2462   4.771   1.448   1.403
    4MOL      C 2463   4.933   1.373   1.232
    4MOL      C 2464   4.630   1.641   1.383
    4MOL      H 2465   4.670   1.760   1.201
    4MOL      C 2466   4.683   1.535   1.457
    4MOL      H 2467   4.810   1.361   1.452
    4MOL      F 2468   5.018   1.351   1.335
    4MOL      F 2469   5.017   1.409   1.133
    4MOL      C 2470   4.867   1.232   1.201
    4MOL      C 2471   4.511   1.735   1.427
    4MOL      C 2472   4.620   1.496   1.588
    4MOL      O 2473   4.727   1.253   1.163
    4MOL      F 2474   4.938   1.173   1.102
    4MOL      F 2475   4.879   1.146   1.308
    4MOL      F 2476   4.518   1.867   1.407
    4MOL      F 2477   4.494   1.735   1.558
    4MOL      C 2478   4.380   1.683   1.365
    4MOL      O 2479   4.680   1.536   1.699
    4MOL      O 2480   4.527   1.419   1.591
    4MOL      C 2481   4.653   1.148   1.095
    4MOL      F 2482   4.358   1.556   1.413
    4MOL      F 2483   4.273   1.747   1.412
    4MOL      O 2484   4.385   1.681   1.225
    4MOL      C 2485   4.626   1.504   1.834
    4MOL      C 2486   4.507   1.197   1.075
    4MOL      F 2487   4.655   1.034   1.161
    4MOL      F 2488   4.705   1.112   0.980
    4MOL      C 2489   4.279   1.636   1.137
    4MOL      H 2490   4.519   1.525   1.834
    4MOL      H 2491   4.639   1.397   1.855
    4MOL      C 2492   4.693   1.594   1.936
    4MOL      F 2493   4.449   1.115   0.987
    4MOL      F 2494   4.514   1.321   1.021
    4MOL      S 2495   4.424   1.177   1.232
    4MOL      F 2496   4.164   1.693   1.168
    4MOL      F 2497   4.256   1.508   1.159
    4MOL      C 2498   4.314   1.662   0.987
    4MOL      H 2499   4.689   1.534   2.028
    4MOL      H 2500   4.799   1.611   1.916
    4MOL      N 2501   4.387   1.032   1.265
    4MOL      O 2502   4.500   1.244   1.336
    4MOL      O 2503   4.288   1.236   1.228
    4MOL      F 2504   4.395   1.567   0.948
    4MOL      F 2505   4.203   1.644   0.914
    4MOL      S 2506   4.378   1.825   0.956
    4MOL      S 2507   4.364   0.991   1.415
    4MOL      N 2508   4.312   1.922   1.048
    4MOL      O 2509   4.372   1.867   0.816
    4MOL      O 2510   4.521   1.818   0.989
    4MOL      O 2511   4.323   1.095   1.504
    4MOL      O 2512   4.289   0.866   1.416
    4MOL      C 2513   4.526   0.937   1.497
    4MOL      S 2514   4.350   2.072   1.029
    4MOL      F 2515   4.591   0.855   1.407
    4MOL      F 2516   4.510   0.872   1.619
    4MOL      F 2517   4.607   1.051   1.516
    4MOL      O 2518   4.226   2.151   1.032
    4MOL      O 2519   4.440   2.106   0.918
    4MOL      C 2520   4.435   2.133   1.189
    4MOL      F 2521   4.560   2.080   1.208
    4MOL      F 2522   4.448   2.264   1.192
    4MOL      F 2523   4.375   2.111   1.310
    4MOL      O 2524   4.147   1.388   0.301
    4MOL      C 2525   4.185   1.452   0.412
    4MOL      C 2526   4.319   1.396   0.459
    4MOL      O 2527   4.125   1.551   0.458
    4MOL      C 2528   4.333   1.354   0.594
    4MOL      C 2529   4.427   1.392   0.369
    4MOL      C 2530   4.464   1.323   0.640
    4MOL      C 2531   4.218   1.328   0.691
    4MOL      C 2532   4.555   1.344   0.413
    4MOL      H 2533   4.416   1.441   0.274
    4MOL      C 2534   4.575   1.327   0.548
    4MOL      H 2535   4.490   1.294   0.741
    4MOL      F 2536   4.132   1.432   0.701
    4MOL      F 2537   4.260   1.317   0.815
    4MOL      C 2538   4.134   1.200   0.647
    4MOL      C 2539   4.670   1.359   0.315
    4MOL      C 2540   4.705   1.291   0.616
    4MOL      O 2541   4.080   1.142   0.767
    4MOL      F 2542   4.037   1.245   0.563
    4MOL      F 2543   4.219   1.118   0.579
    4MOL      F 2544   4.630   1.375   0.183
    4MOL      F 2545   4.733   1.240   0.304
    4MOL      C 2546   4.759   1.479   0.358
    4MOL      O 2547   4.740   1.378   0.710
    4MOL      O 2548   4.769   1.193   0.578
    4MOL      C 2549   4.000   1.020   0.759
    4MOL      F 2550   4.863   1.432   0.435
    4MOL      F 2551   4.817   1.532   0.253
    4MOL      O 2552   4.677   1.572   0.424
    4MOL      C 2553   4.869   1.386   0.760
    4MOL      C 2554   3.948   0.972   0.900
    4MOL      F 2555   4.074   0.916   0.708
    4MOL      F 2556   3.885   1.043   0.689
    4MOL      C 2557   4.730   1.694   0.477
    4MOL      H 2558   4.903   1.293   0.808
    4MOL      H 2559   4.932   1.400   0.671
    4MOL      C 2560   4.894   1.512   0.852
    4MOL      F 2561   3.883   0.851   0.893
    4MOL      F 2562   3.847   1.057   0.946
    4MOL      S 2563   4.080   0.970   1.028
    4MOL      F 2564   4.754   1.785   0.380
    4MOL      F 2565   4.841   1.667   0.539
    4MOL      C 2566   4.625   1.751   0.576
    4MOL      H 2567   5.001   1.529   0.866
    4MOL      H 2568   4.845   1.588   0.791
    4MOL      N 2569   4.206   0.897   0.968
    4MOL      O 2570   4.111   1.115   1.053
    4MOL      O 2571   4.014   0.908   1.143
    4MOL      F 2572   4.590   1.659   0.666
    4MOL      F 2573   4.686   1.846   0.645
    4MOL      S 2574   4.468   1.807   0.496
    4MOL      S 2575   4.219   0.746   1.007
    4MOL      N 2576   4.480   1.823   0.345
    4MOL      O 2577   4.430   1.936   0.551
    4MOL      O 2578   4.362   1.720   0.542
    4MOL      O 2579   4.188   0.716   1.149
    4MOL      O 2580   4.124   0.679   0.918
    4MOL      C 2581   4.381   0.672   0.958
    4MOL      S 2582   4.357   1.851   0.262
    4MOL      F 2583   4.486   0.700   1.036
    4MOL      F 2584   4.411   0.720   0.834
    4MOL      F 2585   4.365   0.537   0.939
    4MOL      O 2586   4.324   1.992   0.265
    4MOL      O 2587   4.241   1.798   0.325
    4MOL      C 2588   4.365   1.788   0.083
    4MOL      F 2589   4.254   1.829   0.013
    4MOL      F 2590   4.472   1.835   0.019
    4MOL      F 2591   4.379   1.653   0.075
    4MOL      O 2592   3.277   1.540   0.797
    4MOL      C 2593   3.409   1.553   0.834
    4MOL      C 2594   3.512   1.556   0.721
    4MOL      O 2595   3.441   1.569   0.949
    4MOL      C 2596   3.627   1.471   0.726
    4MOL      C 2597   3.500   1.648   0.613
    4MOL      C 2598   3.714   1.485   0.613
    4MOL      C 2599   3.655   1.359   0.832
    4MOL      C 2600   3.569   1.638   0.493
    4MOL      H 2601   3.419   1.719   0.618
    4MOL      C 2602   3.683   1.561   0.499
    4MOL      H 2603   3.807   1.431   0.627
    4MOL      F 2604   3.699   1.250   0.766
    4MOL      F 2605   3.543   1.319   0.902
    4MOL      C 2606   3.764   1.403   0.940
    4MOL      C 2607   3.515   1.711   0.365
    4MOL      C 2608   3.778   1.555   0.381
    4MOL      O 2609   3.752   1.528   1.017
    4MOL      F 2610   3.784   1.291   1.021
    4MOL      F 2611   3.883   1.404   0.880
    4MOL      F 2612   3.378   1.697   0.348
    4MOL      F 2613   3.553   1.655   0.243
    4MOL      C 2614   3.542   1.866   0.372
    4MOL      O 2615   3.834   1.427   0.370
    4MOL      O 2616   3.808   1.644   0.305
    4MOL      C 2617   3.823   1.540   1.146
    4MOL      F 2618   3.487   1.926   0.263
    4MOL      F 2619   3.475   1.920   0.472
    4MOL      O 2620   3.684   1.908   0.383
    4MOL      C 2621   3.907   1.368   0.254
    4MOL      C 2622   3.822   1.688   1.194
    4MOL      F 2623   3.949   1.500   1.138
    4MOL      F 2624   3.765   1.458   1.237
    4MOL      C 2625   3.721   2.044   0.419
    4MOL      H 2626   3.922   1.267   0.295
    4MOL      H 2627   3.850   1.359   0.161
    4MOL      C 2628   4.045   1.438   0.219
    4MOL      F 2629   3.900   1.760   1.110
    4MOL      F 2630   3.873   1.691   1.321
    4MOL      S 2631   3.656   1.757   1.196
    4MOL      F 2632   3.715   2.068   0.554
    4MOL      F 2633   3.643   2.140   0.363
    4MOL      C 2634   3.869   2.074   0.378
    4MOL      H 2635   4.066   1.410   0.116
    4MOL      H 2636   4.031   1.547   0.223
    4MOL      N 2637   3.620   1.845   1.075
    4MOL      O 2638   3.567   1.641   1.212
    4MOL      O 2639   3.646   1.838   1.318
    4MOL      F 2640   3.885   2.038   0.249
    4MOL      F 2641   3.895   2.208   0.385
    4MOL      S 2642   3.991   1.985   0.481
    4MOL      S 2643   3.482   1.911   1.076
    4MOL      N 2644   3.994   2.014   0.631
    4MOL      O 2645   4.111   2.053   0.443
    4MOL      O 2646   3.990   1.846   0.435
    4MOL      O 2647   3.382   1.808   1.102
    4MOL      O 2648   3.483   2.000   1.187
    4MOL      C 2649   3.446   1.997   0.920
    4MOL      S 2650   4.035   1.903   0.731
    4MOL      F 2651   3.359   2.095   0.940
    4MOL      F 2652   3.399   1.905   0.832
    4MOL      F 2653   3.559   2.061   0.888
    4MOL      O 2654   4.075   1.977   0.853
    4MOL      O 2655   4.122   1.808   0.663
    4MOL      C 2656   3.883   1.805   0.776
    4MOL      F 2657   3.915   1.683   0.825
    4MOL      F 2658   3.803   1.867   0.860
    4MOL      F 2659   3.810   1.782   0.662
    4MOL      H 2660   2.886   1.106   1.567
    4MOL      O 2661   2.923   1.064   1.648
    4MOL      C 2662   3.050   1.091   1.645
    4MOL      C 2663   3.094   1.165   1.516
    4MOL      O 2664   3.127   1.052   1.728
    4MOL      C 2665   3.022   1.270   1.461
    4MOL      C 2666   3.225   1.133   1.470
    4MOL      C 2667   3.068   1.309   1.326
    4MOL      C 2668   2.900   1.344   1.527
    4MOL      C 2669   3.271   1.185   1.350
    4MOL      H 2670   3.291   1.068   1.527
    4MOL      C 2671   3.185   1.261   1.268
    4MOL      H 2672   3.010   1.378   1.267
    4MOL      F 2673   2.923   1.350   1.666
    4MOL      F 2674   2.793   1.267   1.517
    4MOL      C 2675   2.870   1.485   1.472
    4MOL      C 2676   3.402   1.121   1.299
    4MOL      C 2677   3.227   1.324   1.137
    4MOL      O 2678   2.990   1.566   1.460
    4MOL      F 2679   2.810   1.488   1.353
    4MOL      F 2680   2.786   1.552   1.552
    4MOL      F 2681   3.409   1.128   1.168
    4MOL      F 2682   3.399   0.988   1.320
    4MOL      C 2683   3.518   1.199   1.369
    4MOL      O 2684   3.144   1.298   1.033
    4MOL      O 2685   3.315   1.405   1.131
    4MOL      C 2686   2.997   1.673   1.371
    4MOL      F 2687   3.522   1.313   1.299
    4MOL      F 2688   3.488   1.239   1.497
    4MOL      O 2689   3.642   1.127   1.360
    4MOL      C 2690   3.145   1.349   0.895
    4MOL      C 2691   3.109   1.776   1.410
    4MOL      F 2692   2.886   1.750   1.380
    4MOL      F 2693   3.013   1.637   1.239
    4MOL      C 2694   3.689   1.040   1.476
    4MOL      H 2695   3.237   1.304   0.856
    4MOL      H 2696   3.053   1.309   0.850
    4MOL      C 2697   3.164   1.507   0.885
    4MOL      F 2698   3.065   1.840   1.520
    4MOL      F 2699   3.121   1.865   1.301
    4MOL      S 2700   3.276   1.696   1.424
    4MOL      F 2701   3.595   0.948   1.519
    4MOL      F 2702   3.702   1.126   1.582
    4MOL      C 2703   3.825   0.981   1.449
    4MOL      H 2704   3.066   1.539   0.847
    4MOL      H 2705   3.172   1.546   0.987
    4MOL      N 2706   3.275   1.606   1.547
    4MOL      O 2707   3.276   1.617   1.298
    4MOL      O 2708   3.362   1.812   1.427
    4MOL      F 2709   3.872   0.904   1.550
    4MOL      F 2710   3.808   0.902   1.342
    4MOL      S 2711   3.956   1.102   1.408
    4MOL      S 2712   3.326   1.661   1.681
    4MOL      N 2713   3.988   1.198   1.525
    4MOL      O 2714   3.915   1.174   1.287
    4MOL      O 2715   4.072   1.013   1.380
    4MOL      O 2716   3.450   1.736   1.704
    4MOL      O 2717   3.240   1.764   1.732
    4MOL      C 2718   3.328   1.518   1.809
    4MOL      S 2719   4.062   1.333   1.502
    4MOL      F 2720   3.338   1.567   1.935
    4MOL      F 2721   3.424   1.437   1.784
    4MOL      F 2722   3.208   1.448   1.802
    4MOL      O 2723   4.089   1.369   1.365
    4MOL      O 2724   4.189   1.331   1.572
    4MOL      C 2725   3.973   1.467   1.584
    4MOL      F 2726   4.045   1.579   1.582
    4MOL      F 2727   3.852   1.491   1.533
    4MOL      F 2728   3.946   1.423   1.710
    5MOL      O 2729   2.436   0.162   0.393
    5MOL      C 2730   2.475   0.292   0.414
    5MOL      C 2731   2.629   0.303   0.429
    5MOL      O 2732   2.393   0.385   0.429
    5MOL      C 2733   2.702   0.371   0.331
    5MOL      C 2734   2.684   0.248   0.545
    5MOL      C 2735   2.835   0.382   0.360
    5MOL      C 2736   2.645   0.415   0.197
    5MOL      C 2737   2.823   0.263   0.576
    5MOL      H 2738   2.613   0.207   0.617
    5MOL      C 2739   2.894   0.342   0.488
    5MOL      H 2740   2.908   0.428   0.293
    5MOL      F 2741   2.516   0.380   0.175
    5MOL      F 2742   2.710   0.338   0.109
    5MOL      C 2743   2.652   0.562   0.151
    5MOL      C 2744   2.871   0.186   0.701
    5MOL      C 2745   3.037   0.391   0.509
    5MOL      O 2746   2.582   0.647   0.241
    5MOL      F 2747   2.782   0.600   0.146
    5MOL      F 2748   2.608   0.568   0.026
    5MOL      F 2749   3.002   0.169   0.697
    5MOL      F 2750   2.822   0.060   0.697
    5MOL      C 2751   2.829   0.254   0.835
    5MOL      O 2752   3.076   0.409   0.642
    5MOL      O 2753   3.116   0.408   0.417
    5MOL      C 2754   2.583   0.795   0.221
    5MOL      F 2755   2.702   0.223   0.867
    5MOL      F 2756   2.912   0.205   0.934
    5MOL      O 2757   2.839   0.392   0.817
    5MOL      C 2758   3.201   0.476   0.660
    5MOL      C 2759   2.439   0.856   0.224
    5MOL      F 2760   2.631   0.815   0.095
    5MOL      F 2761   2.665   0.863   0.301
    5MOL      C 2762   2.815   0.491   0.923
    5MOL      H 2763   3.266   0.466   0.572
    5MOL      H 2764   3.180   0.581   0.680
    5MOL      C 2765   3.279   0.400   0.771
    5MOL      F 2766   2.355   0.800   0.132
    5MOL      F 2767   2.436   0.993   0.194
    5MOL      S 2768   2.356   0.841   0.394
    5MOL      F 2769   2.920   0.503   1.003
    5MOL      F 2770   2.723   0.450   1.022
    5MOL      C 2771   2.775   0.630   0.867
    5MOL      H 2772   3.373   0.446   0.803
    5MOL      H 2773   3.205   0.399   0.853
    5MOL      H 2774   3.297   0.296   0.741
    5MOL      N 2775   2.454   0.893   0.500
    5MOL      O 2776   2.229   0.916   0.387
    5MOL      O 2777   2.338   0.698   0.402
    5MOL      F 2778   2.699   0.693   0.964
    5MOL      F 2779   2.881   0.708   0.847
    5MOL      S 2780   2.681   0.617   0.713
    5MOL      S 2781   2.445   1.031   0.575
    5MOL      N 2782   2.578   0.509   0.744
    5MOL      O 2783   2.776   0.583   0.609
    5MOL      O 2784   2.626   0.759   0.702
    5MOL      O 2785   2.347   1.122   0.523
    5MOL      O 2786   2.418   1.015   0.716
    5MOL      C 2787   2.600   1.133   0.578
    5MOL      S 2788   2.431   0.552   0.785
    5MOL      F 2789   2.671   1.137   0.463
    5MOL      F 2790   2.688   1.091   0.672
    5MOL      F 2791   2.563   1.260   0.612
    5MOL      O 2792   2.361   0.566   0.659
    5MOL      O 2793   2.418   0.678   0.855
    5MOL      C 2794   2.361   0.415   0.872
    5MOL      F 2795   2.395   0.427   1.002
    5MOL      F 2796   2.231   0.402   0.857
    5MOL      F 2797   2.423   0.305   0.823
    5MOL      O 2798   1.439   0.501   0.630
    5MOL      C 2799   1.474   0.400   0.553
    5MOL      C 2800   1.610   0.339   0.586
    5MOL      O 2801   1.412   0.372   0.450
    5MOL      C 2802   1.670   0.331   0.715
    5MOL      C 2803   1.688   0.289   0.475
    5MOL      C 2804   1.805   0.287   0.721
    5MOL      C 2805   1.604   0.360   0.845
    5MOL      C 2806   1.814   0.223   0.479
    5MOL      H 2807   1.640   0.293   0.378
    5MOL      C 2808   1.879   0.236   0.609
    5MOL      H 2809   1.851   0.279   0.820
    5MOL      F 2810   1.620   0.247   0.926
    5MOL      F 2811   1.471   0.354   0.840
    5MOL      C 2812   1.655   0.492   0.922
    5MOL      C 2813   1.841   0.131   0.362
    5MOL      C 2814   2.019   0.174   0.637
    5MOL      O 2815   1.626   0.614   0.844
    5MOL      F 2816   1.606   0.492   1.045
    5MOL      F 2817   1.788   0.477   0.933
    5MOL      F 2818   1.734   0.047   0.344
    5MOL      F 2819   1.933   0.037   0.390
    5MOL      C 2820   1.872   0.196   0.221
    5MOL      O 2821   2.105   0.195   0.531
    5MOL      O 2822   2.056   0.122   0.738
    5MOL      C 2823   1.666   0.740   0.911
    5MOL      F 2824   1.929   0.101   0.144
    5MOL      F 2825   1.757   0.241   0.162
    5MOL      O 2826   1.961   0.311   0.236
    5MOL      C 2827   2.233   0.121   0.545
    5MOL      C 2828   1.625   0.856   0.822
    5MOL      F 2829   1.800   0.745   0.932
    5MOL      F 2830   1.601   0.754   1.020
    5MOL      C 2831   2.025   0.366   0.117
    5MOL      H 2832   2.298   0.160   0.623
    5MOL      H 2833   2.219   0.014   0.570
    5MOL      C 2834   2.293   0.128   0.399
    5MOL      F 2835   1.628   0.979   0.886
    5MOL      F 2836   1.496   0.845   0.778
    5MOL      S 2837   1.746   0.872   0.689
    5MOL      F 2838   1.938   0.379   0.014
    5MOL      F 2839   2.120   0.282   0.072
    5MOL      C 2840   2.093   0.502   0.149
    5MOL      H 2841   2.268   0.031   0.353
    5MOL      H 2842   2.235   0.200   0.340
    5MOL      N 2843   1.873   0.934   0.756
    5MOL      O 2844   1.763   0.736   0.631
    5MOL      O 2845   1.675   0.960   0.597
    5MOL      F 2846   2.222   0.472   0.174
    5MOL      F 2847   2.098   0.579   0.037
    5MOL      S 2848   2.021   0.593   0.289
    5MOL      S 2849   1.996   0.933   0.664
    5MOL      N 2850   1.865   0.577   0.289
    5MOL      O 2851   2.067   0.731   0.268
    5MOL      O 2852   2.096   0.527   0.398
    5MOL      O 2853   1.975   0.916   0.516
    5MOL      O 2854   2.089   1.051   0.677
    5MOL      C 2855   2.099   0.787   0.715
    5MOL      S 2856   1.757   0.688   0.283
    5MOL      F 2857   2.080   0.667   0.650
    5MOL      F 2858   2.082   0.756   0.845
    5MOL      F 2859   2.228   0.811   0.705
    5MOL      O 2860   1.797   0.827   0.289
    5MOL      O 2861   1.647   0.655   0.365
    5MOL      C 2862   1.679   0.681   0.109
    5MOL      F 2863   1.774   0.684   0.020
    5MOL      F 2864   1.607   0.565   0.095
    5MOL      F 2865   1.597   0.781   0.088
    5MOL      O 2866   0.929   1.358   0.235
    5MOL      C 2867   0.904   1.228   0.269
    5MOL      C 2868   1.024   1.142   0.292
    5MOL      O 2869   0.791   1.183   0.290
    5MOL      C 2870   1.037   1.011   0.242
    5MOL      C 2871   1.132   1.199   0.367
    5MOL      C 2872   1.153   0.938   0.283
    5MOL      C 2873   0.936   0.945   0.144
    5MOL      C 2874   1.252   1.132   0.394
    5MOL      H 2875   1.122   1.304   0.390
    5MOL      C 2876   1.257   0.999   0.357
    5MOL      H 2877   1.167   0.833   0.255
    5MOL      F 2878   1.016   0.874   0.055
    5MOL      F 2879   0.873   1.037   0.064
    5MOL      C 2880   0.833   0.850   0.214
    5MOL      C 2881   1.368   1.215   0.454
    5MOL      C 2882   1.360   0.897   0.409
    5MOL      O 2883   0.875   0.819   0.353
    5MOL      F 2884   0.713   0.911   0.212
    5MOL      F 2885   0.805   0.748   0.130
    5MOL      F 2886   1.454   1.152   0.536
    5MOL      F 2887   1.309   1.305   0.537
    5MOL      C 2888   1.460   1.289   0.352
    5MOL      O 2889   1.303   0.791   0.475
    5MOL      O 2890   1.476   0.902   0.389
    5MOL      C 2891   0.826   0.708   0.431
    5MOL      F 2892   1.385   1.385   0.282
    5MOL      F 2893   1.548   1.369   0.415
    5MOL      O 2894   1.530   1.191   0.267
    5MOL      C 2895   1.393   0.688   0.512
    5MOL      C 2896   0.862   0.735   0.575
    5MOL      F 2897   0.890   0.596   0.385
    5MOL      F 2898   0.694   0.682   0.409
    5MOL      C 2899   1.597   1.248   0.148
    5MOL      H 2900   1.427   0.634   0.424
    5MOL      H 2901   1.477   0.729   0.568
    5MOL      C 2902   1.327   0.592   0.604
    5MOL      F 2903   0.990   0.770   0.579
    5MOL      F 2904   0.848   0.629   0.656
    5MOL      S 2905   0.766   0.879   0.638
    5MOL      F 2906   1.642   1.379   0.169
    5MOL      F 2907   1.507   1.253   0.047
    5MOL      C 2908   1.721   1.164   0.098
    5MOL      H 2909   1.279   0.650   0.683
    5MOL      H 2910   1.250   0.532   0.554
    5MOL      N 2911   0.617   0.831   0.655
    5MOL      O 2912   0.832   0.897   0.767
    5MOL      O 2913   0.788   0.997   0.556
    5MOL      F 2914   1.687   1.042   0.057
    5MOL      F 2915   1.792   1.223  -0.000
    5MOL      S 2916   1.839   1.144   0.241
    5MOL      S 2917   0.504   0.925   0.609
    5MOL      N 2918   1.887   1.278   0.283
    5MOL      O 2919   1.945   1.054   0.203
    5MOL      O 2920   1.762   1.088   0.348
    5MOL      O 2921   0.497   1.033   0.706
    5MOL      O 2922   0.532   1.000   0.487
    5MOL      C 2923   0.345   0.841   0.599
    5MOL      S 2924   2.042   1.319   0.282
    5MOL      F 2925   0.335   0.773   0.479
    5MOL      F 2926   0.239   0.931   0.597
    5MOL      F 2927   0.319   0.762   0.699
    5MOL      O 2928   2.117   1.215   0.360
    5MOL      O 2929   2.067   1.450   0.335
    5MOL      C 2930   2.127   1.319   0.120
    5MOL      F 2931   2.141   1.204   0.064
    5MOL      F 2932   2.078   1.404   0.031
    5MOL      F 2933   2.254   1.351   0.142
    5MOL      O 2934   1.048   1.763   1.108
    5MOL      C 2935   0.971   1.665   1.053
    5MOL      C 2936   0.951   1.683   0.903
    5MOL      O 2937   0.931   1.567   1.112
    5MOL      C 2938   0.833   1.725   0.844
    5MOL      C 2939   1.061   1.668   0.823
    5MOL      C 2940   0.832   1.750   0.701
    5MOL      C 2941   0.704   1.745   0.925
    5MOL      C 2942   1.067   1.683   0.681
    5MOL      H 2943   1.151   1.641   0.877
    5MOL      C 2944   0.944   1.715   0.617
    5MOL      H 2945   0.737   1.769   0.653
    5MOL      F 2946   0.713   1.858   1.001
    5MOL      F 2947   0.695   1.649   1.029
    5MOL      C 2948   0.563   1.750   0.847
    5MOL      C 2949   1.196   1.657   0.601
    5MOL      C 2950   0.929   1.718   0.473
    5MOL      O 2951   0.557   1.623   0.769
    5MOL      F 2952   0.462   1.749   0.942
    5MOL      F 2953   0.563   1.862   0.770
    5MOL      F 2954   1.171   1.581   0.493
    5MOL      F 2955   1.280   1.572   0.675
    5MOL      C 2956   1.283   1.787   0.573
    5MOL      O 2957   0.891   1.600   0.416
    5MOL      O 2958   0.939   1.825   0.410
    5MOL      C 2959   0.461   1.598   0.663
    5MOL      F 2960   1.202   1.876   0.512
    5MOL      F 2961   1.314   1.840   0.688
    5MOL      O 2962   1.402   1.745   0.495
    5MOL      C 2963   0.884   1.589   0.271
    5MOL      C 2964   0.527   1.494   0.568
    5MOL      F 2965   0.439   1.715   0.594
    5MOL      F 2966   0.352   1.548   0.723
    5MOL      C 2967   1.481   1.842   0.423
    5MOL      H 2968   0.822   1.664   0.219
    5MOL      H 2969   0.989   1.591   0.241
    5MOL      C 2970   0.822   1.450   0.234
    5MOL      F 2971   0.629   1.540   0.489
    5MOL      F 2972   0.443   1.449   0.475
    5MOL      S 2973   0.596   1.351   0.661
    5MOL      F 2974   1.526   1.941   0.507
    5MOL      F 2975   1.408   1.909   0.335
    5MOL      C 2976   1.594   1.775   0.348
    5MOL      H 2977   0.758   1.427   0.321
    5MOL      H 2978   0.770   1.460   0.138
    5MOL      N 2979   0.718   1.397   0.726
    5MOL      O 2980   0.498   1.304   0.754
    5MOL      O 2981   0.627   1.249   0.560
    5MOL      F 2982   1.568   1.649   0.309
    5MOL      F 2983   1.608   1.844   0.231
    5MOL      S 2984   1.754   1.770   0.432
    5MOL      S 2985   0.813   1.299   0.789
    5MOL      N 2986   1.830   1.906   0.434
    5MOL      O 2987   1.844   1.677   0.367
    5MOL      O 2988   1.728   1.734   0.572
    5MOL      O 2989   0.859   1.375   0.902
    5MOL      O 2990   0.759   1.167   0.824
    5MOL      C 2991   0.955   1.269   0.674
    5MOL      S 2992   1.965   1.925   0.505
    5MOL      F 2993   0.928   1.316   0.553
    5MOL      F 2994   0.987   1.139   0.675
    5MOL      F 2995   1.066   1.336   0.719
    5MOL      O 2996   2.057   1.811   0.484
    5MOL      O 2997   1.939   1.926   0.644
    5MOL      C 2998   2.050   2.076   0.466
    5MOL      F 2999   1.974   2.189   0.483
    5MOL      F 3000   2.165   2.089   0.530
    5MOL      F 3001   2.081   2.079   0.333
    5MOL      O 3002   1.951   1.681   1.103
    5MOL      C 3003   1.847   1.755   1.157
    5MOL      C 3004   1.716   1.690   1.132
    5MOL      O 3005   1.862   1.851   1.232
    5MOL      C 3006   1.624   1.747   1.042
    5MOL      C 3007   1.679   1.577   1.213
    5MOL      C 3008   1.491   1.717   1.071
    5MOL      C 3009   1.658   1.861   0.951
    5MOL      C 3010   1.546   1.545   1.236
    5MOL      H 3011   1.755   1.527   1.271
    5MOL      C 3012   1.454   1.615   1.158
    5MOL      H 3013   1.405   1.762   1.021
    5MOL      F 3014   1.611   1.834   0.832
    5MOL      F 3015   1.791   1.880   0.927
    5MOL      C 3016   1.589   1.995   0.984
    5MOL      C 3017   1.518   1.427   1.332
    5MOL      C 3018   1.312   1.582   1.185
    5MOL      O 3019   1.603   2.016   1.121
    5MOL      F 3020   1.644   2.098   0.917
    5MOL      F 3021   1.462   1.998   0.940
    5MOL      F 3022   1.592   1.324   1.291
    5MOL      F 3023   1.396   1.363   1.324
    5MOL      C 3024   1.546   1.444   1.485
    5MOL      O 3025   1.272   1.649   1.296
    5MOL      O 3026   1.244   1.509   1.109
    5MOL      C 3027   1.548   2.137   1.183
    5MOL      F 3028   1.483   1.556   1.521
    5MOL      F 3029   1.484   1.351   1.564
    5MOL      O 3030   1.686   1.464   1.512
    5MOL      C 3031   1.133   1.651   1.322
    5MOL      C 3032   1.566   2.129   1.336
    5MOL      F 3033   1.423   2.164   1.145
    5MOL      F 3034   1.623   2.238   1.136
    5MOL      C 3035   1.750   1.430   1.640
    5MOL      H 3036   1.078   1.563   1.288
    5MOL      H 3037   1.114   1.668   1.429
    5MOL      C 3038   1.079   1.776   1.249
    5MOL      F 3039   1.501   2.234   1.399
    5MOL      F 3040   1.696   2.136   1.376
    5MOL      S 3041   1.500   1.973   1.400
    5MOL      F 3042   1.883   1.429   1.625
    5MOL      F 3043   1.715   1.312   1.687
    5MOL      C 3044   1.704   1.535   1.749
    5MOL      H 3045   0.991   1.810   1.305
    5MOL      H 3046   1.153   1.856   1.260
    5MOL      N 3047   1.519   1.985   1.553
    5MOL      O 3048   1.368   1.960   1.342
    5MOL      O 3049   1.602   1.882   1.349
    5MOL      F 3050   1.575   1.528   1.784
    5MOL      F 3051   1.773   1.506   1.865
    5MOL      S 3052   1.748   1.704   1.700
    5MOL      S 3053   1.405   1.979   1.653
    5MOL      N 3054   1.901   1.723   1.699
    5MOL      O 3055   1.692   1.781   1.815
    5MOL      O 3056   1.690   1.725   1.568
    5MOL      O 3057   1.308   1.880   1.622
    5MOL      O 3058   1.467   1.971   1.785
    5MOL      C 3059   1.319   2.142   1.658
    5MOL      S 3060   1.975   1.764   1.565
    5MOL      F 3061   1.253   2.171   1.546
    5MOL      F 3062   1.402   2.249   1.676
    5MOL      F 3063   1.237   2.137   1.765
    5MOL      O 3064   1.921   1.886   1.517
    5MOL      O 3065   1.959   1.666   1.458
    5MOL      C 3066   2.155   1.788   1.597
    5MOL      F 3067   2.178   1.911   1.649
    5MOL      F 3068   2.208   1.689   1.677
    5MOL      F 3069   2.228   1.790   1.480
    5MOL      O 3070   1.998   0.791   1.419
    5MOL      C 3071   2.026   0.894   1.512
    5MOL      C 3072   2.042   1.029   1.434
    5MOL      O 3073   2.018   0.885   1.635
    5MOL      C 3074   2.134   1.127   1.487
    5MOL      C 3075   1.964   1.046   1.315
    5MOL      C 3076   2.163   1.227   1.400
    5MOL      C 3077   2.226   1.109   1.615
    5MOL      C 3078   2.007   1.145   1.226
    5MOL      H 3079   1.889   0.969   1.295
    5MOL      C 3080   2.101   1.241   1.279
    5MOL      H 3081   2.249   1.288   1.425
    5MOL      F 3082   2.154   1.082   1.727
    5MOL      F 3083   2.277   1.227   1.648
    5MOL      C 3084   2.345   1.005   1.599
    5MOL      C 3085   1.957   1.142   1.079
    5MOL      C 3086   2.161   1.353   1.196
    5MOL      O 3087   2.343   0.951   1.468
    5MOL      F 3088   2.464   1.056   1.628
    5MOL      F 3089   2.317   0.893   1.677
    5MOL      F 3090   1.920   1.012   1.044
    5MOL      F 3091   2.058   1.169   0.997
    5MOL      C 3092   1.837   1.240   1.056
    5MOL      O 3093   2.114   1.477   1.210
    5MOL      O 3094   2.249   1.325   1.117
    5MOL      C 3095   2.431   0.846   1.415
    5MOL      F 3096   1.717   1.192   1.088
    5MOL      F 3097   1.855   1.352   1.131
    5MOL      O 3098   1.846   1.270   0.920
    5MOL      C 3099   2.182   1.589   1.145
    5MOL      C 3100   2.388   0.815   1.268
    5MOL      F 3101   2.431   0.736   1.492
    5MOL      F 3102   2.561   0.883   1.416
    5MOL      C 3103   1.747   1.343   0.848
    5MOL      H 3104   2.273   1.609   1.203
    5MOL      H 3105   2.212   1.561   1.042
    5MOL      C 3106   2.085   1.707   1.158
    5MOL      F 3107   2.255   0.786   1.257
    5MOL      F 3108   2.448   0.701   1.226
    5MOL      S 3109   2.431   0.938   1.146
    5MOL      F 3110   1.684   1.442   0.914
    5MOL      F 3111   1.646   1.255   0.811
    5MOL      C 3112   1.804   1.408   0.713
    5MOL      H 3113   2.076   1.742   1.261
    5MOL      H 3114   2.138   1.794   1.115
    5MOL      N 3115   2.577   0.997   1.154
    5MOL      O 3116   2.398   0.890   1.019
    5MOL      O 3117   2.345   1.055   1.165
    5MOL      F 3118   1.838   1.300   0.631
    5MOL      F 3119   1.701   1.469   0.652
    5MOL      S 3120   1.946   1.521   0.731
    5MOL      S 3121   2.623   1.076   1.026
    5MOL      N 3122   2.058   1.460   0.819
    5MOL      O 3123   1.899   1.643   0.795
    5MOL      O 3124   1.980   1.544   0.587
    5MOL      O 3125   2.615   0.985   0.914
    5MOL      O 3126   2.532   1.190   1.001
    5MOL      C 3127   2.794   1.136   1.043
    5MOL      S 3128   2.192   1.417   0.760
    5MOL      F 3129   2.833   1.212   0.939
    5MOL      F 3130   2.899   1.044   1.049
    5MOL      F 3131   2.797   1.215   1.158
    5MOL      O 3132   2.179   1.334   0.638
    5MOL      O 3133   2.275   1.350   0.859
    5MOL      C 3134   2.281   1.558   0.688
    5MOL      F 3135   2.233   1.607   0.573
    5MOL      F 3136   2.280   1.669   0.774
    5MOL      F 3137   2.405   1.521   0.662
    5MOL      O 3138   1.078   0.391   1.207
    5MOL      C 3139   1.178   0.450   1.135
    5MOL      C 3140   1.288   0.500   1.236
    5MOL      O 3141   1.186   0.464   1.015
    5MOL      C 3142   1.357   0.407   1.321
    5MOL      C 3143   1.328   0.629   1.234
    5MOL      C 3144   1.458   0.450   1.401
    5MOL      C 3145   1.323   0.257   1.324
    5MOL      C 3146   1.433   0.675   1.322
    5MOL      H 3147   1.287   0.694   1.157
    5MOL      C 3148   1.501   0.577   1.396
    5MOL      H 3149   1.501   0.372   1.461
    5MOL      F 3150   1.439   0.188   1.321
    5MOL      F 3151   1.254   0.201   1.222
    5MOL      C 3152   1.256   0.222   1.463
    5MOL      C 3153   1.459   0.830   1.326
    5MOL      C 3154   1.605   0.619   1.496
    5MOL      O 3155   1.188   0.341   1.514
    5MOL      F 3156   1.169   0.119   1.444
    5MOL      F 3157   1.348   0.173   1.553
    5MOL      F 3158   1.462   0.901   1.213
    5MOL      F 3159   1.581   0.858   1.371
    5MOL      C 3160   1.360   0.896   1.423
    5MOL      O 3161   1.733   0.607   1.461
    5MOL      O 3162   1.573   0.646   1.609
    5MOL      C 3163   1.089   0.329   1.620
    5MOL      F 3164   1.382   0.843   1.547
    5MOL      F 3165   1.388   1.025   1.445
    5MOL      O 3166   1.227   0.875   1.385
    5MOL      C 3167   1.844   0.646   1.552
    5MOL      C 3168   1.041   0.472   1.658
    5MOL      F 3169   1.136   0.267   1.726
    5MOL      F 3170   0.986   0.254   1.589
    5MOL      C 3171   1.110   0.923   1.456
    5MOL      H 3172   1.819   0.743   1.595
    5MOL      H 3173   1.851   0.574   1.634
    5MOL      C 3174   1.971   0.658   1.472
    5MOL      F 3175   0.930   0.460   1.731
    5MOL      F 3176   1.010   0.535   1.541
    5MOL      S 3177   1.168   0.544   1.762
    5MOL      F 3178   1.120   1.052   1.483
    5MOL      F 3179   1.106   0.867   1.575
    5MOL      C 3180   0.979   0.894   1.375
    5MOL      H 3181   2.049   0.635   1.546
    5MOL      H 3182   1.980   0.582   1.394
    5MOL      N 3183   1.169   0.490   1.905
    5MOL      O 3184   1.297   0.535   1.694
    5MOL      O 3185   1.140   0.686   1.789
    5MOL      F 3186   0.947   0.770   1.395
    5MOL      F 3187   0.879   0.963   1.432
    5MOL      S 3188   0.989   0.938   1.203
    5MOL      S 3189   1.301   0.500   1.990
    5MOL      N 3190   1.076   1.058   1.188
    5MOL      O 3191   0.861   0.952   1.136
    5MOL      O 3192   1.055   0.824   1.138
    5MOL      O 3193   1.391   0.605   1.954
    5MOL      O 3194   1.264   0.485   2.130
    5MOL      C 3195   1.410   0.348   1.964
    5MOL      S 3196   1.089   1.116   1.044
    5MOL      F 3197   1.329   0.237   1.968
    5MOL      F 3198   1.514   0.336   2.057
    5MOL      F 3199   1.466   0.355   1.834
    5MOL      O 3200   1.074   1.262   1.052
    5MOL      O 3201   1.011   1.053   0.938
    5MOL      C 3202   1.273   1.103   0.991
    5MOL      F 3203   1.314   0.973   0.969
    5MOL      F 3204   1.299   1.171   0.882
    5MOL      F 3205   1.370   1.150   1.074
    5MOL      O 3206   0.240   0.787   1.501
    5MOL      C 3207   0.366   0.807   1.459
    5MOL      C 3208   0.435   0.673   1.441
    5MOL      O 3209   0.409   0.919   1.427
    5MOL      C 3210   0.561   0.651   1.503
    5MOL      C 3211   0.375   0.575   1.360
    5MOL      C 3212   0.633   0.534   1.466
    5MOL      C 3213   0.622   0.738   1.613
    5MOL      C 3214   0.441   0.449   1.339
    5MOL      H 3215   0.288   0.602   1.302
    5MOL      C 3216   0.572   0.438   1.377
    5MOL      H 3217   0.732   0.507   1.502
    5MOL      F 3218   0.626   0.869   1.582
    5MOL      F 3219   0.749   0.711   1.631
    5MOL      C 3220   0.540   0.723   1.749
    5MOL      C 3221   0.377   0.356   1.237
    5MOL      C 3222   0.664   0.321   1.351
    5MOL      O 3223   0.632   0.745   1.857
    5MOL      F 3224   0.442   0.818   1.745
    5MOL      F 3225   0.483   0.599   1.748
    5MOL      F 3226   0.244   0.383   1.212
    5MOL      F 3227   0.365   0.234   1.293
    5MOL      C 3228   0.459   0.362   1.105
    5MOL      O 3229   0.776   0.356   1.288
    5MOL      O 3230   0.629   0.207   1.382
    5MOL      C 3231   0.587   0.734   1.995
    5MOL      F 3232   0.551   0.260   1.104
    5MOL      F 3233   0.380   0.336   1.002
    5MOL      O 3234   0.516   0.491   1.094
    5MOL      C 3235   0.857   0.264   1.223
    5MOL      C 3236   0.702   0.762   2.099
    5MOL      F 3237   0.541   0.607   2.022
    5MOL      F 3238   0.495   0.831   2.022
    5MOL      C 3239   0.598   0.527   0.983
    5MOL      H 3240   0.897   0.186   1.290
    5MOL      H 3241   0.789   0.212   1.153
    5MOL      C 3242   0.970   0.329   1.135
    5MOL      F 3243   0.661   0.740   2.229
    5MOL      F 3244   0.733   0.898   2.101
    5MOL      S 3245   0.857   0.670   2.061
    5MOL      F 3246   0.525   0.552   0.873
    5MOL      F 3247   0.681   0.429   0.959
    5MOL      C 3248   0.676   0.656   1.023
    5MOL      H 3249   1.012   0.256   1.066
    5MOL      H 3250   0.911   0.407   1.086
    5MOL      N 3251   0.819   0.520   2.033
    5MOL      O 3252   0.910   0.735   1.937
    5MOL      O 3253   0.941   0.698   2.178
    5MOL      F 3254   0.740   0.638   1.138
    5MOL      F 3255   0.770   0.672   0.933
    5MOL      S 3256   0.569   0.805   1.045
    5MOL      S 3257   0.837   0.423   2.155
    5MOL      N 3258   0.430   0.788   0.986
    5MOL      O 3259   0.631   0.918   0.979
    5MOL      O 3260   0.573   0.842   1.185
    5MOL      O 3261   0.961   0.446   2.233
    5MOL      O 3262   0.719   0.449   2.237
    5MOL      C 3263   0.819   0.245   2.109
    5MOL      S 3264   0.324   0.893   1.009
    5MOL      F 3265   0.924   0.187   2.049
    5MOL      F 3266   0.715   0.237   2.022
    5MOL      F 3267   0.777   0.175   2.220
    5MOL      O 3268   0.340   1.005   0.918
    5MOL      O 3269   0.347   0.961   1.133
    5MOL      C 3270   0.145   0.830   1.007
    5MOL      F 3271   0.056   0.934   1.018
    5MOL      F 3272   0.117   0.766   0.893
    5MOL      F 3273   0.121   0.737   1.104
    5MOL      O 3274   0.523   1.623   1.998
    5MOL      C 3275   0.593   1.530   1.924
    5MOL      C 3276   0.511   1.438   1.835
    5MOL      O 3277   0.714   1.527   1.924
    5MOL      C 3278   0.531   1.296   1.838
    5MOL      C 3279   0.418   1.490   1.740
    5MOL      C 3280   0.446   1.223   1.749
    5MOL      C 3281   0.622   1.219   1.939
    5MOL      C 3282   0.319   1.417   1.677
    5MOL      H 3283   0.414   1.598   1.731
    5MOL      C 3284   0.341   1.281   1.676
    5MOL      H 3285   0.475   1.118   1.744
    5MOL      F 3286   0.553   1.111   1.984
    5MOL      F 3287   0.656   1.291   2.053
    5MOL      C 3288   0.759   1.170   1.872
    5MOL      C 3289   0.194   1.489   1.616
    5MOL      C 3290   0.251   1.189   1.597
    5MOL      O 3291   0.849   1.263   1.802
    5MOL      F 3292   0.826   1.096   1.972
    5MOL      F 3293   0.731   1.070   1.790
    5MOL      F 3294   0.142   1.587   1.698
    5MOL      F 3295   0.078   1.412   1.607
    5MOL      C 3296   0.230   1.561   1.481
    5MOL      O 3297   0.234   1.066   1.663
    5MOL      O 3298   0.199   1.210   1.489
    5MOL      C 3299   0.992   1.228   1.787
    5MOL      F 3300   0.121   1.629   1.435
    5MOL      F 3301   0.317   1.657   1.503
    5MOL      O 3302   0.282   1.474   1.371
    5MOL      C 3303   0.133   0.961   1.638
    5MOL      C 3304   1.060   1.324   1.684
    5MOL      F 3305   1.009   1.103   1.747
    5MOL      F 3306   1.053   1.235   1.908
    5MOL      C 3307   0.346   1.531   1.254
    5MOL      H 3308   0.160   0.893   1.720
    5MOL      H 3309   0.029   0.990   1.652
    5MOL      C 3310   0.144   0.889   1.497
    5MOL      F 3311   1.010   1.295   1.561
    5MOL      F 3312   1.194   1.298   1.687
    5MOL      S 3313   1.031   1.496   1.723
    5MOL      F 3314   0.478   1.565   1.275
    5MOL      F 3315   0.288   1.644   1.207
    5MOL      C 3316   0.349   1.427   1.137
    5MOL      H 3317   0.046   0.844   1.480
    5MOL      H 3318   0.160   0.966   1.420
    5MOL      N 3319   0.920   1.564   1.641
    5MOL      O 3320   1.007   1.499   1.868
    5MOL      O 3321   1.157   1.566   1.697
    5MOL      F 3322   0.223   1.379   1.122
    5MOL      F 3323   0.381   1.487   1.018
    5MOL      S 3324   0.464   1.288   1.166
    5MOL      S 3325   0.896   1.713   1.667
    5MOL      N 3326   0.612   1.319   1.182
    5MOL      O 3327   0.467   1.230   1.036
    5MOL      O 3328   0.398   1.200   1.264
    5MOL      O 3329   0.882   1.733   1.810
    5MOL      O 3330   1.016   1.778   1.626
    5MOL      C 3331   0.751   1.776   1.577
    5MOL      S 3332   0.702   1.232   1.273
    5MOL      F 3333   0.764   1.906   1.554
    5MOL      F 3334   0.642   1.749   1.652
    5MOL      F 3335   0.758   1.721   1.456
    5MOL      O 3336   0.839   1.257   1.225
    5MOL      O 3337   0.643   1.098   1.281
    5MOL      C 3338   0.692   1.298   1.447
    5MOL      F 3339   0.729   1.205   1.538
    5MOL      F 3340   0.762   1.408   1.464
    5MOL      F 3341   0.562   1.330   1.475
    5MOL      H 3342   1.099   1.758   2.762
    5MOL      O 3343   1.179   1.713   2.796
    5MOL      C 3344   1.212   1.628   2.704
    5MOL      C 3345   1.111   1.623   2.587
    5MOL      O 3346   1.304   1.553   2.714
    5MOL      C 3347   1.055   1.737   2.530
    5MOL      C 3348   1.094   1.495   2.527
    5MOL      C 3349   0.943   1.709   2.438
    5MOL      C 3350   1.100   1.885   2.556
    5MOL      C 3351   0.998   1.477   2.428
    5MOL      H 3352   1.155   1.410   2.557
    5MOL      C 3353   0.910   1.581   2.395
    5MOL      H 3354   0.883   1.790   2.399
    5MOL      F 3355   1.240   1.886   2.576
    5MOL      F 3356   1.053   1.923   2.674
    5MOL      C 3357   1.061   1.988   2.448
    5MOL      C 3358   0.972   1.328   2.392
    5MOL      C 3359   0.804   1.571   2.286
    5MOL      O 3360   1.091   1.940   2.314
    5MOL      F 3361   0.932   2.024   2.447
    5MOL      F 3362   1.127   2.103   2.464
    5MOL      F 3363   0.850   1.312   2.348
    5MOL      F 3364   0.971   1.253   2.504
    5MOL      C 3365   1.079   1.291   2.285
    5MOL      O 3366   0.681   1.610   2.326
    5MOL      O 3367   0.832   1.549   2.172
    5MOL      C 3368   1.024   1.988   2.202
    5MOL      F 3369   1.030   1.348   2.174
    5MOL      F 3370   1.201   1.353   2.304
    5MOL      O 3371   1.090   1.148   2.270
    5MOL      C 3372   0.555   1.625   2.248
    5MOL      C 3373   1.104   1.965   2.069
    5MOL      F 3374   1.017   2.123   2.206
    5MOL      F 3375   0.896   1.939   2.187
    5MOL      C 3376   1.200   1.072   2.343
    5MOL      H 3377   0.534   1.520   2.222
    5MOL      H 3378   0.484   1.668   2.319
    5MOL      C 3379   0.575   1.702   2.111
    5MOL      F 3380   1.208   2.050   2.072
    5MOL      F 3381   1.016   1.997   1.964
    5MOL      S 3382   1.147   1.787   2.044
    5MOL      F 3383   1.204   1.096   2.479
    5MOL      F 3384   1.318   1.124   2.297
    5MOL      C 3385   1.199   0.925   2.307
    5MOL      H 3386   0.519   1.795   2.129
    5MOL      H 3387   0.680   1.730   2.103
    5MOL      N 3388   1.251   1.747   2.147
    5MOL      O 3389   1.014   1.725   2.072
    5MOL      O 3390   1.188   1.788   1.905
    5MOL      F 3391   1.295   0.853   2.368
    5MOL      F 3392   1.081   0.880   2.350
    5MOL      S 3393   1.210   0.889   2.128
    5MOL      S 3394   1.400   1.755   2.111
    5MOL      N 3395   1.344   0.934   2.066
    5MOL      O 3396   1.094   0.952   2.062
    5MOL      O 3397   1.198   0.741   2.126
    5MOL      O 3398   1.464   1.704   1.990
    5MOL      O 3399   1.443   1.889   2.092
    5MOL      C 3400   1.501   1.682   2.257
    5MOL      S 3401   1.360   0.954   1.912
    5MOL      F 3402   1.632   1.716   2.246
    5MOL      F 3403   1.489   1.554   2.260
    5MOL      F 3404   1.455   1.733   2.377
    5MOL      O 3405   1.242   0.939   1.832
    5MOL      O 3406   1.459   0.860   1.862
    5MOL      C 3407   1.437   1.114   1.878
    5MOL      F 3408   1.470   1.123   1.749
    5MOL      F 3409   1.362   1.219   1.912
    5MOL      F 3410   1.545   1.123   1.961
    6MOL      O 3411   0.853   4.717   3.552
    6MOL      C 3412   0.864   4.681   3.420
    6MOL      C 3413   0.784   4.777   3.329
    6MOL      O 3414   0.923   4.577   3.384
    6MOL      C 3415   0.854   4.859   3.239
    6MOL      C 3416   0.645   4.770   3.337
    6MOL      C 3417   0.773   4.933   3.157
    6MOL      C 3418   1.005   4.880   3.241
    6MOL      C 3419   0.561   4.845   3.249
    6MOL      H 3420   0.605   4.694   3.404
    6MOL      C 3421   0.627   4.916   3.151
    6MOL      H 3422   0.810   5.005   3.085
    6MOL      F 3423   1.070   4.814   3.341
    6MOL      F 3424   1.018   5.007   3.279
    6MOL      C 3425   1.092   4.853   3.117
    6MOL      C 3426   0.410   4.837   3.280
    6MOL      C 3427   0.562   4.985   3.033
    6MOL      O 3428   1.081   4.717   3.075
    6MOL      F 3429   1.049   4.933   3.016
    6MOL      F 3430   1.216   4.892   3.144
    6MOL      F 3431   0.346   4.940   3.225
    6MOL      F 3432   0.390   4.855   3.413
    6MOL      C 3433   0.345   4.702   3.234
    6MOL      O 3434   0.443   4.928   2.987
    6MOL      O 3435   0.605   5.088   2.982
    6MOL      C 3436   1.150   4.672   2.951
    6MOL      F 3437   0.367   4.606   3.326
    6MOL      F 3438   0.209   4.722   3.226
    6MOL      O 3439   0.405   4.666   3.114
    6MOL      C 3440   0.394   4.981   2.863
    6MOL      C 3441   1.237   4.542   2.976
    6MOL      F 3442   1.238   4.770   2.918
    6MOL      F 3443   1.072   4.656   2.844
    6MOL      C 3444   0.365   4.547   3.036
    6MOL      H 3445   0.431   5.082   2.843
    6MOL      H 3446   0.425   4.912   2.783
    6MOL      C 3447   0.240   5.002   2.878
    6MOL      F 3448   1.330   4.559   3.074
    6MOL      F 3449   1.312   4.504   2.864
    6MOL      S 3450   1.132   4.391   3.020
    6MOL      F 3451   0.256   4.570   2.964
    6MOL      F 3452   0.313   4.441   3.112
    6MOL      C 3453   0.479   4.497   2.943
    6MOL      H 3454   0.187   5.031   2.787
    6MOL      H 3455   0.208   4.902   2.912
    6MOL      H 3456   0.219   5.073   2.959
    6MOL      N 3457   1.020   4.378   2.917
    6MOL      O 3458   1.224   4.275   3.024
    6MOL      O 3459   1.083   4.429   3.150
    6MOL      F 3460   0.458   4.361   2.923
    6MOL      F 3461   0.474   4.553   2.823
    6MOL      S 3462   0.643   4.524   3.015
    6MOL      S 3463   1.013   4.273   2.800
    6MOL      N 3464   0.627   4.476   3.158
    6MOL      O 3465   0.671   4.666   3.001
    6MOL      O 3466   0.728   4.436   2.925
    6MOL      O 3467   1.133   4.198   2.779
    6MOL      O 3468   0.905   4.178   2.818
    6MOL      C 3469   0.974   4.341   2.632
    6MOL      S 3470   0.677   4.330   3.197
    6MOL      F 3471   1.037   4.457   2.599
    6MOL      F 3472   0.843   4.366   2.613
    6MOL      F 3473   1.011   4.245   2.541
    6MOL      O 3474   0.816   4.349   3.231
    6MOL      O 3475   0.672   4.231   3.092
    6MOL      C 3476   0.591   4.284   3.343
    6MOL      F 3477   0.473   4.228   3.306
    6MOL      F 3478   0.658   4.206   3.425
    6MOL      F 3479   0.561   4.401   3.407
    6MOL      O 3480   1.244   3.736   3.776
    6MOL      C 3481   1.254   3.845   3.848
    6MOL      C 3482   1.143   3.947   3.825
    6MOL      O 3483   1.357   3.873   3.912
    6MOL      C 3484   1.008   3.918   3.791
    6MOL      C 3485   1.179   4.087   3.835
    6MOL      C 3486   0.924   4.027   3.756
    6MOL      C 3487   0.943   3.784   3.792
    6MOL      C 3488   1.094   4.200   3.823
    6MOL      H 3489   1.281   4.108   3.864
    6MOL      C 3490   0.962   4.166   3.769
    6MOL      H 3491   0.820   4.006   3.732
    6MOL      F 3492   0.830   3.792   3.874
    6MOL      F 3493   1.007   3.695   3.868
    6MOL      C 3494   0.904   3.723   3.648
    6MOL      C 3495   1.143   4.324   3.895
    6MOL      C 3496   0.853   4.273   3.745
    6MOL      O 3497   1.025   3.700   3.566
    6MOL      F 3498   0.828   3.617   3.665
    6MOL      F 3499   0.828   3.817   3.590
    6MOL      F 3500   1.177   4.291   4.024
    6MOL      F 3501   1.043   4.411   3.924
    6MOL      C 3502   1.266   4.402   3.835
    6MOL      O 3503   0.906   4.387   3.689
    6MOL      O 3504   0.735   4.262   3.762
    6MOL      C 3505   0.997   3.639   3.434
    6MOL      F 3506   1.267   4.525   3.890
    6MOL      F 3507   1.383   4.337   3.861
    6MOL      O 3508   1.254   4.412   3.689
    6MOL      C 3509   0.808   4.500   3.684
    6MOL      C 3510   1.131   3.616   3.364
    6MOL      F 3511   0.920   3.720   3.357
    6MOL      F 3512   0.944   3.524   3.449
    6MOL      C 3513   1.339   4.504   3.617
    6MOL      H 3514   0.729   4.485   3.610
    6MOL      H 3515   0.756   4.518   3.779
    6MOL      C 3516   0.902   4.625   3.656
    6MOL      F 3517   1.121   3.533   3.254
    6MOL      F 3518   1.222   3.554   3.444
    6MOL      S 3519   1.187   3.773   3.296
    6MOL      F 3520   1.468   4.497   3.659
    6MOL      F 3521   1.303   4.631   3.641
    6MOL      C 3522   1.331   4.481   3.464
    6MOL      H 3523   0.915   4.672   3.754
    6MOL      H 3524   1.002   4.590   3.630
    6MOL      N 3525   1.096   3.799   3.171
    6MOL      O 3526   1.178   3.873   3.406
    6MOL      O 3527   1.327   3.742   3.265
    6MOL      F 3528   1.240   4.569   3.420
    6MOL      F 3529   1.447   4.519   3.403
    6MOL      S 3530   1.283   4.311   3.414
    6MOL      S 3531   1.114   3.941   3.113
    6MOL      N 3532   1.351   4.207   3.510
    6MOL      O 3533   1.329   4.302   3.275
    6MOL      O 3534   1.137   4.328   3.422
    6MOL      O 3535   1.237   4.019   3.149
    6MOL      O 3536   1.102   3.954   2.964
    6MOL      C 3537   0.972   4.043   3.179
    6MOL      S 3538   1.445   4.091   3.474
    6MOL      F 3539   0.991   4.114   3.295
    6MOL      F 3540   0.863   3.967   3.204
    6MOL      F 3541   0.929   4.130   3.091
    6MOL      O 3542   1.472   4.060   3.335
    6MOL      O 3543   1.418   3.977   3.554
    6MOL      C 3544   1.620   4.139   3.534
    6MOL      F 3545   1.648   4.257   3.488
    6MOL      F 3546   1.623   4.141   3.671
    6MOL      F 3547   1.711   4.054   3.494
    6MOL      O 3548   2.108   3.265   3.349
    6MOL      C 3549   2.046   3.279   3.470
    6MOL      C 3550   1.941   3.384   3.478
    6MOL      O 3551   2.065   3.203   3.566
    6MOL      C 3552   1.929   3.475   3.585
    6MOL      C 3553   1.850   3.395   3.367
    6MOL      C 3554   1.815   3.562   3.583
    6MOL      C 3555   2.031   3.486   3.702
    6MOL      C 3556   1.749   3.491   3.358
    6MOL      H 3557   1.875   3.333   3.281
    6MOL      C 3558   1.728   3.568   3.471
    6MOL      H 3559   1.793   3.629   3.666
    6MOL      F 3560   2.040   3.623   3.726
    6MOL      F 3561   2.158   3.452   3.662
    6MOL      C 3562   1.988   3.409   3.831
    6MOL      C 3563   1.676   3.506   3.222
    6MOL      C 3564   1.602   3.652   3.499
    6MOL      O 3565   1.844   3.371   3.825
    6MOL      F 3566   2.066   3.302   3.843
    6MOL      F 3567   2.032   3.479   3.938
    6MOL      F 3568   1.547   3.544   3.224
    6MOL      F 3569   1.668   3.380   3.171
    6MOL      C 3570   1.743   3.601   3.119
    6MOL      O 3571   1.537   3.615   3.614
    6MOL      O 3572   1.566   3.744   3.434
    6MOL      C 3573   1.764   3.335   3.939
    6MOL      F 3574   1.868   3.551   3.081
    6MOL      F 3575   1.679   3.596   3.000
    6MOL      O 3576   1.744   3.739   3.170
    6MOL      C 3577   1.429   3.698   3.651
    6MOL      C 3578   1.641   3.266   3.887
    6MOL      F 3579   1.732   3.451   4.004
    6MOL      F 3580   1.834   3.264   4.033
    6MOL      C 3581   1.830   3.834   3.095
    6MOL      H 3582   1.465   3.795   3.685
    6MOL      H 3583   1.358   3.709   3.568
    6MOL      C 3584   1.350   3.636   3.760
    6MOL      F 3585   1.591   3.341   3.790
    6MOL      F 3586   1.543   3.250   3.978
    6MOL      S 3587   1.686   3.104   3.811
    6MOL      F 3588   1.839   3.802   2.960
    6MOL      F 3589   1.955   3.826   3.146
    6MOL      C 3590   1.782   3.984   3.104
    6MOL      H 3591   1.329   3.532   3.731
    6MOL      H 3592   1.405   3.634   3.855
    6MOL      N 3593   1.724   3.007   3.931
    6MOL      O 3594   1.558   3.069   3.752
    6MOL      O 3595   1.784   3.121   3.706
    6MOL      F 3596   1.788   4.032   3.228
    6MOL      F 3597   1.850   4.069   3.024
    6MOL      S 3598   1.605   3.993   3.049
    6MOL      S 3599   1.847   2.916   3.914
    6MOL      N 3600   1.596   3.949   2.907
    6MOL      O 3601   1.554   4.126   3.072
    6MOL      O 3602   1.534   3.898   3.129
    6MOL      O 3603   1.810   2.812   3.819
    6MOL      O 3604   1.960   2.978   3.844
    6MOL      C 3605   1.899   2.842   4.069
    6MOL      S 3606   1.540   4.043   2.790
    6MOL      F 3607   1.977   2.932   4.141
    6MOL      F 3608   1.982   2.732   4.049
    6MOL      F 3609   1.801   2.797   4.143
    6MOL      O 3610   1.405   4.093   2.833
    6MOL      O 3611   1.533   3.979   2.662
    6MOL      C 3612   1.632   4.198   2.757
    6MOL      F 3613   1.630   4.286   2.850
    6MOL      F 3614   1.757   4.182   2.718
    6MOL      F 3615   1.567   4.263   2.661
    6MOL      O 3616   1.492   2.681   2.882
    6MOL      C 3617   1.537   2.698   3.009
    6MOL      C 3618   1.673   2.763   3.015
    6MOL      O 3619   1.472   2.673   3.109
    6MOL      C 3620   1.791   2.697   3.047
    6MOL      C 3621   1.682   2.894   2.976
    6MOL      C 3622   1.916   2.770   3.036
    6MOL      C 3623   1.793   2.550   3.092
    6MOL      C 3624   1.799   2.974   2.970
    6MOL      H 3625   1.587   2.937   2.947
    6MOL      C 3626   1.920   2.912   3.012
    6MOL      H 3627   2.006   2.723   3.073
    6MOL      F 3628   1.768   2.467   2.986
    6MOL      F 3629   1.678   2.522   3.170
    6MOL      C 3630   1.923   2.493   3.167
    6MOL      C 3631   1.795   3.123   2.929
    6MOL      C 3632   2.045   2.984   3.028
    6MOL      O 3633   1.943   2.585   3.284
    6MOL      F 3634   1.892   2.366   3.215
    6MOL      F 3635   2.026   2.494   3.078
    6MOL      F 3636   1.868   3.198   3.014
    6MOL      F 3637   1.666   3.174   2.951
    6MOL      C 3638   1.824   3.150   2.775
    6MOL      O 3639   2.066   3.037   3.151
    6MOL      O 3640   2.130   2.986   2.937
    6MOL      C 3641   2.065   2.588   3.363
    6MOL      F 3642   1.943   3.092   2.747
    6MOL      F 3643   1.735   3.085   2.706
    6MOL      O 3644   1.817   3.297   2.753
    6MOL      C 3645   2.184   3.121   3.175
    6MOL      C 3646   2.074   2.732   3.423
    6MOL      F 3647   2.173   2.567   3.281
    6MOL      F 3648   2.049   2.495   3.459
    6MOL      C 3649   1.873   3.357   2.635
    6MOL      H 3650   2.280   3.077   3.148
    6MOL      H 3651   2.159   3.212   3.120
    6MOL      C 3652   2.192   3.153   3.328
    6MOL      F 3653   2.107   2.832   3.336
    6MOL      F 3654   2.172   2.743   3.512
    6MOL      S 3655   1.915   2.783   3.501
    6MOL      F 3656   1.820   3.300   2.521
    6MOL      F 3657   2.003   3.329   2.622
    6MOL      C 3658   1.858   3.507   2.637
    6MOL      H 3659   2.143   3.066   3.375
    6MOL      H 3660   2.297   3.168   3.354
    6MOL      N 3661   1.822   2.814   3.392
    6MOL      O 3662   1.868   2.678   3.586
    6MOL      O 3663   1.946   2.905   3.578
    6MOL      F 3664   1.857   3.561   2.760
    6MOL      F 3665   1.971   3.557   2.580
    6MOL      S 3666   1.714   3.574   2.550
    6MOL      S 3667   1.692   2.883   3.420
    6MOL      N 3668   1.726   3.573   2.395
    6MOL      O 3669   1.692   3.712   2.586
    6MOL      O 3670   1.599   3.488   2.584
    6MOL      O 3671   1.607   2.820   3.324
    6MOL      O 3672   1.642   2.876   3.559
    6MOL      C 3673   1.709   3.063   3.379
    6MOL      S 3674   1.612   3.620   2.302
    6MOL      F 3675   1.837   3.096   3.362
    6MOL      F 3676   1.646   3.136   3.472
    6MOL      F 3677   1.645   3.089   3.260
    6MOL      O 3678   1.546   3.742   2.352
    6MOL      O 3679   1.512   3.520   2.305
    6MOL      C 3680   1.659   3.643   2.132
    6MOL      F 3681   1.721   3.534   2.076
    6MOL      F 3682   1.558   3.683   2.056
    6MOL      F 3683   1.753   3.742   2.124
    6MOL      O 3684   1.047   3.359   2.474
    6MOL      C 3685   1.078   3.224   2.462
    6MOL      C 3686   1.136   3.171   2.588
    6MOL      O 3687   1.045   3.152   2.367
    6MOL      C 3688   1.271   3.135   2.595
    6MOL      C 3689   1.047   3.142   2.697
    6MOL      C 3690   1.299   3.036   2.688
    6MOL      C 3691   1.371   3.168   2.487
    6MOL      C 3692   1.078   3.046   2.793
    6MOL      H 3693   0.947   3.182   2.695
    6MOL      C 3694   1.210   2.999   2.789
    6MOL      H 3695   1.396   2.986   2.700
    6MOL      F 3696   1.479   3.214   2.543
    6MOL      F 3697   1.335   3.268   2.402
    6MOL      C 3698   1.424   3.046   2.408
    6MOL      C 3699   0.971   3.017   2.901
    6MOL      C 3700   1.241   2.895   2.889
    6MOL      O 3701   1.314   2.968   2.373
    6MOL      F 3702   1.490   3.083   2.296
    6MOL      F 3703   1.520   2.981   2.476
    6MOL      F 3704   0.933   3.135   2.952
    6MOL      F 3705   1.011   2.961   3.020
    6MOL      C 3706   0.841   2.942   2.861
    6MOL      O 3707   1.194   2.776   2.845
    6MOL      O 3708   1.308   2.921   2.993
    6MOL      C 3709   1.333   2.845   2.295
    6MOL      F 3710   0.881   2.831   2.797
    6MOL      F 3711   0.772   2.888   2.967
    6MOL      O 3712   0.761   3.017   2.768
    6MOL      C 3713   1.238   2.661   2.915
    6MOL      C 3714   1.198   2.772   2.282
    6MOL      F 3715   1.431   2.768   2.341
    6MOL      F 3716   1.372   2.885   2.174
    6MOL      C 3717   0.615   3.002   2.753
    6MOL      H 3718   1.260   2.677   3.022
    6MOL      H 3719   1.166   2.579   2.904
    6MOL      C 3720   1.367   2.616   2.844
    6MOL      F 3721   1.214   2.648   2.223
    6MOL      F 3722   1.108   2.838   2.203
    6MOL      S 3723   1.121   2.750   2.444
    6MOL      F 3724   0.566   3.106   2.684
    6MOL      F 3725   0.552   2.996   2.868
    6MOL      C 3726   0.586   2.864   2.681
    6MOL      H 3727   1.375   2.507   2.857
    6MOL      H 3728   1.353   2.631   2.736
    6MOL      N 3729   0.992   2.669   2.412
    6MOL      O 3730   1.224   2.694   2.529
    6MOL      O 3731   1.082   2.887   2.470
    6MOL      F 3732   0.615   2.755   2.753
    6MOL      F 3733   0.450   2.857   2.661
    6MOL      S 3734   0.666   2.857   2.518
    6MOL      S 3735   0.962   2.532   2.471
    6MOL      N 3736   0.603   2.959   2.422
    6MOL      O 3737   0.627   2.720   2.474
    6MOL      O 3738   0.807   2.885   2.541
    6MOL      O 3739   0.997   2.521   2.609
    6MOL      O 3740   0.824   2.503   2.436
    6MOL      C 3741   1.056   2.404   2.378
    6MOL      S 3742   0.691   3.074   2.358
    6MOL      F 3743   1.188   2.411   2.397
    6MOL      F 3744   1.041   2.410   2.243
    6MOL      F 3745   1.006   2.285   2.418
    6MOL      O 3746   0.799   3.014   2.286
    6MOL      O 3747   0.751   3.164   2.456
    6MOL      C 3748   0.591   3.173   2.240
    6MOL      F 3749   0.582   3.111   2.120
    6MOL      F 3750   0.466   3.204   2.289
    6MOL      F 3751   0.652   3.292   2.208
    6MOL      O 3752   0.450   3.559   3.179
    6MOL      C 3753   0.400   3.484   3.070
    6MOL      C 3754   0.502   3.488   2.953
    6MOL      O 3755   0.299   3.410   3.073
    6MOL      C 3756   0.452   3.484   2.818
    6MOL      C 3757   0.641   3.495   2.989
    6MOL      C 3758   0.546   3.516   2.724
    6MOL      C 3759   0.300   3.482   2.775
    6MOL      C 3760   0.729   3.538   2.888
    6MOL      H 3761   0.665   3.484   3.094
    6MOL      C 3762   0.677   3.536   2.753
    6MOL      H 3763   0.507   3.538   2.625
    6MOL      F 3764   0.233   3.376   2.828
    6MOL      F 3765   0.292   3.453   2.646
    6MOL      C 3766   0.221   3.617   2.801
    6MOL      C 3767   0.870   3.590   2.927
    6MOL      C 3768   0.757   3.583   2.632
    6MOL      O 3769   0.308   3.713   2.858
    6MOL      F 3770   0.160   3.664   2.693
    6MOL      F 3771   0.130   3.596   2.905
    6MOL      F 3772   0.869   3.635   3.060
    6MOL      F 3773   0.900   3.699   2.858
    6MOL      C 3774   0.980   3.479   2.910
    6MOL      O 3775   0.812   3.493   2.552
    6MOL      O 3776   0.770   3.703   2.616
    6MOL      C 3777   0.272   3.848   2.903
    6MOL      F 3778   0.993   3.394   3.012
    6MOL      F 3779   0.951   3.404   2.801
    6MOL      O 3780   1.097   3.552   2.889
    6MOL      C 3781   0.873   3.534   2.426
    6MOL      C 3782   0.400   3.915   2.963
    6MOL      F 3783   0.170   3.847   2.990
    6MOL      F 3784   0.225   3.925   2.803
    6MOL      C 3785   1.227   3.495   2.885
    6MOL      H 3786   0.791   3.558   2.356
    6MOL      H 3787   0.932   3.626   2.441
    6MOL      C 3788   0.950   3.411   2.376
    6MOL      F 3789   0.460   3.838   3.058
    6MOL      F 3790   0.365   4.027   3.030
    6MOL      S 3791   0.523   3.968   2.845
    6MOL      F 3792   1.238   3.373   2.830
    6MOL      F 3793   1.272   3.480   3.016
    6MOL      C 3794   1.333   3.588   2.810
    6MOL      H 3795   0.883   3.331   2.344
    6MOL      H 3796   0.991   3.439   2.278
    6MOL      N 3797   0.470   4.044   2.717
    6MOL      O 3798   0.624   4.037   2.912
    6MOL      O 3799   0.590   3.850   2.790
    6MOL      F 3800   1.345   3.703   2.889
    6MOL      F 3801   1.452   3.526   2.817
    6MOL      S 3802   1.293   3.634   2.638
    6MOL      S 3803   0.581   4.120   2.635
    6MOL      N 3804   1.148   3.687   2.624
    6MOL      O 3805   1.307   3.516   2.555
    6MOL      O 3806   1.402   3.733   2.610
    6MOL      O 3807   0.642   4.215   2.724
    6MOL      O 3808   0.684   4.024   2.589
    6MOL      C 3809   0.509   4.208   2.492
    6MOL      S 3810   1.118   3.834   2.594
    6MOL      F 3811   0.603   4.265   2.415
    6MOL      F 3812   0.423   4.315   2.514
    6MOL      F 3813   0.443   4.111   2.416
    6MOL      O 3814   1.194   3.928   2.679
    6MOL      O 3815   0.976   3.861   2.600
    6MOL      C 3816   1.186   3.883   2.432
    6MOL      F 3817   1.319   3.896   2.424
    6MOL      F 3818   1.157   3.788   2.333
    6MOL      F 3819   1.136   4.000   2.400
    6MOL      O 3820   0.905   3.187   4.018
    6MOL      C 3821   0.938   3.277   3.921
    6MOL      C 3822   0.823   3.276   3.813
    6MOL      O 3823   1.036   3.347   3.913
    6MOL      C 3824   0.689   3.313   3.849
    6MOL      C 3825   0.853   3.255   3.684
    6MOL      C 3826   0.593   3.321   3.754
    6MOL      C 3827   0.649   3.346   3.994
    6MOL      C 3828   0.749   3.260   3.582
    6MOL      H 3829   0.957   3.245   3.656
    6MOL      C 3830   0.623   3.304   3.624
    6MOL      H 3831   0.496   3.348   3.793
    6MOL      F 3832   0.572   3.458   3.991
    6MOL      F 3833   0.743   3.378   4.085
    6MOL      C 3834   0.554   3.231   4.049
    6MOL      C 3835   0.789   3.216   3.437
    6MOL      C 3836   0.508   3.303   3.526
    6MOL      O 3837   0.587   3.106   3.981
    6MOL      F 3838   0.573   3.221   4.183
    6MOL      F 3839   0.421   3.264   4.035
    6MOL      F 3840   0.905   3.255   3.384
    6MOL      F 3841   0.707   3.264   3.346
    6MOL      C 3842   0.781   3.063   3.427
    6MOL      O 3843   0.474   3.419   3.471
    6MOL      O 3844   0.442   3.204   3.512
    6MOL      C 3845   0.543   2.979   4.035
    6MOL      F 3846   0.651   3.026   3.451
    6MOL      F 3847   0.796   3.019   3.302
    6MOL      O 3848   0.866   2.999   3.518
    6MOL      C 3849   0.362   3.430   3.374
    6MOL      C 3850   0.586   2.866   3.938
    6MOL      F 3851   0.413   2.975   4.056
    6MOL      F 3852   0.589   2.954   4.156
    6MOL      C 3853   0.880   2.854   3.534
    6MOL      H 3854   0.373   3.349   3.301
    6MOL      H 3855   0.266   3.415   3.425
    6MOL      C 3856   0.372   3.562   3.302
    6MOL      F 3857   0.574   2.750   4.001
    6MOL      F 3858   0.718   2.887   3.909
    6MOL      S 3859   0.469   2.868   3.802
    6MOL      F 3860   0.899   2.796   3.418
    6MOL      F 3861   0.765   2.805   3.575
    6MOL      C 3862   0.995   2.820   3.633
    6MOL      H 3863   0.268   3.584   3.274
    6MOL      H 3864   0.404   3.644   3.367
    6MOL      N 3865   0.333   2.806   3.837
    6MOL      O 3866   0.461   3.002   3.746
    6MOL      O 3867   0.511   2.775   3.695
    6MOL      F 3868   0.950   2.836   3.754
    6MOL      F 3869   1.021   2.689   3.624
    6MOL      S 3870   1.145   2.910   3.603
    6MOL      S 3871   0.207   2.847   3.753
    6MOL      N 3872   1.161   2.933   3.457
    6MOL      O 3873   1.265   2.852   3.664
    6MOL      O 3874   1.126   3.040   3.670
    6MOL      O 3875   0.231   2.891   3.618
    6MOL      O 3876   0.105   2.745   3.774
    6MOL      C 3877   0.122   3.000   3.825
    6MOL      S 3878   1.292   3.004   3.411
    6MOL      F 3879   0.117   2.983   3.961
    6MOL      F 3880  -0.006   3.025   3.774
    6MOL      F 3881   0.204   3.112   3.799
    6MOL      O 3882   1.345   2.930   3.296
    6MOL      O 3883   1.392   3.035   3.514
    6MOL      C 3884   1.245   3.170   3.329
    6MOL      F 3885   1.198   3.264   3.418
    6MOL      F 3886   1.346   3.225   3.266
    6MOL      F 3887   1.149   3.172   3.231
    6MOL      O 3888   1.198   2.264   4.106
    6MOL      C 3889   1.180   2.369   4.025
    6MOL      C 3890   1.115   2.483   4.104
    6MOL      O 3891   1.227   2.375   3.910
    6MOL      C 3892   0.999   2.545   4.051
    6MOL      C 3893   1.173   2.526   4.224
    6MOL      C 3894   0.953   2.664   4.114
    6MOL      C 3895   0.912   2.490   3.937
    6MOL      C 3896   1.115   2.635   4.297
    6MOL      H 3897   1.270   2.487   4.251
    6MOL      C 3898   1.018   2.710   4.234
    6MOL      H 3899   0.869   2.724   4.082
    6MOL      F 3900   0.983   2.459   3.826
    6MOL      F 3901   0.829   2.580   3.891
    6MOL      C 3902   0.835   2.359   3.984
    6MOL      C 3903   1.194   2.686   4.416
    6MOL      C 3904   0.955   2.836   4.286
    6MOL      O 3905   0.712   2.353   3.909
    6MOL      F 3906   0.917   2.254   3.956
    6MOL      F 3907   0.818   2.367   4.118
    6MOL      F 3908   1.285   2.595   4.466
    6MOL      F 3909   1.110   2.693   4.523
    6MOL      C 3910   1.265   2.818   4.378
    6MOL      O 3911   0.967   2.940   4.202
    6MOL      O 3912   0.905   2.839   4.399
    6MOL      C 3913   0.617   2.244   3.932
    6MOL      F 3914   1.186   2.924   4.415
    6MOL      F 3915   1.375   2.832   4.449
    6MOL      O 3916   1.293   2.814   4.240
    6MOL      C 3917   0.949   3.071   4.242
    6MOL      C 3918   0.490   2.254   3.840
    6MOL      F 3919   0.571   2.246   4.062
    6MOL      F 3920   0.673   2.125   3.896
    6MOL      C 3921   1.358   2.923   4.174
    6MOL      H 3922   0.848   3.091   4.281
    6MOL      H 3923   1.018   3.084   4.326
    6MOL      C 3924   0.991   3.177   4.133
    6MOL      F 3925   0.396   2.158   3.870
    6MOL      F 3926   0.523   2.221   3.708
    6MOL      S 3927   0.416   2.422   3.838
    6MOL      F 3928   1.490   2.925   4.199
    6MOL      F 3929   1.304   3.034   4.214
    6MOL      C 3930   1.336   2.904   4.020
    6MOL      H 3931   1.002   3.276   4.177
    6MOL      H 3932   1.086   3.132   4.102
    6MOL      N 3933   0.403   2.472   3.987
    6MOL      O 3934   0.515   2.507   3.764
    6MOL      O 3935   0.293   2.403   3.762
    6MOL      F 3936   1.206   2.889   3.993
    6MOL      F 3937   1.371   3.017   3.963
    6MOL      S 3938   1.421   2.756   3.949
    6MOL      S 3939   0.261   2.452   4.051
    6MOL      N 3940   1.527   2.698   4.042
    6MOL      O 3941   1.486   2.794   3.826
    6MOL      O 3942   1.319   2.663   3.906
    6MOL      O 3943   0.148   2.485   3.960
    6MOL      O 3944   0.259   2.310   4.085
    6MOL      C 3945   0.242   2.536   4.214
    6MOL      S 3946   1.595   2.568   4.007
    6MOL      F 3947   0.221   2.668   4.212
    6MOL      F 3948   0.358   2.516   4.283
    6MOL      F 3949   0.147   2.469   4.288
    6MOL      O 3950   1.702   2.588   3.911
    6MOL      O 3951   1.508   2.486   3.929
    6MOL      C 3952   1.657   2.467   4.155
    6MOL      F 3953   1.727   2.356   4.113
    6MOL      F 3954   1.739   2.539   4.232
    6MOL      F 3955   1.556   2.430   4.240
    6MOL      O 3956   0.963   1.845   3.213
    6MOL      C 3957   0.958   1.975   3.260
    6MOL      C 3958   1.035   2.005   3.389
    6MOL      O 3959   0.900   2.062   3.199
    6MOL      C 3960   0.972   2.073   3.497
    6MOL      C 3961   1.174   1.974   3.400
    6MOL      C 3962   1.058   2.094   3.610
    6MOL      C 3963   0.820   2.110   3.507
    6MOL      C 3964   1.244   1.969   3.519
    6MOL      H 3965   1.222   1.933   3.312
    6MOL      C 3966   1.186   2.039   3.622
    6MOL      H 3967   1.011   2.158   3.684
    6MOL      F 3968   0.778   2.078   3.631
    6MOL      F 3969   0.739   2.040   3.420
    6MOL      C 3970   0.793   2.266   3.480
    6MOL      C 3971   1.378   1.887   3.528
    6MOL      C 3972   1.259   2.057   3.753
    6MOL      O 3973   0.842   2.334   3.360
    6MOL      F 3974   0.655   2.284   3.501
    6MOL      F 3975   0.837   2.333   3.586
    6MOL      F 3976   1.371   1.763   3.467
    6MOL      F 3977   1.411   1.840   3.655
    6MOL      C 3978   1.496   1.963   3.458
    6MOL      O 3979   1.169   2.055   3.861
    6MOL      O 3980   1.378   2.075   3.771
    6MOL      C 3981   0.775   2.458   3.314
    6MOL      F 3982   1.608   1.885   3.462
    6MOL      F 3983   1.473   1.974   3.329
    6MOL      O 3984   1.530   2.098   3.512
    6MOL      C 3985   1.198   2.039   4.006
    6MOL      C 3986   0.862   2.528   3.205
    6MOL      F 3987   0.755   2.542   3.414
    6MOL      F 3988   0.652   2.427   3.268
    6MOL      C 3989   1.615   2.190   3.438
    6MOL      H 3990   1.095   2.038   4.043
    6MOL      H 3991   1.246   1.946   4.036
    6MOL      C 3992   1.282   2.157   4.071
    6MOL      F 3993   0.974   2.575   3.265
    6MOL      F 3994   0.788   2.632   3.155
    6MOL      S 3995   0.905   2.417   3.072
    6MOL      F 3996   1.550   2.257   3.338
    6MOL      F 3997   1.721   2.131   3.377
    6MOL      C 3998   1.672   2.300   3.533
    6MOL      H 3999   1.325   2.116   4.162
    6MOL      H 4000   1.364   2.184   4.003
    6MOL      N 4001   1.048   2.358   3.079
    6MOL      O 4002   0.800   2.314   3.072
    6MOL      O 4003   0.893   2.494   2.948
    6MOL      F 4004   1.724   2.239   3.642
    6MOL      F 4005   1.774   2.369   3.474
    6MOL      S 4006   1.545   2.420   3.588
    6MOL      S 4007   1.091   2.268   2.964
    6MOL      N 4008   1.475   2.504   3.482
    6MOL      O 4009   1.628   2.521   3.645
    6MOL      O 4010   1.465   2.351   3.690
    6MOL      O 4011   0.989   2.166   2.944
    6MOL      O 4012   1.092   2.352   2.848
    6MOL      C 4013   1.254   2.192   2.994
    6MOL      S 4014   1.328   2.549   3.502
    6MOL      F 4015   1.313   2.163   2.879
    6MOL      F 4016   1.234   2.082   3.069
    6MOL      F 4017   1.329   2.290   3.045
    6MOL      O 4018   1.312   2.665   3.411
    6MOL      O 4019   1.301   2.556   3.645
    6MOL      C 4020   1.215   2.415   3.438
    6MOL      F 4021   1.091   2.424   3.491
    6MOL      F 4022   1.208   2.411   3.307
    6MOL      F 4023   1.264   2.293   3.479
    6MOL      H 4024   0.126   1.757   2.740
    6MOL      O 4025   0.045   1.811   2.733
    6MOL      C 4026   0.074   1.922   2.795
    6MOL      C 4027   0.214   1.921   2.861
    6MOL      O 4028  -0.004   2.012   2.809
    6MOL      C 4029   0.327   1.869   2.797
    6MOL      C 4030   0.225   1.994   2.982
    6MOL      C 4031   0.443   1.854   2.887
    6MOL      C 4032   0.338   1.827   2.647
    6MOL      C 4033   0.343   1.990   3.055
    6MOL      H 4034   0.142   2.054   3.020
    6MOL      C 4035   0.448   1.906   3.016
    6MOL      H 4036   0.532   1.802   2.853
    6MOL      F 4037   0.257   1.914   2.571
    6MOL      F 4038   0.278   1.710   2.631
    6MOL      C 4039   0.480   1.822   2.588
    6MOL      C 4040   0.331   2.052   3.197
    6MOL      C 4041   0.581   1.898   3.088
    6MOL      O 4042   0.558   1.940   2.622
    6MOL      F 4043   0.554   1.716   2.626
    6MOL      F 4044   0.479   1.814   2.455
    6MOL      F 4045   0.417   1.997   3.278
    6MOL      F 4046   0.213   2.015   3.253
    6MOL      C 4047   0.354   2.205   3.180
    6MOL      O 4048   0.620   1.772   3.118
    6MOL      O 4049   0.652   1.993   3.101
    6MOL      C 4050   0.697   1.938   2.625
    6MOL      F 4051   0.488   2.212   3.165
    6MOL      F 4052   0.305   2.256   3.062
    6MOL      O 4053   0.310   2.278   3.296
    6MOL      C 4054   0.747   1.722   3.177
    6MOL      C 4055   0.759   2.082   2.612
    6MOL      F 4056   0.746   1.878   2.515
    6MOL      F 4057   0.751   1.876   2.736
    6MOL      C 4058   0.172   2.344   3.297
    6MOL      H 4059   0.740   1.764   3.279
    6MOL      H 4060   0.738   1.613   3.174
    6MOL      C 4061   0.877   1.785   3.111
    6MOL      F 4062   0.739   2.120   2.484
    6MOL      F 4063   0.897   2.068   2.639
    6MOL      S 4064   0.696   2.198   2.742
    6MOL      F 4065   0.069   2.258   3.265
    6MOL      F 4066   0.174   2.433   3.193
    6MOL      C 4067   0.150   2.422   3.424
    6MOL      H 4068   0.921   1.698   3.061
    6MOL      H 4069   0.844   1.854   3.032
    6MOL      N 4070   0.550   2.227   2.713
    6MOL      O 4071   0.713   2.111   2.862
    6MOL      O 4072   0.790   2.307   2.729
    6MOL      F 4073   0.030   2.483   3.430
    6MOL      F 4074   0.154   2.331   3.522
    6MOL      S 4075   0.277   2.549   3.461
    6MOL      S 4076   0.512   2.351   2.630
    6MOL      N 4077   0.281   2.662   3.357
    6MOL      O 4078   0.406   2.480   3.474
    6MOL      O 4079   0.231   2.599   3.593
    6MOL      O 4080   0.563   2.487   2.648
    6MOL      O 4081   0.557   2.339   2.495
    6MOL      C 4082   0.321   2.367   2.628
    6MOL      S 4083   0.405   2.755   3.342
    6MOL      F 4084   0.282   2.452   2.530
    6MOL      F 4085   0.279   2.407   2.743
    6MOL      F 4086   0.264   2.244   2.600
    6MOL      O 4087   0.520   2.723   3.424
    6MOL      O 4088   0.366   2.891   3.374
    6MOL      C 4089   0.455   2.766   3.169
    6MOL      F 4090   0.547   2.861   3.153
    6MOL      F 4091   0.499   2.651   3.118
    6MOL      F 4092   0.340   2.791   3.099
    7MOL      O 4093   2.925   5.200   5.715
    7MOL      C 4094   2.932   5.201   5.578
    7MOL      C 4095   3.044   5.296   5.529
    7MOL      O 4096   2.849   5.142   5.506
    7MOL      C 4097   3.155   5.241   5.463
    7MOL      C 4098   3.024   5.433   5.548
    7MOL      C 4099   3.243   5.335   5.416
    7MOL      C 4100   3.187   5.092   5.457
    7MOL      C 4101   3.114   5.530   5.496
    7MOL      H 4102   2.928   5.461   5.592
    7MOL      C 4103   3.217   5.479   5.418
    7MOL      H 4104   3.337   5.310   5.366
    7MOL      F 4105   3.100   5.013   5.525
    7MOL      F 4106   3.297   5.081   5.531
    7MOL      C 4107   3.206   5.019   5.323
    7MOL      C 4108   3.085   5.676   5.536
    7MOL      C 4109   3.313   5.561   5.334
    7MOL      O 4110   3.089   5.027   5.242
    7MOL      F 4111   3.309   5.077   5.257
    7MOL      F 4112   3.245   4.895   5.349
    7MOL      F 4113   3.194   5.751   5.523
    7MOL      F 4114   3.060   5.681   5.670
    7MOL      C 4115   2.965   5.739   5.458
    7MOL      O 4116   3.263   5.682   5.285
    7MOL      O 4117   3.430   5.529   5.314
    7MOL      C 4118   3.089   4.971   5.105
    7MOL      F 4119   2.848   5.701   5.513
    7MOL      F 4120   2.976   5.876   5.469
    7MOL      O 4121   2.972   5.692   5.327
    7MOL      C 4122   3.346   5.747   5.188
    7MOL      C 4123   2.966   4.876   5.080
    7MOL      F 4124   3.200   4.893   5.096
    7MOL      F 4125   3.100   5.060   5.006
    7MOL      C 4126   2.880   5.734   5.220
    7MOL      H 4127   3.451   5.718   5.197
    7MOL      H 4128   3.308   5.722   5.089
    7MOL      C 4129   3.349   5.899   5.223
    7MOL      F 4130   2.960   4.773   5.169
    7MOL      F 4131   2.969   4.812   4.955
    7MOL      S 4132   2.800   4.967   5.085
    7MOL      F 4133   2.914   5.852   5.169
    7MOL      F 4134   2.752   5.772   5.264
    7MOL      C 4135   2.870   5.629   5.106
    7MOL      H 4136   3.400   5.963   5.151
    7MOL      H 4137   3.241   5.922   5.227
    7MOL      H 4138   3.390   5.914   5.324
    7MOL      N 4139   2.809   5.089   4.993
    7MOL      O 4140   2.696   4.870   5.044
    7MOL      O 4141   2.793   5.003   5.225
    7MOL      F 4142   2.745   5.646   5.047
    7MOL      F 4143   2.959   5.651   5.010
    7MOL      S 4144   2.887   5.460   5.168
    7MOL      S 4145   2.745   5.105   4.852
    7MOL      N 4146   2.797   5.457   5.289
    7MOL      O 4147   3.029   5.440   5.195
    7MOL      O 4148   2.838   5.381   5.047
    7MOL      O 4149   2.690   4.984   4.797
    7MOL      O 4150   2.641   5.205   4.849
    7MOL      C 4151   2.857   5.166   4.717
    7MOL      S 4152   2.651   5.395   5.276
    7MOL      F 4153   2.982   5.113   4.715
    7MOL      F 4154   2.875   5.299   4.720
    7MOL      F 4155   2.797   5.135   4.597
    7MOL      O 4156   2.670   5.254   5.300
    7MOL      O 4157   2.588   5.407   5.146
    7MOL      C 4158   2.556   5.462   5.409
    7MOL      F 4159   2.504   5.580   5.366
    7MOL      F 4160   2.463   5.381   5.455
    7MOL      F 4161   2.645   5.489   5.508
    7MOL      O 4162   1.959   4.736   5.586
    7MOL      C 4163   2.042   4.723   5.688
    7MOL      C 4164   2.136   4.841   5.708
    7MOL      O 4165   2.057   4.615   5.747
    7MOL      C 4166   2.107   4.978   5.679
    7MOL      C 4167   2.269   4.812   5.757
    7MOL      C 4168   2.215   5.070   5.688
    7MOL      C 4169   1.975   5.035   5.645
    7MOL      C 4170   2.373   4.903   5.789
    7MOL      H 4171   2.289   4.708   5.781
    7MOL      C 4172   2.345   5.038   5.740
    7MOL      H 4173   2.193   5.175   5.669
    7MOL      F 4174   1.948   5.139   5.736
    7MOL      F 4175   1.872   4.958   5.683
    7MOL      C 4176   1.957   5.087   5.494
    7MOL      C 4177   2.472   4.852   5.891
    7MOL      C 4178   2.446   5.155   5.761
    7MOL      O 4179   1.970   4.976   5.397
    7MOL      F 4180   1.844   5.156   5.484
    7MOL      F 4181   2.057   5.174   5.475
    7MOL      F 4182   2.405   4.802   6.000
    7MOL      F 4183   2.538   4.952   5.954
    7MOL      C 4184   2.576   4.741   5.846
    7MOL      O 4185   2.576   5.115   5.738
    7MOL      O 4186   2.420   5.269   5.784
    7MOL      C 4187   1.950   5.015   5.256
    7MOL      F 4188   2.676   4.740   5.937
    7MOL      F 4189   2.515   4.619   5.840
    7MOL      O 4190   2.628   4.771   5.713
    7MOL      C 4191   2.676   5.218   5.777
    7MOL      C 4192   1.960   4.890   5.170
    7MOL      F 4193   2.044   5.105   5.216
    7MOL      F 4194   1.832   5.060   5.240
    7MOL      C 4195   2.744   4.698   5.665
    7MOL      H 4196   2.678   5.304   5.710
    7MOL      H 4197   2.659   5.259   5.877
    7MOL      C 4198   2.810   5.134   5.781
    7MOL      F 4199   1.913   4.908   5.041
    7MOL      F 4200   1.885   4.787   5.219
    7MOL      S 4201   2.135   4.850   5.149
    7MOL      F 4202   2.736   4.566   5.691
    7MOL      F 4203   2.855   4.739   5.731
    7MOL      C 4204   2.767   4.724   5.514
    7MOL      H 4205   2.827   5.112   5.887
    7MOL      H 4206   2.793   5.036   5.736
    7MOL      N 4207   2.190   4.955   5.048
    7MOL      O 4208   2.195   4.851   5.285
    7MOL      O 4209   2.126   4.713   5.097
    7MOL      F 4210   2.858   4.823   5.508
    7MOL      F 4211   2.832   4.617   5.457
    7MOL      S 4212   2.618   4.767   5.419
    7MOL      S 4213   2.343   4.952   5.035
    7MOL      N 4214   2.495   4.684   5.471
    7MOL      O 4215   2.655   4.738   5.280
    7MOL      O 4216   2.619   4.913   5.446
    7MOL      O 4217   2.417   4.829   5.082
    7MOL      O 4218   2.399   4.981   4.899
    7MOL      C 4219   2.408   5.090   5.142
    7MOL      S 4220   2.404   4.589   5.392
    7MOL      F 4221   2.442   5.062   5.272
    7MOL      F 4222   2.320   5.191   5.153
    7MOL      F 4223   2.514   5.147   5.090
    7MOL      O 4224   2.419   4.577   5.248
    7MOL      O 4225   2.270   4.601   5.435
    7MOL      C 4226   2.446   4.411   5.447
    7MOL      F 4227   2.574   4.394   5.437
    7MOL      F 4228   2.407   4.392   5.577
    7MOL      F 4229   2.385   4.321   5.374
    7MOL      O 4230   1.713   3.904   4.956
    7MOL      C 4231   1.684   3.952   5.080
    7MOL      C 4232   1.773   4.062   5.130
    7MOL      O 4233   1.585   3.919   5.147
    7MOL      C 4234   1.825   4.065   5.261
    7MOL      C 4235   1.809   4.164   5.038
    7MOL      C 4236   1.900   4.183   5.296
    7MOL      C 4237   1.809   3.951   5.365
    7MOL      C 4238   1.895   4.271   5.068
    7MOL      H 4239   1.778   4.147   4.935
    7MOL      C 4240   1.932   4.282   5.200
    7MOL      H 4241   1.937   4.198   5.398
    7MOL      F 4242   1.933   3.947   5.429
    7MOL      F 4243   1.799   3.828   5.305
    7MOL      C 4244   1.694   3.975   5.468
    7MOL      C 4245   1.944   4.360   4.951
    7MOL      C 4246   1.993   4.408   5.265
    7MOL      O 4247   1.647   4.116   5.464
    7MOL      F 4248   1.594   3.891   5.438
    7MOL      F 4249   1.731   3.923   5.587
    7MOL      F 4250   1.969   4.489   4.977
    7MOL      F 4251   1.839   4.367   4.865
    7MOL      C 4252   2.071   4.310   4.876
    7MOL      O 4253   1.917   4.458   5.368
    7MOL      O 4254   2.096   4.456   5.235
    7MOL      C 4255   1.572   4.181   5.568
    7MOL      F 4256   2.045   4.187   4.813
    7MOL      F 4257   2.097   4.386   4.768
    7MOL      O 4258   2.187   4.310   4.967
    7MOL      C 4259   1.976   4.565   5.439
    7MOL      C 4260   1.512   4.306   5.509
    7MOL      F 4261   1.660   4.212   5.668
    7MOL      F 4262   1.482   4.098   5.628
    7MOL      C 4263   2.306   4.238   4.918
    7MOL      H 4264   2.061   4.530   5.498
    7MOL      H 4265   2.006   4.645   5.371
    7MOL      C 4266   1.877   4.627   5.531
    7MOL      F 4267   1.608   4.371   5.445
    7MOL      F 4268   1.462   4.392   5.599
    7MOL      S 4269   1.385   4.262   5.383
    7MOL      F 4270   2.318   4.243   4.779
    7MOL      F 4271   2.294   4.108   4.952
    7MOL      C 4272   2.442   4.292   4.977
    7MOL      H 4273   1.786   4.647   5.473
    7MOL      H 4274   1.851   4.562   5.615
    7MOL      N 4275   1.260   4.205   5.462
    7MOL      O 4276   1.358   4.394   5.328
    7MOL      O 4277   1.441   4.177   5.279
    7MOL      F 4278   2.451   4.274   5.109
    7MOL      F 4279   2.553   4.238   4.921
    7MOL      S 4280   2.452   4.474   4.944
    7MOL      S 4281   1.189   4.081   5.407
    7MOL      N 4282   2.453   4.497   4.797
    7MOL      O 4283   2.568   4.529   5.012
    7MOL      O 4284   2.333   4.531   4.997
    7MOL      O 4285   1.116   4.123   5.288
    7MOL      O 4286   1.278   3.980   5.349
    7MOL      C 4287   1.076   4.007   5.526
    7MOL      S 4288   2.573   4.571   4.722
    7MOL      F 4289   1.146   3.927   5.614
    7MOL      F 4290   0.985   3.922   5.465
    7MOL      F 4291   1.003   4.094   5.591
    7MOL      O 4292   2.596   4.703   4.790
    7MOL      O 4293   2.550   4.590   4.581
    7MOL      C 4294   2.738   4.491   4.729
    7MOL      F 4295   2.794   4.488   4.845
    7MOL      F 4296   2.745   4.371   4.675
    7MOL      F 4297   2.823   4.571   4.664
    7MOL      O 4298   1.249   4.540   4.391
    7MOL      C 4299   1.230   4.482   4.512
    7MOL      C 4300   1.301   4.349   4.525
    7MOL      O 4301   1.170   4.533   4.605
    7MOL      C 4302   1.239   4.224   4.523
    7MOL      C 4303   1.438   4.351   4.528
    7MOL      C 4304   1.321   4.105   4.524
    7MOL      C 4305   1.086   4.210   4.520
    7MOL      C 4306   1.526   4.239   4.536
    7MOL      H 4307   1.480   4.451   4.523
    7MOL      C 4308   1.464   4.111   4.546
    7MOL      H 4309   1.273   4.009   4.537
    7MOL      F 4310   1.037   4.244   4.397
    7MOL      F 4311   1.025   4.313   4.596
    7MOL      C 4312   1.020   4.070   4.562
    7MOL      C 4313   1.679   4.255   4.544
    7MOL      C 4314   1.538   3.989   4.570
    7MOL      O 4315   1.073   4.041   4.699
    7MOL      F 4316   0.882   4.088   4.571
    7MOL      F 4317   1.056   3.978   4.469
    7MOL      F 4318   1.730   4.178   4.641
    7MOL      F 4319   1.710   4.384   4.592
    7MOL      C 4320   1.754   4.246   4.404
    7MOL      O 4321   1.552   3.957   4.702
    7MOL      O 4322   1.574   3.916   4.477
    7MOL      C 4323   1.062   3.911   4.764
    7MOL      F 4324   1.717   4.128   4.348
    7MOL      F 4325   1.705   4.339   4.326
    7MOL      O 4326   1.899   4.263   4.429
    7MOL      C 4327   1.635   3.842   4.740
    7MOL      C 4328   1.181   3.903   4.864
    7MOL      F 4329   1.075   3.813   4.669
    7MOL      F 4330   0.944   3.911   4.827
    7MOL      C 4331   1.996   4.224   4.330
    7MOL      H 4332   1.610   3.747   4.691
    7MOL      H 4333   1.736   3.877   4.718
    7MOL      C 4334   1.620   3.818   4.894
    7MOL      F 4335   1.305   3.885   4.809
    7MOL      F 4336   1.173   3.796   4.943
    7MOL      S 4337   1.193   4.054   4.969
    7MOL      F 4338   1.973   4.287   4.210
    7MOL      F 4339   1.985   4.096   4.298
    7MOL      C 4340   2.137   4.246   4.381
    7MOL      H 4341   1.519   3.857   4.916
    7MOL      H 4342   1.635   3.711   4.913
    7MOL      N 4343   1.247   4.160   4.884
    7MOL      O 4344   1.064   4.085   5.021
    7MOL      O 4345   1.288   4.020   5.076
    7MOL      F 4346   2.151   4.236   4.513
    7MOL      F 4347   2.212   4.143   4.331
    7MOL      S 4348   2.215   4.403   4.332
    7MOL      S 4349   1.294   4.290   4.944
    7MOL      N 4350   2.262   4.408   4.185
    7MOL      O 4351   2.333   4.427   4.411
    7MOL      O 4352   2.113   4.508   4.349
    7MOL      O 4353   1.256   4.382   4.841
    7MOL      O 4354   1.242   4.323   5.078
    7MOL      C 4355   1.479   4.286   4.959
    7MOL      S 4356   2.325   4.534   4.122
    7MOL      F 4357   1.526   4.163   4.942
    7MOL      F 4358   1.515   4.341   5.076
    7MOL      F 4359   1.534   4.364   4.861
    7MOL      O 4360   2.421   4.600   4.213
    7MOL      O 4361   2.221   4.628   4.103
    7MOL      C 4362   2.402   4.509   3.964
    7MOL      F 4363   2.321   4.448   3.871
    7MOL      F 4364   2.455   4.619   3.913
    7MOL      F 4365   2.507   4.421   3.977
    7MOL      O 4366   1.978   5.062   4.256
    7MOL      C 4367   1.856   5.026   4.200
    7MOL      C 4368   1.773   4.951   4.298
    7MOL      O 4369   1.814   5.066   4.092
    7MOL      C 4370   1.748   4.814   4.281
    7MOL      C 4371   1.705   5.026   4.400
    7MOL      C 4372   1.627   4.771   4.335
    7MOL      C 4373   1.820   4.730   4.179
    7MOL      C 4374   1.587   4.978   4.459
    7MOL      H 4375   1.735   5.128   4.420
    7MOL      C 4376   1.555   4.846   4.428
    7MOL      H 4377   1.584   4.671   4.321
    7MOL      F 4378   1.856   4.618   4.237
    7MOL      F 4379   1.938   4.780   4.133
    7MOL      C 4380   1.733   4.680   4.061
    7MOL      C 4381   1.518   5.071   4.562
    7MOL      C 4382   1.429   4.798   4.488
    7MOL      O 4383   1.660   4.789   4.015
    7MOL      F 4384   1.807   4.629   3.961
    7MOL      F 4385   1.658   4.574   4.097
    7MOL      F 4386   1.611   5.109   4.650
    7MOL      F 4387   1.433   5.015   4.653
    7MOL      C 4388   1.448   5.201   4.513
    7MOL      O 4389   1.324   4.844   4.413
    7MOL      O 4390   1.427   4.721   4.587
    7MOL      C 4391   1.569   4.773   3.901
    7MOL      F 4392   1.366   5.163   4.415
    7MOL      F 4393   1.359   5.254   4.603
    7MOL      O 4394   1.541   5.295   4.456
    7MOL      C 4395   1.198   4.786   4.440
    7MOL      C 4396   1.492   4.905   3.879
    7MOL      F 4397   1.489   4.666   3.911
    7MOL      F 4398   1.646   4.750   3.795
    7MOL      C 4399   1.519   5.440   4.451
    7MOL      H 4400   1.183   4.753   4.544
    7MOL      H 4401   1.117   4.855   4.411
    7MOL      C 4402   1.188   4.665   4.347
    7MOL      F 4403   1.393   4.889   3.783
    7MOL      F 4404   1.571   5.007   3.834
    7MOL      S 4405   1.415   4.962   4.033
    7MOL      F 4406   1.634   5.503   4.423
    7MOL      F 4407   1.473   5.490   4.564
    7MOL      C 4408   1.407   5.470   4.343
    7MOL      H 4409   1.081   4.650   4.325
    7MOL      H 4410   1.233   4.692   4.250
    7MOL      N 4411   1.337   5.089   3.990
    7MOL      O 4412   1.345   4.847   4.086
    7MOL      O 4413   1.535   5.004   4.103
    7MOL      F 4414   1.284   5.428   4.373
    7MOL      F 4415   1.395   5.608   4.334
    7MOL      S 4416   1.457   5.410   4.179
    7MOL      S 4417   1.187   5.105   4.005
    7MOL      N 4418   1.577   5.488   4.125
    7MOL      O 4419   1.337   5.447   4.099
    7MOL      O 4420   1.488   5.268   4.196
    7MOL      O 4421   1.138   5.054   4.129
    7MOL      O 4422   1.158   5.245   3.976
    7MOL      C 4423   1.101   5.016   3.869
    7MOL      S 4424   1.713   5.414   4.091
    7MOL      F 4425   1.113   4.883   3.876
    7MOL      F 4426   1.147   5.046   3.745
    7MOL      F 4427   0.972   5.055   3.875
    7MOL      O 4428   1.687   5.312   3.996
    7MOL      O 4429   1.773   5.348   4.207
    7MOL      C 4430   1.834   5.532   4.020
    7MOL      F 4431   1.811   5.552   3.888
    7MOL      F 4432   1.838   5.652   4.088
    7MOL      F 4433   1.963   5.481   4.021
    7MOL      O 4434   1.905   5.584   5.041
    7MOL      C 4435   1.863   5.642   4.920
    7MOL      C 4436   1.910   5.554   4.801
    7MOL      O 4437   1.784   5.738   4.909
    7MOL      C 4438   1.944   5.619   4.677
    7MOL      C 4439   1.918   5.412   4.824
    7MOL      C 4440   2.010   5.539   4.589
    7MOL      C 4441   1.942   5.775   4.649
    7MOL      C 4442   1.997   5.339   4.734
    7MOL      H 4443   1.878   5.376   4.918
    7MOL      C 4444   2.031   5.406   4.611
    7MOL      H 4445   2.057   5.589   4.506
    7MOL      F 4446   1.819   5.830   4.674
    7MOL      F 4447   1.952   5.797   4.519
    7MOL      C 4448   2.055   5.857   4.723
    7MOL      C 4449   2.045   5.197   4.774
    7MOL      C 4450   2.119   5.343   4.503
    7MOL      O 4451   2.137   5.769   4.798
    7MOL      F 4452   2.128   5.933   4.642
    7MOL      F 4453   1.996   5.935   4.824
    7MOL      F 4454   2.049   5.185   4.913
    7MOL      F 4455   2.172   5.181   4.738
    7MOL      C 4456   1.955   5.085   4.713
    7MOL      O 4457   2.062   5.293   4.394
    7MOL      O 4458   2.239   5.338   4.523
    7MOL      C 4459   2.248   5.806   4.887
    7MOL      F 4460   1.844   5.056   4.782
    7MOL      F 4461   1.914   5.122   4.589
    7MOL      O 4462   2.040   4.975   4.705
    7MOL      C 4463   2.145   5.249   4.282
    7MOL      C 4464   2.304   5.675   4.952
    7MOL      F 4465   2.212   5.897   4.978
    7MOL      F 4466   2.348   5.869   4.820
    7MOL      C 4467   1.998   4.843   4.671
    7MOL      H 4468   2.181   5.339   4.231
    7MOL      H 4469   2.232   5.193   4.319
    7MOL      C 4470   2.049   5.172   4.189
    7MOL      F 4471   2.208   5.601   5.012
    7MOL      F 4472   2.388   5.708   5.054
    7MOL      S 4473   2.400   5.570   4.845
    7MOL      F 4474   1.900   4.832   4.580
    7MOL      F 4475   1.948   4.782   4.786
    7MOL      C 4476   2.118   4.751   4.618
    7MOL      H 4477   1.977   5.239   4.140
    7MOL      H 4478   2.109   5.144   4.101
    7MOL      N 4479   2.507   5.641   4.753
    7MOL      O 4480   2.454   5.465   4.921
    7MOL      O 4481   2.311   5.504   4.750
    7MOL      F 4482   2.204   4.736   4.728
    7MOL      F 4483   2.067   4.629   4.595
    7MOL      S 4484   2.211   4.813   4.474
    7MOL      S 4485   2.613   5.544   4.688
    7MOL      N 4486   2.253   4.961   4.490
    7MOL      O 4487   2.124   4.802   4.357
    7MOL      O 4488   2.322   4.713   4.468
    7MOL      O 4489   2.681   5.478   4.797
    7MOL      O 4490   2.545   5.443   4.605
    7MOL      C 4491   2.734   5.636   4.587
    7MOL      S 4492   2.399   5.002   4.510
    7MOL      F 4493   2.819   5.555   4.523
    7MOL      F 4494   2.822   5.725   4.649
    7MOL      F 4495   2.660   5.706   4.491
    7MOL      O 4496   2.469   4.922   4.613
    7MOL      O 4497   2.411   5.143   4.538
    7MOL      C 4498   2.500   4.956   4.366
    7MOL      F 4499   2.526   4.825   4.350
    7MOL      F 4500   2.437   4.991   4.246
    7MOL      F 4501   2.617   5.014   4.377
    7MOL      O 4502   1.336   5.016   5.678
    7MOL      C 4503   1.453   5.000   5.611
    7MOL      C 4504   1.476   5.126   5.519
    7MOL      O 4505   1.531   4.907   5.615
    7MOL      C 4506   1.489   5.257   5.577
    7MOL      C 4507   1.497   5.110   5.387
    7MOL      C 4508   1.517   5.363   5.499
    7MOL      C 4509   1.473   5.282   5.728
    7MOL      C 4510   1.525   5.225   5.303
    7MOL      H 4511   1.505   5.010   5.348
    7MOL      C 4512   1.543   5.348   5.367
    7MOL      H 4513   1.523   5.456   5.553
    7MOL      F 4514   1.574   5.364   5.767
    7MOL      F 4515   1.484   5.180   5.815
    7MOL      C 4516   1.339   5.364   5.753
    7MOL      C 4517   1.529   5.200   5.148
    7MOL      C 4518   1.562   5.473   5.286
    7MOL      O 4519   1.244   5.332   5.647
    7MOL      F 4520   1.291   5.329   5.876
    7MOL      F 4521   1.364   5.498   5.763
    7MOL      F 4522   1.593   5.093   5.098
    7MOL      F 4523   1.596   5.294   5.084
    7MOL      C 4524   1.387   5.202   5.091
    7MOL      O 4525   1.686   5.519   5.273
    7MOL      O 4526   1.467   5.536   5.247
    7MOL      C 4527   1.104   5.363   5.663
    7MOL      F 4528   1.334   5.326   5.116
    7MOL      F 4529   1.384   5.199   4.958
    7MOL      O 4530   1.305   5.104   5.149
    7MOL      C 4531   1.716   5.642   5.194
    7MOL      C 4532   1.030   5.326   5.532
    7MOL      F 4533   1.083   5.490   5.694
    7MOL      F 4534   1.047   5.302   5.766
    7MOL      C 4535   1.165   5.081   5.119
    7MOL      H 4536   1.663   5.635   5.099
    7MOL      H 4537   1.679   5.731   5.247
    7MOL      C 4538   1.865   5.647   5.166
    7MOL      F 4539   0.899   5.326   5.557
    7MOL      F 4540   1.069   5.200   5.499
    7MOL      S 4541   1.062   5.458   5.415
    7MOL      F 4542   1.146   5.072   4.989
    7MOL      F 4543   1.095   5.188   5.153
    7MOL      C 4544   1.112   4.953   5.192
    7MOL      H 4545   1.885   5.754   5.156
    7MOL      H 4546   1.925   5.612   5.250
    7MOL      N 4547   0.982   5.586   5.442
    7MOL      O 4548   1.206   5.479   5.405
    7MOL      O 4549   1.010   5.424   5.281
    7MOL      F 4550   1.086   4.985   5.315
    7MOL      F 4551   0.992   4.922   5.139
    7MOL      S 4552   1.219   4.812   5.177
    7MOL      S 4553   1.035   5.723   5.386
    7MOL      N 4554   1.286   4.815   5.044
    7MOL      O 4555   1.155   4.684   5.206
    7MOL      O 4556   1.320   4.830   5.282
    7MOL      O 4557   1.119   5.716   5.271
    7MOL      O 4558   0.924   5.817   5.385
    7MOL      C 4559   1.152   5.806   5.510
    7MOL      S 4560   1.378   4.693   5.011
    7MOL      F 4561   1.094   5.795   5.635
    7MOL      F 4562   1.180   5.940   5.482
    7MOL      F 4563   1.273   5.734   5.513
    7MOL      O 4564   1.347   4.650   4.873
    7MOL      O 4565   1.385   4.584   5.108
    7MOL      C 4566   1.557   4.758   4.988
    7MOL      F 4567   1.615   4.799   5.106
    7MOL      F 4568   1.637   4.668   4.936
    7MOL      F 4569   1.580   4.864   4.906
    7MOL      O 4570   0.457   4.670   5.447
    7MOL      C 4571   0.581   4.702   5.405
    7MOL      C 4572   0.659   4.764   5.521
    7MOL      O 4573   0.624   4.669   5.294
    7MOL      C 4574   0.724   4.887   5.501
    7MOL      C 4575   0.669   4.694   5.643
    7MOL      C 4576   0.814   4.932   5.602
    7MOL      C 4577   0.699   4.984   5.384
    7MOL      C 4578   0.745   4.749   5.751
    7MOL      H 4579   0.632   4.592   5.647
    7MOL      C 4580   0.827   4.855   5.724
    7MOL      H 4581   0.874   5.022   5.598
    7MOL      F 4582   0.710   4.925   5.263
    7MOL      F 4583   0.792   5.076   5.377
    7MOL      C 4584   0.554   5.049   5.395
    7MOL      C 4585   0.764   4.660   5.872
    7MOL      C 4586   0.926   4.918   5.818
    7MOL      O 4587   0.561   5.178   5.334
    7MOL      F 4588   0.470   4.965   5.328
    7MOL      F 4589   0.520   5.051   5.527
    7MOL      F 4590   0.670   4.558   5.882
    7MOL      F 4591   0.731   4.731   5.983
    7MOL      C 4592   0.907   4.600   5.870
    7MOL      O 4593   1.051   4.922   5.769
    7MOL      O 4594   0.891   4.955   5.930
    7MOL      C 4595   0.443   5.265   5.331
    7MOL      F 4596   0.990   4.679   5.946
    7MOL      F 4597   0.908   4.484   5.931
    7MOL      O 4598   0.947   4.587   5.736
    7MOL      C 4599   1.162   4.942   5.849
    7MOL      C 4600   0.470   5.402   5.259
    7MOL      F 4601   0.401   5.295   5.459
    7MOL      F 4602   0.345   5.207   5.255
    7MOL      C 4603   1.076   4.536   5.701
    7MOL      H 4604   1.161   5.038   5.902
    7MOL      H 4605   1.155   4.864   5.927
    7MOL      C 4606   1.299   4.918   5.775
    7MOL      F 4607   0.361   5.487   5.267
    7MOL      F 4608   0.481   5.383   5.121
    7MOL      S 4609   0.624   5.484   5.317
    7MOL      F 4610   1.081   4.402   5.713
    7MOL      F 4611   1.165   4.591   5.778
    7MOL      C 4612   1.102   4.575   5.552
    7MOL      H 4613   1.380   4.907   5.847
    7MOL      H 4614   1.274   4.825   5.723
    7MOL      N 4615   0.624   5.483   5.474
    7MOL      O 4616   0.735   5.399   5.263
    7MOL      O 4617   0.618   5.614   5.250
    7MOL      F 4618   1.086   4.706   5.534
    7MOL      F 4619   1.230   4.552   5.529
    7MOL      S 4620   0.990   4.491   5.431
    7MOL      S 4621   0.574   5.615   5.541
    7MOL      N 4622   0.917   4.372   5.490
    7MOL      O 4623   1.069   4.442   5.319
    7MOL      O 4624   0.907   4.593   5.371
    7MOL      O 4625   0.624   5.739   5.476
    7MOL      O 4626   0.429   5.606   5.530
    7MOL      C 4627   0.604   5.619   5.724
    7MOL      S 4628   0.809   4.302   5.410
    7MOL      F 4629   0.728   5.647   5.765
    7MOL      F 4630   0.574   5.495   5.772
    7MOL      F 4631   0.510   5.701   5.782
    7MOL      O 4632   0.866   4.208   5.316
    7MOL      O 4633   0.748   4.393   5.319
    7MOL      C 4634   0.674   4.219   5.514
    7MOL      F 4635   0.587   4.148   5.433
    7MOL      F 4636   0.725   4.132   5.601
    7MOL      F 4637   0.605   4.307   5.592
    7MOL      O 4638   0.310   4.984   4.495
    7MOL      C 4639   0.419   4.990   4.581
    7MOL      C 4640   0.415   4.901   4.704
    7MOL      O 4641   0.515   5.059   4.555
    7MOL      C 4642   0.442   4.954   4.834
    7MOL      C 4643   0.394   4.760   4.692
    7MOL      C 4644   0.434   4.857   4.939
    7MOL      C 4645   0.461   5.105   4.869
    7MOL      C 4646   0.358   4.676   4.797
    7MOL      H 4647   0.386   4.721   4.591
    7MOL      C 4648   0.389   4.726   4.922
    7MOL      H 4649   0.469   4.898   5.033
    7MOL      F 4650   0.389   5.132   4.980
    7MOL      F 4651   0.414   5.193   4.772
    7MOL      C 4652   0.614   5.143   4.894
    7MOL      C 4653   0.289   4.538   4.767
    7MOL      C 4654   0.373   4.639   5.044
    7MOL      O 4655   0.720   5.112   4.797
    7MOL      F 4656   0.614   5.278   4.932
    7MOL      F 4657   0.650   5.090   5.011
    7MOL      F 4658   0.190   4.546   4.672
    7MOL      F 4659   0.209   4.489   4.870
    7MOL      C 4660   0.392   4.433   4.713
    7MOL      O 4661   0.331   4.716   5.154
    7MOL      O 4662   0.394   4.520   5.055
    7MOL      C 4663   0.845   5.189   4.798
    7MOL      F 4664   0.327   4.318   4.682
    7MOL      F 4665   0.440   4.472   4.597
    7MOL      O 4666   0.507   4.400   4.802
    7MOL      C 4667   0.274   4.669   5.283
    7MOL      C 4668   0.953   5.120   4.709
    7MOL      F 4669   0.894   5.202   4.921
    7MOL      F 4670   0.821   5.316   4.756
    7MOL      C 4671   0.623   4.328   4.754
    7MOL      H 4672   0.253   4.768   5.328
    7MOL      H 4673   0.181   4.614   5.278
    7MOL      C 4674   0.374   4.585   5.373
    7MOL      F 4675   0.989   5.004   4.769
    7MOL      F 4676   1.060   5.205   4.700
    7MOL      S 4677   0.891   5.087   4.544
    7MOL      F 4678   0.713   4.408   4.686
    7MOL      F 4679   0.595   4.227   4.668
    7MOL      C 4680   0.705   4.267   4.872
    7MOL      H 4681   0.310   4.530   5.443
    7MOL      H 4682   0.426   4.512   5.309
    7MOL      N 4683   0.845   4.942   4.519
    7MOL      O 4684   0.785   5.185   4.522
    7MOL      O 4685   1.001   5.117   4.452
    7MOL      F 4686   0.618   4.199   4.951
    7MOL      F 4687   0.796   4.176   4.828
    7MOL      S 4688   0.791   4.393   4.973
    7MOL      S 4689   0.798   4.907   4.378
    7MOL      N 4690   0.897   4.479   4.906
    7MOL      O 4691   0.877   4.309   5.050
    7MOL      O 4692   0.688   4.457   5.056
    7MOL      O 4693   0.698   5.005   4.338
    7MOL      O 4694   0.912   4.924   4.294
    7MOL      C 4695   0.730   4.739   4.368
    7MOL      S 4696   0.922   4.624   4.952
    7MOL      F 4697   0.742   4.691   4.245
    7MOL      F 4698   0.601   4.744   4.407
    7MOL      F 4699   0.814   4.663   4.439
    7MOL      O 4700   1.058   4.656   4.903
    7MOL      O 4701   0.882   4.635   5.092
    7MOL      C 4702   0.804   4.737   4.861
    7MOL      F 4703   0.787   4.854   4.925
    7MOL      F 4704   0.839   4.759   4.736
    7MOL      F 4705   0.680   4.678   4.857
    7MOL      H 4706   0.299   5.864   4.099
    7MOL      O 4707   0.347   5.948   4.116
    7MOL      C 4708   0.436   5.918   4.206
    7MOL      C 4709   0.426   5.771   4.255
    7MOL      O 4710   0.510   5.998   4.254
    7MOL      C 4711   0.406   5.664   4.169
    7MOL      C 4712   0.460   5.751   4.392
    7MOL      C 4713   0.374   5.538   4.238
    7MOL      C 4714   0.412   5.668   4.012
    7MOL      C 4715   0.444   5.625   4.449
    7MOL      H 4716   0.498   5.832   4.454
    7MOL      C 4717   0.384   5.521   4.376
    7MOL      H 4718   0.342   5.451   4.182
    7MOL      F 4719   0.511   5.762   3.975
    7MOL      F 4720   0.301   5.724   3.967
    7MOL      C 4721   0.437   5.534   3.942
    7MOL      C 4722   0.458   5.624   4.603
    7MOL      C 4723   0.366   5.380   4.429
    7MOL      O 4724   0.545   5.459   4.004
    7MOL      F 4725   0.331   5.451   3.938
    7MOL      F 4726   0.469   5.550   3.814
    7MOL      F 4727   0.389   5.526   4.655
    7MOL      F 4728   0.397   5.732   4.656
    7MOL      C 4729   0.612   5.610   4.632
    7MOL      O 4730   0.241   5.331   4.415
    7MOL      O 4731   0.459   5.313   4.464
    7MOL      C 4732   0.554   5.320   3.992
    7MOL      F 4733   0.634   5.480   4.608
    7MOL      F 4734   0.691   5.675   4.541
    7MOL      O 4735   0.642   5.644   4.768
    7MOL      C 4736   0.186   5.197   4.443
    7MOL      C 4737   0.700   5.267   4.019
    7MOL      F 4738   0.534   5.282   3.865
    7MOL      F 4739   0.466   5.250   4.073
    7MOL      C 4740   0.692   5.784   4.803
    7MOL      H 4741   0.195   5.194   4.553
    7MOL      H 4742   0.083   5.200   4.407
    7MOL      C 4743   0.277   5.078   4.388
    7MOL      F 4744   0.773   5.304   3.912
    7MOL      F 4745   0.690   5.127   4.027
    7MOL      S 4746   0.765   5.321   4.183
    7MOL      F 4747   0.612   5.886   4.756
    7MOL      F 4748   0.809   5.799   4.733
    7MOL      C 4749   0.726   5.795   4.949
    7MOL      H 4750   0.213   5.036   4.309
    7MOL      H 4751   0.363   5.123   4.338
    7MOL      N 4752   0.790   5.471   4.179
    7MOL      O 4753   0.648   5.286   4.269
    7MOL      O 4754   0.881   5.235   4.197
    7MOL      F 4755   0.773   5.917   4.985
    7MOL      F 4756   0.611   5.776   5.013
    7MOL      S 4757   0.846   5.672   5.012
    7MOL      S 4758   0.929   5.524   4.143
    7MOL      N 4759   0.985   5.686   4.948
    7MOL      O 4760   0.787   5.539   4.991
    7MOL      O 4761   0.851   5.705   5.157
    7MOL      O 4762   1.057   5.478   4.197
    7MOL      O 4763   0.963   5.495   4.007
    7MOL      C 4764   0.929   5.714   4.163
    7MOL      S 4765   1.089   5.568   4.951
    7MOL      F 4766   1.036   5.769   4.101
    7MOL      F 4767   0.929   5.745   4.288
    7MOL      F 4768   0.816   5.768   4.104
    7MOL      O 4769   1.043   5.444   5.008
    7MOL      O 4770   1.205   5.611   5.027
    7MOL      C 4771   1.156   5.540   4.786
    7MOL      F 4772   1.258   5.455   4.792
    7MOL      F 4773   1.066   5.496   4.698
    7MOL      F 4774   1.191   5.663   4.738
    8MOL      O 4775   3.545   4.720   4.307
    8MOL      C 4776   3.549   4.706   4.444
    8MOL      C 4777   3.545   4.845   4.514
    8MOL      O 4778   3.565   4.596   4.500
    8MOL      C 4779   3.432   4.878   4.591
    8MOL      C 4780   3.658   4.925   4.501
    8MOL      C 4781   3.444   4.998   4.656
    8MOL      C 4782   3.302   4.799   4.592
    8MOL      C 4783   3.671   5.049   4.571
    8MOL      H 4784   3.741   4.881   4.446
    8MOL      C 4785   3.567   5.077   4.658
    8MOL      H 4786   3.365   5.043   4.716
    8MOL      F 4787   3.300   4.693   4.509
    8MOL      F 4788   3.216   4.882   4.534
    8MOL      C 4789   3.242   4.745   4.723
    8MOL      C 4790   3.796   5.132   4.536
    8MOL      C 4791   3.567   5.191   4.760
    8MOL      O 4792   3.332   4.654   4.787
    8MOL      F 4793   3.218   4.849   4.806
    8MOL      F 4794   3.123   4.693   4.695
    8MOL      F 4795   3.778   5.259   4.568
    8MOL      F 4796   3.810   5.136   4.400
    8MOL      C 4797   3.927   5.077   4.600
    8MOL      O 4798   3.692   5.229   4.809
    8MOL      O 4799   3.465   5.250   4.793
    8MOL      C 4800   3.297   4.596   4.919
    8MOL      F 4801   3.976   4.974   4.527
    8MOL      F 4802   4.020   5.179   4.599
    8MOL      O 4803   3.894   5.031   4.727
    8MOL      C 4804   3.688   5.319   4.920
    8MOL      C 4805   3.311   4.440   4.922
    8MOL      F 4806   3.165   4.623   4.939
    8MOL      F 4807   3.360   4.651   5.024
    8MOL      C 4808   3.993   4.978   4.823
    8MOL      H 4809   3.595   5.377   4.924
    8MOL      H 4810   3.701   5.261   5.011
    8MOL      C 4811   3.796   5.429   4.894
    8MOL      F 4812   3.236   4.378   4.826
    8MOL      F 4813   3.268   4.381   5.041
    8MOL      S 4814   3.490   4.382   4.899
    8MOL      F 4815   4.058   5.075   4.885
    8MOL      F 4816   4.105   4.917   4.764
    8MOL      C 4817   3.928   4.883   4.928
    8MOL      H 4818   3.812   5.499   4.977
    8MOL      H 4819   3.886   5.367   4.877
    8MOL      H 4820   3.774   5.483   4.802
    8MOL      N 4821   3.579   4.459   4.998
    8MOL      O 4822   3.492   4.236   4.919
    8MOL      O 4823   3.515   4.421   4.762
    8MOL      F 4824   4.028   4.796   4.970
    8MOL      F 4825   3.888   4.949   5.037
    8MOL      S 4826   3.789   4.790   4.859
    8MOL      S 4827   3.641   4.403   5.131
    8MOL      N 4828   3.842   4.741   4.727
    8MOL      O 4829   3.678   4.883   4.851
    8MOL      O 4830   3.771   4.684   4.968
    8MOL      O 4831   3.592   4.273   5.170
    8MOL      O 4832   3.785   4.394   5.125
    8MOL      C 4833   3.616   4.506   5.283
    8MOL      S 4834   3.896   4.591   4.715
    8MOL      F 4835   3.493   4.561   5.299
    8MOL      F 4836   3.702   4.609   5.291
    8MOL      F 4837   3.640   4.424   5.391
    8MOL      O 4838   3.778   4.513   4.686
    8MOL      O 4839   3.954   4.536   4.836
    8MOL      C 4840   4.003   4.586   4.576
    8MOL      F 4841   4.126   4.623   4.617
    8MOL      F 4842   4.005   4.471   4.512
    8MOL      F 4843   3.958   4.683   4.491
    8MOL      O 4844   3.865   3.690   4.273
    8MOL      C 4845   3.795   3.755   4.183
    8MOL      C 4846   3.817   3.906   4.184
    8MOL      O 4847   3.703   3.702   4.121
    8MOL      C 4848   3.938   3.973   4.216
    8MOL      C 4849   3.703   3.990   4.152
    8MOL      C 4850   3.933   4.115   4.228
    8MOL      C 4851   4.071   3.911   4.235
    8MOL      C 4852   3.698   4.131   4.140
    8MOL      H 4853   3.612   3.937   4.124
    8MOL      C 4854   3.818   4.195   4.194
    8MOL      H 4855   4.026   4.168   4.251
    8MOL      F 4856   4.161   3.976   4.149
    8MOL      F 4857   4.083   3.791   4.179
    8MOL      C 4858   4.129   3.913   4.386
    8MOL      C 4859   3.588   4.183   4.050
    8MOL      C 4860   3.835   4.350   4.194
    8MOL      O 4861   4.044   3.832   4.476
    8MOL      F 4862   4.256   3.876   4.384
    8MOL      F 4863   4.126   4.042   4.424
    8MOL      F 4864   3.591   4.116   3.930
    8MOL      F 4865   3.614   4.307   4.003
    8MOL      C 4866   3.439   4.176   4.102
    8MOL      O 4867   3.718   4.413   4.232
    8MOL      O 4868   3.935   4.411   4.174
    8MOL      C 4869   4.093   3.825   4.616
    8MOL      F 4870   3.366   4.260   4.026
    8MOL      F 4871   3.390   4.049   4.093
    8MOL      O 4872   3.432   4.214   4.243
    8MOL      C 4873   3.724   4.561   4.213
    8MOL      C 4874   3.998   3.736   4.694
    8MOL      F 4875   4.097   3.948   4.674
    8MOL      F 4876   4.207   3.768   4.618
    8MOL      C 4877   3.302   4.243   4.301
    8MOL      H 4878   3.790   4.611   4.285
    8MOL      H 4879   3.761   4.591   4.114
    8MOL      C 4880   3.572   4.602   4.223
    8MOL      F 4881   4.050   3.696   4.817
    8MOL      F 4882   3.972   3.618   4.629
    8MOL      S 4883   3.851   3.832   4.737
    8MOL      F 4884   3.209   4.150   4.267
    8MOL      F 4885   3.254   4.359   4.255
    8MOL      C 4886   3.313   4.255   4.456
    8MOL      H 4887   3.539   4.614   4.119
    8MOL      H 4888   3.513   4.517   4.259
    8MOL      N 4889   3.897   3.928   4.851
    8MOL      O 4890   3.805   3.895   4.611
    8MOL      O 4891   3.760   3.725   4.779
    8MOL      F 4892   3.324   4.386   4.480
    8MOL      F 4893   3.194   4.221   4.514
    8MOL      S 4894   3.451   4.163   4.532
    8MOL      S 4895   3.791   4.035   4.884
    8MOL      N 4896   3.470   4.026   4.458
    8MOL      O 4897   3.411   4.150   4.673
    8MOL      O 4898   3.555   4.266   4.514
    8MOL      O 4899   3.649   4.012   4.841
    8MOL      O 4900   3.782   4.076   5.029
    8MOL      C 4901   3.843   4.190   4.796
    8MOL      S 4902   3.466   3.884   4.518
    8MOL      F 4903   3.793   4.215   4.670
    8MOL      F 4904   3.977   4.196   4.779
    8MOL      F 4905   3.816   4.298   4.866
    8MOL      O 4906   3.454   3.867   4.661
    8MOL      O 4907   3.564   3.801   4.457
    8MOL      C 4908   3.305   3.802   4.458
    8MOL      F 4909   3.205   3.882   4.485
    8MOL      F 4910   3.310   3.780   4.323
    8MOL      F 4911   3.283   3.687   4.517
    8MOL      O 4912   3.453   2.859   4.813
    8MOL      C 4913   3.502   2.889   4.688
    8MOL      C 4914   3.519   3.034   4.658
    8MOL      O 4915   3.541   2.804   4.607
    8MOL      C 4916   3.480   3.093   4.536
    8MOL      C 4917   3.574   3.117   4.761
    8MOL      C 4918   3.514   3.231   4.518
    8MOL      C 4919   3.402   3.019   4.424
    8MOL      C 4920   3.593   3.255   4.749
    8MOL      H 4921   3.588   3.068   4.857
    8MOL      C 4922   3.569   3.309   4.624
    8MOL      H 4923   3.495   3.283   4.424
    8MOL      F 4924   3.312   3.115   4.377
    8MOL      F 4925   3.321   2.920   4.474
    8MOL      C 4926   3.492   2.967   4.308
    8MOL      C 4927   3.631   3.334   4.877
    8MOL      C 4928   3.618   3.447   4.576
    8MOL      O 4929   3.628   3.027   4.314
    8MOL      F 4930   3.499   2.833   4.318
    8MOL      F 4931   3.423   2.975   4.192
    8MOL      F 4932   3.708   3.443   4.862
    8MOL      F 4933   3.711   3.250   4.948
    8MOL      C 4934   3.512   3.382   4.965
    8MOL      O 4935   3.701   3.441   4.466
    8MOL      O 4936   3.584   3.549   4.622
    8MOL      C 4937   3.721   3.032   4.204
    8MOL      F 4938   3.443   3.271   5.016
    8MOL      F 4939   3.556   3.436   5.080
    8MOL      O 4940   3.429   3.478   4.891
    8MOL      C 4941   3.736   3.566   4.411
    8MOL      C 4942   3.856   3.064   4.262
    8MOL      F 4943   3.679   3.131   4.120
    8MOL      F 4944   3.718   2.920   4.127
    8MOL      C 4945   3.298   3.508   4.952
    8MOL      H 4946   3.650   3.612   4.362
    8MOL      H 4947   3.778   3.632   4.488
    8MOL      C 4948   3.844   3.549   4.310
    8MOL      F 4949   3.842   3.169   4.343
    8MOL      F 4950   3.949   3.099   4.171
    8MOL      S 4951   3.916   2.925   4.366
    8MOL      F 4952   3.301   3.500   5.091
    8MOL      F 4953   3.209   3.417   4.909
    8MOL      C 4954   3.243   3.652   4.916
    8MOL      H 4955   3.923   3.488   4.356
    8MOL      H 4956   3.809   3.498   4.220
    8MOL      N 4957   3.955   2.808   4.267
    8MOL      O 4958   4.034   2.988   4.425
    8MOL      O 4959   3.822   2.894   4.471
    8MOL      F 4960   3.217   3.665   4.785
    8MOL      F 4961   3.131   3.687   4.983
    8MOL      S 4962   3.371   3.778   4.960
    8MOL      S 4963   3.915   2.664   4.305
    8MOL      N 4964   3.395   3.773   5.107
    8MOL      O 4965   3.330   3.908   4.913
    8MOL      O 4966   3.491   3.737   4.895
    8MOL      O 4967   4.001   2.623   4.415
    8MOL      O 4968   3.783   2.652   4.368
    8MOL      C 4969   3.931   2.550   4.167
    8MOL      S 4970   3.371   3.899   5.203
    8MOL      F 4971   3.821   2.559   4.084
    8MOL      F 4972   3.934   2.417   4.209
    8MOL      F 4973   4.042   2.565   4.098
    8MOL      O 4974   3.449   4.014   5.147
    8MOL      O 4975   3.408   3.875   5.340
    8MOL      C 4976   3.201   3.965   5.214
    8MOL      F 4977   3.155   4.019   5.107
    8MOL      F 4978   3.111   3.881   5.261
    8MOL      F 4979   3.204   4.071   5.294
    8MOL      O 4980   4.262   2.874   5.345
    8MOL      C 4981   4.226   2.837   5.219
    8MOL      C 4982   4.079   2.801   5.208
    8MOL      O 4983   4.299   2.843   5.123
    8MOL      C 4984   4.030   2.672   5.194
    8MOL      C 4985   3.988   2.902   5.225
    8MOL      C 4986   3.887   2.651   5.197
    8MOL      C 4987   4.124   2.551   5.175
    8MOL      C 4988   3.846   2.891   5.222
    8MOL      H 4989   4.034   2.999   5.241
    8MOL      C 4990   3.794   2.761   5.196
    8MOL      H 4991   3.849   2.553   5.172
    8MOL      F 4992   4.187   2.521   5.292
    8MOL      F 4993   4.237   2.588   5.097
    8MOL      C 4994   4.063   2.414   5.116
    8MOL      C 4995   3.754   3.014   5.236
    8MOL      C 4996   3.653   2.735   5.174
    8MOL      O 4997   4.000   2.453   4.986
    8MOL      F 4998   4.170   2.329   5.089
    8MOL      F 4999   3.976   2.365   5.208
    8MOL      F 5000   3.657   3.012   5.143
    8MOL      F 5001   3.825   3.130   5.200
    8MOL      C 5002   3.704   3.042   5.384
    8MOL      O 5003   3.613   2.743   5.044
    8MOL      O 5004   3.579   2.699   5.267
    8MOL      C 5005   3.909   2.366   4.913
    8MOL      F 5006   3.644   2.927   5.427
    8MOL      F 5007   3.809   3.058   5.460
    8MOL      O 5008   3.616   3.162   5.380
    8MOL      C 5009   3.471   2.730   5.012
    8MOL      C 5010   3.816   2.461   4.830
    8MOL      F 5011   3.832   2.296   5.002
    8MOL      F 5012   3.986   2.290   4.833
    8MOL      C 5013   3.526   3.191   5.489
    8MOL      H 5014   3.420   2.641   5.050
    8MOL      H 5015   3.429   2.824   5.049
    8MOL      C 5016   3.455   2.725   4.856
    8MOL      F 5017   3.722   2.531   4.900
    8MOL      F 5018   3.739   2.394   4.744
    8MOL      S 5019   3.914   2.587   4.737
    8MOL      F 5020   3.595   3.200   5.608
    8MOL      F 5021   3.442   3.092   5.512
    8MOL      C 5022   3.445   3.315   5.460
    8MOL      H 5023   3.551   2.681   4.823
    8MOL      H 5024   3.366   2.666   4.832
    8MOL      N 5025   3.960   2.686   4.835
    8MOL      O 5026   4.022   2.522   4.669
    8MOL      O 5027   3.820   2.648   4.642
    8MOL      F 5028   3.422   3.338   5.330
    8MOL      F 5029   3.322   3.293   5.513
    8MOL      S 5030   3.510   3.471   5.528
    8MOL      S 5031   4.020   2.816   4.790
    8MOL      N 5032   3.489   3.487   5.681
    8MOL      O 5033   3.444   3.584   5.468
    8MOL      O 5034   3.655   3.471   5.504
    8MOL      O 5035   4.119   2.836   4.891
    8MOL      O 5036   4.074   2.820   4.652
    8MOL      C 5037   3.892   2.949   4.800
    8MOL      S 5038   3.542   3.609   5.760
    8MOL      F 5039   3.771   2.897   4.816
    8MOL      F 5040   3.902   3.029   4.693
    8MOL      F 5041   3.917   3.028   4.909
    8MOL      O 5042   3.521   3.736   5.686
    8MOL      O 5043   3.682   3.595   5.770
    8MOL      C 5044   3.479   3.625   5.925
    8MOL      F 5045   3.494   3.512   6.001
    8MOL      F 5046   3.527   3.731   5.989
    8MOL      F 5047   3.343   3.643   5.921
    8MOL      O 5048   4.158   3.734   5.611
    8MOL      C 5049   4.216   3.614   5.647
    8MOL      C 5050   4.213   3.517   5.535
    8MOL      O 5051   4.280   3.595   5.751
    8MOL      C 5052   4.131   3.404   5.539
    8MOL      C 5053   4.309   3.533   5.429
    8MOL      C 5054   4.178   3.296   5.467
    8MOL      C 5055   4.025   3.384   5.645
    8MOL      C 5056   4.351   3.424   5.351
    8MOL      H 5057   4.363   3.626   5.419
    8MOL      C 5058   4.278   3.307   5.370
    8MOL      H 5059   4.134   3.195   5.468
    8MOL      F 5060   3.916   3.343   5.586
    8MOL      F 5061   3.984   3.497   5.709
    8MOL      C 5062   4.053   3.271   5.746
    8MOL      C 5063   4.461   3.452   5.245
    8MOL      C 5064   4.325   3.192   5.290
    8MOL      O 5065   4.185   3.286   5.789
    8MOL      F 5066   3.971   3.277   5.852
    8MOL      F 5067   4.024   3.151   5.695
    8MOL      F 5068   4.421   3.557   5.174
    8MOL      F 5069   4.473   3.365   5.140
    8MOL      C 5070   4.606   3.482   5.292
    8MOL      O 5071   4.433   3.137   5.352
    8MOL      O 5072   4.265   3.153   5.187
    8MOL      C 5073   4.241   3.193   5.887
    8MOL      F 5074   4.639   3.383   5.376
    8MOL      F 5075   4.701   3.467   5.194
    8MOL      O 5076   4.615   3.604   5.367
    8MOL      C 5077   4.474   3.011   5.305
    8MOL      C 5078   4.391   3.223   5.907
    8MOL      F 5079   4.215   3.064   5.860
    8MOL      F 5080   4.176   3.218   6.002
    8MOL      C 5081   4.737   3.687   5.378
    8MOL      H 5082   4.455   2.992   5.198
    8MOL      H 5083   4.581   2.995   5.327
    8MOL      C 5084   4.397   2.907   5.388
    8MOL      F 5085   4.451   3.127   5.988
    8MOL      F 5086   4.414   3.342   5.969
    8MOL      S 5087   4.477   3.228   5.748
    8MOL      F 5088   4.706   3.808   5.426
    8MOL      F 5089   4.799   3.703   5.263
    8MOL      C 5090   4.840   3.611   5.471
    8MOL      H 5091   4.459   2.817   5.394
    8MOL      H 5092   4.391   2.945   5.491
    8MOL      N 5093   4.625   3.251   5.787
    8MOL      O 5094   4.437   3.108   5.678
    8MOL      O 5095   4.424   3.353   5.697
    8MOL      F 5096   4.891   3.497   5.421
    8MOL      F 5097   4.949   3.694   5.486
    8MOL      S 5098   4.770   3.582   5.636
    8MOL      S 5099   4.738   3.156   5.752
    8MOL      N 5100   4.749   3.715   5.711
    8MOL      O 5101   4.883   3.509   5.701
    8MOL      O 5102   4.644   3.511   5.615
    8MOL      O 5103   4.728   3.104   5.620
    8MOL      O 5104   4.861   3.226   5.785
    8MOL      C 5105   4.737   3.015   5.870
    8MOL      S 5106   4.604   3.757   5.758
    8MOL      F 5107   4.631   2.934   5.856
    8MOL      F 5108   4.735   3.050   6.001
    8MOL      F 5109   4.853   2.948   5.848
    8MOL      O 5110   4.551   3.656   5.843
    8MOL      O 5111   4.509   3.773   5.648
    8MOL      C 5112   4.612   3.915   5.853
    8MOL      F 5113   4.648   3.893   5.981
    8MOL      F 5114   4.694   4.009   5.793
    8MOL      F 5115   4.488   3.973   5.866
    8MOL      O 5116   4.551   4.147   4.856
    8MOL      C 5117   4.629   4.138   4.974
    8MOL      C 5118   4.538   4.096   5.093
    8MOL      O 5119   4.753   4.144   4.979
    8MOL      C 5120   4.569   4.146   5.224
    8MOL      C 5121   4.428   4.009   5.063
    8MOL      C 5122   4.470   4.127   5.315
    8MOL      C 5123   4.687   4.246   5.260
    8MOL      C 5124   4.325   4.003   5.158
    8MOL      H 5125   4.424   3.968   4.962
    8MOL      C 5126   4.357   4.056   5.289
    8MOL      H 5127   4.479   4.184   5.407
    8MOL      F 5128   4.808   4.199   5.223
    8MOL      F 5129   4.701   4.250   5.392
    8MOL      C 5130   4.666   4.395   5.208
    8MOL      C 5131   4.186   3.948   5.117
    8MOL      C 5132   4.256   4.062   5.403
    8MOL      O 5133   4.543   4.405   5.139
    8MOL      F 5134   4.677   4.486   5.303
    8MOL      F 5135   4.758   4.419   5.105
    8MOL      F 5136   4.168   3.962   4.979
    8MOL      F 5137   4.090   4.024   5.168
    8MOL      C 5138   4.168   3.798   5.158
    8MOL      O 5139   4.264   3.971   5.500
    8MOL      O 5140   4.171   4.147   5.399
    8MOL      C 5141   4.490   4.522   5.070
    8MOL      F 5142   4.218   3.708   5.072
    8MOL      F 5143   4.229   3.776   5.277
    8MOL      O 5144   4.030   3.784   5.171
    8MOL      C 5145   4.181   3.985   5.620
    8MOL      C 5146   4.353   4.484   5.005
    8MOL      F 5147   4.577   4.571   4.980
    8MOL      F 5148   4.472   4.628   5.153
    8MOL      C 5149   3.963   3.660   5.190
    8MOL      H 5150   4.225   4.065   5.681
    8MOL      H 5151   4.079   4.016   5.592
    8MOL      C 5152   4.194   3.851   5.693
    8MOL      F 5153   4.361   4.373   4.928
    8MOL      F 5154   4.315   4.581   4.918
    8MOL      S 5155   4.215   4.467   5.117
    8MOL      F 5156   4.026   3.569   5.266
    8MOL      F 5157   3.946   3.599   5.066
    8MOL      C 5158   3.817   3.677   5.253
    8MOL      H 5159   4.294   3.837   5.736
    8MOL      H 5160   4.137   3.862   5.787
    8MOL      N 5161   4.201   4.579   5.228
    8MOL      O 5162   4.098   4.446   5.044
    8MOL      O 5163   4.233   4.344   5.195
    8MOL      F 5164   3.742   3.745   5.156
    8MOL      F 5165   3.763   3.554   5.261
    8MOL      S 5166   3.807   3.765   5.413
    8MOL      S 5167   4.060   4.581   5.300
    8MOL      N 5168   3.886   3.898   5.411
    8MOL      O 5169   3.863   3.679   5.516
    8MOL      O 5170   3.658   3.777   5.428
    8MOL      O 5171   3.960   4.601   5.199
    8MOL      O 5172   4.036   4.451   5.367
    8MOL      C 5173   4.051   4.716   5.423
    8MOL      S 5174   3.816   4.034   5.414
    8MOL      F 5175   3.937   4.714   5.493
    8MOL      F 5176   4.054   4.848   5.379
    8MOL      F 5177   4.157   4.696   5.512
    8MOL      O 5178   3.705   4.045   5.317
    8MOL      O 5179   3.910   4.143   5.397
    8MOL      C 5180   3.721   4.055   5.567
    8MOL      F 5181   3.609   3.984   5.579
    8MOL      F 5182   3.795   4.017   5.680
    8MOL      F 5183   3.684   4.181   5.577
    8MOL      O 5184   4.489   3.442   4.114
    8MOL      C 5185   4.401   3.506   4.195
    8MOL      C 5186   4.482   3.595   4.297
    8MOL      O 5187   4.280   3.500   4.196
    8MOL      C 5188   4.567   3.701   4.249
    8MOL      C 5189   4.463   3.581   4.430
    8MOL      C 5190   4.629   3.782   4.337
    8MOL      C 5191   4.589   3.728   4.100
    8MOL      C 5192   4.533   3.666   4.523
    8MOL      H 5193   4.386   3.512   4.463
    8MOL      C 5194   4.608   3.772   4.470
    8MOL      H 5195   4.691   3.857   4.290
    8MOL      F 5196   4.578   3.861   4.079
    8MOL      F 5197   4.502   3.679   4.009
    8MOL      C 5198   4.737   3.690   4.061
    8MOL      C 5199   4.519   3.630   4.676
    8MOL      C 5200   4.690   3.859   4.560
    8MOL      O 5201   4.784   3.585   4.151
    8MOL      F 5202   4.739   3.649   3.931
    8MOL      F 5203   4.819   3.800   4.063
    8MOL      F 5204   4.400   3.597   4.727
    8MOL      F 5205   4.546   3.734   4.753
    8MOL      C 5206   4.620   3.521   4.712
    8MOL      O 5207   4.641   3.978   4.593
    8MOL      O 5208   4.802   3.827   4.589
    8MOL      C 5209   4.902   3.507   4.117
    8MOL      F 5210   4.746   3.570   4.688
    8MOL      F 5211   4.626   3.498   4.844
    8MOL      O 5212   4.600   3.404   4.637
    8MOL      C 5213   4.714   4.071   4.683
    8MOL      C 5214   4.931   3.409   4.234
    8MOL      F 5215   5.007   3.581   4.092
    8MOL      F 5216   4.890   3.439   4.004
    8MOL      C 5217   4.680   3.282   4.647
    8MOL      H 5218   4.750   4.014   4.769
    8MOL      H 5219   4.802   4.112   4.631
    8MOL      C 5220   4.619   4.178   4.731
    8MOL      F 5221   5.018   3.318   4.191
    8MOL      F 5222   4.814   3.348   4.265
    8MOL      S 5223   5.012   3.506   4.363
    8MOL      F 5224   4.693   3.244   4.772
    8MOL      F 5225   4.803   3.309   4.610
    8MOL      C 5226   4.618   3.168   4.560
    8MOL      H 5227   4.685   4.264   4.750
    8MOL      H 5228   4.548   4.210   4.654
    8MOL      N 5229   5.159   3.538   4.332
    8MOL      O 5230   4.930   3.622   4.394
    8MOL      O 5231   5.029   3.426   4.486
    8MOL      F 5232   4.653   3.189   4.436
    8MOL      F 5233   4.679   3.053   4.593
    8MOL      S 5234   4.443   3.148   4.580
    8MOL      S 5235   5.226   3.661   4.403
    8MOL      N 5236   4.406   3.180   4.721
    8MOL      O 5237   4.391   3.019   4.536
    8MOL      O 5238   4.382   3.248   4.492
    8MOL      O 5239   5.169   3.701   4.529
    8MOL      O 5240   5.370   3.643   4.394
    8MOL      C 5241   5.202   3.819   4.302
    8MOL      S 5242   4.256   3.159   4.760
    8MOL      F 5243   5.227   3.788   4.170
    8MOL      F 5244   5.282   3.926   4.342
    8MOL      F 5245   5.066   3.858   4.312
    8MOL      O 5246   4.252   3.088   4.889
    8MOL      O 5247   4.167   3.104   4.658
    8MOL      C 5248   4.184   3.329   4.810
    8MOL      F 5249   4.169   3.415   4.704
    8MOL      F 5250   4.066   3.318   4.868
    8MOL      F 5251   4.250   3.406   4.902
    8MOL      O 5252   4.841   2.539   4.199
    8MOL      C 5253   4.783   2.645   4.260
    8MOL      C 5254   4.770   2.759   4.160
    8MOL      O 5255   4.735   2.638   4.374
    8MOL      C 5256   4.817   2.888   4.196
    8MOL      C 5257   4.706   2.737   4.037
    8MOL      C 5258   4.784   2.997   4.111
    8MOL      C 5259   4.911   2.918   4.314
    8MOL      C 5260   4.689   2.844   3.944
    8MOL      H 5261   4.656   2.642   4.022
    8MOL      C 5262   4.713   2.972   3.989
    8MOL      H 5263   4.810   3.101   4.129
    8MOL      F 5264   4.867   2.868   4.432
    8MOL      F 5265   4.916   3.046   4.340
    8MOL      C 5266   5.056   2.859   4.287
    8MOL      C 5267   4.605   2.815   3.821
    8MOL      C 5268   4.687   3.100   3.913
    8MOL      O 5269   5.150   2.942   4.357
    8MOL      F 5270   5.055   2.731   4.337
    8MOL      F 5271   5.074   2.854   4.153
    8MOL      F 5272   4.593   2.680   3.792
    8MOL      F 5273   4.673   2.855   3.712
    8MOL      C 5274   4.464   2.878   3.840
    8MOL      O 5275   4.608   3.185   3.978
    8MOL      O 5276   4.733   3.115   3.799
    8MOL      C 5277   5.293   2.915   4.348
    8MOL      F 5278   4.462   3.002   3.781
    8MOL      F 5279   4.375   2.809   3.772
    8MOL      O 5280   4.434   2.879   3.977
    8MOL      C 5281   4.543   3.290   3.916
    8MOL      C 5282   5.379   3.017   4.431
    8MOL      F 5283   5.337   2.924   4.218
    8MOL      F 5284   5.321   2.795   4.406
    8MOL      C 5285   4.311   2.932   4.026
    8MOL      H 5286   4.613   3.362   3.869
    8MOL      H 5287   4.488   3.243   3.834
    8MOL      C 5288   4.437   3.362   4.007
    8MOL      F 5289   5.515   2.998   4.414
    8MOL      F 5290   5.364   2.993   4.568
    8MOL      S 5291   5.332   3.192   4.401
    8MOL      F 5292   4.209   2.848   4.007
    8MOL      F 5293   4.287   3.045   3.965
    8MOL      C 5294   4.329   2.957   4.180
    8MOL      H 5295   4.370   3.424   3.946
    8MOL      H 5296   4.388   3.274   4.049
    8MOL      N 5297   5.323   3.214   4.246
    8MOL      O 5298   5.197   3.207   4.464
    8MOL      O 5299   5.435   3.267   4.474
    8MOL      F 5300   4.438   3.031   4.203
    8MOL      F 5301   4.227   3.031   4.218
    8MOL      S 5302   4.350   2.802   4.279
    8MOL      S 5303   5.451   3.277   4.180
    8MOL      N 5304   4.309   2.677   4.202
    8MOL      O 5305   4.266   2.810   4.397
    8MOL      O 5306   4.484   2.802   4.333
    8MOL      O 5307   5.512   3.388   4.259
    8MOL      O 5308   5.543   3.164   4.170
    8MOL      C 5309   5.425   3.327   4.004
    8MOL      S 5310   4.335   2.540   4.262
    8MOL      F 5311   5.359   3.441   3.982
    8MOL      F 5312   5.352   3.228   3.945
    8MOL      F 5313   5.546   3.323   3.939
    8MOL      O 5314   4.232   2.505   4.358
    8MOL      O 5315   4.448   2.544   4.349
    8MOL      C 5316   4.360   2.401   4.136
    8MOL      F 5317   4.371   2.279   4.200
    8MOL      F 5318   4.257   2.391   4.052
    8MOL      F 5319   4.467   2.422   4.055
    8MOL      O 5320   5.218   2.510   5.139
    8MOL      C 5321   5.145   2.605   5.070
    8MOL      C 5322   5.076   2.560   4.943
    8MOL      O 5323   5.131   2.718   5.113
    8MOL      C 5324   5.090   2.634   4.821
    8MOL      C 5325   4.988   2.447   4.943
    8MOL      C 5326   5.019   2.578   4.710
    8MOL      C 5327   5.187   2.754   4.799
    8MOL      C 5328   4.945   2.380   4.830
    8MOL      H 5329   4.969   2.401   5.039
    8MOL      C 5330   4.954   2.453   4.713
    8MOL      H 5331   5.021   2.644   4.624
    8MOL      F 5332   5.249   2.737   4.680
    8MOL      F 5333   5.288   2.766   4.893
    8MOL      C 5334   5.109   2.895   4.797
    8MOL      C 5335   4.892   2.233   4.841
    8MOL      C 5336   4.895   2.400   4.584
    8MOL      O 5337   5.020   2.936   4.906
    8MOL      F 5338   5.207   2.991   4.767
    8MOL      F 5339   5.041   2.902   4.683
    8MOL      F 5340   4.970   2.152   4.922
    8MOL      F 5341   4.904   2.156   4.725
    8MOL      C 5342   4.748   2.228   4.902
    8MOL      O 5343   4.975   2.438   4.475
    8MOL      O 5344   4.793   2.337   4.570
    8MOL      C 5345   4.991   3.079   4.926
    8MOL      F 5346   4.709   2.099   4.917
    8MOL      F 5347   4.749   2.272   5.026
    8MOL      O 5348   4.641   2.302   4.827
    8MOL      C 5349   4.973   2.384   4.336
    8MOL      C 5350   4.873   3.097   5.025
    8MOL      F 5351   4.962   3.141   4.813
    8MOL      F 5352   5.103   3.141   4.972
    8MOL      C 5353   4.512   2.330   4.887
    8MOL      H 5354   5.057   2.442   4.295
    8MOL      H 5355   4.996   2.278   4.325
    8MOL      C 5356   4.838   2.411   4.256
    8MOL      F 5357   4.760   3.053   4.964
    8MOL      F 5358   4.862   3.231   5.054
    8MOL      S 5359   4.898   3.007   5.178
    8MOL      F 5360   4.514   2.439   4.971
    8MOL      F 5361   4.462   2.229   4.963
    8MOL      C 5362   4.406   2.364   4.778
    8MOL      H 5363   4.837   2.338   4.175
    8MOL      H 5364   4.753   2.391   4.322
    8MOL      N 5365   4.824   2.872   5.187
    8MOL      O 5366   5.044   2.993   5.191
    8MOL      O 5367   4.850   3.093   5.286
    8MOL      F 5368   4.411   2.267   4.684
    8MOL      F 5369   4.280   2.362   4.829
    8MOL      S 5370   4.435   2.526   4.698
    8MOL      S 5371   4.837   2.794   5.318
    8MOL      N 5372   4.430   2.651   4.784
    8MOL      O 5373   4.311   2.543   4.628
    8MOL      O 5374   4.548   2.507   4.605
    8MOL      O 5375   4.979   2.783   5.350
    8MOL      O 5376   4.776   2.876   5.417
    8MOL      C 5377   4.760   2.630   5.309
    8MOL      S 5378   4.517   2.774   4.750
    8MOL      F 5379   4.723   2.589   5.429
    8MOL      F 5380   4.850   2.546   5.253
    8MOL      F 5381   4.644   2.649   5.245
    8MOL      O 5382   4.451   2.887   4.819
    8MOL      O 5383   4.545   2.773   4.607
    8MOL      C 5384   4.684   2.752   4.831
    8MOL      F 5385   4.779   2.829   4.772
    8MOL      F 5386   4.683   2.775   4.961
    8MOL      F 5387   4.725   2.622   4.814
    8MOL      H 5388   5.892   3.042   5.583
    8MOL      O 5389   5.920   3.135   5.577
    8MOL      C 5390   5.833   3.192   5.499
    8MOL      C 5391   5.730   3.092   5.440
    8MOL      O 5392   5.839   3.306   5.466
    8MOL      C 5393   5.669   2.993   5.516
    8MOL      C 5394   5.685   3.123   5.309
    8MOL      C 5395   5.594   2.895   5.436
    8MOL      C 5396   5.676   2.978   5.673
    8MOL      C 5397   5.600   3.034   5.242
    8MOL      H 5398   5.715   3.214   5.258
    8MOL      C 5399   5.568   2.910   5.300
    8MOL      H 5400   5.555   2.805   5.482
    8MOL      F 5401   5.679   3.108   5.728
    8MOL      F 5402   5.794   2.928   5.705
    8MOL      C 5403   5.563   2.895   5.737
    8MOL      C 5404   5.582   3.066   5.092
    8MOL      C 5405   5.474   2.810   5.236
    8MOL      O 5406   5.432   2.932   5.687
    8MOL      F 5407   5.575   2.762   5.721
    8MOL      F 5408   5.560   2.911   5.870
    8MOL      F 5409   5.555   2.956   5.025
    8MOL      F 5410   5.700   3.102   5.038
    8MOL      C 5411   5.467   3.171   5.084
    8MOL      O 5412   5.524   2.684   5.230
    8MOL      O 5413   5.361   2.836   5.211
    8MOL      C 5414   5.325   2.842   5.690
    8MOL      F 5415   5.358   3.096   5.102
    8MOL      F 5416   5.466   3.260   5.189
    8MOL      O 5417   5.465   3.235   4.955
    8MOL      C 5418   5.461   2.557   5.187
    8MOL      C 5419   5.186   2.916   5.681
    8MOL      F 5420   5.316   2.784   5.811
    8MOL      F 5421   5.329   2.743   5.595
    8MOL      C 5422   5.532   3.372   4.936
    8MOL      H 5423   5.448   2.577   5.079
    8MOL      H 5424   5.535   2.480   5.208
    8MOL      C 5425   5.315   2.535   5.246
    8MOL      F 5426   5.169   2.978   5.799
    8MOL      F 5427   5.089   2.815   5.663
    8MOL      S 5428   5.173   3.023   5.531
    8MOL      F 5429   5.663   3.375   4.978
    8MOL      F 5430   5.467   3.456   5.023
    8MOL      C 5431   5.510   3.424   4.797
    8MOL      H 5432   5.331   2.449   5.313
    8MOL      H 5433   5.292   2.620   5.311
    8MOL      N 5434   5.267   3.141   5.548
    8MOL      O 5435   5.223   2.927   5.428
    8MOL      O 5436   5.031   3.050   5.529
    8MOL      F 5437   5.566   3.546   4.776
    8MOL      F 5438   5.571   3.337   4.717
    8MOL      S 5439   5.335   3.436   4.744
    8MOL      S 5440   5.213   3.273   5.606
    8MOL      N 5441   5.254   3.537   4.827
    8MOL      O 5442   5.278   3.301   4.749
    8MOL      O 5443   5.349   3.483   4.604
    8MOL      O 5444   5.090   3.342   5.568
    8MOL      O 5445   5.175   3.258   5.743
    8MOL      C 5446   5.352   3.404   5.597
    8MOL      S 5447   5.098   3.533   4.831
    8MOL      F 5448   5.323   3.510   5.677
    8MOL      F 5449   5.369   3.443   5.476
    8MOL      F 5450   5.471   3.350   5.643
    8MOL      O 5451   5.034   3.424   4.762
    8MOL      O 5452   5.046   3.657   4.775
    8MOL      C 5453   5.039   3.539   5.002
    8MOL      F 5454   4.907   3.557   5.006
    8MOL      F 5455   5.072   3.432   5.074
    8MOL      F 5456   5.108   3.640   5.062
    9MOL      O 5457   3.571   3.593   1.854
    9MOL      C 5458   3.445   3.555   1.892
    9MOL      C 5459   3.382   3.459   1.787
    9MOL      O 5460   3.388   3.601   1.992
    9MOL      C 5461   3.356   3.326   1.823
    9MOL      C 5462   3.347   3.516   1.664
    9MOL      C 5463   3.292   3.254   1.726
    9MOL      C 5464   3.409   3.260   1.950
    9MOL      C 5465   3.277   3.441   1.564
    9MOL      H 5466   3.364   3.623   1.654
    9MOL      C 5467   3.239   3.313   1.603
    9MOL      H 5468   3.269   3.148   1.735
    9MOL      F 5469   3.487   3.339   2.027
    9MOL      F 5470   3.497   3.171   1.904
    9MOL      C 5471   3.315   3.192   2.051
    9MOL      C 5472   3.258   3.513   1.429
    9MOL      C 5473   3.146   3.222   1.525
    9MOL      O 5474   3.220   3.285   2.103
    9MOL      F 5475   3.248   3.093   1.987
    9MOL      F 5476   3.389   3.132   2.143
    9MOL      F 5477   3.234   3.425   1.333
    9MOL      F 5478   3.376   3.569   1.392
    9MOL      C 5479   3.146   3.622   1.433
    9MOL      O 5480   3.050   3.286   1.447
    9MOL      O 5481   3.156   3.100   1.525
    9MOL      C 5482   3.114   3.239   2.196
    9MOL      F 5483   3.193   3.737   1.486
    9MOL      F 5484   3.108   3.647   1.303
    9MOL      O 5485   3.043   3.573   1.513
    9MOL      C 5486   2.949   3.200   1.392
    9MOL      C 5487   3.107   3.326   2.327
    9MOL      F 5488   3.149   3.114   2.235
    9MOL      F 5489   2.992   3.226   2.142
    9MOL      C 5490   2.916   3.644   1.536
    9MOL      H 5491   2.983   3.096   1.383
    9MOL      H 5492   2.861   3.207   1.456
    9MOL      C 5493   2.928   3.243   1.243
    9MOL      F 5494   3.225   3.329   2.395
    9MOL      F 5495   3.016   3.278   2.421
    9MOL      S 5496   3.056   3.505   2.293
    9MOL      F 5497   2.832   3.627   1.434
    9MOL      F 5498   2.925   3.784   1.527
    9MOL      C 5499   2.847   3.601   1.668
    9MOL      H 5500   2.845   3.192   1.191
    9MOL      H 5501   2.908   3.350   1.253
    9MOL      H 5502   3.020   3.231   1.186
    9MOL      N 5503   2.928   3.504   2.208
    9MOL      O 5504   3.037   3.570   2.425
    9MOL      O 5505   3.170   3.554   2.221
    9MOL      F 5506   2.769   3.709   1.709
    9MOL      F 5507   2.764   3.499   1.650
    9MOL      S 5508   2.967   3.560   1.797
    9MOL      S 5509   2.782   3.534   2.256
    9MOL      N 5510   3.067   3.673   1.790
    9MOL      O 5511   3.020   3.428   1.763
    9MOL      O 5512   2.877   3.558   1.919
    9MOL      O 5513   2.767   3.544   2.399
    9MOL      O 5514   2.729   3.655   2.199
    9MOL      C 5515   2.652   3.410   2.208
    9MOL      S 5516   3.057   3.793   1.894
    9MOL      F 5517   2.688   3.280   2.218
    9MOL      F 5518   2.610   3.426   2.081
    9MOL      F 5519   2.545   3.432   2.290
    9MOL      O 5520   3.132   3.747   2.008
    9MOL      O 5521   2.923   3.824   1.941
    9MOL      C 5522   3.141   3.930   1.823
    9MOL      F 5523   3.053   3.996   1.745
    9MOL      F 5524   3.199   4.010   1.909
    9MOL      F 5525   3.235   3.876   1.740
    9MOL      O 5526   3.480   4.362   2.605
    9MOL      C 5527   3.590   4.306   2.561
    9MOL      C 5528   3.580   4.250   2.419
    9MOL      O 5529   3.685   4.280   2.635
    9MOL      C 5530   3.500   4.303   2.314
    9MOL      C 5531   3.654   4.129   2.391
    9MOL      C 5532   3.490   4.225   2.194
    9MOL      C 5533   3.429   4.433   2.313
    9MOL      C 5534   3.666   4.061   2.267
    9MOL      H 5535   3.717   4.092   2.471
    9MOL      C 5536   3.568   4.107   2.169
    9MOL      H 5537   3.431   4.266   2.112
    9MOL      F 5538   3.471   4.504   2.200
    9MOL      F 5539   3.477   4.520   2.401
    9MOL      C 5540   3.268   4.425   2.317
    9MOL      C 5541   3.793   3.979   2.251
    9MOL      C 5542   3.560   4.045   2.026
    9MOL      O 5543   3.221   4.364   2.443
    9MOL      F 5544   3.218   4.545   2.292
    9MOL      F 5545   3.234   4.347   2.213
    9MOL      F 5546   3.901   4.057   2.284
    9MOL      F 5547   3.825   3.956   2.122
    9MOL      C 5548   3.806   3.845   2.334
    9MOL      O 5549   3.572   3.908   2.030
    9MOL      O 5550   3.537   4.102   1.924
    9MOL      C 5551   3.073   4.358   2.456
    9MOL      F 5552   3.905   3.772   2.277
    9MOL      F 5553   3.835   3.871   2.465
    9MOL      O 5554   3.680   3.771   2.332
    9MOL      C 5555   3.585   3.847   1.895
    9MOL      C 5556   3.041   4.298   2.592
    9MOL      F 5557   3.018   4.281   2.359
    9MOL      F 5558   3.025   4.476   2.456
    9MOL      C 5559   3.679   3.633   2.376
    9MOL      H 5560   3.493   3.850   1.837
    9MOL      H 5561   3.661   3.896   1.832
    9MOL      C 5562   3.638   3.702   1.928
    9MOL      F 5563   2.908   4.316   2.629
    9MOL      F 5564   3.112   4.357   2.693
    9MOL      S 5565   3.061   4.119   2.582
    9MOL      F 5566   3.749   3.616   2.491
    9MOL      F 5567   3.740   3.554   2.287
    9MOL      C 5568   3.533   3.581   2.393
    9MOL      H 5569   3.747   3.706   1.911
    9MOL      H 5570   3.630   3.684   2.035
    9MOL      N 5571   2.937   4.068   2.501
    9MOL      O 5572   3.194   4.095   2.521
    9MOL      O 5573   3.060   4.083   2.724
    9MOL      F 5574   3.505   3.518   2.278
    9MOL      F 5575   3.529   3.482   2.487
    9MOL      S 5576   3.409   3.709   2.427
    9MOL      S 5577   2.949   3.920   2.461
    9MOL      N 5578   3.469   3.818   2.524
    9MOL      O 5579   3.296   3.634   2.485
    9MOL      O 5580   3.381   3.749   2.288
    9MOL      O 5581   3.047   3.833   2.535
    9MOL      O 5582   2.821   3.842   2.459
    9MOL      C 5583   3.007   3.917   2.284
    9MOL      S 5584   3.417   3.863   2.662
    9MOL      F 5585   3.142   3.909   2.260
    9MOL      F 5586   2.969   4.027   2.217
    9MOL      F 5587   2.954   3.819   2.216
    9MOL      O 5588   3.291   3.811   2.711
    9MOL      O 5589   3.433   4.002   2.678
    9MOL      C 5590   3.537   3.794   2.793
    9MOL      F 5591   3.553   3.666   2.772
    9MOL      F 5592   3.659   3.857   2.782
    9MOL      F 5593   3.494   3.813   2.915
    9MOL      O 5594   3.161   4.247   3.623
    9MOL      C 5595   3.254   4.315   3.550
    9MOL      C 5596   3.274   4.269   3.409
    9MOL      O 5597   3.313   4.416   3.591
    9MOL      C 5598   3.401   4.252   3.350
    9MOL      C 5599   3.157   4.237   3.333
    9MOL      C 5600   3.402   4.218   3.211
    9MOL      C 5601   3.536   4.265   3.427
    9MOL      C 5602   3.159   4.189   3.202
    9MOL      H 5603   3.064   4.238   3.390
    9MOL      C 5604   3.283   4.188   3.140
    9MOL      H 5605   3.495   4.211   3.155
    9MOL      F 5606   3.614   4.162   3.374
    9MOL      F 5607   3.523   4.231   3.559
    9MOL      C 5608   3.605   4.404   3.409
    9MOL      C 5609   3.026   4.136   3.142
    9MOL      C 5610   3.306   4.176   2.989
    9MOL      O 5611   3.544   4.480   3.297
    9MOL      F 5612   3.594   4.470   3.524
    9MOL      F 5613   3.739   4.385   3.409
    9MOL      F 5614   3.007   4.149   3.010
    9MOL      F 5615   2.929   4.215   3.194
    9MOL      C 5616   2.993   3.986   3.171
    9MOL      O 5617   3.372   4.284   2.935
    9MOL      O 5618   3.276   4.083   2.923
    9MOL      C 5619   3.606   4.591   3.230
    9MOL      F 5620   2.976   3.967   3.309
    9MOL      F 5621   2.870   3.954   3.128
    9MOL      O 5622   3.094   3.899   3.109
    9MOL      C 5623   3.407   4.271   2.799
    9MOL      C 5624   3.498   4.663   3.153
    9MOL      F 5625   3.700   4.540   3.145
    9MOL      F 5626   3.679   4.670   3.314
    9MOL      C 5627   3.092   3.758   3.153
    9MOL      H 5628   3.487   4.197   2.787
    9MOL      H 5629   3.320   4.245   2.739
    9MOL      C 5630   3.456   4.400   2.745
    9MOL      F 5631   3.429   4.573   3.085
    9MOL      F 5632   3.543   4.753   3.064
    9MOL      S 5633   3.380   4.742   3.270
    9MOL      F 5634   2.963   3.715   3.187
    9MOL      F 5635   3.168   3.746   3.263
    9MOL      C 5636   3.146   3.657   3.044
    9MOL      H 5637   3.382   4.477   2.773
    9MOL      H 5638   3.553   4.430   2.787
    9MOL      N 5639   3.455   4.865   3.335
    9MOL      O 5640   3.277   4.785   3.175
    9MOL      O 5641   3.322   4.645   3.361
    9MOL      F 5642   3.276   3.676   3.017
    9MOL      F 5643   3.130   3.527   3.077
    9MOL      S 5644   3.052   3.682   2.886
    9MOL      S 5645   3.438   4.889   3.486
    9MOL      N 5646   2.908   3.652   2.910
    9MOL      O 5647   3.111   3.603   2.782
    9MOL      O 5648   3.063   3.821   2.856
    9MOL      O 5649   3.303   4.940   3.506
    9MOL      O 5650   3.434   4.768   3.567
    9MOL      C 5651   3.558   5.007   3.550
    9MOL      S 5652   2.829   3.538   2.830
    9MOL      F 5653   3.679   4.944   3.575
    9MOL      F 5654   3.520   5.058   3.674
    9MOL      F 5655   3.576   5.112   3.474
    9MOL      O 5656   2.848   3.564   2.684
    9MOL      O 5657   2.690   3.531   2.863
    9MOL      C 5658   2.889   3.366   2.849
    9MOL      F 5659   3.005   3.341   2.801
    9MOL      F 5660   2.883   3.318   2.973
    9MOL      F 5661   2.813   3.289   2.772
    9MOL      O 5662   2.345   4.699   3.361
    9MOL      C 5663   2.475   4.733   3.383
    9MOL      C 5664   2.545   4.636   3.477
    9MOL      O 5665   2.533   4.823   3.326
    9MOL      C 5666   2.579   4.666   3.609
    9MOL      C 5667   2.566   4.509   3.433
    9MOL      C 5668   2.634   4.560   3.691
    9MOL      C 5669   2.559   4.806   3.670
    9MOL      C 5670   2.627   4.402   3.504
    9MOL      H 5671   2.532   4.492   3.331
    9MOL      C 5672   2.672   4.432   3.636
    9MOL      H 5673   2.673   4.586   3.789
    9MOL      F 5674   2.427   4.830   3.692
    9MOL      F 5675   2.583   4.905   3.571
    9MOL      C 5676   2.639   4.845   3.803
    9MOL      C 5677   2.650   4.263   3.441
    9MOL      C 5678   2.750   4.340   3.716
    9MOL      O 5679   2.783   4.820   3.772
    9MOL      F 5680   2.620   4.981   3.826
    9MOL      F 5681   2.591   4.766   3.904
    9MOL      F 5682   2.775   4.219   3.466
    9MOL      F 5683   2.653   4.276   3.301
    9MOL      C 5684   2.535   4.157   3.469
    9MOL      O 5685   2.885   4.350   3.701
    9MOL      O 5686   2.695   4.266   3.800
    9MOL      C 5687   2.887   4.816   3.873
    9MOL      F 5688   2.521   4.150   3.604
    9MOL      F 5689   2.423   4.207   3.424
    9MOL      O 5690   2.573   4.030   3.402
    9MOL      C 5691   2.972   4.254   3.768
    9MOL      C 5692   3.000   4.725   3.813
    9MOL      F 5693   2.838   4.757   3.986
    9MOL      F 5694   2.929   4.942   3.889
    9MOL      C 5695   2.510   3.906   3.438
    9MOL      H 5696   2.958   4.243   3.877
    9MOL      H 5697   2.955   4.162   3.712
    9MOL      C 5698   3.121   4.299   3.748
    9MOL      F 5699   2.974   4.591   3.809
    9MOL      F 5700   3.110   4.726   3.889
    9MOL      S 5701   3.044   4.774   3.642
    9MOL      F 5702   2.374   3.914   3.425
    9MOL      F 5703   2.525   3.879   3.567
    9MOL      C 5704   2.569   3.790   3.360
    9MOL      H 5705   3.113   4.408   3.737
    9MOL      H 5706   3.180   4.264   3.834
    9MOL      N 5707   2.936   4.728   3.555
    9MOL      O 5708   3.062   4.916   3.637
    9MOL      O 5709   3.169   4.703   3.611
    9MOL      F 5710   2.697   3.807   3.324
    9MOL      F 5711   2.571   3.684   3.445
    9MOL      S 5712   2.479   3.743   3.209
    9MOL      S 5713   2.951   4.730   3.406
    9MOL      N 5714   2.348   3.664   3.235
    9MOL      O 5715   2.560   3.656   3.127
    9MOL      O 5716   2.442   3.868   3.140
    9MOL      O 5717   2.818   4.763   3.365
    9MOL      O 5718   3.055   4.819   3.351
    9MOL      C 5719   2.993   4.558   3.348
    9MOL      S 5720   2.254   3.620   3.121
    9MOL      F 5721   3.028   4.481   3.450
    9MOL      F 5722   3.086   4.565   3.251
    9MOL      F 5723   2.883   4.501   3.290
    9MOL      O 5724   2.328   3.567   3.005
    9MOL      O 5725   2.188   3.736   3.074
    9MOL      C 5726   2.128   3.504   3.169
    9MOL      F 5727   2.053   3.543   3.276
    9MOL      F 5728   2.050   3.468   3.068
    9MOL      F 5729   2.187   3.387   3.212
    9MOL      O 5730   2.138   4.104   2.709
    9MOL      C 5731   2.082   4.196   2.796
    9MOL      C 5732   2.187   4.280   2.859
    9MOL      O 5733   1.962   4.220   2.805
    9MOL      C 5734   2.217   4.268   2.996
    9MOL      C 5735   2.245   4.387   2.781
    9MOL      C 5736   2.265   4.384   3.055
    9MOL      C 5737   2.164   4.156   3.081
    9MOL      C 5738   2.299   4.500   2.842
    9MOL      H 5739   2.231   4.387   2.674
    9MOL      C 5740   2.313   4.492   2.980
    9MOL      H 5741   2.282   4.397   3.162
    9MOL      F 5742   2.262   4.109   3.153
    9MOL      F 5743   2.120   4.046   3.013
    9MOL      C 5744   2.060   4.198   3.188
    9MOL      C 5745   2.351   4.612   2.748
    9MOL      C 5746   2.368   4.614   3.044
    9MOL      O 5747   1.968   4.281   3.125
    9MOL      F 5748   1.997   4.092   3.241
    9MOL      F 5749   2.120   4.252   3.296
    9MOL      F 5750   2.432   4.554   2.659
    9MOL      F 5751   2.443   4.701   2.797
    9MOL      C 5752   2.249   4.697   2.667
    9MOL      O 5753   2.268   4.705   3.057
    9MOL      O 5754   2.486   4.621   3.084
    9MOL      C 5755   1.856   4.336   3.202
    9MOL      F 5756   2.160   4.742   2.756
    9MOL      F 5757   2.300   4.815   2.618
    9MOL      O 5758   2.176   4.618   2.571
    9MOL      C 5759   2.295   4.817   3.139
    9MOL      C 5760   1.776   4.434   3.113
    9MOL      F 5761   1.892   4.388   3.320
    9MOL      F 5762   1.778   4.232   3.232
    9MOL      C 5763   2.116   4.672   2.448
    9MOL      H 5764   2.400   4.848   3.142
    9MOL      H 5765   2.231   4.902   3.111
    9MOL      C 5766   2.251   4.776   3.281
    9MOL      F 5767   1.679   4.501   3.187
    9MOL      F 5768   1.710   4.373   3.011
    9MOL      S 5769   1.887   4.557   3.039
    9MOL      F 5770   2.084   4.571   2.365
    9MOL      F 5771   2.196   4.754   2.383
    9MOL      C 5772   1.990   4.759   2.488
    9MOL      H 5773   2.220   4.867   3.333
    9MOL      H 5774   2.158   4.716   3.272
    9MOL      N 5775   1.791   4.650   2.961
    9MOL      O 5776   1.968   4.608   3.147
    9MOL      O 5777   1.954   4.471   2.943
    9MOL      F 5778   2.016   4.872   2.554
    9MOL      F 5779   1.931   4.800   2.370
    9MOL      S 5780   1.867   4.659   2.577
    9MOL      S 5781   1.778   4.799   2.987
    9MOL      N 5782   1.807   4.551   2.486
    9MOL      O 5783   1.763   4.761   2.605
    9MOL      O 5784   1.938   4.600   2.690
    9MOL      O 5785   1.903   4.863   3.010
    9MOL      O 5786   1.697   4.852   2.878
    9MOL      C 5787   1.672   4.826   3.135
    9MOL      S 5788   1.822   4.397   2.522
    9MOL      F 5789   1.728   4.785   3.249
    9MOL      F 5790   1.553   4.761   3.132
    9MOL      F 5791   1.644   4.959   3.137
    9MOL      O 5792   1.766   4.374   2.651
    9MOL      O 5793   1.961   4.352   2.528
    9MOL      C 5794   1.731   4.294   2.400
    9MOL      F 5795   1.600   4.289   2.429
    9MOL      F 5796   1.751   4.335   2.270
    9MOL      F 5797   1.769   4.161   2.407
    9MOL      O 5798   2.665   4.483   2.022
    9MOL      C 5799   2.526   4.508   2.019
    9MOL      C 5800   2.454   4.414   2.120
    9MOL      O 5801   2.470   4.603   1.960
    9MOL      C 5802   2.322   4.369   2.089
    9MOL      C 5803   2.527   4.379   2.238
    9MOL      C 5804   2.279   4.266   2.168
    9MOL      C 5805   2.240   4.401   1.957
    9MOL      C 5806   2.482   4.266   2.308
    9MOL      H 5807   2.622   4.431   2.255
    9MOL      C 5808   2.350   4.220   2.275
    9MOL      H 5809   2.191   4.214   2.133
    9MOL      F 5810   2.225   4.535   1.937
    9MOL      F 5811   2.114   4.365   1.974
    9MOL      C 5812   2.295   4.331   1.826
    9MOL      C 5813   2.577   4.196   2.409
    9MOL      C 5814   2.286   4.096   2.337
    9MOL      O 5815   2.408   4.252   1.857
    9MOL      F 5816   2.203   4.261   1.760
    9MOL      F 5817   2.351   4.429   1.743
    9MOL      F 5818   2.710   4.223   2.377
    9MOL      F 5819   2.568   4.064   2.396
    9MOL      C 5820   2.548   4.240   2.557
    9MOL      O 5821   2.194   4.112   2.433
    9MOL      O 5822   2.323   3.987   2.300
    9MOL      C 5823   2.492   4.177   1.764
    9MOL      F 5824   2.606   4.354   2.596
    9MOL      F 5825   2.414   4.258   2.574
    9MOL      O 5826   2.592   4.132   2.633
    9MOL      C 5827   2.119   3.997   2.482
    9MOL      C 5828   2.607   4.108   1.845
    9MOL      F 5829   2.539   4.254   1.664
    9MOL      F 5830   2.422   4.081   1.697
    9MOL      C 5831   2.602   4.132   2.775
    9MOL      H 5832   2.045   3.972   2.405
    9MOL      H 5833   2.186   3.910   2.494
    9MOL      C 5834   2.047   4.047   2.609
    9MOL      F 5835   2.675   4.196   1.923
    9MOL      F 5836   2.701   4.062   1.759
    9MOL      S 5837   2.560   3.967   1.943
    9MOL      F 5838   2.508   4.200   2.842
    9MOL      F 5839   2.723   4.192   2.810
    9MOL      C 5840   2.604   3.985   2.837
    9MOL      H 5841   1.968   4.118   2.585
    9MOL      H 5842   1.985   3.963   2.642
    9MOL      N 5843   2.465   3.862   1.874
    9MOL      O 5844   2.676   3.909   1.998
    9MOL      O 5845   2.483   4.013   2.059
    9MOL      F 5846   2.723   3.926   2.792
    9MOL      F 5847   2.619   3.998   2.970
    9MOL      S 5848   2.462   3.878   2.797
    9MOL      S 5849   2.455   3.723   1.949
    9MOL      N 5850   2.430   3.877   2.645
    9MOL      O 5851   2.345   3.929   2.868
    9MOL      O 5852   2.509   3.748   2.856
    9MOL      O 5853   2.589   3.669   1.956
    9MOL      O 5854   2.405   3.743   2.087
    9MOL      C 5855   2.346   3.607   1.860
    9MOL      S 5856   2.455   3.754   2.559
    9MOL      F 5857   2.329   3.492   1.927
    9MOL      F 5858   2.385   3.560   1.735
    9MOL      F 5859   2.222   3.670   1.849
    9MOL      O 5860   2.589   3.694   2.578
    9MOL      O 5861   2.431   3.782   2.419
    9MOL      C 5862   2.353   3.614   2.613
    9MOL      F 5863   2.389   3.554   2.728
    9MOL      F 5864   2.220   3.652   2.637
    9MOL      F 5865   2.359   3.519   2.521
    9MOL      O 5866   3.374   5.037   2.513
    9MOL      C 5867   3.334   4.907   2.513
    9MOL      C 5868   3.208   4.893   2.420
    9MOL      O 5869   3.383   4.813   2.572
    9MOL      C 5870   3.216   4.926   2.280
    9MOL      C 5871   3.095   4.838   2.468
    9MOL      C 5872   3.110   4.906   2.200
    9MOL      C 5873   3.344   4.983   2.217
    9MOL      C 5874   2.980   4.819   2.382
    9MOL      H 5875   3.096   4.798   2.569
    9MOL      C 5876   2.998   4.847   2.246
    9MOL      H 5877   3.127   4.935   2.098
    9MOL      F 5878   3.366   4.917   2.101
    9MOL      F 5879   3.463   4.969   2.279
    9MOL      C 5880   3.319   5.134   2.176
    9MOL      C 5881   2.846   4.772   2.450
    9MOL      C 5882   2.881   4.839   2.151
    9MOL      O 5883   3.219   5.191   2.266
    9MOL      F 5884   3.438   5.201   2.185
    9MOL      F 5885   3.283   5.145   2.044
    9MOL      F 5886   2.849   4.675   2.543
    9MOL      F 5887   2.764   4.716   2.364
    9MOL      C 5888   2.773   4.893   2.509
    9MOL      O 5889   2.870   4.730   2.076
    9MOL      O 5890   2.809   4.934   2.136
    9MOL      C 5891   3.203   5.335   2.276
    9MOL      F 5892   2.744   4.979   2.405
    9MOL      F 5893   2.651   4.864   2.553
    9MOL      O 5894   2.851   4.961   2.605
    9MOL      C 5895   2.758   4.712   1.980
    9MOL      C 5896   3.084   5.364   2.372
    9MOL      F 5897   3.182   5.392   2.159
    9MOL      F 5898   3.310   5.398   2.317
    9MOL      C 5899   2.810   5.080   2.678
    9MOL      H 5900   2.665   4.738   2.032
    9MOL      H 5901   2.769   4.780   1.896
    9MOL      C 5902   2.752   4.566   1.939
    9MOL      F 5903   3.089   5.493   2.404
    9MOL      F 5904   3.104   5.290   2.484
    9MOL      S 5905   2.933   5.337   2.278
    9MOL      F 5906   2.691   5.065   2.731
    9MOL      F 5907   2.794   5.179   2.592
    9MOL      C 5908   2.916   5.117   2.787
    9MOL      H 5909   2.707   4.571   1.839
    9MOL      H 5910   2.850   4.521   1.927
    9MOL      N 5911   2.901   5.449   2.179
    9MOL      O 5912   2.937   5.204   2.218
    9MOL      O 5913   2.815   5.346   2.365
    9MOL      F 5914   3.014   5.179   2.728
    9MOL      F 5915   2.861   5.210   2.867
    9MOL      S 5916   2.968   4.980   2.886
    9MOL      S 5917   2.808   5.418   2.056
    9MOL      N 5918   2.854   4.885   2.903
    9MOL      O 5919   3.031   5.016   3.012
    9MOL      O 5920   3.073   4.913   2.807
    9MOL      O 5921   2.716   5.310   2.071
    9MOL      O 5922   2.758   5.545   2.006
    9MOL      C 5923   2.909   5.358   1.908
    9MOL      S 5924   2.880   4.762   2.995
    9MOL      F 5925   3.020   5.439   1.897
    9MOL      F 5926   2.839   5.356   1.787
    9MOL      F 5927   2.955   5.227   1.935
    9MOL      O 5928   2.764   4.748   3.085
    9MOL      O 5929   3.010   4.753   3.062
    9MOL      C 5930   2.862   4.604   2.889
    9MOL      F 5931   2.964   4.587   2.799
    9MOL      F 5932   2.858   4.494   2.963
    9MOL      F 5933   2.751   4.587   2.812
    9MOL      O 5934   3.159   5.728   3.164
    9MOL      C 5935   3.126   5.609   3.110
    9MOL      C 5936   3.222   5.578   2.996
    9MOL      O 5937   3.042   5.534   3.160
    9MOL      C 5938   3.169   5.541   2.870
    9MOL      C 5939   3.361   5.581   3.018
    9MOL      C 5940   3.259   5.491   2.772
    9MOL      C 5941   3.023   5.559   2.826
    9MOL      C 5942   3.452   5.548   2.913
    9MOL      H 5943   3.396   5.593   3.120
    9MOL      C 5944   3.400   5.489   2.800
    9MOL      H 5945   3.232   5.455   2.673
    9MOL      F 5946   2.934   5.507   2.913
    9MOL      F 5947   2.996   5.492   2.717
    9MOL      C 5948   2.989   5.714   2.808
    9MOL      C 5949   3.599   5.538   2.951
    9MOL      C 5950   3.479   5.433   2.684
    9MOL      O 5951   2.887   5.723   2.708
    9MOL      F 5952   2.945   5.757   2.930
    9MOL      F 5953   3.105   5.778   2.777
    9MOL      F 5954   3.631   5.605   3.068
    9MOL      F 5955   3.670   5.612   2.863
    9MOL      C 5956   3.638   5.389   2.962
    9MOL      O 5957   3.451   5.306   2.658
    9MOL      O 5958   3.564   5.503   2.628
    9MOL      C 5959   2.836   5.854   2.666
    9MOL      F 5960   3.692   5.347   2.842
    9MOL      F 5961   3.737   5.375   3.048
    9MOL      O 5962   3.525   5.316   3.002
    9MOL      C 5963   3.533   5.225   2.582
    9MOL      C 5964   2.725   5.844   2.556
    9MOL      F 5965   2.937   5.931   2.612
    9MOL      F 5966   2.773   5.915   2.771
    9MOL      C 5967   3.530   5.174   3.020
    9MOL      H 5968   3.547   5.261   2.479
    9MOL      H 5969   3.632   5.232   2.631
    9MOL      C 5970   3.493   5.072   2.585
    9MOL      F 5971   2.686   5.968   2.510
    9MOL      F 5972   2.606   5.796   2.612
    9MOL      S 5973   2.770   5.733   2.418
    9MOL      F 5974   3.590   5.140   3.135
    9MOL      F 5975   3.594   5.122   2.920
    9MOL      C 5976   3.382   5.123   3.022
    9MOL      H 5977   3.575   5.010   2.547
    9MOL      H 5978   3.475   5.061   2.692
    9MOL      N 5979   2.916   5.769   2.371
    9MOL      O 5980   2.768   5.595   2.477
    9MOL      O 5981   2.661   5.752   2.322
    9MOL      F 5982   3.316   5.165   2.914
    9MOL      F 5983   3.388   4.992   3.010
    9MOL      S 5984   3.284   5.179   3.168
    9MOL      S 5985   2.923   5.864   2.246
    9MOL      N 5986   3.371   5.235   3.280
    9MOL      O 5987   3.211   5.067   3.222
    9MOL      O 5988   3.180   5.268   3.120
    9MOL      O 5989   2.826   5.831   2.138
    9MOL      O 5990   2.895   5.996   2.302
    9MOL      C 5991   3.094   5.881   2.178
    9MOL      S 5992   3.307   5.301   3.400
    9MOL      F 5993   3.140   5.780   2.103
    9MOL      F 5994   3.179   5.891   2.285
    9MOL      F 5995   3.105   6.002   2.115
    9MOL      O 5996   3.262   5.202   3.496
    9MOL      O 5997   3.182   5.358   3.364
    9MOL      C 5998   3.413   5.433   3.485
    9MOL      F 5999   3.351   5.479   3.600
    9MOL      F 6000   3.532   5.385   3.521
    9MOL      F 6001   3.444   5.538   3.403
    9MOL      O 6002   2.147   5.713   3.214
    9MOL      C 6003   2.239   5.633   3.149
    9MOL      C 6004   2.384   5.644   3.194
    9MOL      O 6005   2.205   5.552   3.066
    9MOL      C 6006   2.489   5.663   3.098
    9MOL      C 6007   2.420   5.628   3.331
    9MOL      C 6008   2.619   5.672   3.156
    9MOL      C 6009   2.469   5.689   2.945
    9MOL      C 6010   2.542   5.667   3.386
    9MOL      H 6011   2.341   5.602   3.400
    9MOL      C 6012   2.644   5.680   3.294
    9MOL      H 6013   2.697   5.672   3.080
    9MOL      F 6014   2.553   5.790   2.909
    9MOL      F 6015   2.342   5.731   2.910
    9MOL      C 6016   2.502   5.560   2.857
    9MOL      C 6017   2.555   5.692   3.540
    9MOL      C 6018   2.786   5.703   3.340
    9MOL      O 6019   2.438   5.430   2.883
    9MOL      F 6020   2.488   5.601   2.723
    9MOL      F 6021   2.633   5.541   2.858
    9MOL      F 6022   2.450   5.765   3.592
    9MOL      F 6023   2.656   5.780   3.578
    9MOL      C 6024   2.557   5.557   3.620
    9MOL      O 6025   2.853   5.788   3.250
    9MOL      O 6026   2.842   5.658   3.438
    9MOL      C 6027   2.430   5.330   2.774
    9MOL      F 6028   2.560   5.584   3.754
    9MOL      F 6029   2.443   5.494   3.606
    9MOL      O 6030   2.668   5.463   3.588
    9MOL      C 6031   2.981   5.861   3.270
    9MOL      C 6032   2.387   5.191   2.831
    9MOL      F 6033   2.545   5.316   2.710
    9MOL      F 6034   2.342   5.373   2.680
    9MOL      C 6035   2.666   5.325   3.632
    9MOL      H 6036   2.984   5.914   3.174
    9MOL      H 6037   2.983   5.935   3.350
    9MOL      C 6038   3.109   5.768   3.289
    9MOL      F 6039   2.490   5.144   2.906
    9MOL      F 6040   2.365   5.108   2.725
    9MOL      S 6041   2.239   5.202   2.930
    9MOL      F 6042   2.587   5.243   3.553
    9MOL      F 6043   2.618   5.307   3.758
    9MOL      C 6044   2.809   5.262   3.627
    9MOL      H 6045   3.184   5.832   3.337
    9MOL      H 6046   3.083   5.687   3.357
    9MOL      N 6047   2.261   5.205   3.082
    9MOL      O 6048   2.167   5.320   2.880
    9MOL      O 6049   2.158   5.084   2.898
    9MOL      F 6050   2.893   5.347   3.691
    9MOL      F 6051   2.813   5.144   3.695
    9MOL      S 6052   2.869   5.234   3.457
    9MOL      S 6053   2.137   5.208   3.171
    9MOL      N 6054   2.791   5.139   3.367
    9MOL      O 6055   2.983   5.152   3.483
    9MOL      O 6056   2.907   5.366   3.405
    9MOL      O 6057   2.050   5.315   3.125
    9MOL      O 6058   2.070   5.084   3.147
    9MOL      C 6059   2.178   5.229   3.347
    9MOL      S 6060   2.785   5.161   3.214
    9MOL      F 6061   2.083   5.177   3.423
    9MOL      F 6062   2.193   5.361   3.369
    9MOL      F 6063   2.283   5.149   3.368
    9MOL      O 6064   2.748   5.029   3.159
    9MOL      O 6065   2.905   5.234   3.174
    9MOL      C 6066   2.644   5.277   3.176
    9MOL      F 6067   2.659   5.336   3.055
    9MOL      F 6068   2.526   5.219   3.183
    9MOL      F 6069   2.644   5.378   3.268
    9MOL      H 6070   1.464   5.837   2.543
    9MOL      O 6071   1.457   5.816   2.447
    9MOL      C 6072   1.564   5.747   2.420
    9MOL      C 6073   1.660   5.733   2.541
    9MOL      O 6074   1.590   5.707   2.311
    9MOL      C 6075   1.616   5.706   2.671
    9MOL      C 6076   1.798   5.729   2.507
    9MOL      C 6077   1.720   5.722   2.773
    9MOL      C 6078   1.470   5.663   2.712
    9MOL      C 6079   1.893   5.727   2.609
    9MOL      H 6080   1.832   5.727   2.404
    9MOL      C 6081   1.855   5.742   2.743
    9MOL      H 6082   1.695   5.719   2.878
    9MOL      F 6083   1.417   5.583   2.609
    9MOL      F 6084   1.393   5.771   2.710
    9MOL      C 6085   1.458   5.591   2.847
    9MOL      C 6086   2.038   5.751   2.559
    9MOL      C 6087   1.952   5.738   2.859
    9MOL      O 6088   1.557   5.486   2.863
    9MOL      F 6089   1.468   5.670   2.955
    9MOL      F 6090   1.338   5.534   2.862
    9MOL      F 6091   2.111   5.805   2.653
    9MOL      F 6092   2.039   5.846   2.464
    9MOL      C 6093   2.092   5.610   2.516
    9MOL      O 6094   1.938   5.841   2.946
    9MOL      O 6095   2.021   5.643   2.882
    9MOL      C 6096   1.598   5.443   2.989
    9MOL      F 6097   2.120   5.553   2.634
    9MOL      F 6098   1.996   5.529   2.460
    9MOL      O 6099   2.210   5.622   2.434
    9MOL      C 6100   2.005   5.867   3.075
    9MOL      C 6101   1.662   5.299   2.984
    9MOL      F 6102   1.491   5.422   3.069
    9MOL      F 6103   1.684   5.528   3.055
    9MOL      C 6104   2.199   5.616   2.282
    9MOL      H 6105   2.108   5.885   3.043
    9MOL      H 6106   1.955   5.957   3.115
    9MOL      C 6107   2.010   5.741   3.171
    9MOL      F 6108   1.561   5.214   2.962
    9MOL      F 6109   1.719   5.277   3.112
    9MOL      S 6110   1.804   5.290   2.866
    9MOL      F 6111   2.107   5.705   2.229
    9MOL      F 6112   2.145   5.493   2.255
    9MOL      C 6113   2.335   5.622   2.217
    9MOL      H 6114   1.943   5.772   3.253
    9MOL      H 6115   1.959   5.658   3.120
    9MOL      N 6116   1.750   5.301   2.725
    9MOL      O 6117   1.878   5.412   2.907
    9MOL      O 6118   1.864   5.164   2.905
    9MOL      F 6119   2.330   5.615   2.082
    9MOL      F 6120   2.384   5.741   2.250
    9MOL      S 6121   2.454   5.495   2.273
    9MOL      S 6122   1.717   5.173   2.646
    9MOL      N 6123   2.410   5.351   2.238
    9MOL      O 6124   2.474   5.514   2.418
    9MOL      O 6125   2.576   5.533   2.198
    9MOL      O 6126   1.802   5.055   2.631
    9MOL      O 6127   1.607   5.103   2.703
    9MOL      C 6128   1.668   5.223   2.467
    9MOL      S 6129   2.470   5.227   2.311
    9MOL      F 6130   1.606   5.121   2.404
    9MOL      F 6131   1.772   5.261   2.401
    9MOL      F 6132   1.578   5.329   2.471
    9MOL      O 6133   2.560   5.254   2.420
    9MOL      O 6134   2.542   5.146   2.215
    9MOL      C 6135   2.338   5.118   2.366
    9MOL      F 6136   2.388   5.003   2.410
    9MOL      F 6137   2.259   5.171   2.460
    9MOL      F 6138   2.254   5.102   2.260
    1Li      Li 6139   2.516   3.568   2.963
    2Li      Li 6140   2.273   3.916   3.054
    3Li      Li 6141   2.697   4.857   3.238
    4Li      Li 6142   1.893   4.415   2.773
    5Li      Li 6143   2.773   3.709   2.017
    6Li      Li 6144   2.461   3.881   2.227
    7Li      Li 6145   3.117   4.893   3.172
    8Li      Li 6146   2.059   5.461   2.957
    9Li      Li 6147   2.681   5.709   2.114
   10Li      Li 6148   1.991   5.041   2.981
   11Li      Li 6149   1.670   4.911   2.688
   12Li      Li 6150   2.722   5.123   2.160
   13Li      Li 6151   2.766   3.678   2.545
   14Li      Li 6152   3.277   3.679   2.131
   15Li      Li 6153   3.151   5.050   3.531
   16Li      Li 6154   2.665   5.428   2.476
   17Li      Li 6155   3.141   3.650   2.596
   18Li      Li 6156   3.182   3.964   2.799
   19Li      Li 6157   3.318   4.617   3.560
   20Li      Li 6158   3.028   5.366   3.237
   21Li      Li 6159   2.876   2.826   4.242
   22Li      Li 6160   2.738   2.573   3.918
   23Li      Li 6161   2.967   1.550   3.876
   24Li      Li 6162   2.202   2.211   3.686
   25Li      Li 6163   2.266   2.594   4.987
   26Li      Li 6164   2.213   2.531   4.582
   27Li      Li 6165   3.161   1.384   4.218
   28Li      Li 6166   2.258   1.169   3.428
   29Li      Li 6167   1.929   0.723   4.351
   30Li      Li 6168   2.311   1.589   3.469
   31Li      Li 6169   1.913   1.806   3.448
   32Li      Li 6170   2.094   1.268   4.501
   33Li      Li 6171   2.680   2.636   4.660
   34Li      Li 6172   2.663   2.468   5.295
   35Li      Li 6173   3.434   1.231   3.979
   36Li      Li 6174   2.252   1.002   4.184
   37Li      Li 6175   2.949   2.547   4.911
   38Li      Li 6176   3.076   2.240   4.735
   39Li      Li 6177   3.634   1.592   4.194
   40Li      Li 6178   3.074   0.964   3.992
   41Li      Li 6179   4.546   5.432   3.676
   42Li      Li 6180   4.352   5.134   3.427
   43Li      Li 6181   4.897   4.446   2.853
   44Li      Li 6182   4.051   4.516   3.434
   45Li      Li 6183   4.842   4.911   4.465
   46Li      Li 6184   4.553   4.813   4.186
   47Li      Li 6185   5.320   4.441   2.913
   48Li      Li 6186   4.356   3.702   2.802
   49Li      Li 6187   5.026   3.183   3.466
   50Li      Li 6188   4.230   4.073   2.968
   51Li      Li 6189   3.901   4.011   3.274
   52Li      Li 6190   4.984   3.724   3.693
   53Li      Li 6191   4.819   5.178   4.009
   54Li      Li 6192   5.334   5.057   4.398
   55Li      Li 6193   5.367   4.471   2.524
   56Li      Li 6194   4.963   3.593   3.270
   57Li      Li 6195   5.185   5.276   3.992
   58Li      Li 6196   5.264   5.098   3.670
   59Li      Li 6197   5.471   4.887   2.702
   60Li      Li 6198   5.295   4.043   2.637
   61Li      Li 6199   4.348   0.463   4.565
   62Li      Li 6200   4.461   0.400   4.150
   63Li      Li 6201   4.554   1.196   3.474
   64Li      Li 6202   4.995   0.303   3.729
   65Li      Li 6203   5.183   0.801   4.978
   66Li      Li 6204   5.137   0.592   4.624
   67Li      Li 6205   4.523   1.590   3.637
   68Li      Li 6206   5.191   0.917   2.869
   69Li      Li 6207   5.885   1.625   3.291
   70Li      Li 6208   5.026   0.665   3.169
   71Li      Li 6209   5.315   0.335   3.282
   72Li      Li 6210   5.609   1.393   3.757
   73Li      Li 6211   4.702   0.756   4.762
   74Li      Li 6212   4.946   1.230   5.146
   75Li      Li 6213   4.255   1.674   3.362
   76Li      Li 6214   5.458   1.465   3.346
   77Li      Li 6215   4.554   1.073   4.906
   78Li      Li 6216   4.483   1.243   4.577
   79Li      Li 6217   4.023   1.623   3.761
   80Li      Li 6218   4.668   1.722   3.193
   81Li      Li 6219   4.523   3.028   1.814
   82Li      Li 6220   4.148   2.837   1.709
   83Li      Li 6221   4.071   2.166   0.906
   84Li      Li 6222   3.728   2.315   1.865
   85Li      Li 6223   5.021   2.311   2.283
   86Li      Li 6224   4.614   2.338   2.212
   87Li      Li 6225   4.437   2.052   0.718
   88Li      Li 6226   3.392   1.590   1.146
   89Li      Li 6227   4.122   0.812   1.300
   90Li      Li 6228   3.491   1.940   1.365
   91Li      Li 6229   3.374   1.898   1.801
   92Li      Li 6230   4.370   1.295   1.528
   93Li      Li 6231   4.840   2.659   1.927
   94Li      Li 6232   5.419   2.350   1.955
   95Li      Li 6233   4.277   2.145   0.371
   96Li      Li 6234   4.090   1.256   1.187
   97Li      Li 6235   5.150   2.671   1.711
   98Li      Li 6236   4.990   2.545   1.395
   99Li      Li 6237   4.578   2.484   0.472
  100Li      Li 6238   4.153   1.731   0.491
  101Li      Li 6239   2.027   1.637   0.405
  102Li      Li 6240   1.805   1.809   0.736
  103Li      Li 6241   0.918   1.380   1.093
  104Li      Li 6242   1.773   1.846   1.422
  105Li      Li 6243   2.491   0.865   0.817
  106Li      Li 6244   2.327   1.196   1.003
  107Li      Li 6245   0.810   1.000   0.928
  108Li      Li 6246   0.893   1.600   1.988
  109Li      Li 6247   1.104   0.573   2.235
  110Li      Li 6248   1.180   1.755   1.715
  111Li      Li 6249   1.563   1.871   1.930
  112Li      Li 6250   1.456   0.690   1.777
  113Li      Li 6251   2.158   1.178   0.549
  114Li      Li 6252   2.281   0.536   0.477
  115Li      Li 6253   0.452   1.144   0.852
  116Li      Li 6254   1.055   0.851   1.873
  117Li      Li 6255   2.030   0.915   0.308
  118Li      Li 6256   1.668   0.932   0.413
  119Li      Li 6257   0.675   1.120   0.445
  120Li      Li 6258   0.475   1.009   1.279
  121Li      Li 6259   1.562   3.836   2.520
  122Li      Li 6260   1.458   3.417   2.468
  123Li      Li 6261   1.426   2.749   3.276
  124Li      Li 6262   0.931   2.981   2.405
  125Li      Li 6263   0.735   4.231   2.898
  126Li      Li 6264   0.780   3.875   2.691
  127Li      Li 6265   1.473   2.918   3.665
  128Li      Li 6266   0.792   2.124   3.038
  129Li      Li 6267   0.126   2.536   3.777
  130Li      Li 6268   0.935   2.425   2.774
  131Li      Li 6269   0.626   2.526   2.459
  132Li      Li 6270   0.375   3.006   3.525
  133Li      Li 6271   1.219   4.027   2.829
  134Li      Li 6272   0.990   4.410   3.312
  135Li      Li 6273   1.753   2.651   3.738
  136Li      Li 6274   0.541   2.601   3.594
  137Li      Li 6275   1.379   4.179   3.137
  138Li      Li 6276   1.469   3.855   3.306
  139Li      Li 6277   1.971   3.056   3.670
  140Li      Li 6278   1.348   2.472   3.810
  141Li      Li 6279   2.460   4.570   4.399
  142Li      Li 6280   2.070   4.658   4.231
  143Li      Li 6281   1.188   4.563   4.791
  144Li      Li 6282   1.630   5.166   4.085
  145Li      Li 6283   2.652   5.366   4.957
  146Li      Li 6284   2.380   5.329   4.647
  147Li      Li 6285   1.235   4.480   5.207
  148Li      Li 6286   0.613   5.188   4.432
  149Li      Li 6287   0.726   5.785   5.321
  150Li      Li 6288   0.991   5.091   4.262
  151Li      Li 6289   1.156   5.440   4.024
  152Li      Li 6290   1.269   5.590   5.205
  153Li      Li 6291   2.520   4.884   4.783
  154Li      Li 6292   2.718   5.075   5.380
  155Li      Li 6293   0.983   4.181   5.167
  156Li      Li 6294   0.878   5.397   5.129
  157Li      Li 6295   2.584   4.698   5.106
  158Li      Li 6296   2.233   4.573   5.157
  159Li      Li 6297   1.406   3.993   5.208
  160Li      Li 6298   0.757   4.565   5.218
  161Li      Li 6299   3.463   3.771   5.506
  162Li      Li 6300   3.801   3.524   5.624
  163Li      Li 6301   4.300   2.902   4.943
  164Li      Li 6302   4.478   3.529   5.738
  165Li      Li 6303   3.890   4.527   5.029
  166Li      Li 6304   4.062   4.261   5.296
  167Li      Li 6305   4.187   2.939   4.533
  168Li      Li 6306   5.166   2.858   5.256
  169Li      Li 6307   5.484   3.470   4.429
  170Li      Li 6308   4.847   3.042   5.470
  171Li      Li 6309   5.003   3.363   5.750
  172Li      Li 6310   4.979   3.714   4.607
  173Li      Li 6311   3.634   4.081   5.154
  174Li      Li 6312   3.611   4.438   4.603
  175Li      Li 6313   4.140   2.549   4.519
  176Li      Li 6314   5.106   3.290   4.616
  177Li      Li 6315   3.438   4.047   4.832
  178Li      Li 6316   3.582   3.716   4.725
  179Li      Li 6317   3.713   2.733   4.526
  180Li      Li 6318   4.572   2.653   4.461
    1         C 6319   5.609   4.861   1.666
    1         C 6320   5.692   4.734   1.649
    1         H 6321   5.669   4.952   1.643
    1         H 6322   5.796   4.759   1.617
    1         H 6323   5.699   4.677   1.745
    1         C 6324   5.504   4.723   1.499
    1         O 6325   5.423   4.682   1.411
    1         O 6326   5.620   4.652   1.542
    1         O 6327   5.492   4.847   1.569
    1         C 6328   5.557   4.874   1.811
    1         H 6329   5.641   4.885   1.877
    1         H 6330   5.494   4.960   1.819
    1         H 6331   5.502   4.786   1.837
    2         C 6332   4.944   3.411   1.329
    2         C 6333   5.018   3.312   1.240
    2         H 6334   4.942   3.512   1.282
    2         H 6335   5.055   3.361   1.147
    2         H 6336   5.107   3.269   1.293
    2         C 6337   4.793   3.233   1.270
    2         O 6338   4.689   3.162   1.262
    2         O 6339   4.917   3.202   1.207
    2         O 6340   4.803   3.355   1.344
    2         C 6341   5.012   3.424   1.466
    2         H 6342   5.110   3.464   1.454
    2         H 6343   4.954   3.489   1.529
    2         H 6344   5.018   3.327   1.512
    3         C 6345   0.067   0.335   2.743
    3         C 6346   0.196   0.407   2.779
    3         H 6347  -0.000   0.326   2.833
    3         H 6348   0.197   0.437   2.886
    3         H 6349   0.285   0.342   2.760
    3         C 6350   0.082   0.532   2.607
    3         O 6351   0.056   0.621   2.522
    3         O 6352   0.199   0.531   2.689
    3         O 6353  -0.000   0.419   2.635
    3         C 6354   0.095   0.192   2.692
    3         H 6355   0.141   0.135   2.770
    3         H 6356   0.004   0.146   2.662
    3         H 6357   0.162   0.197   2.608
    4         C 6358   0.207   1.530   5.710
    4         C 6359   0.058   1.539   5.737
    4         H 6360   0.228   1.462   5.624
    4         H 6361  -0.000   1.476   5.665
    4         H 6362   0.033   1.504   5.840
    4         C 6363   0.140   1.760   5.687
    4         O 6364   0.144   1.884   5.666
    4         O 6365   0.022   1.687   5.720
    4         O 6366   0.253   1.672   5.679
    4         C 6367   0.282   1.475   5.833
    4         H 6368   0.250   1.375   5.853
    4         H 6369   0.387   1.475   5.814
    4         H 6370   0.261   1.536   5.918
    5         C 6371   3.924   5.590   2.770
    5         C 6372   3.855   5.647   2.647
    5         H 6373   3.860   5.513   2.820
    5         H 6374   3.755   5.600   2.632
    5         H 6375   3.841   5.757   2.657
    5         C 6376   4.062   5.545   2.578
    5         O 6377   4.158   5.505   2.507
    5         O 6378   3.948   5.615   2.529
    5         O 6379   4.054   5.527   2.720
    5         C 6380   3.954   5.700   2.873
    5         H 6381   3.861   5.742   2.908
    5         H 6382   4.007   5.659   2.956
    5         H 6383   4.012   5.777   2.827
    6         C 6384   5.083   5.712   2.390
    6         C 6385   5.012   5.833   2.449
    6         H 6386   5.009   5.634   2.358
    6         H 6387   4.901   5.820   2.447
    6         H 6388   5.043   5.851   2.555
    6         C 6389   5.141   5.905   2.258
    6         O 6390   5.192   5.978   2.170
    6         O 6391   5.053   5.951   2.361
    6         O 6392   5.162   5.764   2.270
    6         C 6393   5.177   5.647   2.493
    6         H 6394   5.119   5.610   2.576
    6         H 6395   5.230   5.567   2.448
    6         H 6396   5.247   5.720   2.529
    7         C 6397   5.601   5.124   0.677
    7         C 6398   5.480   5.031   0.683
    7         H 6399   5.677   5.094   0.753
    7         H 6400   5.493   4.953   0.761
    7         H 6401   5.387   5.088   0.706
    7         C 6402   5.577   5.017   0.463
    7         O 6403   5.596   4.984   0.343
    7         O 6404   5.471   4.967   0.544
    7         O 6405   5.657   5.110   0.536
    7         C 6406   5.560   5.269   0.705
    7         H 6407   5.522   5.277   0.805
    7         H 6408   5.645   5.333   0.695
    7         H 6409   5.484   5.299   0.636
    8         C 6410   0.700   0.598   3.082
    8         C 6411   0.632   0.732   3.056
    8         H 6412   0.721   0.584   3.191
    8         H 6413   0.616   0.788   3.151
    8         H 6414   0.694   0.796   2.989
    8         C 6415   0.487   0.556   2.978
    8         O 6416   0.389   0.495   2.928
    8         O 6417   0.498   0.698   2.991
    8         O 6418   0.604   0.491   3.031
    8         C 6419   0.835   0.590   3.008
    8         H 6420   0.902   0.664   3.046
    8         H 6421   0.878   0.493   3.023
    8         H 6422   0.820   0.606   2.904
    9         C 6423   4.243   5.205   3.007
    9         C 6424   4.270   5.348   2.963
    9         H 6425   4.332   5.140   2.987
    9         H 6426   4.372   5.358   2.919
    9         H 6427   4.196   5.380   2.885
    9         C 6428   4.224   5.349   3.199
    9         O 6429   4.206   5.389   3.317
    9         O 6430   4.256   5.433   3.088
    9         O 6431   4.215   5.212   3.157
    9         C 6432   4.123   5.145   2.932
    9         H 6433   4.145   5.139   2.828
    9         H 6434   4.103   5.047   2.970
    9         H 6435   4.037   5.207   2.947
   10         C 6436   0.821   1.967   4.622
   10         C 6437   0.886   1.857   4.705
   10         H 6438   0.722   1.995   4.664
   10         H 6439   0.820   1.826   4.790
   10         H 6440   0.904   1.766   4.642
   10         C 6441   1.031   2.049   4.708
   10         O 6442   1.129   2.124   4.733
   10         O 6443   1.018   1.914   4.756
   10         O 6444   0.918   2.085   4.629
   10         C 6445   0.800   1.922   4.477
   10         H 6446   0.731   1.841   4.475
   10         H 6447   0.760   2.004   4.420
   10         H 6448   0.893   1.892   4.435
   11         C 6449   4.714   5.264   1.857
   11         C 6450   4.769   5.405   1.872
   11         H 6451   4.692   5.240   1.750
   11         H 6452   4.777   5.456   1.773
   11         H 6453   4.703   5.467   1.938
   11         C 6454   4.933   5.249   1.957
   11         O 6455   5.038   5.202   2.007
   11         O 6456   4.907   5.388   1.936
   11         O 6457   4.822   5.171   1.912
   11         C 6458   4.582   5.247   1.936
   11         H 6459   4.508   5.312   1.895
   11         H 6460   4.549   5.146   1.929
   11         H 6461   4.599   5.272   2.039
   12         C 6462   4.969   5.557   1.240
   12         C 6463   5.033   5.419   1.237
   12         H 6464   4.917   5.579   1.143
   12         H 6465   5.015   5.368   1.139
   12         H 6466   5.144   5.425   1.252
   12         C 6467   4.873   5.426   1.417
   12         O 6468   4.803   5.391   1.516
   12         O 6469   4.968   5.341   1.351
   12         O 6470   4.870   5.555   1.355
   12         C 6471   5.075   5.667   1.262
   12         H 6472   5.143   5.668   1.179
   12         H 6473   5.027   5.762   1.270
   12         H 6474   5.129   5.647   1.352
   13         C 6475   5.611   5.558   1.628
   13         C 6476   5.482   5.479   1.645
   13         H 6477   5.663   5.530   1.533
   13         H 6478   5.467   5.408   1.560
   13         H 6479   5.485   5.418   1.739
   13         C 6480   5.427   5.713   1.637
   13         O 6481   5.361   5.820   1.638
   13         O 6482   5.370   5.582   1.651
   13         O 6483   5.569   5.705   1.623
   13         C 6484   5.708   5.533   1.745
   13         H 6485   5.737   5.430   1.745
   13         H 6486   5.795   5.595   1.733
   13         H 6487   5.660   5.556   1.837
   14         C 6488   0.658   0.178   2.565
   14         C 6489   0.762   0.288   2.553
   14         H 6490   0.684   0.108   2.648
   14         H 6491   0.843   0.276   2.629
   14         H 6492   0.811   0.287   2.452
   14         C 6493   0.548   0.389   2.597
   14         O 6494   0.459   0.476   2.618
   14         O 6495   0.686   0.419   2.574
   14         O 6496   0.526   0.248   2.593
   14         C 6497   0.650   0.095   2.435
   14         H 6498   0.743   0.046   2.418
   14         H 6499   0.572   0.023   2.444
   14         H 6500   0.629   0.160   2.353
   15         C 6501   0.178   1.697   4.637
   15         C 6502   0.080   1.813   4.643
   15         H 6503   0.284   1.733   4.636
   15         H 6504   0.134   1.911   4.646
   15         H 6505   0.013   1.814   4.554
   15         C 6506   0.046   1.674   4.837
   15         O 6507   0.000   1.629   4.945
   15         O 6508  -0.000   1.793   4.772
   15         O 6509   0.151   1.613   4.762
   15         C 6510   0.156   1.613   4.510
   15         H 6511   0.177   1.673   4.424
   15         H 6512   0.222   1.528   4.511
   15         H 6513   0.055   1.579   4.506
   16         C 6514   4.769   5.852   2.014
   16         C 6515   4.843   5.812   1.887
   16         H 6516   4.743   5.960   2.013
   16         H 6517   4.855   5.899   1.818
   16         H 6518   4.945   5.772   1.910
   16         C 6519   4.642   5.681   1.903
   16         O 6520   4.551   5.597   1.877
   16         O 6521   4.757   5.704   1.821
   16         O 6522   4.644   5.765   2.018
   16         C 6523   4.857   5.827   2.138
   16         H 6524   4.944   5.889   2.134
   16         H 6525   4.801   5.850   2.226
   16         H 6526   4.887   5.724   2.141
   17         C 6527   1.397   1.478   5.362
   17         C 6528   1.481   1.359   5.408
   17         H 6529   1.311   1.445   5.299
   17         H 6530   1.439   1.263   5.368
   17         H 6531   1.586   1.368   5.371
   17         C 6532   1.396   1.472   5.603
   17         O 6533   1.373   1.502   5.723
   17         O 6534   1.476   1.361   5.560
   17         O 6535   1.347   1.545   5.490
   17         C 6536   1.481   1.577   5.279
   17         H 6537   1.514   1.528   5.189
   17         H 6538   1.422   1.662   5.254
   17         H 6539   1.566   1.608   5.336
   18         C 6540   5.588   5.591   2.604
   18         C 6541   5.613   5.477   2.702
   18         H 6542   5.631   5.568   2.504
   18         H 6543   5.669   5.394   2.653
   18         H 6544   5.673   5.512   2.790
   18         C 6545   5.375   5.509   2.681
   18         O 6546   5.251   5.495   2.696
   18         O 6547   5.475   5.430   2.746
   18         O 6548   5.437   5.606   2.595
   18         C 6549   5.652   5.722   2.653
   18         H 6550   5.759   5.710   2.658
   18         H 6551   5.628   5.801   2.586
   18         H 6552   5.615   5.745   2.751
   19         C 6553   1.506   3.718   0.130
   19         C 6554   1.567   3.760   0.263
   19         H 6555   1.394   3.727   0.133
   19         H 6556   1.488   3.791   0.336
   19         H 6557   1.625   3.676   0.309
   19         C 6558   1.654   3.904   0.091
   19         O 6559   1.719   3.994   0.032
   19         O 6560   1.659   3.877   0.231
   19         O 6561   1.564   3.813   0.026
   19         C 6562   1.540   3.572   0.097
   19         H 6563   1.497   3.508   0.170
   19         H 6564   1.501   3.548   0.000
   19         H 6565   1.646   3.560   0.096
   20         C 6566   1.156   0.235   2.415
   20         C 6567   1.254   0.221   2.531
   20         H 6568   1.059   0.277   2.449
   20         H 6569   1.208   0.257   2.626
   20         H 6570   1.284   0.115   2.546
   20         C 6571   1.351   0.367   2.366
   20         O 6572   1.432   0.443   2.307
   20         O 6573   1.375   0.307   2.494
   20         O 6574   1.224   0.327   2.314
   20         C 6575   1.127   0.097   2.351
   20         H 6576   1.079   0.034   2.422
   20         H 6577   1.064   0.110   2.266
   20         H 6578   1.219   0.052   2.320
   21         C 6579   5.090   4.038   0.451
   21         C 6580   5.023   3.904   0.430
   21         H 6581   5.165   4.059   0.370
   21         H 6582   5.062   3.853   0.338
   21         H 6583   5.042   3.835   0.517
   21         C 6584   4.854   4.075   0.428
   21         O 6585   4.742   4.131   0.422
   21         O 6586   4.874   3.933   0.417
   21         O 6587   4.978   4.142   0.449
   21         C 6588   5.165   4.043   0.586
   21         H 6589   5.245   3.970   0.585
   21         H 6590   5.207   4.140   0.601
   21         H 6591   5.097   4.020   0.665
   22         C 6592   2.184   1.441   5.795
   22         C 6593   2.170   1.467   5.944
   22         H 6594   2.291   1.435   5.765
   22         H 6595   2.270   1.474   5.994
   22         H 6596   2.116   1.562   5.964
   22         C 6597   2.060   1.259   5.892
   22         O 6598   1.996   1.152   5.904
   22         O 6599   2.091   1.348   5.999
   22         O 6600   2.113   1.309   5.768
   22         C 6601   2.120   1.555   5.714
   22         H 6602   2.172   1.647   5.733
   22         H 6603   2.125   1.532   5.609
   22         H 6604   2.017   1.566   5.742
   23         C 6605   5.471   5.324   1.915
   23         C 6606   5.347   5.305   1.829
   23         H 6607   5.561   5.279   1.866
   23         H 6608   5.371   5.251   1.734
   23         H 6609   5.269   5.246   1.883
   23         C 6610   5.382   5.541   1.861
   23         O 6611   5.367   5.666   1.856
   23         O 6612   5.296   5.446   1.798
   23         O 6613   5.488   5.474   1.931
   23         C 6614   5.454   5.255   2.052
   23         H 6615   5.444   5.150   2.038
   23         H 6616   5.540   5.275   2.112
   23         H 6617   5.366   5.294   2.100
   24         C 6618   1.817   2.024   5.893
   24         C 6619   1.690   1.941   5.911
   24         H 6620   1.825   2.103   5.972
   24         H 6621   1.632   1.976   6.000
   24         H 6622   1.624   1.948   5.822
   24         C 6623   1.881   1.794   5.926
   24         O 6624   1.951   1.690   5.939
   24         O 6625   1.738   1.797   5.932
   24         O 6626   1.933   1.925   5.903
   24         C 6627   1.817   2.094   5.756
   24         H 6628   1.736   2.164   5.752
   24         H 6629   1.909   2.147   5.743
   24         H 6630   1.806   2.021   5.678
   25         C 6631   5.690   4.246   0.765
   25         C 6632   5.582   4.139   0.765
   25         H 6633   5.755   4.238   0.674
   25         H 6634   5.590   4.074   0.675
   25         H 6635   5.591   4.073   0.855
   25         C 6636   5.475   4.355   0.767
   25         O 6637   5.387   4.444   0.769
   25         O 6638   5.449   4.214   0.767
   25         O 6639   5.616   4.379   0.766
   25         C 6640   5.781   4.233   0.888
   25         H 6641   5.833   4.140   0.884
   25         H 6642   5.852   4.313   0.888
   25         H 6643   5.722   4.238   0.977
   26         C 6644   0.924   2.082   4.981
   26         C 6645   0.859   2.132   5.109
   26         H 6646   0.861   2.003   4.933
   26         H 6647   0.763   2.079   5.129
   26         H 6648   0.926   2.115   5.197
   26         C 6649   0.882   2.318   4.958
   26         O 6650   0.877   2.434   4.910
   26         O 6651   0.836   2.282   5.088
   26         O 6652   0.935   2.204   4.890
   26         C 6653   1.063   2.022   5.009
   26         H 6654   1.053   1.936   5.071
   26         H 6655   1.108   1.993   4.916
   26         H 6656   1.124   2.095   5.057
   27         C 6657   5.807   3.569   5.704
   27         C 6658   5.911   3.460   5.729
   27         H 6659   5.788   3.581   5.594
   27         H 6660   5.946   3.415   5.633
   27         H 6661   6.000   3.501   5.782
   27         C 6662   5.706   3.398   5.839
   27         O 6663   5.622   3.334   5.908
   27         O 6664   5.840   3.356   5.815
   27         O 6665   5.681   3.524   5.776
   27         C 6666   5.855   3.705   5.758
   27         H 6667   5.943   3.735   5.705
   27         H 6668   5.778   3.778   5.745
   27         H 6669   5.878   3.695   5.862
   28         C 6670   0.974   3.661   0.608
   28         C 6671   0.958   3.812   0.607
   28         H 6672   1.032   3.627   0.697
   28         H 6673   1.008   3.858   0.696
   28         H 6674   1.003   3.857   0.516
   28         C 6675   0.739   3.713   0.614
   28         O 6676   0.614   3.700   0.618
   28         O 6677   0.807   3.838   0.612
   28         O 6678   0.832   3.605   0.613
   28         C 6679   1.047   3.613   0.482
   28         H 6680   1.147   3.652   0.481
   28         H 6681   1.051   3.506   0.482
   28         H 6682   0.995   3.647   0.395
   29         C 6683   0.493   0.190   3.682
   29         C 6684   0.630   0.256   3.697
   29         H 6685   0.460   0.146   3.779
   29         H 6686   0.668   0.246   3.801
   29         H 6687   0.705   0.209   3.628
   29         C 6688   0.472   0.424   3.628
   29         O 6689   0.422   0.534   3.593
   29         O 6690   0.609   0.403   3.661
   29         O 6691   0.398   0.301   3.638
   29         C 6692   0.497   0.077   3.577
   29         H 6693   0.563  -0.000   3.611
   29         H 6694   0.398   0.037   3.565
   29         H 6695   0.532   0.116   3.484
   30         C 6696   0.198   0.615   3.282
   30         C 6697   0.262   0.671   3.409
   30         H 6698   0.276   0.578   3.211
   30         H 6699   0.373   0.664   3.404
   30         H 6700   0.235   0.778   3.423
   30         C 6701   0.119   0.488   3.471
   30         O 6702   0.057   0.402   3.540
   30         O 6703   0.207   0.586   3.523
   30         O 6704   0.109   0.500   3.328
   30         C 6705   0.115   0.722   3.210
   30         H 6706   0.179   0.801   3.177
   30         H 6707   0.066   0.678   3.125
   30         H 6708   0.041   0.762   3.277
   31         C 6709   5.795   3.051   4.841
   31         C 6710   5.909   2.994   4.925
   31         H 6711   5.700   2.996   4.860
   31         H 6712   5.873   2.909   4.988
   31         H 6713   5.991   2.955   4.860
   31         C 6714   5.881   3.225   4.983
   31         O 6715   5.897   3.338   5.038
   31         O 6716   5.958   3.109   5.012
   31         O 6717   5.783   3.197   4.883
   31         C 6718   5.826   3.040   4.691
   31         H 6719   5.833   2.937   4.663
   31         H 6720   5.748   3.086   4.635
   31         H 6721   5.919   3.089   4.670
   32         C 6722   4.866   4.206   1.801
   32         C 6723   4.917   4.277   1.676
   32         H 6724   4.937   4.219   1.886
   32         H 6725   5.014   4.328   1.696
   32         H 6726   4.932   4.206   1.592
   32         C 6727   4.702   4.370   1.736
   32         O 6728   4.598   4.440   1.734
   32         O 6729   4.809   4.379   1.641
   32         O 6730   4.731   4.269   1.833
   32         C 6731   4.851   4.055   1.775
   32         H 6732   4.947   4.012   1.754
   32         H 6733   4.810   4.008   1.862
   32         H 6734   4.786   4.039   1.692
   33         C 6735   0.215   1.235   5.272
   33         C 6736   0.069   1.227   5.313
   33         H 6737   0.247   1.143   5.217
   33         H 6738   0.023   1.131   5.280
   33         H 6739   0.058   1.233   5.424
   33         C 6740   0.098   1.419   5.171
   33         O 6741   0.074   1.523   5.105
   33         O 6742   0.001   1.346   5.246
   33         O 6743   0.227   1.358   5.183
   33         C 6744   0.307   1.248   5.396
   33         H 6745   0.298   1.161   5.456
   33         H 6746   0.408   1.260   5.364
   33         H 6747   0.277   1.334   5.453
   34         C 6748   1.428   4.232   0.637
   34         C 6749   1.580   4.221   0.636
   34         H 6750   1.391   4.287   0.547
   34         H 6751   1.623   4.272   0.546
   34         H 6752   1.624   4.270   0.726
   34         C 6753   1.489   3.999   0.634
   34         O 6754   1.480   3.873   0.633
   34         O 6755   1.612   4.072   0.634
   34         O 6756   1.377   4.088   0.635
   34         C 6757   1.379   4.306   0.762
   34         H 6758   1.415   4.407   0.760
   34         H 6759   1.272   4.306   0.763
   34         H 6760   1.415   4.257   0.849
   35         C 6761   0.532   2.209   5.019
   35         C 6762   0.566   2.355   5.044
   35         H 6763   0.576   2.143   5.098
   35         H 6764   0.628   2.367   5.137
   35         H 6765   0.624   2.398   4.959
   35         C 6766   0.327   2.332   5.046
   35         O 6767   0.204   2.359   5.053
   35         O 6768   0.432   2.427   5.060
   35         O 6769   0.380   2.201   5.022
   35         C 6770   0.587   2.162   4.884
   35         H 6771   0.694   2.167   4.885
   35         H 6772   0.556   2.061   4.866
   35         H 6773   0.549   2.225   4.806
   36         C 6774   5.232   5.519   2.063
   36         C 6775   5.112   5.584   1.995
   36         H 6776   5.276   5.440   1.997
   36         H 6777   5.094   5.540   1.894
   36         H 6778   5.019   5.570   2.055
   36         C 6779   5.277   5.754   2.038
   36         O 6780   5.334   5.866   2.044
   36         O 6781   5.147   5.732   1.983
   36         O 6782   5.332   5.631   2.087
   36         C 6783   5.191   5.452   2.195
   36         H 6784   5.122   5.373   2.175
   36         H 6785   5.277   5.413   2.244
   36         H 6786   5.144   5.525   2.259
   37         C 6787   1.117   1.347   5.664
   37         C 6788   1.226   1.272   5.589
   37         H 6789   1.017   1.299   5.648
   37         H 6790   1.184   1.185   5.533
   37         H 6791   1.276   1.338   5.515
   37         C 6792   1.278   1.268   5.824
   37         O 6793   1.338   1.246   5.933
   37         O 6794   1.325   1.225   5.695
   37         O 6795   1.156   1.341   5.811
   37         C 6796   1.107   1.493   5.616
   37         H 6797   1.078   1.495   5.513
   37         H 6798   1.033   1.544   5.675
   37         H 6799   1.202   1.540   5.627
   38         C 6800   1.514   0.705   5.366
   38         C 6801   1.627   0.603   5.372
   38         H 6802   1.515   0.772   5.456
   38         H 6803   1.688   0.617   5.465
   38         H 6804   1.587   0.499   5.373
   38         C 6805   1.654   0.736   5.173
   38         O 6806   1.700   0.781   5.065
   38         O 6807   1.712   0.628   5.248
   38         O 6808   1.537   0.785   5.239
   38         C 6809   1.377   0.635   5.363
   38         H 6810   1.362   0.580   5.454
   38         H 6811   1.299   0.708   5.352
   38         H 6812   1.373   0.567   5.280
   39         C 6813   5.206   4.842   0.744
   39         C 6814   5.328   4.752   0.765
   39         H 6815   5.221   4.911   0.657
   39         H 6816   5.406   4.773   0.688
   39         H 6817   5.373   4.768   0.865
   39         C 6818   5.135   4.613   0.725
   39         O 6819   5.063   4.512   0.709
   39         O 6820   5.276   4.609   0.751
   39         O 6821   5.089   4.748   0.720
   39         C 6822   5.181   4.930   0.869
   39         H 6823   5.264   4.996   0.883
   39         H 6824   5.092   4.987   0.854
   39         H 6825   5.170   4.867   0.955
   40         C 6826   5.121   3.739   0.931
   40         C 6827   5.156   3.821   0.808
   40         H 6828   5.020   3.692   0.921
   40         H 6829   5.075   3.816   0.732
   40         H 6830   5.173   3.928   0.834
   40         C 6831   5.322   3.649   0.836
   40         O 6832   5.424   3.576   0.818
   40         O 6833   5.284   3.758   0.753
   40         O 6834   5.229   3.633   0.944
   40         C 6835   5.117   3.828   1.057
   40         H 6836   5.040   3.901   1.047
   40         H 6837   5.098   3.768   1.143
   40         H 6838   5.212   3.878   1.068
   41         C 6839   1.003   1.654   5.014
   41         C 6840   0.941   1.557   4.915
   41         H 6841   1.074   1.724   4.963
   41         H 6842   0.979   1.575   4.811
   41         H 6843   0.965   1.451   4.942
   41         C 6844   0.764   1.684   5.017
   41         O 6845   0.650   1.727   5.046
   41         O 6846   0.791   1.581   4.921
   41         O 6847   0.887   1.731   5.075
   41         C 6848   1.082   1.579   5.123
   41         H 6849   1.164   1.527   5.079
   41         H 6850   1.119   1.649   5.195
   41         H 6851   1.017   1.509   5.172
   42         C 6852   5.373   5.764   2.883
   42         C 6853   5.380   5.897   2.955
   42         H 6854   5.270   5.720   2.890
   42         H 6855   5.282   5.924   3.000
   42         H 6856   5.456   5.894   3.038
   42         C 6857   5.436   5.933   2.724
   42         O 6858   5.469   5.989   2.616
   42         O 6859   5.420   6.000   2.849
   42         O 6860   5.409   5.793   2.738
   42         C 6861   5.471   5.662   2.944
   42         H 6862   5.443   5.642   3.045
   42         H 6863   5.468   5.571   2.888
   42         H 6864   5.570   5.703   2.942
   43         C 6865   3.795   0.252   2.837
   43         C 6866   3.868   0.384   2.860
   43         H 6867   3.800   0.187   2.928
   43         H 6868   3.912   0.388   2.963
   43         H 6869   3.952   0.396   2.788
   43         C 6870   3.638   0.432   2.809
   43         O 6871   3.532   0.495   2.787
   43         O 6872   3.764   0.493   2.841
   43         O 6873   3.651   0.290   2.806
   43         C 6874   3.858   0.174   2.720
   43         H 6875   3.958   0.147   2.745
   43         H 6876   3.801   0.085   2.703
   43         H 6877   3.858   0.235   2.632
   44         C 6878   5.659   0.546   5.310
   44         C 6879   5.663   0.561   5.461
   44         H 6880   5.556   0.562   5.270
   44         H 6881   5.561   0.585   5.502
   44         H 6882   5.697   0.467   5.510
   44         C 6883   5.811   0.725   5.365
   44         O 6884   5.893   0.818   5.354
   44         O 6885   5.760   0.675   5.489
   44         O 6886   5.754   0.652   5.255
   44         C 6887   5.704   0.405   5.267
   44         H 6888   5.635   0.332   5.305
   44         H 6889   5.707   0.399   5.161
   44         H 6890   5.802   0.385   5.307
   45         C 6891   5.470   3.986   0.388
   45         C 6892   5.368   3.879   0.350
   45         H 6893   5.472   4.001   0.499
   45         H 6894   5.317   3.838   0.441
   45         H 6895   5.289   3.920   0.283
   45         C 6896   5.585   3.808   0.275
   45         O 6897   5.677   3.740   0.222
   45         O 6898   5.448   3.770   0.279
   45         O 6899   5.604   3.935   0.338
   45         C 6900   5.435   4.121   0.323
   45         H 6901   5.340   4.155   0.361
   45         H 6902   5.511   4.193   0.346
   45         H 6903   5.428   4.109   0.217
   46         C 6904   0.703   2.124   5.471
   46         C 6905   0.680   2.275   5.469
   46         H 6906   0.663   2.077   5.378
   46         H 6907   0.628   2.307   5.376
   46         H 6908   0.617   2.307   5.556
   46         C 6909   0.917   2.233   5.485
   46         O 6910   1.041   2.252   5.494
   46         O 6911   0.819   2.337   5.478
   46         O 6912   0.854   2.105   5.481
   46         C 6913   0.631   2.059   5.590
   46         H 6914   0.526   2.072   5.581
   46         H 6915   0.654   1.954   5.593
   46         H 6916   0.665   2.104   5.681
   47         C 6917   0.884   3.934   0.168
   47         C 6918   0.950   3.963   0.302
   47         H 6919   0.776   3.907   0.181
   47         H 6920   0.877   3.951   0.386
   47         H 6921   1.035   3.892   0.321
   47         C 6922   0.967   4.160   0.165
   47         O 6923   0.995   4.276   0.127
   47         O 6924   1.000   4.107   0.294
   47         O 6925   0.898   4.062   0.086
   47         C 6926   0.953   3.816   0.097
   47         H 6927   0.941   3.727   0.154
   47         H 6928   0.910   3.802  -0.000
   47         H 6929   1.058   3.838   0.086
   48         C 6930   5.928   4.956   0.597
   48         C 6931   5.796   4.884   0.571
   48         H 6932   6.000   4.889   0.649
   48         H 6933   5.799   4.780   0.609
   48         H 6934   5.711   4.937   0.621
   48         C 6935   5.889   4.951   0.359
   48         O 6936   5.904   4.969   0.235
   48         O 6937   5.778   4.885   0.419
   48         O 6938   5.981   4.996   0.460
   48         C 6939   5.906   5.080   0.685
   48         H 6940   5.870   5.050   0.781
   48         H 6941   5.999   5.132   0.696
   48         H 6942   5.835   5.145   0.639
   49         C 6943   0.259   4.016   0.179
   49         C 6944   0.351   4.121   0.242
   49         H 6945   0.193   3.970   0.257
   49         H 6946   0.333   4.129   0.352
   49         H 6947   0.458   4.094   0.226
   49         C 6948   0.214   4.228   0.075
   49         O 6949   0.165   4.316   0.000
   49         O 6950   0.317   4.252   0.171
   49         O 6951   0.176   4.090   0.075
   49         C 6952   0.340   3.903   0.113
   49         H 6953   0.397   3.852   0.188
   49         H 6954   0.274   3.835   0.065
   49         H 6955   0.407   3.945   0.041
   50         C 6956   5.255   4.199   1.995
   50         C 6957   5.118   4.145   2.033
   50         H 6958   5.285   4.165   1.892
   50         H 6959   5.075   4.084   1.950
   50         H 6960   5.124   4.081   2.124
   50         C 6961   5.111   4.386   2.039
   50         O 6962   5.069   4.504   2.053
   50         O 6963   5.032   4.268   2.059
   50         O 6964   5.244   4.351   2.001
   50         C 6965   5.363   4.148   2.093
   50         H 6966   5.370   4.042   2.086
   50         H 6967   5.457   4.192   2.068
   50         H 6968   5.336   4.176   2.193
   51         C 6969   1.431   0.961   5.790
   51         C 6970   1.537   1.068   5.813
   51         H 6971   1.387   0.970   5.688
   51         H 6972   1.548   1.133   5.724
   51         H 6973   1.509   1.133   5.900
   51         C 6974   1.641   0.852   5.836
   51         O 6975   1.728   0.763   5.856
   51         O 6976   1.666   0.993   5.842
   51         O 6977   1.504   0.827   5.806
   51         C 6978   1.316   0.973   5.892
   51         H 6979   1.266   1.066   5.878
   51         H 6980   1.247   0.892   5.877
   51         H 6981   1.356   0.968   5.991
   52         C 6982   5.335   3.921   1.250
   52         C 6983   5.427   3.876   1.137
   52         H 6984   5.269   4.005   1.217
   52         H 6985   5.410   3.937   1.045
   52         H 6986   5.534   3.888   1.166
   52         C 6987   5.290   3.690   1.202
   52         O 6988   5.240   3.574   1.208
   52         O 6989   5.393   3.729   1.112
   52         O 6990   5.251   3.799   1.286
   52         C 6991   5.416   3.970   1.371
   52         H 6992   5.472   4.056   1.344
   52         H 6993   5.349   3.995   1.451
   52         H 6994   5.482   3.892   1.403
   53         C 6995   5.675   5.717   2.110
   53         C 6996   5.615   5.772   1.981
   53         H 6997   5.787   5.718   2.105
   53         H 6998   5.694   5.801   1.909
   53         H 6999   5.550   5.695   1.931
   53         C 7000   5.541   5.909   2.165
   53         O 7001   5.484   6.000   2.230
   53         O 7002   5.532   5.893   2.023
   53         O 7003   5.625   5.808   2.221
   53         C 7004   5.630   5.571   2.134
   53         H 7005   5.668   5.509   2.056
   53         H 7006   5.669   5.537   2.228
   53         H 7007   5.524   5.567   2.136
   54         C 7008   5.004   4.829   0.221
   54         C 7009   5.066   4.918   0.327
   54         H 7010   5.051   4.847   0.121
   54         H 7011   5.145   4.983   0.284
   54         H 7012   4.989   4.985   0.373
   54         C 7013   5.100   4.689   0.391
   54         O 7014   5.136   4.587   0.456
   54         O 7015   5.125   4.824   0.431
   54         O 7016   5.029   4.686   0.267
   54         C 7017   4.853   4.856   0.206
   54         H 7018   4.838   4.956   0.173
   54         H 7019   4.811   4.787   0.136
   54         H 7020   4.806   4.842   0.301
   55         C 7021   4.957   5.214   0.712
   55         C 7022   4.965   5.101   0.609
   55         H 7023   5.049   5.215   0.777
   55         H 7024   5.060   5.044   0.620
   55         H 7025   4.880   5.030   0.622
   55         C 7026   4.947   5.311   0.492
   55         O 7027   4.939   5.395   0.399
   55         O 7028   4.958   5.169   0.473
   55         O 7029   4.946   5.343   0.632
   55         C 7030   4.835   5.196   0.804
   55         H 7031   4.846   5.106   0.861
   55         H 7032   4.829   5.279   0.871
   55         H 7033   4.746   5.191   0.745
   56         C 7034   5.762   5.528   1.105
   56         C 7035   5.640   5.438   1.121
   56         H 7036   5.856   5.471   1.124
   56         H 7037   5.670   5.334   1.148
   56         H 7038   5.572   5.476   1.201
   56         C 7039   5.642   5.524   0.896
   56         O 7040   5.610   5.547   0.776
   56         O 7041   5.569   5.440   0.986
   56         O 7042   5.757   5.578   0.961
   56         C 7043   5.758   5.646   1.204
   56         H 7044   5.762   5.608   1.304
   56         H 7045   5.841   5.710   1.186
   56         H 7046   5.667   5.700   1.191
   57         C 7047   0.993   1.290   5.259
   57         C 7048   0.925   1.173   5.331
   57         H 7049   0.940   1.314   5.163
   57         H 7050   0.838   1.136   5.273
   57         H 7051   0.997   1.088   5.344
   57         C 7052   0.918   1.366   5.475
   57         O 7053   0.895   1.440   5.574
   57         O 7054   0.881   1.228   5.466
   57         O 7055   0.984   1.408   5.356
   57         C 7056   1.139   1.257   5.226
   57         H 7057   1.143   1.175   5.157
   57         H 7058   1.186   1.343   5.181
   57         H 7059   1.191   1.231   5.315
   58         C 7060   4.772   5.218   0.229
   58         C 7061   4.762   5.165   0.086
   58         H 7062   4.878   5.222   0.263
   58         H 7063   4.864   5.140   0.046
   58         H 7064   4.701   5.071   0.083
   58         C 7065   4.669   5.386   0.090
   58         O 7066   4.615   5.493   0.054
   58         O 7067   4.697   5.275   0.005
   58         O 7068   4.711   5.358   0.224
   58         C 7069   4.694   5.128   0.327
   58         H 7070   4.739   5.031   0.329
   58         H 7071   4.697   5.172   0.425
   58         H 7072   4.592   5.120   0.294
   59         C 7073   0.284   3.463   0.438
   59         C 7074   0.178   3.572   0.437
   59         H 7075   0.278   3.401   0.346
   59         H 7076   0.116   3.567   0.344
   59         H 7077   0.109   3.562   0.524
   59         C 7078   0.394   3.677   0.449
   59         O 7079   0.484   3.765   0.455
   59         O 7080   0.254   3.704   0.444
   59         O 7081   0.418   3.536   0.446
   59         C 7082   0.266   3.370   0.560
   59         H 7083   0.172   3.319   0.552
   59         H 7084   0.345   3.299   0.562
   59         H 7085   0.268   3.428   0.650
   60         C 7086   0.600   1.662   5.348
   60         C 7087   0.481   1.641   5.254
   60         H 7088   0.696   1.653   5.293
   60         H 7089   0.516   1.621   5.150
   60         H 7090   0.419   1.554   5.287
   60         C 7091   0.465   1.862   5.350
   60         O 7092   0.423   1.977   5.378
   60         O 7093   0.400   1.771   5.261
   60         O 7094   0.583   1.803   5.405
   60         C 7095   0.600   1.558   5.461
   60         H 7096   0.613   1.460   5.419
   60         H 7097   0.680   1.578   5.529
   60         H 7098   0.507   1.562   5.514
   61         C 7099   5.745   4.780   0.103
   61         C 7100   5.730   4.711   0.238
   61         H 7101   5.851   4.808   0.084
   61         H 7102   5.829   4.703   0.290
   61         H 7103   5.661   4.768   0.306
   61         C 7104   5.655   4.560   0.067
   61         O 7105   5.609   4.457   0.010
   61         O 7106   5.673   4.573   0.208
   61         O 7107   5.696   4.679  -0.000
   61         C 7108   5.661   4.909   0.098
   61         H 7109   5.697   4.979   0.170
   61         H 7110   5.668   4.952  -0.000
   61         H 7111   5.558   4.886   0.119
   62         C 7112   1.594   1.768   5.550
   62         C 7113   1.608   1.625   5.600
   62         H 7114   1.543   1.770   5.451
   62         H 7115   1.564   1.552   5.528
   62         H 7116   1.716   1.597   5.614
   62         C 7117   1.480   1.750   5.760
   62         O 7118   1.413   1.780   5.863
   62         O 7119   1.534   1.620   5.733
   62         O 7120   1.512   1.841   5.655
   62         C 7121   1.732   1.834   5.532
   62         H 7122   1.788   1.781   5.457
   62         H 7123   1.719   1.936   5.502
   62         H 7124   1.786   1.830   5.624
   63         C 7125   5.772   4.558   1.176
   63         C 7126   5.672   4.619   1.079
   63         H 7127   5.795   4.452   1.149
   63         H 7128   5.641   4.545   1.001
   63         H 7129   5.579   4.652   1.133
   63         C 7130   5.874   4.748   1.070
   63         O 7131   5.958   4.837   1.039
   63         O 7132   5.742   4.738   1.016
   63         O 7133   5.898   4.644   1.166
   63         C 7134   5.718   4.558   1.320
   63         H 7135   5.631   4.496   1.326
   63         H 7136   5.793   4.521   1.387
   63         H 7137   5.692   4.659   1.348
   64         C 7138   0.201   1.632   5.360
   64         C 7139   0.167   1.779   5.346
   64         H 7140   0.223   1.586   5.261
   64         H 7141   0.170   1.811   5.239
   64         H 7142   0.064   1.800   5.384
   64         C 7143   0.360   1.760   5.488
   64         O 7144   0.457   1.790   5.562
   64         O 7145   0.271   1.855   5.429
   64         O 7146   0.324   1.627   5.451
   64         C 7147   0.084   1.553   5.423
   64         H 7148  -0.000   1.557   5.357
   64         H 7149   0.114   1.452   5.438
   64         H 7150   0.059   1.597   5.517
   65         C 7151   5.235   4.697   1.781
   65         C 7152   5.326   4.669   1.662
   65         H 7153   5.294   4.708   1.875
   65         H 7154   5.433   4.665   1.693
   65         H 7155   5.302   4.571   1.615
   65         C 7156   5.206   4.872   1.619
   65         O 7157   5.164   4.977   1.562
   65         O 7158   5.303   4.783   1.564
   65         O 7159   5.162   4.826   1.747
   65         C 7160   5.135   4.582   1.802
   65         H 7161   5.188   4.492   1.827
   65         H 7162   5.069   4.607   1.882
   65         H 7163   5.079   4.566   1.712
   66         C 7164   1.498   4.182   0.247
   66         C 7165   1.512   4.330   0.282
   66         H 7166   1.410   4.166   0.180
   66         H 7167   1.432   4.391   0.234
   66         H 7168   1.505   4.345   0.393
   66         C 7169   1.712   4.259   0.169
   66         O 7170   1.827   4.260   0.117
   66         O 7171   1.650   4.372   0.231
   66         O 7172   1.627   4.144   0.176
   66         C 7173   1.477   4.096   0.373
   66         H 7174   1.385   4.124   0.420
   66         H 7175   1.474   3.993   0.346
   66         H 7176   1.559   4.113   0.441
   67         C 7177   4.219   5.253   0.227
   67         C 7178   4.356   5.217   0.283
   67         H 7179   4.137   5.206   0.286
   67         H 7180   4.346   5.149   0.372
   67         H 7181   4.418   5.163   0.207
   67         C 7182   4.331   5.456   0.293
   67         O 7183   4.355   5.578   0.314
   67         O 7184   4.421   5.349   0.323
   67         O 7185   4.210   5.405   0.236
   67         C 7186   4.205   5.207   0.081
   67         H 7187   4.211   5.100   0.077
   67         H 7188   4.111   5.239   0.042
   67         H 7189   4.285   5.248   0.022
   68         C 7190   4.525   5.831   2.550
   68         C 7191   4.580   5.728   2.452
   68         H 7192   4.520   5.788   2.654
   68         H 7193   4.605   5.633   2.503
   68         H 7194   4.506   5.706   2.372
   68         C 7195   4.724   5.922   2.451
   68         O 7196   4.818   6.000   2.423
   68         O 7197   4.706   5.792   2.393
   68         O 7198   4.620   5.950   2.545
   68         C 7199   4.382   5.873   2.511
   68         H 7200   4.317   5.788   2.517
   68         H 7201   4.348   5.949   2.578
   68         H 7202   4.382   5.911   2.411
   69         C 7203   1.900   0.192   3.873
   69         C 7204   1.793   0.247   3.780
   69         H 7205   1.974   0.271   3.900
   69         H 7206   1.811   0.355   3.758
   69         H 7207   1.792   0.192   3.682
   69         C 7208   1.686   0.167   3.980
   69         O 7209   1.597   0.137   4.064
   69         O 7210   1.661   0.228   3.853
   69         O 7211   1.826   0.143   3.997
   69         C 7212   1.977   0.076   3.806
   69         H 7213   2.029   0.113   3.720
   69         H 7214   2.047   0.035   3.876
   69         H 7215   1.908  -0.000   3.776
   70         C 7216   5.503   4.558   0.478
   70         C 7217   5.527   4.409   0.457
   70         H 7218   5.520   4.615   0.384
   70         H 7219   5.555   4.387   0.351
   70         H 7220   5.609   4.371   0.522
   70         C 7221   5.300   4.441   0.531
   70         O 7222   5.182   4.418   0.567
   70         O 7223   5.395   4.341   0.492
   70         O 7224   5.359   4.571   0.525
   70         C 7225   5.600   4.614   0.584
   70         H 7226   5.701   4.605   0.548
   70         H 7227   5.578   4.717   0.601
   70         H 7228   5.589   4.559   0.675
   71         C 7229   5.295   0.181   5.319
   71         C 7230   5.243   0.111   5.443
   71         H 7231   5.336   0.108   5.245
   71         H 7232   5.256  -0.000   5.435
   71         H 7233   5.298   0.145   5.534
   71         C 7234   5.062   0.232   5.342
   71         O 7235   4.947   0.280   5.321
   71         O 7236   5.095   0.147   5.452
   71         O 7237   5.176   0.256   5.260
   71         C 7238   5.409   0.279   5.354
   71         H 7239   5.492   0.225   5.394
   71         H 7240   5.439   0.332   5.266
   71         H 7241   5.374   0.349   5.427
   72         C 7242   4.889   5.799   0.968
   72         C 7243   4.897   5.950   0.946
   72         H 7244   4.908   5.743   0.873
   72         H 7245   4.920   5.973   0.839
   72         H 7246   4.799   5.999   0.971
   72         C 7247   5.062   5.888   1.109
   72         O 7248   5.155   5.896   1.194
   72         O 7249   5.008   5.999   1.038
   72         O 7250   4.995   5.767   1.072
   72         C 7251   4.749   5.758   1.019
   72         H 7252   4.676   5.780   0.944
   72         H 7253   4.748   5.653   1.039
   72         H 7254   4.726   5.812   1.108
   73         C 7255   0.908   1.829   5.461
   73         C 7256   1.033   1.773   5.396
   73         H 7257   0.871   1.920   5.407
   73         H 7258   1.063   1.835   5.307
   73         H 7259   1.119   1.774   5.467
   73         C 7260   0.863   1.603   5.391
   73         O 7261   0.804   1.494   5.371
   73         O 7262   0.999   1.631   5.354
   73         O 7263   0.805   1.717   5.455
   73         C 7264   0.935   1.870   5.607
   73         H 7265   1.006   1.950   5.609
   73         H 7266   0.844   1.903   5.653
   73         H 7267   0.974   1.786   5.661
   74         C 7268   4.985   5.229   2.294
   74         C 7269   4.985   5.367   2.359
   74         H 7270   4.953   5.236   2.187
   74         H 7271   4.955   5.446   2.286
   74         H 7272   4.915   5.371   2.446
   74         C 7273   5.208   5.276   2.372
   74         O 7274   5.331   5.263   2.397
   74         O 7275   5.129   5.390   2.406
   74         O 7276   5.128   5.177   2.306
   74         C 7277   4.887   5.135   2.366
   74         H 7278   4.787   5.173   2.356
   74         H 7279   4.893   5.037   2.323
   74         H 7280   4.912   5.129   2.470
   75         C 7281   1.900   1.463   5.338
   75         C 7282   1.873   1.314   5.327
   75         H 7283   1.832   1.510   5.413
   75         H 7284   1.791   1.282   5.396
   75         H 7285   1.843   1.286   5.223
   75         C 7286   2.102   1.345   5.395
   75         O 7287   2.221   1.321   5.430
   75         O 7288   2.004   1.245   5.364
   75         O 7289   2.046   1.476   5.382
   75         C 7290   1.877   1.534   5.203
   75         H 7291   1.774   1.525   5.175
   75         H 7292   1.903   1.637   5.213
   75         H 7293   1.939   1.488   5.128
   76         C 7294   0.755   3.609   0.225
   76         C 7295   0.658   3.534   0.316
   76         H 7296   0.761   3.717   0.253
   76         H 7297   0.613   3.602   0.392
   76         H 7298   0.575   3.489   0.257
   76         C 7299   0.876   3.434   0.338
   76         O 7300   0.969   3.358   0.375
   76         O 7301   0.741   3.425   0.384
   76         O 7302   0.890   3.541   0.244
   76         C 7303   0.710   3.601   0.078
   76         H 7304   0.615   3.650   0.067
   76         H 7305   0.782   3.649   0.016
   76         H 7306   0.700   3.498   0.049
   77         C 7307   5.213   5.147   0.416
   77         C 7308   5.345   5.142   0.340
   77         H 7309   5.128   5.172   0.348
   77         H 7310   5.329   5.164   0.231
   77         H 7311   5.417   5.217   0.380
   77         C 7312   5.306   4.926   0.439
   77         O 7313   5.321   4.806   0.473
   77         O 7314   5.398   5.000   0.358
   77         O 7315   5.194   5.008   0.476
   77         C 7316   5.218   5.254   0.527
   77         H 7317   5.229   5.351   0.482
   77         H 7318   5.127   5.251   0.583
   77         H 7319   5.300   5.234   0.592
   78         C 7320   5.319   4.696   0.080
   78         C 7321   5.337   4.546   0.103
   78         H 7322   5.390   4.733   0.002
   78         H 7323   5.417   4.505   0.036
   78         H 7324   5.367   4.524   0.208
   78         C 7325   5.111   4.586   0.032
   78         O 7326   4.990   4.568  -0.000
   78         O 7327   5.202   4.483   0.071
   78         O 7328   5.175   4.714   0.036
   78         C 7329   5.347   4.774   0.210
   78         H 7330   5.450   4.761   0.238
   78         H 7331   5.328   4.878   0.193
   78         H 7332   5.284   4.739   0.288
   79         C 7333   4.588   5.353   2.303
   79         C 7334   4.700   5.447   2.260
   79         H 7335   4.489   5.390   2.266
   79         H 7336   4.660   5.533   2.201
   79         H 7337   4.753   5.490   2.349
   79         C 7338   4.744   5.229   2.169
   79         O 7339   4.800   5.135   2.108
   79         O 7340   4.795   5.363   2.177
   79         O 7341   4.622   5.218   2.242
   79         C 7342   4.579   5.344   2.456
   79         H 7343   4.553   5.439   2.497
   79         H 7344   4.504   5.273   2.483
   79         H 7345   4.673   5.312   2.496
   80         C 7346   4.874   5.902   2.838
   80         C 7347   4.924   5.762   2.871
   80         H 7348   4.817   5.945   2.923
   80         H 7349   4.893   5.731   2.973
   80         H 7350   4.884   5.687   2.799
   80         C 7351   5.115   5.902   2.824
   80         O 7352   5.233   5.941   2.807
   80         O 7353   5.076   5.769   2.860
   80         O 7354   4.999   5.985   2.809
   80         C 7355   4.781   5.900   2.715
   80         H 7356   4.694   5.842   2.737
   80         H 7357   4.753   6.000   2.690
   80         H 7358   4.833   5.856   2.632
   81         C 7359   5.198   3.190   0.996
   81         C 7360   5.235   3.126   0.863
   81         H 7361   5.089   3.215   0.999
   81         H 7362   5.146   3.118   0.796
   81         H 7363   5.312   3.187   0.809
   81         C 7364   5.286   2.970   1.038
   81         O 7365   5.325   2.866   1.098
   81         O 7366   5.290   2.988   0.896
   81         O 7367   5.233   3.086   1.102
   81         C 7368   5.277   3.320   1.019
   81         H 7369   5.251   3.392   0.945
   81         H 7370   5.254   3.359   1.116
   81         H 7371   5.382   3.299   1.013
   82         C 7372   0.458   2.070   5.816
   82         C 7373   0.329   2.104   5.890
   82         H 7374   0.440   1.989   5.741
   82         H 7375   0.244   2.041   5.854
   82         H 7376   0.340   2.087   6.000
   82         C 7377   0.407   2.302   5.777
   82         O 7378   0.414   2.420   5.735
   82         O 7379   0.303   2.252   5.861
   82         O 7380   0.501   2.199   5.747
   82         C 7381   0.566   2.021   5.914
   82         H 7382   0.534   1.930   5.960
   82         H 7383   0.657   2.004   5.861
   82         H 7384   0.582   2.096   5.989
   83         C 7385   5.361   5.489   1.338
   83         C 7386   5.448   5.364   1.343
   83         H 7387   5.325   5.508   1.234
   83         H 7388   5.457   5.318   1.242
   83         H 7389   5.550   5.388   1.380
   83         C 7390   5.258   5.331   1.488
   83         O 7391   5.178   5.279   1.570
   83         O 7392   5.377   5.269   1.440
   83         O 7393   5.243   5.462   1.431
   83         C 7394   5.439   5.613   1.384
   83         H 7395   5.520   5.631   1.316
   83         H 7396   5.374   5.698   1.385
   83         H 7397   5.478   5.596   1.482
   84         C 7398   1.707   1.421   5.808
   84         C 7399   1.822   1.338   5.752
   84         H 7400   1.634   1.447   5.728
   84         H 7401   1.809   1.321   5.642
   84         H 7402   1.920   1.390   5.768
   84         C 7403   1.711   1.209   5.922
   84         O 7404   1.681   1.115   6.000
   84         O 7405   1.819   1.206   5.828
   84         O 7406   1.641   1.334   5.914
   84         C 7407   1.758   1.552   5.870
   84         H 7408   1.803   1.613   5.794
   84         H 7409   1.676   1.605   5.914
   84         H 7410   1.831   1.530   5.945
   85         C 7411   4.858   4.358   0.252
   85         C 7412   5.003   4.404   0.258
   85         H 7413   4.803   4.409   0.169
   85         H 7414   5.025   4.478   0.178
   85         H 7415   5.027   4.451   0.356
   85         C 7416   5.000   4.166   0.221
   85         O 7417   5.038   4.047   0.203
   85         O 7418   5.087   4.278   0.237
   85         O 7419   4.863   4.207   0.229
   85         C 7420   4.785   4.391   0.384
   85         H 7421   4.782   4.497   0.397
   85         H 7422   4.685   4.352   0.380
   85         H 7423   4.837   4.346   0.466
   86         C 7424   5.481   5.153   1.034
   86         C 7425   5.486   5.100   1.177
   86         H 7426   5.559   5.231   1.017
   86         H 7427   5.567   5.150   1.235
   86         H 7428   5.389   5.119   1.230
   86         C 7429   5.524   4.916   1.027
   86         O 7430   5.546   4.800   0.983
   86         O 7431   5.513   4.951   1.165
   86         O 7432   5.506   5.032   0.945
   86         C 7433   5.344   5.216   1.003
   86         H 7434   5.330   5.302   1.066
   86         H 7435   5.341   5.247   0.901
   86         H 7436   5.267   5.145   1.022
   87         C 7437   0.587   1.310   4.996
   87         C 7438   0.444   1.351   5.027
   87         H 7439   0.659   1.390   5.026
   87         H 7440   0.440   1.453   5.073
   87         H 7441   0.382   1.354   4.934
   87         C 7442   0.493   1.150   5.150
   87         O 7443   0.481   1.051   5.226
   87         O 7444   0.390   1.247   5.124
   87         O 7445   0.612   1.183   5.077
   87         C 7446   0.606   1.284   4.846
   87         H 7447   0.589   1.375   4.791
   87         H 7448   0.705   1.249   4.828
   87         H 7449   0.536   1.210   4.814
   88         C 7450   5.153   4.307   0.861
   88         C 7451   5.008   4.351   0.878
   88         H 7452   5.174   4.277   0.756
   88         H 7453   4.952   4.343   0.781
   88         H 7454   4.955   4.286   0.952
   88         C 7455   5.149   4.536   0.937
   88         O 7456   5.187   4.650   0.974
   88         O 7457   5.012   4.495   0.925
   88         O 7458   5.237   4.429   0.900
   88         C 7459   5.186   4.188   0.952
   88         H 7460   5.127   4.103   0.922
   88         H 7461   5.289   4.163   0.943
   88         H 7462   5.163   4.212   1.054
   89         C 7463   0.567   0.103   2.892
   89         C 7464   0.467   0.214   2.865
   89         H 7465   0.544   0.051   2.989
   89         H 7466   0.391   0.221   2.947
   89         H 7467   0.518   0.313   2.858
   89         C 7468   0.456   0.056   2.684
   89         O 7469   0.424  -0.000   2.576
   89         O 7470   0.401   0.179   2.732
   89         O 7471   0.555   0.007   2.775
   89         C 7472   0.710   0.159   2.903
   89         H 7473   0.716   0.225   2.987
   89         H 7474   0.779   0.078   2.916
   89         H 7475   0.734   0.213   2.814
   90         C 7476   0.210   1.896   4.948
   90         C 7477   0.123   1.955   5.058
   90         H 7478   0.182   1.790   4.927
   90         H 7479   0.049   1.881   5.096
   90         H 7480   0.186   1.988   5.145
   90         C 7481   0.093   2.086   4.858
   90         O 7482   0.052   2.174   4.778
   90         O 7483   0.052   2.075   4.995
   90         O 7484   0.186   1.983   4.825
   90         C 7485   0.359   1.898   4.988
   90         H 7486   0.374   1.835   5.073
   90         H 7487   0.418   1.861   4.906
   90         H 7488   0.389   1.998   5.011
   91         C 7489   5.176   5.715   3.294
   91         C 7490   5.181   5.866   3.272
   91         H 7491   5.264   5.665   3.248
   91         H 7492   5.272   5.895   3.214
   91         H 7493   5.092   5.901   3.214
   91         C 7494   5.180   5.823   3.509
   91         O 7495   5.180   5.841   3.633
   91         O 7496   5.183   5.928   3.411
   91         O 7497   5.175   5.695   3.445
   91         C 7498   5.049   5.654   3.231
   91         H 7499   5.052   5.668   3.125
   91         H 7500   5.045   5.550   3.253
   91         H 7501   4.962   5.703   3.270
   92         C 7502   4.856   3.470   1.879
   92         C 7503   4.893   3.559   1.761
   92         H 7504   4.762   3.414   1.859
   92         H 7505   4.818   3.549   1.678
   92         H 7506   4.896   3.667   1.791
   92         C 7507   5.073   3.405   1.800
   92         O 7508   5.183   3.344   1.788
   92         O 7509   5.030   3.512   1.716
   92         O 7510   4.973   3.375   1.898
   92         C 7511   4.833   3.555   2.006
   92         H 7512   4.749   3.619   1.991
   92         H 7513   4.813   3.490   2.089
   92         H 7514   4.920   3.613   2.027
   93         C 7515   0.455   0.201   3.248
   93         C 7516   0.510   0.340   3.277
   93         H 7517   0.428   0.190   3.141
   93         H 7518   0.511   0.402   3.184
   93         H 7519   0.447   0.393   3.352
   93         C 7520   0.679   0.179   3.333
   93         O 7521   0.788   0.129   3.373
   93         O 7522   0.651   0.319   3.330
   93         O 7523   0.567   0.104   3.286
   93         C 7524   0.329   0.173   3.332
   93         H 7525   0.251   0.241   3.302
   93         H 7526   0.296   0.072   3.314
   93         H 7527   0.351   0.186   3.435
   94         C 7528   4.685   3.323   0.935
   94         C 7529   4.808   3.337   0.846
   94         H 7530   4.594   3.364   0.885
   94         H 7531   4.781   3.385   0.749
   94         H 7532   4.886   3.400   0.895
   94         C 7533   4.774   3.103   0.895
   94         O 7534   4.790   2.979   0.897
   94         O 7535   4.859   3.195   0.825
   94         O 7536   4.669   3.174   0.962
   94         C 7537   4.703   3.400   1.067
   94         H 7538   4.712   3.505   1.046
   94         H 7539   4.618   3.384   1.130
   94         H 7540   4.791   3.366   1.117
   95         C 7541   5.561   4.360   1.853
   95         C 7542   5.456   4.287   1.770
   95         H 7543   5.618   4.290   1.918
   95         H 7544   5.457   4.177   1.792
   95         H 7545   5.353   4.325   1.793
   95         C 7546   5.609   4.396   1.619
   95         O 7547   5.664   4.436   1.513
   95         O 7548   5.492   4.313   1.625
   95         O 7549   5.654   4.427   1.752
   95         C 7550   5.496   4.466   1.944
   95         H 7551   5.432   4.417   2.015
   95         H 7552   5.572   4.520   1.996
   95         H 7553   5.438   4.534   1.885
   96         C 7554   5.724   4.436   2.257
   96         C 7555   5.868   4.479   2.286
   96         H 7556   5.679   4.385   2.345
   96         H 7557   5.898   4.450   2.390
   96         H 7558   5.939   4.430   2.215
   96         C 7559   5.739   4.675   2.232
   96         O 7560   5.708   4.795   2.210
   96         O 7561   5.870   4.630   2.269
   96         O 7562   5.649   4.564   2.224
   96         C 7563   5.719   4.338   2.139
   96         H 7564   5.771   4.248   2.164
   96         H 7565   5.617   4.314   2.116
   96         H 7566   5.765   4.382   2.053
   97         C 7567   1.136   0.884   5.440
   97         C 7568   1.255   0.920   5.529
   97         H 7569   1.119   0.774   5.440
   97         H 7570   1.299   0.829   5.576
   97         H 7571   1.335   0.971   5.470
   97         C 7572   1.059   1.032   5.614
   97         O 7573   0.984   1.104   5.685
   97         O 7574   1.199   1.014   5.636
   97         O 7575   1.016   0.957   5.499
   97         C 7576   1.161   0.928   5.295
   97         H 7577   1.244   0.874   5.255
   97         H 7578   1.074   0.907   5.236
   97         H 7579   1.181   1.033   5.292
   98         C 7580   5.396   4.349   1.302
   98         C 7581   5.309   4.275   1.201
   98         H 7582   5.490   4.292   1.324
   98         H 7583   5.357   4.179   1.170
   98         H 7584   5.209   4.250   1.244
   98         C 7585   5.367   4.490   1.109
   98         O 7586   5.374   4.588   1.031
   98         O 7587   5.295   4.369   1.082
   98         O 7588   5.429   4.483   1.238
   98         C 7589   5.321   4.369   1.435
   98         H 7590   5.301   4.273   1.479
   98         H 7591   5.382   4.426   1.502
   98         H 7592   5.229   4.420   1.417
   99         C 7593   5.743   4.199   1.211
   99         C 7594   5.710   4.060   1.157
   99         H 7595   5.846   4.231   1.180
   99         H 7596   5.795   4.019   1.097
   99         H 7597   5.690   3.988   1.240
   99         C 7598   5.548   4.216   1.072
   99         O 7599   5.449   4.263   1.011
   99         O 7600   5.586   4.078   1.071
   99         O 7601   5.637   4.292   1.154
   99         C 7602   5.740   4.200   1.365
   99         H 7603   5.816   4.135   1.403
   99         H 7604   5.757   4.300   1.400
   99         H 7605   5.644   4.166   1.399
  100         C 7606   5.369   5.836   1.027
  100         C 7607   5.431   5.697   1.020
  100         H 7608   5.413   5.904   0.950
  100         H 7609   5.509   5.692   0.940
  100         H 7610   5.481   5.671   1.117
  100         C 7611   5.195   5.676   0.981
  100         O 7612   5.082   5.627   0.957
  100         O 7613   5.316   5.602   0.991
  100         O 7614   5.220   5.816   1.001
  100         C 7615   5.392   5.900   1.165
  100         H 7616   5.497   5.915   1.181
  100         H 7617   5.342   5.995   1.169
  100         H 7618   5.353   5.836   1.241
  101         C 7619   5.034   4.543   1.344
  101         C 7620   4.946   4.645   1.273
  101         H 7621   5.026   4.443   1.297
  101         H 7622   4.891   4.598   1.188
  101         H 7623   4.870   4.688   1.342
  101         C 7624   5.174   4.720   1.260
  101         O 7625   5.276   4.790   1.234
  101         O 7626   5.041   4.754   1.222
  101         O 7627   5.177   4.597   1.332
  101         C 7628   4.993   4.529   1.492
  101         H 7629   4.894   4.490   1.498
  101         H 7630   5.061   4.462   1.541
  101         H 7631   4.997   4.625   1.539
  102         C 7632   5.892   5.841   3.283
  102         C 7633   5.777   5.745   3.310
  102         H 7634   5.985   5.786   3.256
  102         H 7635   5.810   5.639   3.297
  102         H 7636   5.739   5.757   3.414
  102         C 7637   5.715   5.889   3.127
  102         O 7638   5.650   5.943   3.034
  102         O 7639   5.669   5.781   3.208
  102         O 7640   5.847   5.929   3.167
  102         C 7641   5.923   5.927   3.407
  102         H 7642   5.956   5.864   3.487
  102         H 7643   6.000   5.997   3.384
  102         H 7644   5.835   5.979   3.437
  103         C 7645   4.858   5.807   1.509
  103         C 7646   4.986   5.844   1.582
  103         H 7647   4.868   5.822   1.399
  103         H 7648   5.065   5.878   1.510
  103         H 7649   4.969   5.926   1.655
  103         C 7650   4.936   5.612   1.626
  103         O 7651   4.944   5.495   1.671
  103         O 7652   5.030   5.716   1.653
  103         O 7653   4.832   5.660   1.541
  103         C 7654   4.740   5.894   1.557
  103         H 7655   4.760   5.997   1.532
  103         H 7656   4.650   5.863   1.509
  103         H 7657   4.729   5.885   1.663
   6.12100   6.12100   6.12700
