# Supplementary material for: Effect of Plasticizers on Performance in Single-Ion Conducting Polymer Electrolytes: Implications for Lithium-Ion Batteries
Source: Energy Fuels. 2026 Apr 11;40(16):9105–14. doi: 10.1021/acs.energyfuels.6c00725 (PMC13112336; doi:10.1021/acs.energyfuels.6c00725)
Supplement: Supplementary file 2 [file ef6c00725_si_002.zip › inputs and trajactory/em.mdp]

; define = -DFLEXIBLE
integrator = cg
nsteps = 10000
emtol  = 100.0
emstep = 0.01
;
nstxout   = 100
nstlog    = 50
nstenergy = 50
;
pbc = xyz
cutoff-scheme            = Verlet
coulombtype              = PME
rcoulomb                 = 1.2
vdwtype                  = Cut-off
rvdw                     = 1.2
DispCorr                 = EnerPres
;
constraints              = none
