# Supplementary material for: Effect of Plasticizers on Performance in Single-Ion Conducting Polymer Electrolytes: Implications for Lithium-Ion Batteries
Source: Energy Fuels. 2026 Apr 11;40(16):9105–14. doi: 10.1021/acs.energyfuels.6c00725 (PMC13112336; doi:10.1021/acs.energyfuels.6c00725)
Supplement: Supplementary file 2 [file ef6c00725_si_002.zip › inputs and trajactory/Li.itp]

[ moleculetype ]
; name nrexcl
Li         3

[ atoms ]
; Index   type   residue  resname   atom        cgnr     charge       mass
     1     Li       1        Li      Li           1       1.000       6.94
