# Supplementary material for: Effect of Plasticizers on Performance in Single-Ion Conducting Polymer Electrolytes: Implications for Lithium-Ion Batteries
Source: Energy Fuels. 2026 Apr 11;40(16):9105–14. doi: 10.1021/acs.energyfuels.6c00725 (PMC13112336; doi:10.1021/acs.energyfuels.6c00725)
Supplement: Supplementary file 2 [file ef6c00725_si_002.zip › inputs and trajactory/npt-cooling.gro]

90mPET_10FEC
 7657
    1MOL      O    1   4.451   2.346   0.082  0.2926 -0.2239 -0.2150
    1MOL      C    2   4.385   2.244   0.146  0.1208 -0.1582 -0.1760
    1MOL      C    3   4.257   2.183   0.089 -0.8181 -0.6808  0.0874
    1MOL      O    4   4.429   2.197   0.247 -0.4678  0.3860 -0.0939
    1MOL      C    5   4.165   2.252   0.006 -0.4031  0.3997  0.1126
    1MOL      C    6   4.238   2.047   0.106 -0.3268  0.0392  0.5029
    1MOL      C    7   4.053   2.181   5.412  0.2025 -0.2472  0.4222
    1MOL      C    8   4.174   2.400   5.413 -0.0990 -0.4212 -0.3625
    1MOL      C    9   4.123   1.975   0.062 -0.3529 -0.0207  0.3673
    1MOL      H   10   4.327   1.999   0.147  0.1581  0.5082  0.0076
    1MOL      C   11   4.030   2.044   5.437 -0.4136  0.0044 -0.3626
    1MOL      H   12   3.978   2.226   5.348 -0.3767 -1.6320  0.1029
    1MOL      F   13   4.228   2.487   0.055 -0.1912  0.2964 -0.2804
    1MOL      F   14   4.051   2.452   5.413 -0.0135 -0.2388 -0.0240
    1MOL      C   15   4.232   2.429   5.275 -0.1047 -0.2130 -0.1270
    1MOL      C   16   4.132   1.821   0.075  0.0868  0.0757 -0.4900
    1MOL      C   17   3.889   1.994   5.392  0.3207 -0.0990 -0.4992
    1MOL      O   18   4.374   2.389   5.261  0.6117  0.0604 -0.6193
    1MOL      F   19   4.147   2.386   5.175 -0.1464 -0.1881  0.0832
    1MOL      F   20   4.243   2.566   5.278  0.0268 -0.2331  0.5350
    1MOL      F   21   4.248   1.781   0.014  0.2664  0.1438 -0.2596
    1MOL      F   22   4.035   1.756   0.007  0.0736  0.6072 -0.9884
    1MOL      C   23   4.128   1.776   0.225 -0.1290  0.5674 -0.0174
    1MOL      O   24   3.833   2.051   5.281  0.0917  0.4241 -0.2281
    1MOL      O   25   3.823   1.921   0.017 -0.3039 -0.4712  0.0234
    1MOL      C   26   4.431   2.390   5.124  0.3547 -0.6417 -0.8977
    1MOL      F   27   4.120   1.643   0.239  0.1180  0.3991  0.0221
    1MOL      F   28   4.256   1.798   0.269  1.0572 -0.1369  0.0420
    1MOL      O   29   4.024   1.844   0.296  0.1979 -0.2561  0.1930
    1MOL      C   30   3.691   2.061   5.275  1.2080 -0.2862 -0.0179
    1MOL      C   31   4.585   2.428   5.152 -0.4453 -0.0546 -0.0729
    1MOL      F   32   4.382   2.477   5.046 -0.1749  0.0192 -0.3804
    1MOL      F   33   4.413   2.269   5.075 -0.2789  0.4391 -0.9165
    1MOL      C   34   4.026   1.826   0.440  0.2521  0.3352  0.1017
    1MOL      H   35   3.662   2.080   5.170 -0.6911  0.1486  0.5671
    1MOL      H   36   3.637   1.970   5.305  2.4451 -1.3909 -1.0956
    1MOL      C   37   3.655   2.176   5.362  0.3771  0.5017 -0.1560
    1MOL      F   38   4.638   2.383   5.270 -0.0295  0.0647 -0.1534
    1MOL      F   39   4.584   2.556   5.176 -0.2840 -0.1480  0.3332
    1MOL      S   40   4.698   2.362   5.025 -0.0083 -0.6035 -0.1292
    1MOL      F   41   4.142   1.869   0.498  0.1612  0.0752 -0.0209
    1MOL      F   42   4.006   1.695   0.479  0.0429  0.2493 -0.1227
    1MOL      C   43   3.920   1.911   0.505 -0.4442  0.7279 -0.5820
    1MOL      H   44   3.552   2.179   5.401  0.3643  1.2212 -0.2351
    1MOL      H   45   3.724   2.195   5.445  0.9755 -2.2637  0.0082
    1MOL      H   46   3.671   2.267   5.303  0.4740  0.9681  0.5789
    1MOL      N   47   4.837   2.426   5.029 -0.1735  0.0097  0.1533
    1MOL      O   48   4.684   2.220   5.046  0.4619 -0.2908  0.3687
    1MOL      O   49   4.625   2.412   4.911  0.0505 -0.2739  0.2324
    1MOL      F   50   3.921   1.895   0.640  0.1458  0.2900  0.4318
    1MOL      F   51   3.949   2.040   0.493  0.2200  0.8078 -0.4435
    1MOL      S   52   3.754   1.876   0.429  0.2250  0.3671  0.0049
    1MOL      S   53   4.959   2.333   5.053  0.3282  0.1795 -0.1451
    1MOL      N   54   3.735   1.726   0.410 -0.0524  0.4359  0.5647
    1MOL      O   55   3.743   1.964   0.313 -0.5858 -0.0301  0.6042
    1MOL      O   56   3.652   1.912   0.528  0.3651 -0.5639 -0.0573
    1MOL      O   57   4.935   2.198   5.003  0.2893  0.0241 -0.1708
    1MOL      O   58   5.089   2.393   5.024 -0.3323  0.0615 -0.4193
    1MOL      C   59   4.979   2.311   5.235  0.3580  0.1647  0.3871
    1MOL      S   60   3.618   1.685   0.321  0.3240  0.4407 -0.4500
    1MOL      F   61   4.882   2.246   5.301  0.0803  0.8328 -0.4830
    1MOL      F   62   4.990   2.431   5.287  0.1676  0.5735  0.2311
    1MOL      F   63   5.097   2.251   5.263 -0.2406 -0.2174 -0.1719
    1MOL      O   64   3.623   1.746   0.191  0.3224 -0.9659 -0.2096
    1MOL      O   65   3.493   1.720   0.378  0.1024  0.6812  0.8825
    1MOL      C   66   3.618   1.500   0.295 -0.2214  0.1542 -0.3147
    1MOL      F   67   3.606   1.444   0.415 -0.2198  0.6676 -0.1032
    1MOL      F   68   3.513   1.470   0.213  0.2105 -0.0964  0.2791
    1MOL      F   69   3.728   1.453   0.231  0.2101 -0.0091 -0.1532
    1MOL      O   70   5.221   2.941   0.309  0.1027 -0.0837  0.8650
    1MOL      C   71   5.244   2.890   0.182  0.1449 -0.0463  0.4504
    1MOL      C   72   5.171   2.763   0.157  0.9509  0.9134 -0.0547
    1MOL      O   73   5.328   2.939   0.106  0.1441  0.0629  0.3957
    1MOL      C   74   5.028   2.770   0.136  0.4417 -0.4546  0.0604
    1MOL      C   75   5.240   2.641   0.154 -0.1708 -0.8747  0.1628
    1MOL      C   76   4.965   2.640   0.122  0.0335 -1.0725  0.4611
    1MOL      C   77   4.940   2.902   0.118 -1.0858  0.1767  0.1545
    1MOL      C   78   5.173   2.515   0.143  0.4730 -0.8939 -0.0555
    1MOL      H   79   5.348   2.652   0.157 -0.1001 -1.8092  2.8122
    1MOL      C   80   5.031   2.518   0.131  0.3129 -0.2133  0.8316
    1MOL      H   81   4.861   2.654   0.094  0.9466  0.0921 -2.5044
    1MOL      F   82   4.943   2.993   0.219 -0.3035  0.5332  0.3884
    1MOL      F   83   4.812   2.865   0.112 -0.1351  0.4195  0.6286
    1MOL      C   84   4.971   2.987   5.443  0.2998 -0.0138 -0.2282
    1MOL      C   85   5.248   2.380   0.141 -0.7729 -0.3821 -0.6538
    1MOL      C   86   4.933   2.404   0.126  0.0251  0.1676 -0.6814
    1MOL      O   87   4.989   2.883   5.347 -0.0356  0.0706 -0.0997
    1MOL      F   88   4.862   3.069   5.421 -0.2512 -0.2501 -0.3558
    1MOL      F   89   5.081   3.065   0.004  0.0311 -0.2401 -0.1322
    1MOL      F   90   5.206   2.296   0.047  0.0188  0.1628 -0.8472
    1MOL      F   91   5.220   2.312   0.253 -0.1733  0.6042  0.2381
    1MOL      C   92   5.407   2.386   0.118 -0.3987 -0.2330 -0.6183
    1MOL      O   93   4.800   2.436   0.118  0.3570 -0.4561 -0.5769
    1MOL      O   94   4.961   2.289   0.135 -0.4054 -1.1571 -0.6409
    1MOL      C   95   4.973   2.917   5.209 -0.1189  0.5850 -0.1258
    1MOL      F   96   0.020   2.448   0.222  0.1110 -0.1954  0.4051
    1MOL      F   97   0.014   2.265   0.099 -0.3748  0.2724 -0.3193
    1MOL      O   98   5.423   2.459   5.448 -0.6029  0.7782 -0.2972
    1MOL      C   99   4.694   2.331   0.121 -0.2055 -0.1839 -0.1633
    1MOL      C  100   5.017   2.791   5.127 -0.3581 -0.0300  0.0086
    1MOL      F  101   5.039   3.029   5.172 -0.3251  0.0445  0.2315
    1MOL      F  102   4.844   2.942   5.188 -0.1349  0.2806  0.1475
    1MOL      C  103   0.106   2.505   5.408  0.0067 -0.0219  0.1481
    1MOL      H  104   4.696   2.272   0.029 -0.8092 -1.3290  0.5551
    1MOL      H  105   4.705   2.267   0.210  0.3973  1.7028  1.1572
    1MOL      C  106   4.561   2.418   0.130 -0.8429 -0.2004  0.1141
    1MOL      F  107   4.974   2.820   5.001  0.0237 -0.1214 -0.1096
    1MOL      F  108   4.939   2.691   5.173  0.1685 -0.0108 -0.1945
    1MOL      S  109   5.197   2.756   5.137  0.1000 -0.0367  0.0490
    1MOL      F  110   0.205   2.421   5.443 -0.3139 -0.0409 -0.2051
    1MOL      F  111   0.129   2.621   0.022 -0.0894 -0.4244  0.3015
    1MOL      C  112   0.109   2.527   5.253 -0.0419 -0.3366 -0.2300
    1MOL      H  113   4.542   2.464   0.227 -1.0576  0.9398 -0.4573
    1MOL      H  114   4.572   2.505   0.064 -0.2828 -0.6113 -0.3426
    1MOL      N  115   5.272   2.850   5.043 -1.0222  0.1946 -0.3803
    1MOL      O  116   5.236   2.756   5.279 -0.2376 -0.4476 -0.1392
    1MOL      O  117   5.195   2.627   5.073 -0.4449  0.4782  0.0422
    1MOL      F  118   0.027   2.625   5.224  0.3201  0.1761  0.3981
    1MOL      F  119   0.235   2.576   5.219 -0.0549  0.2330  0.0207
    1MOL      S  120   0.067   2.380   5.150  0.4738 -0.2479  0.2108
    1MOL      S  121   5.372   2.961   5.094 -0.3793  0.4220  0.1074
    1MOL      N  122   0.197   2.322   5.086  0.6566  0.2653 -0.1290
    1MOL      O  123   5.427   2.440   5.046  0.2719  0.3585 -0.0507
    1MOL      O  124   5.442   2.291   5.241 -0.2108 -0.0833 -0.2941
    1MOL      O  125   5.342   3.008   5.226 -0.3401  0.0295  0.6666
    1MOL      O  126   0.066   2.915   5.068 -0.0319  0.2553  0.1703
    1MOL      C  127   5.368   3.100   4.972 -0.1358 -0.1570 -0.2370
    1MOL      S  128   0.270   2.196   5.137  0.0947  0.3097  0.4068
    1MOL      F  129   5.251   3.163   4.961  0.4390  0.3384  0.1842
    1MOL      F  130   5.408   3.057   4.851 -0.2815  0.2942 -0.1710
    1MOL      F  131   0.010   3.196   5.011 -1.1949  0.5322 -0.2603
    1MOL      O  132   0.302   2.117   5.026  0.2151  0.6388  0.1036
    1MOL      O  133   0.208   2.120   5.248 -0.4280 -0.5454 -0.1160
    1MOL      C  134   0.443   2.244   5.182 -0.3042  0.2456  0.0842
    1MOL      F  135   0.503   2.332   5.092 -0.3025 -0.1088 -0.2049
    1MOL      F  136   0.444   2.306   5.298  0.0397 -0.3895 -0.8190
    1MOL      F  137   0.527   2.139   5.180  0.3366  0.5015 -0.0732
    1MOL      O  138   0.764   3.021   0.278 -0.2173  0.0216 -0.4115
    1MOL      C  139   0.720   3.026   0.402  0.5202  0.7205 -0.2793
    1MOL      C  140   0.575   3.009   0.425 -0.1181 -0.6478  0.0335
    1MOL      O  141   0.797   3.038   0.498 -0.2322  0.0991  0.5307
    1MOL      C  142   0.485   3.118   0.444 -0.1950 -1.3448 -0.4203
    1MOL      C  143   0.523   2.879   0.433  0.0957  0.0088 -0.3473
    1MOL      C  144   0.349   3.095   0.469  0.1651  0.4890  0.0210
    1MOL      C  145   0.533   3.262   0.454  0.7507  0.1571  0.1994
    1MOL      C  146   0.389   2.851   0.470  0.8146  0.7008 -0.3806
    1MOL      H  147   0.598   2.801   0.421 -1.1972 -1.2592 -0.3284
    1MOL      C  148   0.300   2.960   0.492 -0.2894  0.1955 -0.2275
    1MOL      H  149   0.285   3.176   0.501  0.2606  0.6900 -0.2933
    1MOL      F  150   0.652   3.264   0.510  0.2508 -0.2579  0.2432
    1MOL      F  151   0.463   3.338   0.542 -0.2211  0.1763 -0.6679
    1MOL      C  152   0.506   3.333   0.313 -0.4660 -0.2727 -1.0492
    1MOL      C  153   0.352   2.697   0.479 -0.2508  0.0975  0.1238
    1MOL      C  154   0.161   2.952   0.543  0.7263 -0.2206 -0.8702
    1MOL      O  155   0.362   3.343   0.297 -0.2615 -0.2501 -0.1852
    1MOL      F  156   0.563   3.455   0.317  0.7291  0.4554 -0.2761
    1MOL      F  157   0.570   3.266   0.211 -0.0567 -0.0216 -0.3202
    1MOL      F  158   0.244   2.681   0.564  0.3284  1.2456 -0.1800
    1MOL      F  159   0.450   2.628   0.542 -0.1205 -0.0642  0.5732
    1MOL      C  160   0.333   2.629   0.338  0.3456  0.5060  0.5430
    1MOL      O  161   0.080   2.870   0.472  0.0642 -0.2303  0.4567
    1MOL      O  162   0.115   3.023   0.634  0.9009  0.4505  0.3747
    1MOL      C  163   0.301   3.442   0.218  0.4355 -0.4240 -1.2740
    1MOL      F  164   0.203   2.655   0.302  0.4094 -0.1993 -0.5455
    1MOL      F  165   0.418   2.682   0.253 -0.5676  0.0126 -0.1777
    1MOL      O  166   0.341   2.483   0.350  0.3041 -0.3646  0.0636
    1MOL      C  167   5.376   2.881   0.474  0.1058  0.2905 -0.2682
    1MOL      C  168   0.154   3.406   0.185  0.0745 -0.6151 -0.2860
    1MOL      F  169   0.371   3.476   0.101 -0.2189  0.1723  0.1450
    1MOL      F  170   0.302   3.558   0.281 -0.2604 -0.2213  0.0695
    1MOL      C  171   0.461   2.413   0.311 -0.5388 -0.5319  0.3996
    1MOL      H  172   5.332   2.788   0.439  0.0258  0.0001  0.5853
    1MOL      H  173   5.359   2.900   0.581 -0.3289 -0.9720 -0.1176
    1MOL      C  174   5.322   2.999   0.391 -0.7431 -0.0540 -0.1803
    1MOL      F  175   0.097   3.489   0.095 -0.0072 -0.2206  0.1708
    1MOL      F  176   0.084   3.414   0.302  0.0213  1.0229 -0.2511
    1MOL      S  177   0.148   3.236   0.113  0.1535 -0.0771 -0.3144
    1MOL      F  178   0.580   2.461   0.353  0.3663 -0.1531  0.2216
    1MOL      F  179   0.471   2.415   0.176 -0.0941  0.2057  0.4675
    1MOL      C  180   0.443   2.264   0.351 -0.3189  0.0629  0.0769
    1MOL      H  181   5.276   3.078   0.452 -1.9836  0.5433 -1.8497
    1MOL      H  182   5.404   3.031   0.326  0.0536  0.5170  1.0938
    1MOL      N  183   0.264   3.196   0.025 -0.0605  0.3743  0.0227
    1MOL      O  184   0.136   3.144   0.221 -0.2072 -0.0966 -0.5281
    1MOL      O  185   0.021   3.225   0.040 -0.2541  0.1017 -0.0677
    1MOL      F  186   0.330   2.209   0.304 -0.2965  0.0951  0.3621
    1MOL      F  187   0.540   2.196   0.291 -0.0707  0.5155  0.0018
    1MOL      S  188   0.471   2.235   0.530  0.1135 -0.1764 -0.0530
    1MOL      S  189   0.263   3.054   5.418  0.0452 -0.1230 -0.1345
    1MOL      N  190   0.399   2.346   0.609  0.1793  0.4580  0.3344
    1MOL      O  191   0.611   2.252   0.543 -0.4683  0.4144  0.5754
    1MOL      O  192   0.436   2.100   0.555  0.2025  0.2647  0.1695
    1MOL      O  193   0.134   2.978   5.422 -0.2430 -0.2548  0.1169
    1MOL      O  194   0.322   3.056   5.287 -0.5169 -0.0964  0.1939
    1MOL      C  195   0.382   2.959   0.053  0.0370 -0.1166 -0.3864
    1MOL      S  196   0.288   2.314   0.715 -0.1215  0.0287  0.1332
    1MOL      F  197   0.334   2.934   0.177 -0.0866 -0.6196  0.2294
    1MOL      F  198   0.499   3.021   0.049  0.0888  0.0888 -0.0998
    1MOL      F  199   0.403   2.837   5.451  0.7400 -0.0476  0.2393
    1MOL      O  200   0.267   2.434   0.796  0.0995  0.0555  0.4393
    1MOL      O  201   0.299   2.187   0.784  0.1082 -0.1842 -0.1726
    1MOL      C  202   0.127   2.306   0.631 -0.1433  0.4420 -0.4910
    1MOL      F  203   0.105   2.409   0.556  0.3306 -0.3466 -0.4319
    1MOL      F  204   0.124   2.199   0.546 -0.4083 -0.4191 -0.4548
    1MOL      F  205   0.018   2.302   0.710 -0.8983  0.0595 -0.6198
    1MOL      O  206   1.511   2.527   5.262 -0.3551 -0.4390  0.2231
    1MOL      C  207   1.505   2.649   5.319 -0.2438 -0.8046 -0.0102
    1MOL      C  208   1.366   2.682   5.355  0.2556  0.1290  0.4086
    1MOL      O  209   1.594   2.725   5.351  0.1037  0.2346 -0.2785
    1MOL      C  210   1.296   2.624   0.010  0.5856  0.1582 -0.1740
    1MOL      C  211   1.315   2.795   5.287  0.2025 -0.5851  0.1252
    1MOL      C  212   1.168   2.676   0.040  0.1802  0.0440 -0.0703
    1MOL      C  213   1.351   2.503   0.093 -0.4077  0.0298  0.0693
    1MOL      C  214   1.186   2.850   5.315 -0.3499  0.3423 -0.6207
    1MOL      H  215   1.366   2.839   5.202 -0.2171  0.7291  0.5255
    1MOL      C  216   1.116   2.788   5.428 -0.3027  0.2745  0.3140
    1MOL      H  217   1.105   2.635   0.118 -1.1609  0.5218 -0.8829
    1MOL      F  218   1.391   2.401   0.025  0.1726  0.5294 -0.4357
    1MOL      F  219   1.244   2.450   0.161 -0.2653  0.1840  0.0124
    1MOL      C  220   1.456   2.541   0.204 -0.0656 -0.7617 -0.0883
    1MOL      C  221   1.136   2.961   5.223 -0.3127 -0.0380  0.3547
    1MOL      C  222   0.988   2.849   0.032 -0.5209 -0.7640 -0.6780
    1MOL      O  223   1.514   2.421   0.266 -0.3167 -0.3976  0.6563
    1MOL      F  224   1.556   2.613   0.151  0.2143 -0.0517 -0.0101
    1MOL      F  225   1.412   2.621   0.303 -0.7159 -0.4353 -0.2330
    1MOL      F  226   1.005   2.975   5.213  0.2938 -0.0510 -0.2000
    1MOL      F  227   1.169   2.933   5.095  0.1645 -0.2721 -0.0931
    1MOL      C  228   1.188   3.103   5.258  0.1275  0.3106 -0.3401
    1MOL      O  229   0.991   2.985   0.034  0.1880  0.1064  0.7643
    1MOL      O  230   0.903   2.784   0.082  0.1005 -0.0544 -0.5944
    1MOL      C  231   1.640   2.364   0.217  0.2985  0.1501  0.2174
    1MOL      F  232   1.296   3.131   5.188  0.3701  0.1253  0.4606
    1MOL      F  233   1.098   3.206   5.236 -0.0743 -0.1816  0.1360
    1MOL      O  234   1.223   3.090   5.399 -0.1212  0.4221 -0.3359
    1MOL      C  235   0.889   3.073   0.088  0.2091  0.5226 -0.2982
    1MOL      C  236   1.656   2.219   0.268  0.4423  0.7074 -0.0589
    1MOL      F  237   1.745   2.434   0.268  0.1111 -0.5005  0.3542
    1MOL      F  238   1.656   2.374   0.084 -0.0347  0.1222  0.4645
    1MOL      C  239   1.268   3.198   0.030  0.2154  0.0432  0.1468
    1MOL      H  240   0.918   3.175   0.059  0.3116  0.9695  1.3230
    1MOL      H  241   0.794   3.031   0.052  0.4070 -0.9564  0.8605
    1MOL      C  242   0.888   3.070   0.246 -0.5267 -0.4321  0.5882
    1MOL      F  243   1.637   2.213   0.405  0.3567 -0.2008 -0.2067
    1MOL      F  244   1.777   2.174   0.247 -0.6148 -0.0667  0.0080
    1MOL      S  245   1.539   2.098   0.199  0.1618  0.2191  0.1478
    1MOL      F  246   1.156   3.249   0.089 -0.8736 -0.2291  0.3799
    1MOL      F  247   1.321   3.300   5.409  0.3125  0.1364 -0.2848
    1MOL      C  248   1.362   3.143   0.137 -0.9450  0.1416 -0.8541
    1MOL      H  249   0.965   3.004   0.288  2.4671  2.0576 -0.7894
    1MOL      H  250   0.919   3.166   0.290 -1.9528  0.2834  0.0808
    1MOL      N  251   1.560   2.096   0.048 -0.0781 -0.2072 -0.3200
    1MOL      O  252   1.566   1.976   0.278 -0.3200  0.2236 -0.1641
    1MOL      O  253   1.405   2.137   0.237 -0.0081  0.1641  0.6166
    1MOL      F  254   1.383   3.245   0.234  0.0237  0.0842  0.1119
    1MOL      F  255   1.285   3.061   0.211  0.1774  0.1164  0.5012
    1MOL      S  256   1.517   3.067   0.087  0.3027 -0.0673  0.4617
    1MOL      S  257   1.539   1.967   5.419  0.3851  0.0238  0.2324
    1MOL      N  258   1.628   3.173   0.083 -0.6098 -0.2136 -0.0777
    1MOL      O  259   1.501   3.006   5.404  0.0608  0.1828 -0.2339
    1MOL      O  260   1.542   2.961   0.181  0.1732 -0.4144  0.0685
    1MOL      O  261   1.620   1.951   5.303  0.4825 -0.0237  0.3050
    1MOL      O  262   1.548   1.843   0.055  0.1545  0.0443  0.1065
    1MOL      C  263   1.376   1.968   5.341  0.6541  0.8584  0.5641
    1MOL      S  264   1.718   3.202   0.209  0.1945 -0.0554 -0.1463
    1MOL      F  265   1.342   1.845   5.296 -0.1441  0.5170  0.2593
    1MOL      F  266   1.367   2.060   5.242  0.2243 -0.3398  0.2461
    1MOL      F  267   1.274   1.990   5.429 -0.3148 -0.9467 -0.1417
    1MOL      O  268   1.858   3.184   0.172  0.6211  0.1844 -0.1677
    1MOL      O  269   1.683   3.134   0.333 -0.5782  0.0569 -0.5356
    1MOL      C  270   1.699   3.377   0.237  0.2444  0.2739 -0.0242
    1MOL      F  271   1.743   3.405   0.360 -0.2984  0.1250  0.5637
    1MOL      F  272   1.781   3.446   0.160 -0.0057  0.1769  0.2369
    1MOL      F  273   1.577   3.425   0.223 -0.2488  0.0444 -0.5014
    1MOL      O  274   1.105   1.799   4.796  0.1774 -0.3850  0.7126
    1MOL      C  275   1.078   1.935   4.797 -0.0514 -0.1495 -0.5756
    1MOL      C  276   1.193   2.023   4.839  0.0641  0.0112 -0.9713
    1MOL      O  277   0.965   1.985   4.799  0.0342  0.5180 -0.1353
    1MOL      C  278   1.321   2.030   4.768 -0.3500 -0.1971  0.6022
    1MOL      C  279   1.166   2.109   4.943 -0.3884 -0.2185 -0.2454
    1MOL      C  280   1.415   2.119   4.825 -0.8854  0.8926  0.3022
    1MOL      C  281   1.356   1.960   4.631  0.4076  0.5841 -0.0307
    1MOL      C  282   1.261   2.205   4.991 -0.5296 -0.0600 -0.0156
    1MOL      H  283   1.072   2.103   4.998 -0.7883  0.4438 -0.8415
    1MOL      C  284   1.384   2.205   4.935 -0.4984  0.1106 -0.0482
    1MOL      H  285   1.513   2.123   4.778 -0.8668 -1.4872  0.0981
    1MOL      F  286   1.337   1.825   4.647 -0.1793 -0.0494  0.8329
    1MOL      F  287   1.491   1.973   4.608 -0.1750 -0.3545 -0.1119
    1MOL      C  288   1.269   2.018   4.518  0.0486 -0.1434 -0.4158
    1MOL      C  289   1.204   2.303   5.101 -0.6381 -0.0822  0.3970
    1MOL      C  290   1.496   2.289   4.986 -0.3865 -0.4930 -0.0721
    1MOL      O  291   1.310   2.149   4.475 -0.5263 -0.0898  0.6117
    1MOL      F  292   1.276   1.939   4.410  0.4122  0.0970  0.1040
    1MOL      F  293   1.137   2.015   4.545 -0.6868  0.5585  0.2671
    1MOL      F  294   1.289   2.316   5.207 -0.1614  0.0778  0.5001
    1MOL      F  295   1.105   2.244   5.172 -0.2840  0.0357  0.3427
    1MOL      C  296   1.146   2.442   5.061 -0.6549 -0.5320  0.2381
    1MOL      O  297   1.527   2.255   5.111 -0.0139  0.1612 -0.1229
    1MOL      O  298   1.559   2.372   4.921 -0.7113 -0.0916  0.1429
    1MOL      C  299   1.289   2.274   4.548 -0.0371  1.3012 -0.3089
    1MOL      F  300   1.136   2.521   5.167  0.1815 -0.2353  0.1022
    1MOL      F  301   1.231   2.503   4.981 -0.2937  0.5022 -0.0994
    1MOL      O  302   1.021   2.407   4.991  0.1987 -0.7091 -0.8264
    1MOL      C  303   1.636   2.320   5.189 -0.1798  0.0531  0.0700
    1MOL      C  304   1.248   2.379   4.441  0.6948  0.0366  0.0493
    1MOL      F  305   1.394   2.316   4.618 -0.1179 -0.0343  0.0247
    1MOL      F  306   1.191   2.257   4.648 -0.1163 -0.0425  0.3815
    1MOL      C  307   0.972   2.511   4.907 -0.2017  0.3286  0.0830
    1MOL      H  308   1.637   2.280   5.291  0.0581 -1.3063 -0.4539
    1MOL      H  309   1.729   2.285   5.143 -1.0233 -1.4437 -0.5325
    1MOL      C  310   1.631   2.473   5.201 -0.5205  0.1687 -0.2078
    1MOL      F  311   1.164   2.469   4.493  0.5418  0.5957  0.1950
    1MOL      F  312   1.167   2.316   4.354  0.0455  0.1088 -0.4278
    1MOL      S  313   1.385   2.447   4.348  0.2033 -0.5097 -0.5963
    1MOL      F  314   1.040   2.513   4.785  0.2646  0.4104  0.0682
    1MOL      F  315   0.983   2.634   4.960  0.1811 -0.1629 -0.5271
    1MOL      C  316   0.817   2.490   4.887  0.1269  0.1838  0.3046
    1MOL      H  317   1.721   2.490   5.262 -0.3966 -2.8340  0.5265
    1MOL      H  318   1.646   2.522   5.104 -1.5995 -1.8315 -1.4279
    1MOL      N  319   1.487   2.353   4.298  0.3950 -0.7035 -0.6881
    1MOL      O  320   1.321   2.513   4.235  0.0691 -0.4182 -0.0036
    1MOL      O  321   1.447   2.545   4.432  0.4992 -0.4203 -0.2193
    1MOL      F  322   0.749   2.521   4.994  0.4850 -0.5672  0.2507
    1MOL      F  323   0.776   2.571   4.788 -0.1288 -0.6310  0.0979
    1MOL      S  324   0.776   2.322   4.844 -0.0054 -0.0164  0.1539
    1MOL      S  325   1.615   2.416   4.228  0.0641  0.0265  0.6478
    1MOL      N  326   0.630   2.313   4.802  0.1700 -0.0502  0.0061
    1MOL      O  327   0.797   2.243   4.968  0.2522  0.0521  0.3572
    1MOL      O  328   0.863   2.283   4.734 -0.1346 -0.5147  0.6737
    1MOL      O  329   1.573   2.527   4.140  0.9268  0.4394  0.0351
    1MOL      O  330   1.705   2.480   4.322 -0.1871 -0.4933  0.0275
    1MOL      C  331   1.703   2.293   4.125  0.3884  0.6589  0.2218
    1MOL      S  332   0.559   2.180   4.762 -0.1891 -0.0537  0.3309
    1MOL      F  333   1.754   2.185   4.193  0.2792  0.2066 -0.6754
    1MOL      F  334   1.808   2.348   4.063  0.7968 -0.2099 -0.0983
    1MOL      F  335   1.627   2.235   4.032 -0.2032  0.5716 -0.0508
    1MOL      O  336   0.416   2.180   4.778 -0.2523 -0.5272 -0.2510
    1MOL      O  337   0.629   2.062   4.820 -0.0929  0.8078 -0.0509
    1MOL      C  338   0.581   2.135   4.584 -0.7668 -0.4295  0.2764
    1MOL      F  339   0.528   2.235   4.510 -0.1147  0.2237 -0.0346
    1MOL      F  340   0.711   2.121   4.547 -0.2932 -0.2902 -0.0040
    1MOL      F  341   0.517   2.019   4.551  0.7892  0.3842 -0.1116
    1MOL      O  342   1.337   1.185   4.108 -0.3403  0.5662  0.1897
    1MOL      C  343   1.364   1.319   4.117 -0.1465 -0.4718  0.3041
    1MOL      C  344   1.282   1.390   4.218  0.1170 -0.1131 -0.4301
    1MOL      O  345   1.443   1.381   4.048  0.1946  1.0597  0.5100
    1MOL      C  346   1.335   1.470   4.324  0.1746 -0.5074  0.3366
    1MOL      C  347   1.145   1.390   4.196  0.9290  0.3932  0.1812
    1MOL      C  348   1.244   1.560   4.390 -0.7919 -0.6747  0.3259
    1MOL      C  349   1.471   1.461   4.382  0.2233 -0.1689  0.2573
    1MOL      C  350   1.053   1.470   4.264  0.2215  0.9750 -0.1644
    1MOL      H  351   1.101   1.319   4.127  2.9449 -0.1770 -0.5263
    1MOL      C  352   1.104   1.564   4.353 -0.2687 -0.3429 -0.6990
    1MOL      H  353   1.276   1.634   4.463 -0.8288  1.3753 -1.6721
    1MOL      F  354   1.543   1.353   4.342  0.1167  0.2054  0.3540
    1MOL      F  355   1.456   1.443   4.516 -0.1183 -0.4511 -0.6789
    1MOL      C  356   1.569   1.584   4.368 -0.3111  0.4478 -0.7441
    1MOL      C  357   0.901   1.448   4.242 -0.1871 -0.4696  0.4825
    1MOL      C  358   1.015   1.667   4.420  0.3581 -0.2305 -0.4379
    1MOL      O  359   1.560   1.641   4.227 -0.0919  0.2486 -0.7019
    1MOL      F  360   1.533   1.674   4.461 -0.1019 -0.3265  0.2003
    1MOL      F  361   1.695   1.549   4.408  0.5189  0.6071  0.2679
    1MOL      F  362   0.819   1.490   4.346  0.0128 -0.0075 -0.4615
    1MOL      F  363   0.881   1.321   4.227  0.1825  0.0345  0.2846
    1MOL      C  364   0.847   1.516   4.110  0.5267  0.3280  0.2544
    1MOL      O  365   0.995   1.635   4.551 -0.0351 -0.3572 -0.1725
    1MOL      O  366   0.995   1.779   4.370  0.5253  0.4243  0.7564
    1MOL      C  367   1.598   1.779   4.216  0.1656  0.6726 -0.1104
    1MOL      F  368   0.717   1.479   4.069 -0.9204  0.3161 -0.5123
    1MOL      F  369   0.834   1.652   4.128 -0.1834 -0.0922  0.0475
    1MOL      O  370   0.941   1.473   4.004  0.4743  0.6862 -0.2034
    1MOL      C  371   0.920   1.719   4.634  0.3273  0.1983 -0.8288
    1MOL      C  372   1.599   1.822   4.072  0.1517  0.2112 -0.0892
    1MOL      F  373   1.721   1.785   4.270  0.1563 -0.6878  0.1370
    1MOL      F  374   1.522   1.863   4.282 -0.1579 -0.3951 -0.4018
    1MOL      C  375   0.942   1.547   3.882  0.3228 -0.7799 -0.0537
    1MOL      H  376   0.910   1.823   4.600 -0.9039  0.6642  0.8517
    1MOL      H  377   0.823   1.668   4.641  0.2513  0.5285  0.9330
    1MOL      C  378   0.992   1.708   4.778  0.1374  0.2422  0.9900
    1MOL      F  379   1.695   1.748   4.006 -0.4265 -0.1948  0.6843
    1MOL      F  380   1.636   1.950   4.060 -0.4115  0.4791 -0.1398
    1MOL      S  381   1.454   1.795   3.977  0.5294  0.2341 -0.7691
    1MOL      F  382   0.816   1.571   3.841 -0.2913 -0.1847 -0.1415
    1MOL      F  383   0.997   1.454   3.795  0.4534 -0.0590 -0.1742
    1MOL      C  384   1.017   1.686   3.889 -0.0605 -0.5804  0.2816
    1MOL      H  385   0.909   1.724   4.847  0.5084  0.4775  1.3856
    1MOL      H  386   1.030   1.607   4.797 -0.1574 -0.1753 -0.5864
    1MOL      N  387   1.338   1.872   4.050 -0.1380  0.6030 -0.1813
    1MOL      O  388   1.501   1.856   3.854 -0.0660  0.3054 -0.0665
    1MOL      O  389   1.441   1.648   3.965  0.4627  0.5102  0.2557
    1MOL      F  390   0.934   1.795   3.870  0.0094 -0.1022  0.6190
    1MOL      F  391   1.079   1.709   4.007  0.0292 -0.4165  0.2489
    1MOL      S  392   1.142   1.713   3.746  0.6808  0.2411 -0.1595
    1MOL      S  393   1.323   2.028   4.044 -0.0796  0.0806  0.0419
    1MOL      N  394   1.222   1.849   3.742 -0.1728  0.7915  0.2084
    1MOL      O  395   1.064   1.687   3.623  0.3462 -0.3133  0.2802
    1MOL      O  396   1.238   1.617   3.788 -0.0673  0.4178  0.3739
    1MOL      O  397   1.368   2.087   4.167  0.3392  0.1356  0.7184
    1MOL      O  398   1.388   2.087   3.925  0.7716  0.1105  0.0348
    1MOL      C  399   1.140   2.076   4.057 -0.1507 -0.1298  0.6023
    1MOL      S  400   1.252   1.924   3.607  0.0405 -0.3967  0.0376
    1MOL      F  401   1.127   2.206   4.094 -0.1589  0.2008 -0.4357
    1MOL      F  402   1.074   2.006   4.150  0.7847  0.0322 -0.7989
    1MOL      F  403   1.084   2.069   3.940  0.3042 -0.6225 -0.4130
    1MOL      O  404   1.239   1.843   3.483 -0.7175 -0.3393 -0.4290
    1MOL      O  405   1.382   1.988   3.621  0.1076  0.6212 -0.1931
    1MOL      C  406   1.129   2.057   3.587  0.0232 -0.3812 -0.4066
    1MOL      F  407   1.163   2.157   3.670 -0.1587 -0.1177  0.3049
    1MOL      F  408   1.151   2.101   3.459  0.3152 -0.1639  0.3596
    1MOL      F  409   0.998   2.033   3.608  0.0998  0.3997  0.2547
    1MOL      O  410   1.764   0.589   3.391  0.0763  0.1844  0.8685
    1MOL      C  411   1.641   0.574   3.444 -0.3857 -0.3007  0.8935
    1MOL      C  412   1.621   0.648   3.571  0.6424  0.4376 -0.1471
    1MOL      O  413   1.552   0.499   3.397  0.0404 -0.6277  0.0612
    1MOL      C  414   1.549   0.767   3.582  0.0347 -0.7717  0.0722
    1MOL      C  415   1.688   0.591   3.682 -0.1453  1.2646 -0.0733
    1MOL      C  416   1.537   0.822   3.710  0.3587 -0.4800 -0.0502
    1MOL      C  417   1.492   0.832   3.453 -0.2203  0.4764  0.3687
    1MOL      C  418   1.686   0.654   3.808  0.1691  0.1133  0.0630
    1MOL      H  419   1.743   0.499   3.662 -0.7280  0.7376  0.7145
    1MOL      C  420   1.606   0.770   3.821  0.4396  0.1557 -0.1251
    1MOL      H  421   1.469   0.907   3.716  1.5938  0.8286 -3.5993
    1MOL      F  422   1.572   0.829   3.348 -0.2826 -0.1366  0.3045
    1MOL      F  423   1.479   0.962   3.476  0.1455 -0.2231  0.2563
    1MOL      C  424   1.341   0.788   3.418  0.0035  0.2556 -0.0983
    1MOL      C  425   1.766   0.589   3.921 -0.5606 -0.0267 -0.1605
    1MOL      C  426   1.585   0.845   3.951 -0.6169 -0.4664  0.2535
    1MOL      O  427   1.318   0.818   3.273 -0.0432 -0.4582 -0.4536
    1MOL      F  428   1.330   0.657   3.445  0.4221 -0.3445  0.4503
    1MOL      F  429   1.240   0.852   3.489  0.2212 -0.8312 -0.2117
    1MOL      F  430   1.856   0.664   3.990 -0.1618  0.4520  0.3749
    1MOL      F  431   1.851   0.497   3.868  0.0934  0.4778 -0.2003
    1MOL      C  432   1.671   0.520   4.018  0.1491 -0.0274  0.2257
    1MOL      O  433   1.455   0.879   3.960 -0.4475 -0.3663 -0.8662
    1MOL      O  434   1.672   0.866   4.039  0.3863 -0.1887  0.4537
    1MOL      C  435   1.201   0.784   3.197 -0.5719  0.1745  0.1574
    1MOL      F  436   1.744   0.445   4.108  0.2078  0.0563 -0.2224
    1MOL      F  437   1.605   0.602   4.098 -0.0226 -0.3652 -0.2935
    1MOL      O  438   1.578   0.448   3.934  0.5681  0.1959 -0.2533
    1MOL      C  439   1.409   0.948   4.078  0.0674  0.6836  0.2293
    1MOL      C  440   1.229   0.801   3.044  0.4159 -0.4757 -0.0748
    1MOL      F  441   1.096   0.862   3.232 -1.0487  0.0815 -0.9021
    1MOL      F  442   1.153   0.661   3.229 -0.1982 -0.0929  0.6690
    1MOL      C  443   1.448   0.402   3.982 -0.0834  0.6434  1.1246
    1MOL      H  444   1.301   0.932   4.086  0.3089 -0.2599  1.8015
    1MOL      H  445   1.450   0.900   4.168  0.5485 -2.3340 -1.5458
    1MOL      C  446   1.442   1.097   4.073  0.0812 -0.3154 -0.6913
    1MOL      F  447   1.291   0.922   3.031 -0.4655  0.2696  0.2901
    1MOL      F  448   1.109   0.814   2.979  0.1505  0.3311  0.5493
    1MOL      S  449   1.330   0.667   2.980  0.1746 -0.4241 -0.2317
    1MOL      F  450   1.354   0.500   3.974 -0.4058 -0.1844  0.1508
    1MOL      F  451   1.446   0.380   4.114 -0.1408  0.1220 -0.0692
    1MOL      C  452   1.398   0.273   3.909 -0.5784  0.5279  0.5830
    1MOL      H  453   1.523   1.101   4.148 -0.6457  0.0124  0.0894
    1MOL      H  454   1.489   1.120   3.976  1.7207 -0.0030  0.1470
    1MOL      N  455   1.257   0.536   2.994 -0.2292 -0.8442 -0.1610
    1MOL      O  456   1.323   0.692   2.837 -0.3874  0.6333  0.8235
    1MOL      O  457   1.462   0.668   3.037  0.7127 -0.0449 -0.0781
    1MOL      F  458   1.486   0.175   3.939  0.4536 -0.1323  0.7637
    1MOL      F  459   1.288   0.226   3.971 -0.2570 -0.4428  0.5099
    1MOL      S  460   1.359   0.297   3.728 -0.2754  0.1429  0.2225
    1MOL      S  461   1.328   0.404   3.027 -0.2839  0.0343  0.2088
    1MOL      N  462   1.226   0.369   3.712 -0.2653 -0.4611 -0.0056
    1MOL      O  463   1.348   0.159   3.677  0.3939  0.1531 -0.0359
    1MOL      O  464   1.453   0.376   3.655 -0.2576 -0.0102  0.0572
    1MOL      O  465   1.455   0.391   2.957  0.9091  0.6069  0.7042
    1MOL      O  466   1.351   0.392   3.172 -0.8403 -0.1964 -0.1006
    1MOL      C  467   1.215   0.268   2.991  0.3233  0.0536  0.2130
    1MOL      S  468   1.156   0.351   3.576 -0.0110  0.1101 -0.1525
    1MOL      F  469   1.167   0.257   2.868 -0.4123  0.0296 -0.1407
    1MOL      F  470   1.111   0.271   3.076 -0.0800  0.7957  0.2091
    1MOL      F  471   1.276   0.143   3.009  0.0289  0.2177  0.0219
    1MOL      O  472   1.088   0.224   3.578 -0.0023  0.1970 -1.0167
    1MOL      O  473   1.246   0.362   3.462  0.4199  0.0073  0.4458
    1MOL      C  474   1.035   0.494   3.576 -0.1997  0.6411  0.3527
    1MOL      F  475   0.925   0.446   3.643  1.1339  0.7993  0.2634
    1MOL      F  476   1.088   0.610   3.628 -0.0218 -0.1146 -0.4310
    1MOL      F  477   0.998   0.517   3.450  0.3045 -0.4626 -0.1776
    1MOL      O  478   2.179   5.311   3.566  0.0682 -0.4361 -0.0573
    1MOL      C  479   2.163   5.296   3.432 -0.4445  0.7651 -0.7833
    1MOL      C  480   2.124   5.420   3.356  0.8162 -0.0768  0.2623
    1MOL      O  481   2.180   5.184   3.385 -0.1625 -0.3735 -0.0367
    1MOL      C  482   2.066   5.422   3.224 -0.8079  0.3586  0.5954
    1MOL      C  483   2.132   0.098   3.422 -0.2276  0.1006  0.3490
    1MOL      C  484   2.020   0.096   3.170 -0.0750 -1.0751 -0.2078
    1MOL      C  485   2.020   5.299   3.140  0.7649 -0.0824  0.4778
    1MOL      C  486   2.089   0.222   3.366  0.3297 -0.9597 -0.1003
    1MOL      H  487   2.165   0.098   3.525  0.0531  0.0277  0.2594
    1MOL      C  488   2.033   0.219   3.238  0.2273 -0.0955 -0.0857
    1MOL      H  489   1.960   0.106   3.080  2.2991  0.1589 -1.6933
    1MOL      F  490   2.107   5.196   3.147 -0.3995  0.1860  0.1276
    1MOL      F  491   2.015   5.323   3.009 -0.3475  0.0587  0.4433
    1MOL      C  492   1.883   5.242   3.189  0.3999  0.1581 -0.4325
    1MOL      C  493   2.113   0.353   3.451 -0.3730 -0.4962  0.2983
    1MOL      C  494   1.965   0.340   3.184  0.3241  0.3947 -0.0763
    1MOL      O  495   1.783   5.343   3.195  0.0181 -0.2340  0.7209
    1MOL      F  496   1.836   5.144   3.106  0.1016 -0.2441  0.1029
    1MOL      F  497   1.896   5.187   3.309  0.3597 -0.2709  0.1834
    1MOL      F  498   2.034   0.348   3.557 -0.0257  0.4363  0.1457
    1MOL      F  499   2.072   0.468   3.385  0.0111  0.3643 -0.4181
    1MOL      C  500   2.260   0.379   3.495  0.3755  0.3353 -0.3397
    1MOL      O  501   1.842   0.342   3.225  0.4057  0.1273 -0.6094
    1MOL      O  502   2.012   0.419   3.106  0.4700  0.1535  0.0407
    1MOL      C  503   1.694   5.361   3.307 -0.0159 -0.5213  1.2571
    1MOL      F  504   2.323   0.275   3.551  0.2446 -0.0004  0.1139
    1MOL      F  505   2.331   0.406   3.384  0.2481 -0.0687  0.6546
    1MOL      O  506   2.266   0.493   3.585  0.8128 -0.5908 -0.6855
    1MOL      C  507   1.750   0.441   3.179  0.1998 -0.1577 -0.1048
    1MOL      C  508   1.575   5.446   3.257  0.5694 -0.5362 -0.1982
    1MOL      F  509   1.770   5.428   3.399  0.0817 -0.0548 -0.0024
    1MOL      F  510   1.651   5.242   3.356  0.2798 -0.3307  0.3886
    1MOL      C  511   2.291   0.477   3.729  0.2735 -0.1761 -0.1811
    1MOL      H  512   1.766   0.458   3.071 -0.9765  2.9200  0.1588
    1MOL      H  513   1.649   0.401   3.192  1.0767 -2.5233 -0.4130
    1MOL      C  514   1.774   0.576   3.243 -0.2430  0.5845 -0.6697
    1MOL      F  515   1.509   5.366   3.177 -0.0190  0.0428 -0.4512
    1MOL      F  516   1.620   0.100   3.178  0.1795  0.1640 -0.7682
    1MOL      S  517   1.459   0.067   3.380 -0.1917  0.1959  0.3388
    1MOL      F  518   2.413   0.456   3.771 -0.0391 -0.7941  0.0382
    1MOL      F  519   2.217   0.370   3.781 -0.2614 -0.2087  0.2140
    1MOL      C  520   2.243   0.612   3.791 -0.5075  0.5699  0.2589
    1MOL      H  521   1.876   0.611   3.220  0.2953 -0.6432 -0.1670
    1MOL      H  522   1.706   0.646   3.193 -0.8557 -0.1643 -0.8800
    1MOL      N  523   1.323   0.102   3.314  0.2243  0.3585 -0.0527
    1MOL      O  524   1.449   5.412   3.484 -0.2979 -0.6079  0.0570
    1MOL      O  525   1.524   0.194   3.407 -0.1507 -0.3500 -0.5668
    1MOL      F  526   2.116   0.628   3.752  0.0735  0.4741 -0.2728
    1MOL      F  527   2.240   0.603   3.925 -0.3059  0.4871 -0.3453
    1MOL      S  528   2.341   0.752   3.732 -0.1451  0.3306 -0.1078
    1MOL      S  529   1.195   0.021   3.344  0.8266  0.0083 -0.2037
    1MOL      N  530   2.349   0.786   3.584  0.7114 -0.9653  0.3022
    1MOL      O  531   2.480   0.735   3.791 -0.2202 -0.0283  0.0373
    1MOL      O  532   2.291   0.864   3.808  0.6480 -0.2922  0.0683
    1MOL      O  533   1.184   5.421   3.483  0.6292  0.2112  0.1824
    1MOL      O  534   1.076   0.090   3.300  0.3553 -0.5148  0.4282
    1MOL      C  535   1.209   5.306   3.258 -0.4545 -0.8039  0.7991
    1MOL      S  536   2.452   0.895   3.538  0.2373  0.3145 -0.4895
    1MOL      F  537   1.307   5.230   3.307  0.4093 -0.5392 -0.0231
    1MOL      F  538   1.229   5.318   3.126  0.2838  0.3848  0.7992
    1MOL      F  539   1.100   5.230   3.268  0.4530 -0.1813  0.1108
    1MOL      O  540   2.478   0.982   3.651  0.3372 -0.5777  0.0777
    1MOL      O  541   2.415   0.960   3.411  0.1130  0.3375 -0.2333
    1MOL      C  542   2.610   0.814   3.492 -0.4216  0.7688  0.3924
    1MOL      F  543   2.689   0.774   3.597 -0.0967  0.5655 -0.2342
    1MOL      F  544   2.586   0.715   3.406  0.1558 -0.3366  0.1201
    1MOL      F  545   2.690   0.892   3.421  0.0959  0.2077 -0.8907
    1MOL      O  546   2.699   0.469   3.909  0.4442  0.6208 -0.4104
    1MOL      C  547   2.682   0.348   3.980 -0.1426 -0.3883 -0.9247
    1MOL      C  548   2.565   0.267   3.937  0.3813 -0.4480 -0.3977
    1MOL      O  549   2.746   0.323   4.089  0.1793 -0.4990  0.1326
    1MOL      C  550   2.584   0.166   3.845 -0.3643  0.0872  0.3954
    1MOL      C  551   2.445   0.271   4.013 -0.0543  0.5503  0.2981
    1MOL      C  552   2.468   0.085   3.818 -0.6456 -0.0902 -0.3058
    1MOL      C  553   2.723   0.137   3.774 -0.8335 -0.1262 -0.2290
    1MOL      C  554   2.336   0.184   3.994 -0.6187  0.5350 -0.5953
    1MOL      H  555   2.451   0.343   4.095  3.0459 -1.7192  2.1923
    1MOL      C  556   2.347   0.093   3.887  0.3332  0.1535 -0.3978
    1MOL      H  557   2.477   0.004   3.746  0.7994 -0.3771  0.1843
    1MOL      F  558   2.812   0.238   3.781 -0.2841 -0.0258  0.2361
    1MOL      F  559   2.706   0.118   3.640 -0.7956  0.1339 -0.8730
    1MOL      C  560   2.790   0.008   3.834 -0.4596 -0.1618 -0.6971
    1MOL      C  561   2.214   0.208   4.089 -0.3108  0.6022  0.2700
    1MOL      C  562   2.239   5.443   3.850 -0.0339 -0.3042 -0.3723
    1MOL      O  563   2.693   5.349   3.828  0.5063 -0.3651 -0.5384
    1MOL      F  564   2.902   5.423   3.762  0.5328  0.6657  0.2409
    1MOL      F  565   2.822   0.037   3.960  0.1961  0.3513 -0.3253
    1MOL      F  566   2.113   0.216   4.008 -0.0409 -0.0005 -0.4624
    1MOL      F  567   2.207   0.328   4.152  0.1996  0.7592  0.7148
    1MOL      C  568   2.201   0.094   4.194 -0.1926 -0.6439 -0.4873
    1MOL      O  569   2.283   5.314   3.855 -0.7820 -0.2691 -0.0698
    1MOL      O  570   2.133   0.037   3.807  0.4388  0.6588  0.0397
    1MOL      C  571   2.718   5.225   3.901  0.1159 -0.4625 -0.4399
    1MOL      F  572   2.124   5.439   4.151 -0.1460  0.0671  0.2430
    1MOL      F  573   2.318   0.042   4.214 -0.0796  0.2767 -0.2746
    1MOL      O  574   2.141   0.150   4.307 -0.0272  0.1282  0.1041
    1MOL      C  575   2.201   5.213   3.794  0.0514  0.2156  0.1640
    1MOL      C  576   2.598   5.126   3.877 -0.1088  1.2569 -0.0002
    1MOL      F  577   2.747   5.246   4.034 -0.1185  0.6948  0.2148
    1MOL      F  578   2.822   5.165   3.851  0.1257 -0.1933 -0.0681
    1MOL      C  579   2.180   0.115   4.440  0.2383 -0.7884  0.5873
    1MOL      H  580   2.223   5.118   3.845 -0.0743  1.0172  1.7583
    1MOL      H  581   2.095   5.223   3.821 -0.1135  1.6620 -0.9823
    1MOL      C  582   2.231   5.206   3.641 -0.8741  0.5053  0.2508
    1MOL      F  583   2.558   5.140   3.751  0.0167 -0.1060 -0.1445
    1MOL      F  584   2.493   5.174   3.952  0.4910  0.0748 -0.0702
    1MOL      S  585   2.644   4.952   3.918 -0.4730 -0.2209  0.0329
    1MOL      F  586   2.315   0.133   4.464  0.3668  0.1767 -0.4306
    1MOL      F  587   2.162   5.421   4.456 -0.1642  0.3344 -0.3588
    1MOL      C  588   2.095   0.203   4.542  0.1130 -0.3330  0.3125
    1MOL      H  589   2.340   5.208   3.632 -0.9159 -0.2124 -0.4534
    1MOL      H  590   2.201   5.112   3.594 -0.0111  0.5148 -0.3192
    1MOL      N  591   2.741   4.891   3.810 -0.4035 -0.6622  0.2085
    1MOL      O  592   2.705   4.957   4.049 -0.0087  0.6626  1.2548
    1MOL      O  593   2.512   4.893   3.920 -0.1499 -0.5841 -0.0890
    1MOL      F  594   1.962   0.182   4.520  0.0667  0.3004 -0.4764
    1MOL      F  595   2.114   0.152   4.663 -0.0244  0.2263 -0.2437
    1MOL      S  596   2.137   0.382   4.544  0.4629  0.2075  0.4385
    1MOL      S  597   2.701   4.852   3.669  0.4177  0.3216 -0.1448
    1MOL      N  598   2.056   0.457   4.648  0.0005  0.9633 -0.0164
    1MOL      O  599   2.094   0.428   4.410  0.0632  0.1935  0.4294
    1MOL      O  600   2.281   0.385   4.559 -0.0425  0.2014 -0.1334
    1MOL      O  601   2.762   4.720   3.644 -0.1680 -0.1957 -0.6132
    1MOL      O  602   2.561   4.864   3.633  0.2796 -0.5223 -0.2499
    1MOL      C  603   2.802   4.940   3.548  0.5619 -0.1599 -0.6638
    1MOL      S  604   2.117   0.482   4.790  0.1184 -0.2019  0.1893
    1MOL      F  605   2.799   4.873   3.424 -0.8330 -0.2627 -0.2796
    1MOL      F  606   2.932   4.939   3.589 -0.2211 -0.2708 -0.0597
    1MOL      F  607   2.776   5.073   3.537 -0.1032 -0.5105 -0.5666
    1MOL      O  608   2.125   0.628   4.814 -0.2095  0.4382 -0.2318
    1MOL      O  609   2.239   0.411   4.820  0.3322  0.6216 -0.4072
    1MOL      C  610   1.980   0.432   4.908 -0.4607 -0.2379  0.0193
    1MOL      F  611   1.879   0.522   4.912  0.1803  0.2433 -0.1108
    1MOL      F  612   1.940   0.306   4.875 -0.2405  0.3080  0.3037
    1MOL      F  613   2.032   0.429   5.031  0.4940 -0.6861 -0.2117
    1MOL      H  614   3.139   0.372   4.736 -0.1275 -0.1766 -0.5216
    1MOL      O  615   3.205   0.414   4.794 -0.5297 -0.0220 -0.1682
    1MOL      C  616   3.269   0.478   4.697  0.1120 -0.7847  0.7406
    1MOL      C  617   3.212   0.469   4.558 -0.3499 -0.3727  0.4134
    1MOL      O  618   3.373   0.534   4.726 -0.4296 -0.0941  0.8168
    1MOL      C  619   3.167   0.579   4.489  0.0599  0.6973 -0.3574
    1MOL      C  620   3.226   0.346   4.488 -0.3981  0.5661  0.4232
    1MOL      C  621   3.142   0.570   4.350  0.6353  0.7282  0.4029
    1MOL      C  622   3.170   0.725   4.538 -0.1031 -0.4295 -0.0674
    1MOL      C  623   3.178   0.333   4.355  0.6478 -0.5144  0.4868
    1MOL      H  624   3.259   0.260   4.546  1.8840  0.1268 -1.4493
    1MOL      C  625   3.125   0.448   4.284  0.4631  0.0462 -0.1608
    1MOL      H  626   3.139   0.662   4.293  0.1208 -0.1464 -1.0180
    1MOL      F  627   3.139   0.736   4.669 -0.8136  0.0635  0.4131
    1MOL      F  628   3.056   0.789   4.487  0.1262 -0.3288 -0.1921
    1MOL      C  629   3.288   0.821   4.504 -0.0132 -0.4682  0.4374
    1MOL      C  630   3.149   0.186   4.303 -0.0913  0.2188  0.3805
    1MOL      C  631   3.093   0.445   4.141  0.0075  0.0452  0.2175
    1MOL      O  632   3.335   0.803   4.364  0.2376 -0.2131 -0.4235
    1MOL      F  633   3.255   0.951   4.523 -0.7287  0.0894 -0.1673
    1MOL      F  634   3.388   0.784   4.588  0.2152 -0.1363 -0.3773
    1MOL      F  635   3.265   0.137   4.259 -0.0512 -0.6355 -0.0177
    1MOL      F  636   3.054   0.183   4.205  0.5996 -0.0952 -0.6074
    1MOL      C  637   3.095   0.095   4.415  0.0417 -0.1167  0.2488
    1MOL      O  638   2.972   0.493   4.104 -0.0717 -0.0364  0.1075
    1MOL      O  639   3.169   0.398   4.056  0.4256 -0.6371  0.3302
    1MOL      C  640   3.453   0.862   4.312 -0.5639 -0.2037 -0.0449
    1MOL      F  641   3.024   5.432   4.358 -0.2484 -0.0162  0.2652
    1MOL      F  642   3.196   0.040   4.484 -0.4864  0.1169  0.0127
    1MOL      O  643   3.004   0.178   4.497 -0.3716  0.4373 -0.1827
    1MOL      C  644   2.941   0.516   3.963  0.2044 -0.2700 -0.3869
    1MOL      C  645   3.475   0.845   4.160  0.6386 -0.1093 -0.1603
    1MOL      F  646   3.565   0.823   4.376 -0.4633 -0.3589 -0.2288
    1MOL      F  647   3.459   0.995   4.339  0.1518 -0.1890  0.0148
    1MOL      C  648   2.960   0.145   4.626 -0.5090 -0.2589  0.0977
    1MOL      H  649   3.007   0.599   3.933 -1.3511  0.5501 -1.6149
    1MOL      H  650   2.960   0.427   3.901  2.9185  0.4316 -0.6154
    1MOL      C  651   2.797   0.573   3.950  0.3615 -0.0006  0.1504
    1MOL      F  652   3.580   0.922   4.126 -0.3933  0.4934  0.1630
    1MOL      F  653   3.372   0.916   4.104  0.4078  0.5756 -0.3684
    1MOL      S  654   3.495   0.680   4.108  0.1280  0.2403 -0.5721
    1MOL      F  655   3.069   0.149   4.699 -0.3408 -0.4012 -0.4877
    1MOL      F  656   2.914   0.019   4.632 -0.2107 -0.0308  0.0270
    1MOL      C  657   2.854   0.241   4.676 -0.8330 -0.1722  0.8017
    1MOL      H  658   2.755   0.622   4.038  3.2360  2.7006  0.0721
    1MOL      H  659   2.812   0.664   3.890 -1.7686  0.4720  0.2732
    1MOL      N  660   3.610   0.615   4.184  0.0658 -0.2404  0.0038
    1MOL      O  661   3.367   0.614   4.125  0.3568 -0.0637 -0.0765
    1MOL      O  662   3.533   0.693   3.969  0.3883  0.0163 -0.1209
    1MOL      F  663   2.800   0.189   4.787  0.4997 -0.1673 -0.3167
    1MOL      F  664   2.920   0.355   4.711  0.2284 -0.1929 -0.1570
    1MOL      S  665   2.718   0.273   4.555 -0.3060 -0.0920  0.3660
    1MOL      S  666   3.628   0.460   4.173 -0.3031 -0.2531 -0.1322
    1MOL      N  667   2.667   0.134   4.511  0.3199 -0.7222  0.0275
    1MOL      O  668   2.767   0.361   4.449 -0.3577  0.2703 -0.0374
    1MOL      O  669   2.620   0.345   4.637  0.3450  0.3608 -0.0538
    1MOL      O  670   3.505   0.387   4.160  0.6754 -0.4394 -0.2567
    1MOL      O  671   3.722   0.418   4.072 -0.6401 -0.3547  0.5066
    1MOL      C  672   3.714   0.394   4.334  0.3403  0.9216  0.9337
    1MOL      S  673   2.644   0.103   4.360  0.2922 -0.5592  0.0840
    1MOL      F  674   3.664   0.454   4.452 -0.1053  0.0018 -0.2100
    1MOL      F  675   3.841   0.424   4.352 -0.2135  0.2707  0.4253
    1MOL      F  676   3.700   0.256   4.337  0.2079 -0.0810  0.0892
    1MOL      O  677   2.766   0.134   4.297  0.0029  0.4519 -0.5166
    1MOL      O  678   2.559   0.200   4.292  0.6211  0.6206  0.0179
    1MOL      C  679   2.593   5.371   4.334 -0.5426  0.4309 -0.3341
    1MOL      F  680   2.563   5.336   4.203  0.0063 -0.0907  0.2818
    1MOL      F  681   2.683   5.282   4.377  0.8763  0.2682  0.4251
    1MOL      F  682   2.485   5.337   4.400  0.4777 -0.1158  0.3845
    2MOL      O  683   0.203   4.609   4.051 -0.0174  0.2793 -0.0400
    2MOL      C  684   0.163   4.476   4.025  0.1877 -0.3876  0.0334
    2MOL      C  685   0.085   4.415   4.143  0.4018 -0.1796 -0.7792
    2MOL      O  686   0.178   4.420   3.915 -0.6535 -0.6041  0.0145
    2MOL      C  687   5.399   4.372   4.127  0.1109  0.1578  0.1928
    2MOL      C  688   0.157   4.393   4.259 -0.2442  0.4776 -0.0267
    2MOL      C  689   5.341   4.309   4.234  0.1410  0.1607  0.3808
    2MOL      C  690   5.313   4.411   4.006  0.0515 -0.6002  0.6572
    2MOL      C  691   0.093   4.343   4.379  0.2042  0.4812 -0.2829
    2MOL      H  692   0.255   4.439   4.267  1.0139 -2.3377  1.4194
    2MOL      C  693   5.412   4.290   4.361 -0.4161  0.0421  0.3663
    2MOL      H  694   5.241   4.267   4.223  1.3296 -3.1999  1.5239
    2MOL      F  695   5.347   4.530   3.952 -0.2944 -0.3035  1.0791
    2MOL      F  696   5.181   4.426   4.048  0.1037 -0.3957 -0.0874
    2MOL      C  697   5.305   4.298   3.893 -0.3727 -0.5354  0.1264
    2MOL      C  698   0.160   4.341   4.519  0.4364 -0.2045  0.2412
    2MOL      C  699   5.329   4.228   4.469  0.3147  1.3449  0.3399
    2MOL      O  700   5.300   4.171   3.958  0.1886 -0.2207 -0.5187
    2MOL      F  701   5.189   4.329   3.821  0.2158  0.0879  0.7822
    2MOL      F  702   5.404   4.308   3.805  0.2862  0.0059 -0.2312
    2MOL      F  703   0.083   4.358   4.628 -0.5937  0.3240 -0.0282
    2MOL      F  704   0.245   4.451   4.532 -0.3911  0.7321 -0.0199
    2MOL      C  705   0.241   4.209   4.545 -0.2115 -0.0657  0.0502
    2MOL      O  706   5.327   4.094   4.470 -0.9220  0.3998  0.2177
    2MOL      O  707   5.262   4.292   4.550  0.1980 -0.4766  0.6396
    2MOL      C  708   5.276   4.050   3.873  0.7284  0.3118 -0.2544
    2MOL      F  709   0.277   4.202   4.674  0.6631  0.0328 -0.3842
    2MOL      F  710   0.157   4.103   4.526  0.0848  0.0995 -0.4418
    2MOL      O  711   0.352   4.209   4.455 -0.0567 -0.2345 -0.4062
    2MOL      C  712   5.265   4.026   4.573  0.0858  0.0761 -0.2694
    2MOL      C  713   5.318   3.926   3.953  1.1706  0.2292  0.1112
    2MOL      F  714   5.332   4.056   3.751 -0.8386  0.2395 -0.2454
    2MOL      F  715   5.139   4.031   3.843 -0.0244  0.2405 -0.3975
    2MOL      C  716   0.470   4.134   4.479 -1.0088 -0.2853 -0.0727
    2MOL      H  717   5.300   4.047   4.674 -2.7263  2.3798  0.2917
    2MOL      H  718   5.161   4.060   4.566  0.1645 -0.0158 -2.2859
    2MOL      C  719   5.283   3.875   4.545  0.2791 -0.1593 -0.3607
    2MOL      F  720   5.289   3.823   3.877 -0.1020 -0.1158  0.8258
    2MOL      F  721   5.239   3.923   4.066  0.4877 -0.2606 -0.2058
    2MOL      S  722   0.049   3.928   4.002  0.4048  0.2893 -0.1715
    2MOL      F  723   0.428   4.012   4.532  0.2261 -0.0572 -0.2528
    2MOL      F  724   0.553   4.186   4.578 -0.5881 -0.1301  0.0093
    2MOL      C  725   0.547   4.105   4.346 -0.1655  0.5115  0.1537
    2MOL      H  726   5.390   3.852   4.547  0.4206  0.5990  2.7051
    2MOL      H  727   5.218   3.822   4.616  1.0540 -0.9819 -0.2604
    2MOL      H  728   5.244   3.842   4.447  0.8282  0.9876 -0.9687
    2MOL      N  729   0.121   3.899   3.862 -0.7173 -0.1798  0.6608
    2MOL      O  730   0.083   4.051   4.072  0.5062  0.4672  0.3395
    2MOL      O  731   0.039   3.801   4.078  0.1302 -0.2655 -0.0309
    2MOL      F  732   0.595   4.220   4.299 -0.1245  0.4056 -0.0637
    2MOL      F  733   0.663   4.030   4.365  0.6099 -0.0974 -0.0889
    2MOL      S  734   0.449   4.016   4.221  0.2441 -0.9387  0.1944
    2MOL      S  735   0.229   4.000   3.809  0.1125 -0.3202  0.2717
    2MOL      N  736   0.362   3.906   4.275 -0.3908  0.6043  0.5126
    2MOL      O  737   0.544   3.973   4.123  0.3284  0.2056 -0.1249
    2MOL      O  738   0.375   4.119   4.159  0.3179 -0.7530 -0.2733
    2MOL      O  739   0.188   4.133   3.788 -0.0281  0.2494  0.4430
    2MOL      O  740   0.343   3.999   3.895 -0.2230 -0.4792 -0.7483
    2MOL      C  741   0.280   3.951   3.633  0.2725 -0.3726 -0.4047
    2MOL      S  742   0.404   3.757   4.269 -0.1889 -0.1968 -0.4001
    2MOL      F  743   0.334   3.825   3.633 -0.5563  0.0756 -0.0741
    2MOL      F  744   0.370   4.040   3.596 -0.5212 -0.1714 -0.5566
    2MOL      F  745   0.180   3.970   3.541  0.0475  0.0772 -0.7804
    2MOL      O  746   0.532   3.729   4.212 -0.2930 -0.2950  0.2223
    2MOL      O  747   0.290   3.672   4.231 -0.4028  0.4213 -0.1756
    2MOL      C  748   0.414   3.705   4.445  0.5122  0.3308 -0.9399
    2MOL      F  749   0.420   3.568   4.461 -0.4254 -0.0989 -0.1253
    2MOL      F  750   0.521   3.762   4.509 -0.2944  0.2295 -0.1779
    2MOL      F  751   0.308   3.740   4.518 -0.3938  0.5437 -0.1878
    2MOL      O  752   0.230   5.274   3.304 -0.2974 -0.0464 -0.2531
    2MOL      C  753   0.165   5.305   3.416 -0.4297  0.3785  0.3400
    2MOL      C  754   0.229   5.244   3.539 -0.3661 -0.0877 -0.6233
    2MOL      O  755   0.059   5.367   3.411 -0.4624 -0.3956 -0.3355
    2MOL      C  756   0.213   5.303   3.667  0.3782  0.6203 -0.5253
    2MOL      C  757   0.294   5.121   3.521  0.5712  0.9844  0.8521
    2MOL      C  758   0.251   5.229   3.779  0.1823 -0.0606  0.2765
    2MOL      C  759   0.150   5.444   3.691 -0.1030 -0.5271  0.2750
    2MOL      C  760   0.342   5.053   3.633 -0.2645 -0.6393  0.2776
    2MOL      H  761   0.300   5.081   3.420 -0.4071 -0.8322  1.4983
    2MOL      C  762   0.323   5.113   3.764  0.0155 -0.4349 -0.0653
    2MOL      H  763   0.229   5.262   3.880 -2.0467  1.8196 -0.7931
    2MOL      F  764   0.146   0.016   3.821 -0.7464 -0.3293  0.2819
    2MOL      F  765   0.022   0.011   3.655 -0.3846  0.1802 -0.3085
    2MOL      C  766   0.231   0.113   3.617 -0.2567  0.0259  0.0411
    2MOL      C  767   0.437   4.931   3.607 -0.0012 -0.3468  0.8037
    2MOL      C  768   0.343   5.035   3.885 -1.1552 -0.4992  0.4970
    2MOL      O  769   0.153   0.169   3.504  0.8949 -0.6846  0.3531
    2MOL      F  770   0.267   0.216   3.699 -0.1490  0.5767  0.0042
    2MOL      F  771   0.347   0.062   3.581 -0.0526  0.0858 -0.0656
    2MOL      F  772   0.367   4.814   3.618  0.1963  0.2575  0.1702
    2MOL      F  773   0.535   4.927   3.703  0.1548  0.2552 -0.1333
    2MOL      C  774   0.517   4.926   3.469  0.6893 -0.3394  0.2409
    2MOL      O  775   0.273   4.917   3.881  0.3582  0.0547  0.2541
    2MOL      O  776   0.401   5.082   3.984 -0.3141 -0.2707  0.0131
    2MOL      C  777   0.223   0.232   3.391  0.0160  0.2088  0.6510
    2MOL      F  778   0.630   4.844   3.474  0.0993  0.3830  0.3392
    2MOL      F  779   0.428   4.891   3.374  0.3462  0.7587  0.4152
    2MOL      O  780   0.562   5.055   3.442  0.4704 -0.6398 -0.0005
    2MOL      C  781   0.302   4.822   3.986  0.2860 -0.6380  0.1402
    2MOL      C  782   0.118   0.276   3.287 -0.7493  0.0053  0.5576
    2MOL      F  783   0.308   0.143   3.336 -0.7148 -0.2968 -0.0571
    2MOL      F  784   0.297   0.332   3.432  0.1448 -0.2768  0.3983
    2MOL      C  785   0.603   5.095   3.307 -0.3371 -0.0757 -0.6323
    2MOL      H  786   0.411   4.818   3.995  0.2546  0.2663  0.9926
    2MOL      H  787   0.251   4.846   4.080 -1.1295  0.2483 -0.8437
    2MOL      C  788   0.249   4.686   3.943  0.1334  0.9800  0.1517
    2MOL      F  789   0.016   0.187   3.275 -0.1681  0.7160  0.0594
    2MOL      F  790   0.173   0.274   3.168  0.5300  0.0049  0.1786
    2MOL      S  791   0.062   0.446   3.329 -0.2584 -0.1502 -0.1090
    2MOL      F  792   0.499   5.138   3.235 -0.3630  0.1516  0.5628
    2MOL      F  793   0.659   4.989   3.240  0.3570  0.3891 -0.6264
    2MOL      C  794   0.702   5.212   3.319 -0.4120 -0.0853  0.4688
    2MOL      H  795   0.165   4.691   3.872  0.7999  0.1598 -0.7095
    2MOL      H  796   0.331   4.631   3.896 -1.1635 -2.4260  1.7274
    2MOL      N  797   0.020   0.427   3.480 -0.0723  0.1130 -0.2326
    2MOL      O  798   0.174   0.536   3.300  0.2961  0.4508  0.5759
    2MOL      O  799   5.408   0.452   3.220 -0.8983 -0.0249  0.2074
    2MOL      F  800   0.809   5.157   3.380  0.9384 -0.1502  0.2828
    2MOL      F  801   0.752   5.245   3.199 -0.5984 -0.3790  0.7037
    2MOL      S  802   0.626   5.362   3.398  0.0592  0.1599 -0.1358
    2MOL      S  803   5.323   0.378   3.513  0.2008 -0.0595 -0.1920
    2MOL      N  804   0.733   0.026   3.405  0.4672  0.5391 -0.3192
    2MOL      O  805   0.599   5.310   3.531  0.1566  0.4122  0.0576
    2MOL      O  806   0.506   5.398   3.324 -0.1169 -0.1923  0.0886
    2MOL      O  807   5.224   0.428   3.423  0.0316 -0.4486  0.0027
    2MOL      O  808   5.323   0.234   3.506  0.1647  0.5481 -0.3707
    2MOL      C  809   5.283   0.422   3.695 -0.8623 -0.0077  0.5598
    2MOL      S  810   0.705   0.179   3.390 -0.0395 -0.3522 -0.1981
    2MOL      F  811   5.391   0.385   3.764  0.0737  0.0766  0.4758
    2MOL      F  812   5.180   0.348   3.740 -0.2026  0.3576  0.1113
    2MOL      F  813   5.263   0.549   3.732  0.1084  0.1075  0.2182
    2MOL      O  814   0.827   0.243   3.434  0.6189 -0.3727 -1.0710
    2MOL      O  815   0.574   0.237   3.424 -0.1435 -0.3994  0.1722
    2MOL      C  816   0.698   0.226   3.208  0.4502 -0.0119 -0.2694
    2MOL      F  817   0.582   0.192   3.152 -0.9007 -0.1900 -0.1854
    2MOL      F  818   0.713   0.356   3.196 -0.1805 -0.3543 -0.6295
    2MOL      F  819   0.801   0.161   3.146  0.6634  0.3815 -0.0139
    2MOL      O  820   5.280   5.152   2.311  0.2723  0.1763 -0.2270
    2MOL      C  821   5.321   5.245   2.397  0.4765 -0.2228 -0.1069
    2MOL      C  822   5.396   5.187   2.515  0.1372 -0.6644  0.1542
    2MOL      O  823   5.283   5.362   2.388  0.1590 -0.1126  0.8362
    2MOL      C  824   0.075   5.232   2.557 -0.2318 -1.2034 -0.2048
    2MOL      C  825   5.334   5.082   2.588  0.0283 -0.3355  0.3268
    2MOL      C  826   0.137   5.172   2.672  0.2587  0.3264 -0.0694
    2MOL      C  827   0.157   5.338   2.482  0.4168  0.1578  0.6060
    2MOL      C  828   5.382   5.036   2.716 -0.5506  0.4621 -0.8060
    2MOL      H  829   5.232   5.058   2.562 -0.7464 -0.6840  3.4587
    2MOL      C  830   0.067   5.083   2.753  0.2291  0.9484  0.0481
    2MOL      H  831   0.235   5.206   2.703 -0.8510  1.7501  1.9977
    2MOL      F  832   0.110   5.367   2.359 -0.5831  0.1645 -0.7286
    2MOL      F  833   0.279   5.287   2.458 -0.4584  0.2674  0.0444
    2MOL      C  834   0.181   0.022   2.571 -0.0190  0.3163  0.1384
    2MOL      C  835   5.290   4.967   2.816  0.3639 -0.8824  0.2698
    2MOL      C  836   0.133   5.053   2.889  0.0220  0.9050 -0.5042
    2MOL      O  837   0.060   0.048   2.644 -0.0044 -0.3574 -0.4187
    2MOL      F  838   0.292   0.002   2.650  0.2433 -0.2050 -0.8317
    2MOL      F  839   0.202   0.131   2.491 -0.1924 -0.1085 -0.6804
    2MOL      F  840   5.354   4.899   2.917 -0.4870 -0.6470 -0.6949
    2MOL      F  841   5.237   4.860   2.745  0.3715 -0.4005  0.1505
    2MOL      C  842   5.187   5.064   2.877 -0.8381 -0.3124  0.1461
    2MOL      O  843   0.147   5.172   2.962  0.1778  0.0343 -0.1494
    2MOL      O  844   0.178   4.945   2.926  0.1809 -0.1045 -0.0017
    2MOL      C  845   0.070   0.126   2.764 -0.6123  0.3726  0.0244
    2MOL      F  846   5.104   5.000   2.962 -0.4599  0.4249 -0.1225
    2MOL      F  847   5.248   5.171   2.946 -0.1697  0.4213 -0.0216
    2MOL      O  848   5.112   5.137   2.773  0.7516  0.3311 -0.2733
    2MOL      C  849   0.220   5.176   3.088 -0.2871 -0.6347 -0.1766
    2MOL      C  850   5.371   0.142   2.827  0.1091 -0.0372  0.2356
    2MOL      F  851   0.133   0.240   2.740 -0.1311 -0.2884 -0.1949
    2MOL      F  852   0.145   0.064   2.867 -0.0128 -0.0596 -0.0337
    2MOL      C  853   4.977   5.088   2.741  0.1044  0.2359  0.4553
    2MOL      H  854   0.197   5.087   3.149 -2.5115  1.5889  2.3774
    2MOL      H  855   0.328   5.172   3.073 -0.4352 -0.6187 -1.2561
    2MOL      C  856   0.173   5.303   3.175  0.5023  0.1400 -0.2623
    2MOL      F  857   5.389   0.228   2.935  0.1467  0.2184  0.1267
    2MOL      F  858   5.329   0.023   2.869  0.0326 -0.5456  0.2008
    2MOL      S  859   5.255   0.226   2.708  0.0733  0.3733  0.0281
    2MOL      F  860   4.893   5.090   2.840 -0.0745  0.3437  0.0642
    2MOL      F  861   4.972   4.959   2.696  0.6717  0.0812  0.0782
    2MOL      C  862   4.916   5.161   2.619 -0.1755 -0.1363 -0.1554
    2MOL      H  863   0.204   5.401   3.136 -3.5266  1.3375 -0.6644
    2MOL      H  864   0.064   5.303   3.180  0.5172  0.9896  0.0302
    2MOL      N  865   5.125   0.230   2.788 -0.0188 -0.1498  0.1454
    2MOL      O  866   5.316   0.353   2.671  0.4321  0.7527 -0.4827
    2MOL      O  867   5.254   0.131   2.593 -0.1649 -0.2129 -0.3774
    2MOL      F  868   4.973   5.126   2.501  0.5561 -0.7908 -0.0838
    2MOL      F  869   4.790   5.136   2.608  0.2780  0.3022  0.8159
    2MOL      S  870   4.948   5.341   2.638  0.2144  0.3984 -0.2358
    2MOL      S  871   5.066   0.346   2.875  0.0705 -0.0208 -0.3357
    2MOL      N  872   4.834   5.412   2.558  0.0728 -0.2339  0.3857
    2MOL      O  873   5.077   5.364   2.588  0.3428 -0.5388 -0.0481
    2MOL      O  874   4.933   5.380   2.776 -0.1226 -0.0917 -0.1941
    2MOL      O  875   4.937   0.294   2.921 -0.6017  0.1194 -0.1935
    2MOL      O  876   5.156   0.401   2.978 -0.3335  0.1884 -0.4618
    2MOL      C  877   5.019   0.494   2.771  0.3025  0.1955  0.0671
    2MOL      S  878   4.821   0.123   2.565 -0.2188  0.2965 -0.1968
    2MOL      F  879   4.972   0.598   2.836  0.0802 -0.1784  0.2657
    2MOL      F  880   4.929   0.461   2.671 -0.0059 -0.0949  0.4280
    2MOL      F  881   5.124   0.551   2.706  0.3889  0.2461 -1.0412
    2MOL      O  882   4.936   0.169   2.487 -0.0527 -0.2645  0.1395
    2MOL      O  883   4.820   0.177   2.705  0.4160  0.0685 -0.6083
    2MOL      C  884   4.668   0.178   2.478  0.2353 -0.5571 -0.6085
    2MOL      F  885   4.666   0.316   2.459 -0.0724 -0.6696 -0.9442
    2MOL      F  886   4.660   0.127   2.352  0.5313  0.4061 -0.1799
    2MOL      F  887   4.554   0.146   2.545  0.1516 -0.1088  0.1314
    2MOL      O  888   4.996   4.680   2.834  0.2462 -0.3657 -0.4730
    2MOL      C  889   5.059   4.586   2.751 -0.3717  0.2869 -0.4724
    2MOL      C  890   5.055   4.625   2.609 -0.3296  0.5731  0.1665
    2MOL      O  891   5.123   4.488   2.791 -0.8178  0.1772  0.1305
    2MOL      C  892   4.934   4.643   2.528 -0.3425  0.0379  0.2773
    2MOL      C  893   5.181   4.638   2.547 -0.2890  0.3530  0.2376
    2MOL      C  894   4.954   4.697   2.402 -0.9779  0.3251  0.3975
    2MOL      C  895   4.791   4.625   2.577 -0.6256 -0.3966 -0.3229
    2MOL      C  896   5.199   4.681   2.415  0.4391  0.0839  0.1605
    2MOL      H  897   5.270   4.629   2.609 -0.8663 -1.2720  0.8306
    2MOL      C  898   5.083   4.725   2.349  0.5853 -0.6615 -0.4605
    2MOL      H  899   4.867   4.736   2.349 -0.4252  2.5582  1.0598
    2MOL      F  900   4.697   4.673   2.491  0.3672 -0.1429  0.3545
    2MOL      F  901   4.773   4.713   2.675  0.8790  0.3793  0.5125
    2MOL      C  902   4.749   4.477   2.615  0.2849  0.3411 -0.2390
    2MOL      C  903   5.344   4.696   2.355 -0.3187 -0.2491 -0.1730
    2MOL      C  904   5.086   4.813   2.224 -0.6750 -1.0421 -0.3191
    2MOL      O  905   4.839   4.394   2.544  0.7708 -0.4902  0.1794
    2MOL      F  906   4.763   4.465   2.748  0.0359 -0.0702  0.1584
    2MOL      F  907   4.618   4.459   2.589 -0.1120 -0.2899  0.1085
    2MOL      F  908   5.443   4.705   2.446 -0.3712  0.0681  0.3844
    2MOL      F  909   5.361   4.818   2.297  0.5496  0.0030  0.3057
    2MOL      C  910   5.383   4.580   2.263  0.6803  0.2437 -1.2858
    2MOL      O  911   5.102   4.946   2.246 -0.2229 -0.3484 -0.9483
    2MOL      O  912   5.069   4.777   2.109 -0.6094  0.0153 -0.9530
    2MOL      C  913   4.808   4.257   2.545 -0.4363  0.4107  0.2890
    2MOL      F  914   5.298   4.581   2.159  0.0068 -0.2475  0.2003
    2MOL      F  915   0.057   4.613   2.212  0.2390 -0.7795 -0.0169
    2MOL      O  916   5.368   4.458   2.334 -0.4041 -0.4399  0.4750
    2MOL      C  917   5.152   5.035   2.144 -0.2777  0.8674 -0.1970
    2MOL      C  918   4.936   4.181   2.482 -0.3895 -0.0632 -0.1241
    2MOL      F  919   4.697   4.224   2.472  0.0684 -0.1500 -0.2555
    2MOL      F  920   4.786   4.223   2.670  0.1916  0.0639  0.2627
    2MOL      C  921   5.424   4.332   2.281 -0.4184 -0.2795  0.2679
    2MOL      H  922   5.247   4.997   2.103 -0.5873 -0.5819  0.3747
    2MOL      H  923   5.078   5.036   2.064 -0.3206 -2.1484 -0.2739
    2MOL      C  924   5.178   5.172   2.213 -1.2509 -0.3500 -0.4896
    2MOL      F  925   4.993   4.252   2.381 -0.0171 -0.0262 -0.6709
    2MOL      F  926   4.873   4.068   2.434 -0.1714 -0.2348 -0.0826
    2MOL      S  927   5.051   4.125   2.603 -0.0922 -0.0008 -0.3053
    2MOL      F  928   0.021   4.354   2.155  0.3902  0.5187 -0.2515
    2MOL      F  929   5.325   4.240   2.274 -0.0741  0.1158 -0.4091
    2MOL      C  930   0.086   4.273   2.375 -0.6658  0.3439  0.0874
    2MOL      H  931   5.209   5.251   2.143  0.5284  0.6539  1.4124
    2MOL      H  932   5.097   5.202   2.280  1.1267  1.9760  1.4317
    2MOL      N  933   5.169   4.058   2.535  0.1426 -0.3241  0.4293
    2MOL      O  934   5.098   4.252   2.662 -0.1274  0.2467  0.3724
    2MOL      O  935   4.986   4.041   2.704 -0.4231 -0.0853 -0.1623
    2MOL      F  936   0.083   4.139   2.353 -0.1355  0.0626 -0.5621
    2MOL      F  937   0.213   4.323   2.353 -0.4006  0.0812 -0.1240
    2MOL      S  938   0.053   4.299   2.556 -0.1646 -0.2946  0.3640
    2MOL      S  939   5.241   3.931   2.586 -0.3912 -0.2812 -0.1328
    2MOL      N  940   0.122   4.428   2.608 -0.2087  0.0087  0.2188
    2MOL      O  941   0.109   4.182   2.624 -0.0397  0.5400  0.1551
    2MOL      O  942   5.355   4.299   2.563  0.1187 -0.0920 -0.6201
    2MOL      O  943   5.389   3.944   2.598 -0.4112 -0.0974 -0.1311
    2MOL      O  944   5.183   3.880   2.708  0.9576 -0.2430 -0.3294
    2MOL      C  945   5.224   3.804   2.457  0.7312 -0.1064 -0.3854
    2MOL      S  946   0.101   4.468   2.755  0.0494 -0.0832 -0.1685
    2MOL      F  947   5.090   3.776   2.441 -0.3692  0.6013 -0.5273
    2MOL      F  948   5.293   3.686   2.481  0.0640 -0.3988  0.1450
    2MOL      F  949   5.255   3.854   2.337 -0.3583 -0.2846  0.0576
    2MOL      O  950   0.145   4.372   2.857 -0.0214  0.0383  0.3269
    2MOL      O  951   5.404   4.491   2.771 -0.0424 -0.5954  0.6063
    2MOL      C  952   0.182   4.627   2.796  0.3884 -0.1069  0.1148
    2MOL      F  953   0.156   4.656   2.926  0.3939 -0.6457  0.2468
    2MOL      F  954   0.312   4.632   2.778  0.0395  0.1995 -0.1058
    2MOL      F  955   0.124   4.730   2.722  0.0777 -0.2341  0.7033
    2MOL      O  956   4.999   4.690   3.882  0.1452  0.1749  0.1509
    2MOL      C  957   4.970   4.574   3.806 -0.5582 -0.6570 -0.0985
    2MOL      C  958   5.034   4.588   3.669 -0.0644  0.6724  0.1785
    2MOL      O  959   4.916   4.474   3.854 -0.3939 -0.0293  0.3620
    2MOL      C  960   4.969   4.544   3.551 -0.6744 -0.4117  0.1421
    2MOL      C  961   5.162   4.646   3.663  0.5854  0.4151  0.3520
    2MOL      C  962   5.032   4.572   3.427 -0.2078 -0.3940  1.1103
    2MOL      C  963   4.822   4.501   3.555  0.4565  0.5255 -0.2510
    2MOL      C  964   5.229   4.670   3.542 -0.0284 -0.4256 -0.3444
    2MOL      H  965   5.222   4.651   3.753 -0.2772  0.5427  0.9361
    2MOL      C  966   5.156   4.636   3.418  0.4477 -0.8792  1.1594
    2MOL      H  967   4.970   4.544   3.342 -0.0535 -2.0099  1.5304
    2MOL      F  968   4.801   4.396   3.642 -0.4606  0.5322  0.5514
    2MOL      F  969   4.785   4.440   3.442  0.8309  0.0726 -0.1712
    2MOL      C  970   4.719   4.622   3.581  0.0209 -1.3060  0.1497
    2MOL      C  971   5.367   4.738   3.550  0.0507 -0.1200 -0.4022
    2MOL      C  972   5.190   4.686   3.279 -0.5161 -0.1520 -0.2936
    2MOL      O  973   4.765   4.744   3.512  0.2301  0.1698  0.2975
    2MOL      F  974   4.594   4.582   3.550 -0.2486 -0.1791 -0.4442
    2MOL      F  975   4.701   4.646   3.709 -0.3960  0.0202  0.0043
    2MOL      F  976   5.444   4.706   3.444 -0.5889 -0.1469  0.1084
    2MOL      F  977   5.445   4.680   3.645  0.2628 -0.3111 -0.4320
    2MOL      C  978   5.373   4.893   3.581  0.4571  0.8277 -0.4713
    2MOL      O  979   5.107   4.637   3.179  0.2519 -0.0782 -0.1467
    2MOL      O  980   5.291   4.751   3.251 -0.3117 -0.3886  0.7214
    2MOL      C  981   4.722   4.757   3.373  0.0974 -0.5001 -0.1732
    2MOL      F  982   5.327   4.913   3.703  0.0153 -0.2213  0.5637
    2MOL      F  983   0.051   4.942   3.585  0.2930  0.0915  0.1737
    2MOL      O  984   5.285   4.948   3.484  0.0170 -0.7262  0.1155
    2MOL      C  985   5.131   4.672   3.043  0.2201  0.0848  0.3853
    2MOL      C  986   4.778   4.885   3.306 -0.1854 -0.0599  0.3921
    2MOL      F  987   4.589   4.764   3.368 -0.1108 -0.1080  0.2028
    2MOL      F  988   4.755   4.657   3.297  0.3864  0.1719 -0.0883
    2MOL      C  989   5.229   5.080   3.501  0.0652  0.1753  0.0833
    2MOL      H  990   5.182   4.769   3.044 -0.8579  0.6724 -0.4519
    2MOL      H  991   5.193   4.592   2.999  0.3918  0.7356 -0.5814
    2MOL      C  992   4.989   4.674   2.975  0.4297 -0.3418 -0.7542
    2MOL      F  993   4.751   4.874   3.175 -0.1753 -0.0723 -0.1879
    2MOL      F  994   4.917   4.872   3.309  0.1473 -0.0280  0.2023
    2MOL      S  995   4.715   5.034   3.387 -0.0389 -0.5349 -0.0737
    2MOL      F  996   5.303   5.162   3.577  0.5325 -0.4281 -0.5626
    2MOL      F  997   5.115   5.062   3.565  0.1972 -0.1972 -0.1310
    2MOL      C  998   5.209   5.139   3.354 -0.2974 -0.8005 -0.6694
    2MOL      H  999   4.930   4.585   3.000 -1.9649  0.9463 -1.6066
    2MOL      H 1000   4.931   4.760   3.009  1.0659 -0.5190  0.7949
    2MOL      N 1001   4.781   5.053   3.528  0.2573  0.1752  0.6068
    2MOL      O 1002   4.762   5.144   3.302  0.1383 -0.0488 -0.3998
    2MOL      O 1003   4.567   5.039   3.386  0.1605  0.4285 -0.0384
    2MOL      F 1004   5.326   5.160   3.297 -0.3873 -0.3523 -0.0041
    2MOL      F 1005   5.139   5.056   3.269 -0.1322  0.4241  0.6085
    2MOL      S 1006   5.126   5.303   3.359  0.0655 -0.1553 -0.2247
    2MOL      S 1007   4.722   5.166   3.615  0.1644 -0.0875  0.0882
    2MOL      N 1008   5.121   5.358   3.216 -0.0402  0.8139 -0.2667
    2MOL      O 1009   5.216   5.389   3.429 -0.2769 -0.1897 -0.6263
    2MOL      O 1010   4.998   5.289   3.431 -0.3042 -0.1470 -0.5274
    2MOL      O 1011   4.728   5.295   3.542  0.3797 -0.0185  0.1080
    2MOL      O 1012   4.580   5.145   3.639 -0.9974  0.3796 -0.2103
    2MOL      C 1013   4.812   5.191   3.772 -0.9395  0.3795 -0.1178
    2MOL      S 1014   5.020   0.021   3.179 -0.0729  0.1690  0.3704
    2MOL      F 1015   4.831   5.078   3.851  0.4832  0.0112 -0.4055
    2MOL      F 1016   4.762   5.280   3.855 -0.2313 -0.4714  0.1953
    2MOL      F 1017   4.939   5.238   3.735 -0.6141  0.3605  0.3705
    2MOL      O 1018   4.890   5.437   3.231 -0.0191  0.6311  0.0312
    2MOL      O 1019   5.014   0.053   3.038 -1.1384  0.2276 -0.0251
    2MOL      C 1020   5.068   0.181   3.254 -0.2717 -0.5445 -0.1497
    2MOL      F 1021   5.014   0.290   3.192  0.3894  0.4421  0.0273
    2MOL      F 1022   5.024   0.193   3.383 -0.0261  0.4575 -0.1731
    2MOL      F 1023   5.201   0.203   3.254  0.5700 -0.2458 -0.3672
    2MOL      O 1024   4.506   4.067   3.782  0.1649 -0.3050 -0.2909
    2MOL      C 1025   4.453   4.095   3.903  0.6431  0.0475  0.3135
    2MOL      C 1026   4.506   4.214   3.968  0.2972  0.0101 -0.1732
    2MOL      O 1027   4.382   4.021   3.967 -0.5820 -0.7020 -0.3985
    2MOL      C 1028   4.465   4.341   3.940 -0.4857  0.1351 -0.0699
    2MOL      C 1029   4.618   4.195   4.051  0.5785 -0.4044 -0.3992
    2MOL      C 1030   4.543   4.449   3.986  0.5719  0.1732 -0.6297
    2MOL      C 1031   4.343   4.376   3.855  0.1684 -0.2180 -0.4956
    2MOL      C 1032   4.690   4.304   4.109 -0.2261  0.1729  0.0629
    2MOL      H 1033   4.652   4.096   4.080  2.4250 -0.4033 -2.3644
    2MOL      C 1034   4.648   4.433   4.074 -0.2463  0.6850 -0.5725
    2MOL      H 1035   4.516   4.553   3.967  0.8547 -0.1380 -2.7531
    2MOL      F 1036   4.286   4.269   3.791  0.9790 -0.1261  0.0809
    2MOL      F 1037   4.390   4.456   3.753 -0.0035  0.2859  0.1262
    2MOL      C 1038   4.229   4.448   3.933 -0.3500  0.1793  0.5204
    2MOL      C 1039   4.812   4.269   4.196 -0.2613 -0.4734  0.2739
    2MOL      C 1040   4.704   4.560   4.131 -0.4094 -0.3709  0.1705
    2MOL      O 1041   4.218   4.359   4.048  0.2316 -0.0962 -0.2734
    2MOL      F 1042   4.265   4.569   3.951 -0.2361 -0.0652 -0.6834
    2MOL      F 1043   4.119   4.462   3.864  0.1446  0.0214  0.1308
    2MOL      F 1044   4.907   4.363   4.185  0.1878 -0.6919  0.6204
    2MOL      F 1045   4.878   4.152   4.153  0.1538 -0.6283 -0.0111
    2MOL      C 1046   4.772   4.248   4.348  0.3855  0.2409  0.2422
    2MOL      O 1047   4.715   4.657   4.035 -0.2518  0.2476  0.0452
    2MOL      O 1048   4.739   4.569   4.247 -0.0705 -0.1557 -0.0867
    2MOL      C 1049   4.139   4.412   4.159 -0.1133 -0.0259 -0.2805
    2MOL      F 1050   4.866   4.296   4.437  0.1329  0.1242  0.5446
    2MOL      F 1051   4.665   4.320   4.374  0.5782 -0.0729  0.1138
    2MOL      O 1052   4.752   4.105   4.358  0.5978  0.3282 -0.0592
    2MOL      C 1053   4.814   4.760   4.048 -0.1811  0.0887  0.3205
    2MOL      C 1054   4.121   4.307   4.269  0.2723 -0.5409 -0.1709
    2MOL      F 1055   4.015   4.442   4.119  0.1791 -0.0248  0.9810
    2MOL      F 1056   4.196   4.516   4.208  0.6221 -0.2430  0.7356
    2MOL      C 1057   4.725   4.033   4.484 -0.3071  0.5472  0.2075
    2MOL      H 1058   4.788   4.835   3.972  0.1715  0.8127  0.9107
    2MOL      H 1059   4.808   4.805   4.148 -1.9766 -0.3315  0.4244
    2MOL      C 1060   4.958   4.698   4.026 -0.3619  0.2576  0.6471
    2MOL      F 1061   4.033   4.359   4.365 -0.2421 -0.2819 -0.5323
    2MOL      F 1062   4.241   4.290   4.335  0.1844 -0.3209 -0.2593
    2MOL      S 1063   4.076   4.151   4.198 -0.2965  0.0878  0.6492
    2MOL      F 1064   4.611   4.092   4.533  0.0571 -0.8636 -0.2748
    2MOL      F 1065   4.822   4.040   4.576 -0.1780  0.0767 -0.0711
    2MOL      C 1066   4.697   3.876   4.450  0.5106 -0.7168 -0.3017
    2MOL      H 1067   5.028   4.768   4.074  0.4220  0.7916 -1.2161
    2MOL      H 1068   4.968   4.599   4.072 -0.7699 -0.1949 -0.2191
    2MOL      N 1069   3.981   4.153   4.077  0.5946  0.3682  0.2694
    2MOL      O 1070   4.213   4.096   4.177 -0.6346 -0.1613 -0.4935
    2MOL      O 1071   4.021   4.085   4.313  0.6134  0.1069  0.3340
    2MOL      F 1072   4.801   3.832   4.364  0.3107 -0.5811  0.0520
    2MOL      F 1073   4.706   3.806   4.564  0.4822  0.0970  0.3669
    2MOL      S 1074   4.545   3.846   4.364 -0.2928 -0.2171  0.3488
    2MOL      S 1075   3.989   4.039   3.974  0.1513 -0.1026  0.1811
    2MOL      N 1076   4.433   3.857   4.465  0.2979 -0.1526 -0.1404
    2MOL      O 1077   4.552   3.702   4.320  0.1340 -0.2143  0.0122
    2MOL      O 1078   4.544   3.940   4.249 -0.3842 -0.0702 -0.2195
    2MOL      O 1079   3.988   4.100   3.844 -0.2092 -0.5508 -0.0530
    2MOL      O 1080   4.093   3.940   3.991  0.4351 -0.2746  0.2532
    2MOL      C 1081   3.846   3.931   3.947 -0.3498 -0.0033 -0.5964
    2MOL      S 1082   4.294   3.826   4.430  0.2932  0.3211 -0.0794
    2MOL      F 1083   3.750   4.014   3.907  0.1457 -0.2404  0.2318
    2MOL      F 1084   3.804   3.874   4.060 -0.3268  0.7589 -0.1167
    2MOL      F 1085   3.859   3.830   3.853  0.2401 -0.0266  0.5773
    2MOL      O 1086   4.270   3.836   4.283 -0.0179 -0.4874 -0.3835
    2MOL      O 1087   4.204   3.912   4.508  0.0443 -0.3960  0.1214
    2MOL      C 1088   4.246   3.656   4.503 -0.3720  0.0393 -0.4157
    2MOL      F 1089   4.117   3.628   4.467 -0.5701 -0.0124  0.0896
    2MOL      F 1090   4.330   3.564   4.478 -0.8495  0.2073  0.7652
    2MOL      F 1091   4.251   3.659   4.644 -0.5087 -0.1361  0.1196
    2MOL      O 1092   5.358   3.664   3.583  0.1207  0.0640 -0.3585
    2MOL      C 1093   5.244   3.586   3.608 -0.0677 -0.3957 -1.3707
    2MOL      C 1094   5.113   3.669   3.595 -0.1820 -0.4652 -0.3374
    2MOL      O 1095   5.256   3.477   3.652  0.1328  0.5347 -0.6094
    2MOL      C 1096   4.989   3.659   3.670 -0.8579  0.5979  0.1394
    2MOL      C 1097   5.120   3.760   3.487 -0.3756 -0.0251 -0.2202
    2MOL      C 1098   4.886   3.750   3.641 -0.1519  0.0146 -0.1031
    2MOL      C 1099   4.957   3.550   3.775  0.5686  0.2437 -0.8565
    2MOL      C 1100   5.010   3.847   3.456  0.3116 -0.1368  0.4486
    2MOL      H 1101   5.211   3.758   3.429  1.7700  0.4869  2.9772
    2MOL      C 1102   4.893   3.837   3.530 -0.1969  0.3450 -0.0908
    2MOL      H 1103   4.789   3.739   3.689 -0.8443  2.7989 -0.7836
    2MOL      F 1104   4.998   3.428   3.735  0.2105 -0.8435 -0.3093
    2MOL      F 1105   4.827   3.527   3.782 -0.4016  0.4903 -0.0148
    2MOL      C 1106   5.017   3.577   3.917 -0.0571 -0.1145 -0.0476
    2MOL      C 1107   5.038   3.937   3.338  0.4553 -0.9841 -0.0107
    2MOL      C 1108   4.773   3.926   3.501 -0.5592  0.5086  0.0779
    2MOL      O 1109   4.962   3.466   4.001 -0.1538 -0.1572 -0.6846
    2MOL      F 1110   5.149   3.586   3.915 -1.0553  0.5437 -0.1638
    2MOL      F 1111   4.967   3.696   3.962 -0.3342 -0.3847 -0.0237
    2MOL      F 1112   4.921   3.968   3.273 -0.6190  0.7501  0.6054
    2MOL      F 1113   5.117   3.874   3.251 -0.5360 -0.1264  0.6082
    2MOL      C 1114   5.108   4.068   3.372 -0.1113 -0.1205 -0.2297
    2MOL      O 1115   4.753   4.027   3.593  0.7549 -0.0098 -0.1346
    2MOL      O 1116   4.702   3.903   3.405 -0.1509  0.2069 -0.1752
    2MOL      C 1117   5.034   3.464   4.134 -0.0992  0.0971  0.6727
    2MOL      F 1118   5.024   4.144   3.451 -0.4280  0.0614 -0.3309
    2MOL      F 1119   5.225   4.040   3.432  0.4545  0.4408 -0.1461
    2MOL      O 1120   5.125   4.137   3.247  0.4241 -0.6285 -0.2379
    2MOL      C 1121   4.631   4.112   3.583 -0.0853 -0.5993 -0.8174
    2MOL      C 1122   4.982   3.363   4.239  0.4580 -0.7888 -0.5436
    2MOL      F 1123   5.026   3.589   4.190  0.3372  0.4853  1.3425
    2MOL      F 1124   5.167   3.436   4.121 -0.1274 -0.5887 -0.6469
    2MOL      C 1125   5.228   4.236   3.228 -0.1648 -0.3614  0.3489
    2MOL      H 1126   4.631   4.193   3.509 -2.3051  1.5784  1.4641
    2MOL      H 1127   4.543   4.053   3.557 -1.7067  1.2189  0.4346
    2MOL      C 1128   4.605   4.158   3.725 -0.0242 -0.0257  0.7758
    2MOL      F 1129   5.039   3.406   4.358 -0.5350 -0.1849  0.1608
    2MOL      F 1130   5.029   3.239   4.197  0.0543 -0.4455  0.1223
    2MOL      S 1131   4.795   3.351   4.239 -0.1334  0.2620 -0.3730
    2MOL      F 1132   5.353   4.198   3.260 -0.3017  0.3516  0.2518
    2MOL      F 1133   5.212   4.344   3.306  0.1142 -0.4186 -0.2868
    2MOL      C 1134   5.239   4.277   3.086  0.2095  0.3153  0.0180
    2MOL      H 1135   4.695   4.162   3.788  1.5651  0.0891 -1.4701
    2MOL      H 1136   4.572   4.261   3.707 -2.2404 -0.9450 -0.6267
    2MOL      N 1137   4.741   3.302   4.377  0.0644  0.3853 -0.0450
    2MOL      O 1138   4.741   3.487   4.211 -0.2057  0.0390  0.2484
    2MOL      O 1139   4.752   3.270   4.126  0.4415 -0.5908 -0.7780
    2MOL      F 1140   5.125   4.345   3.042  0.5384 -0.0939  0.1241
    2MOL      F 1141   5.345   4.359   3.071 -0.1761  0.3165  0.1240
    2MOL      S 1142   5.257   4.143   2.971  0.1611 -0.1311 -0.1955
    2MOL      S 1143   4.592   3.278   4.391 -0.1355 -0.3150 -0.3038
    2MOL      N 1144   5.337   4.036   3.040 -0.2234  0.4022  0.3119
    2MOL      O 1145   5.311   4.202   2.850 -0.2873  0.4549 -0.6074
    2MOL      O 1146   5.122   4.096   2.946 -0.1643  0.3690 -0.5047
    2MOL      O 1147   4.522   3.386   4.321  0.3426 -0.3751  0.4559
    2MOL      O 1148   4.554   3.155   4.319 -0.2282 -0.3515 -0.7265
    2MOL      C 1149   4.533   3.274   4.566  0.4662 -0.2199  0.8708
    2MOL      S 1150   0.036   4.006   3.005 -0.0499  0.7957  0.2940
    2MOL      F 1151   4.575   3.153   4.618  0.4218  0.2670 -0.5909
    2MOL      F 1152   4.398   3.291   4.574 -0.1515  0.0252 -0.2509
    2MOL      F 1153   4.586   3.370   4.645 -0.1935  0.3773  0.2255
    2MOL      O 1154   0.116   4.130   3.003  0.0037 -0.4426 -0.6161
    2MOL      O 1155   0.036   3.950   2.869 -0.2717 -0.0770 -0.4247
    2MOL      C 1156   0.103   3.887   3.126 -0.2554  0.3020 -0.3247
    2MOL      F 1157   0.216   3.831   3.075 -0.6337  0.1675 -0.0925
    2MOL      F 1158   0.140   3.953   3.240  0.3713 -0.3125 -0.0261
    2MOL      F 1159   0.017   3.783   3.166 -0.3034 -0.5470  0.0198
    2MOL      O 1160   5.009   3.088   3.805 -0.1137  0.2418 -0.0721
    2MOL      C 1161   5.105   2.999   3.751  0.6952 -0.8563  0.9292
    2MOL      C 1162   5.222   3.065   3.685  0.2042  0.0940 -0.2399
    2MOL      O 1163   5.089   2.879   3.742 -0.1703  0.7303 -0.3708
    2MOL      C 1164   5.313   3.148   3.756  0.1831  0.3034  0.0048
    2MOL      C 1165   5.250   3.038   3.551 -0.4551  0.1549 -0.1545
    2MOL      C 1166   5.415   3.215   3.680  1.0963  0.3466 -0.3179
    2MOL      C 1167   5.313   3.166   3.909 -0.0574  0.5535 -0.4914
    2MOL      C 1168   5.337   3.115   3.470 -0.8026 -0.3622  0.2650
    2MOL      H 1169   5.192   2.958   3.504  1.5272 -0.3310 -1.8361
    2MOL      C 1170   5.418   3.205   3.541  0.1198  0.1561 -0.3757
    2MOL      H 1171   0.041   3.284   3.721 -1.1876  2.1171  0.8311
    2MOL      F 1172   5.193   3.163   3.973  0.1425  0.3176 -0.6866
    2MOL      F 1173   5.367   3.287   3.940 -0.1446  0.0554  0.0060
    2MOL      C 1174   5.412   3.059   3.983 -0.2649  0.4853  0.1875
    2MOL      C 1175   5.339   3.103   3.313 -0.3006 -0.2131 -0.0568
    2MOL      C 1176   0.071   3.302   3.479 -0.6821 -0.2899 -0.1667
    2MOL      O 1177   5.345   2.927   3.992 -0.3370  0.3234 -0.4821
    2MOL      F 1178   0.073   3.034   3.917  0.2683  0.0824 -0.4962
    2MOL      F 1179   0.008   3.098   4.107 -0.3943  0.4811 -0.2848
    2MOL      F 1180   5.389   3.211   3.247 -0.1876 -0.5964  0.6417
    2MOL      F 1181   5.203   3.089   3.270  0.4014  0.4101 -0.0432
    2MOL      C 1182   5.410   2.966   3.265 -0.3363 -0.2344 -0.0511
    2MOL      O 1183   0.003   3.409   3.422  0.9160  0.7616  0.5232
    2MOL      O 1184   0.187   3.278   3.463 -0.1346 -0.2842  0.1425
    2MOL      C 1185   5.387   2.844   4.113  0.3889 -0.2272 -0.0514
    2MOL      F 1186   5.392   2.969   3.129 -0.0623 -0.3874  0.2634
    2MOL      F 1187   0.094   2.969   3.288  0.2003  0.3941 -0.6146
    2MOL      O 1188   5.338   2.849   3.320 -0.1262 -0.0937 -0.0302
    2MOL      C 1189   0.067   3.541   3.434 -0.0296 -0.4910 -0.4119
    2MOL      C 1190   5.349   2.692   4.106 -0.0937 -0.2843  0.4051
    2MOL      F 1191   5.329   2.899   4.226  0.6604  0.1294 -0.5923
    2MOL      F 1192   0.081   2.853   4.135 -0.1384 -0.0452 -0.2562
    2MOL      C 1193   5.312   2.741   3.231  0.1047  0.4916 -0.5221
    2MOL      H 1194   0.173   3.528   3.410  0.3456  2.4533 -0.5764
    2MOL      H 1195   0.018   3.606   3.359 -0.5857 -1.1592 -0.6398
    2MOL      C 1196   0.047   3.604   3.574  0.0504 -0.9629  0.1238
    2MOL      F 1197   5.220   2.679   4.163  0.6787 -0.3093 -0.1294
    2MOL      F 1198   5.440   2.618   4.179 -0.2640  0.3686 -0.6282
    2MOL      S 1199   5.357   2.629   3.933  0.0552  0.0631 -0.3676
    2MOL      F 1200   5.428   2.711   3.162 -0.2021 -0.2993 -0.0434
    2MOL      F 1201   5.216   2.771   3.142  0.2009 -0.0215 -0.3732
    2MOL      C 1202   5.266   2.612   3.299 -0.6600  0.3432 -1.0583
    2MOL      H 1203   0.050   3.521   3.646 -1.9011 -2.4477 -1.4288
    2MOL      H 1204   0.122   3.679   3.602  0.3000 -1.4878  0.8703
    2MOL      N 1205   0.037   2.680   3.859 -0.8864  0.0421 -0.3006
    2MOL      O 1206   5.366   2.483   3.939  0.2521 -0.1283  0.1963
    2MOL      O 1207   5.234   2.663   3.865  0.0706 -0.4840  0.5887
    2MOL      F 1208   5.267   2.504   3.214  0.0505  0.0980 -0.8192
    2MOL      F 1209   5.369   2.577   3.384 -0.1370 -0.0719  0.2386
    2MOL      S 1210   5.109   2.619   3.385 -0.2470  0.1680  0.0233
    2MOL      S 1211   0.037   2.654   3.707 -0.1395 -0.1180  0.0531
    2MOL      N 1212   4.994   2.630   3.279 -0.4253 -0.4015 -0.0047
    2MOL      O 1213   5.108   2.719   3.493 -0.0975 -0.3196  0.2644
    2MOL      O 1214   5.102   2.488   3.443 -0.1455  0.0036  0.5761
    2MOL      O 1215   0.082   2.514   3.685 -0.1244 -0.0949 -0.2468
    2MOL      O 1216   5.360   2.686   3.636  0.2081 -0.3340  0.4664
    2MOL      C 1217   0.162   2.766   3.627 -0.1863  0.2045  0.5096
    2MOL      S 1218   4.851   2.667   3.322 -0.1041  0.4256  0.3146
    2MOL      F 1219   0.141   2.789   3.493 -0.6212 -0.1355 -0.4318
    2MOL      F 1220   0.279   2.706   3.632  0.0876 -0.1118  0.3286
    2MOL      F 1221   0.180   2.881   3.685 -0.1032  0.1119 -0.1971
    2MOL      O 1222   4.837   2.602   3.452 -0.1515 -0.2521 -0.1648
    2MOL      O 1223   4.750   2.631   3.225 -0.0928  0.0366 -0.4395
    2MOL      C 1224   4.839   2.849   3.362  0.0545  0.0292  0.6997
    2MOL      F 1225   4.887   2.868   3.486 -0.0266 -0.0444 -0.2302
    2MOL      F 1226   4.916   2.936   3.290  0.3836 -0.2349 -0.0465
    2MOL      F 1227   4.709   2.890   3.360  0.5451  0.4117  0.1856
    2MOL      O 1228   4.395   2.425   4.340  0.1503 -0.1420 -0.5935
    2MOL      C 1229   4.522   2.440   4.389 -0.2348  0.2890 -0.5799
    2MOL      C 1230   4.614   2.528   4.295 -0.3785 -0.7458  0.6778
    2MOL      O 1231   4.557   2.398   4.496  0.7452  0.0747 -0.0803
    2MOL      C 1232   4.714   2.616   4.336 -0.1017  0.1761 -0.2486
    2MOL      C 1233   4.583   2.519   4.157  0.2962  0.6552  0.4278
    2MOL      C 1234   4.783   2.683   4.236  0.5302  0.0691 -0.2308
    2MOL      C 1235   4.752   2.651   4.481  0.0963  0.0489 -0.0552
    2MOL      C 1236   4.650   2.591   4.059 -0.2642 -0.3048  0.5937
    2MOL      H 1237   4.508   2.446   4.125 -0.3598  1.8141 -0.7248
    2MOL      C 1238   4.754   2.674   4.100  0.9770 -0.5706  0.4638
    2MOL      H 1239   4.863   2.749   4.268  1.3781 -0.1704 -1.7757
    2MOL      F 1240   4.657   2.625   4.569 -0.2884 -0.0060 -0.4540
    2MOL      F 1241   4.773   2.784   4.492 -0.0709 -0.1154  0.1461
    2MOL      C 1242   4.886   2.583   4.520 -0.1620  0.2671  0.1770
    2MOL      C 1243   4.606   2.576   3.915 -0.1035 -0.3855 -0.3813
    2MOL      C 1244   4.849   2.756   4.007 -0.1381  0.0752 -0.6212
    2MOL      O 1245   4.876   2.448   4.478 -0.1345  0.2564  0.0588
    2MOL      F 1246   4.997   2.632   4.450  0.1571 -0.3000  0.1510
    2MOL      F 1247   4.913   2.589   4.654  0.7695  0.0446 -0.4398
    2MOL      F 1248   4.647   2.680   3.837  0.1529  0.4880 -0.2322
    2MOL      F 1249   4.472   2.585   3.903  0.2254  0.1758  0.1197
    2MOL      C 1250   4.651   2.445   3.842  0.3457  0.0170 -0.0638
    2MOL      O 1251   4.841   2.888   4.044  0.0420 -0.6209  0.5933
    2MOL      O 1252   4.900   2.711   3.907 -0.3492  0.2655 -0.4233
    2MOL      C 1253   4.977   2.349   4.513 -0.1280 -0.9014  0.1118
    2MOL      F 1254   4.600   2.331   3.887  0.2529  0.1819 -0.2326
    2MOL      F 1255   4.611   2.452   3.710 -0.2662 -0.3290  0.3447
    2MOL      O 1256   4.797   2.432   3.847 -0.4655  0.0674 -0.5232
    2MOL      C 1257   4.930   2.985   4.001 -0.0050  0.0751 -0.4740
    2MOL      C 1258   4.905   2.212   4.495  0.1243 -0.6578  0.3096
    2MOL      F 1259   5.034   2.363   4.636  0.4458 -0.3155 -0.0194
    2MOL      F 1260   5.081   2.372   4.430 -0.0623  0.7664 -0.4018
    2MOL      C 1261   4.858   2.341   3.932  0.5156  0.1481  0.5139
    2MOL      H 1262   4.923   3.070   4.069 -2.0106 -0.8536  0.5173
    2MOL      H 1263   5.030   2.941   3.994  0.4800  1.1758 -0.4725
    2MOL      C 1264   4.891   3.038   3.864  0.4094 -0.3398 -0.5619
    2MOL      F 1265   4.995   2.112   4.488  0.1743 -0.1532 -0.0978
    2MOL      F 1266   4.838   2.220   4.381 -0.6499  0.1018  0.3022
    2MOL      S 1267   4.791   2.186   4.634 -0.3036 -0.1427 -0.2239
    2MOL      F 1268   4.831   2.211   3.899 -0.1645 -0.1732 -0.0487
    2MOL      F 1269   4.818   2.364   4.059  0.3619 -0.0582  0.1198
    2MOL      C 1270   5.014   2.354   3.909  0.4859  0.9477 -0.1756
    2MOL      H 1271   4.855   2.953   3.805 -1.6422  0.8912 -1.1237
    2MOL      H 1272   4.816   3.118   3.870  0.7825  0.0464 -1.0437
    2MOL      N 1273   4.664   2.112   4.590 -0.4543 -0.1037  0.2437
    2MOL      O 1274   4.866   2.121   4.739  0.2319 -0.2093  0.1437
    2MOL      O 1275   4.747   2.314   4.678  0.7569  0.0105  0.0516
    2MOL      F 1276   5.059   2.454   3.986  0.0152  0.5955 -0.2336
    2MOL      F 1277   5.083   2.246   3.947  0.3954  0.1068  0.1237
    2MOL      S 1278   5.053   2.392   3.732 -0.0867  0.0874 -0.1869
    2MOL      S 1279   4.559   2.092   4.701  0.1599  0.0455 -0.0371
    2MOL      N 1280   5.206   2.376   3.705  0.1345  0.4542 -0.5009
    2MOL      O 1281   5.016   2.531   3.712  0.2610 -0.3485 -0.3987
    2MOL      O 1282   4.971   2.305   3.646  0.2782 -0.1263 -1.0021
    2MOL      O 1283   4.627   2.041   4.818 -0.4661  0.2004 -0.3182
    2MOL      O 1284   4.489   2.219   4.733 -0.4474 -0.4570  0.2541
    2MOL      C 1285   4.430   1.980   4.651  0.1459 -0.3311 -0.0964
    2MOL      S 1286   5.274   2.238   3.685  0.0821  0.1029 -0.1097
    2MOL      F 1287   4.468   1.849   4.624  0.4448 -0.3947 -0.3961
    2MOL      F 1288   4.381   2.021   4.531  0.2413 -0.1762  0.0185
    2MOL      F 1289   4.334   1.973   4.741  0.4325 -0.2073  0.0492
    2MOL      O 1290   5.205   2.121   3.739 -0.3248  0.7963 -0.7725
    2MOL      O 1291   5.413   2.252   3.724 -0.1249  0.0271  0.3479
    2MOL      C 1292   5.288   2.201   3.504 -0.0302  0.4900  0.7391
    2MOL      F 1293   5.361   2.293   3.440  0.6978 -0.1864 -0.1136
    2MOL      F 1294   5.345   2.083   3.477  0.0270  0.3396 -0.2364
    2MOL      F 1295   5.167   2.199   3.439 -0.1800 -0.3425 -0.2445
    2MOL      H 1296   3.981   3.041   4.640  1.1171 -2.8376  1.9407
    2MOL      O 1297   3.951   3.076   4.725  0.4596  1.1125  0.2018
    2MOL      C 1298   3.899   2.957   4.768  0.0827  0.3826  0.3896
    2MOL      C 1299   3.909   2.846   4.668  0.9162  0.3796 -0.2903
    2MOL      O 1300   3.862   2.942   4.881 -0.1872 -0.4516 -0.4616
    2MOL      C 1301   3.960   2.715   4.705  0.5504  1.1644  0.5973
    2MOL      C 1302   3.880   2.875   4.532  0.2064  0.1340  0.4938
    2MOL      C 1303   3.982   2.624   4.600 -0.0792  0.1531  0.3113
    2MOL      C 1304   3.991   2.658   4.848  0.3617 -0.2357  0.5516
    2MOL      C 1305   3.892   2.780   4.429  0.4145  0.4826  1.0733
    2MOL      H 1306   3.841   2.975   4.512 -0.8568 -0.3778 -0.0964
    2MOL      C 1307   3.950   2.654   4.465  0.0222  0.4493  0.1825
    2MOL      H 1308   4.025   2.527   4.625 -1.6289  0.2692  3.7131
    2MOL      F 1309   4.031   2.758   4.932  0.5602 -0.2537 -0.1332
    2MOL      F 1310   4.109   2.585   4.848  0.0660  0.4836 -0.0981
    2MOL      C 1311   3.880   2.567   4.916 -0.4205 -0.0135  0.2262
    2MOL      C 1312   3.872   2.822   4.286  0.2238 -0.4988  0.3344
    2MOL      C 1313   3.994   2.545   4.366 -0.0286  0.4291 -0.5184
    2MOL      O 1314   3.882   2.432   4.859  0.2477  0.0488  0.3489
    2MOL      F 1315   3.894   2.553   5.046 -0.4166 -0.5708  0.3724
    2MOL      F 1316   3.761   2.625   4.909  0.2510  0.3415 -0.8659
    2MOL      F 1317   3.942   2.755   4.195 -0.3934 -1.1398  0.2883
    2MOL      F 1318   3.923   2.947   4.281  0.1178 -0.6507 -0.2008
    2MOL      C 1319   3.720   2.832   4.240  0.1083 -0.0333  0.4120
    2MOL      O 1320   4.117   2.489   4.395  0.1427  0.1288  0.1144
    2MOL      O 1321   3.920   2.497   4.283 -0.0392  0.4471 -0.6125
    2MOL      C 1322   3.807   2.320   4.918  0.2764  0.4062  0.2729
    2MOL      F 1323   3.670   2.933   4.314  0.3992 -0.3321 -0.1496
    2MOL      F 1324   3.714   2.874   4.112 -0.2916 -0.3172 -0.2824
    2MOL      O 1325   3.651   2.711   4.270  0.1812  0.8867 -0.7360
    2MOL      C 1326   4.163   2.369   4.336  0.0199  0.1488 -0.0381
    2MOL      C 1327   3.808   2.196   4.825  0.2762 -0.2355 -0.0371
    2MOL      F 1328   3.677   2.354   4.946 -0.2668 -0.2933  0.0991
    2MOL      F 1329   3.873   2.287   5.029 -0.3231 -0.3349 -0.0271
    2MOL      C 1330   3.504   2.712   4.265  0.2456 -1.0239  0.9152
    2MOL      H 1331   4.100   2.280   4.353  0.8660 -0.3874  0.3299
    2MOL      H 1332   4.179   2.379   4.228  0.1506  2.4013  0.1812
    2MOL      C 1333   4.289   2.340   4.402 -0.3061 -0.9160 -0.9936
    2MOL      F 1334   3.723   2.101   4.877 -0.0398 -0.2052 -0.1562
    2MOL      F 1335   3.932   2.135   4.833  0.3308 -0.3272 -0.4529
    2MOL      S 1336   3.764   2.231   4.657 -0.1453  0.0277  0.1729
    2MOL      F 1337   3.459   2.798   4.170 -0.0883 -1.0637  0.5051
    2MOL      F 1338   3.459   2.757   4.380  0.1930  0.0209 -0.2207
    2MOL      C 1339   3.453   2.562   4.238  0.2697 -0.3407  0.5567
    2MOL      H 1340   4.267   2.358   4.508 -1.2820  0.7680 -1.4717
    2MOL      H 1341   4.316   2.233   4.403 -0.5642 -1.0042  2.0533
    2MOL      N 1342   3.751   2.097   4.573  0.2361 -0.5004 -0.4432
    2MOL      O 1343   3.630   2.277   4.677 -0.4036  0.1352 -0.2710
    2MOL      O 1344   3.864   2.322   4.602 -0.2464 -0.4584  0.0549
    2MOL      F 1345   3.316   2.564   4.237 -0.7391 -0.0359 -0.1199
    2MOL      F 1346   3.497   2.514   4.117 -0.3681  0.4195  0.2030
    2MOL      S 1347   3.513   2.441   4.368 -0.5313 -0.2857  0.1132
    2MOL      S 1348   3.837   2.074   4.443  0.1059  0.0057  0.0444
    2MOL      N 1349   3.462   2.294   4.366  0.2935 -0.6646 -0.0049
    2MOL      O 1350   3.489   2.498   4.501  0.3079 -0.0418 -0.1353
    2MOL      O 1351   3.652   2.443   4.330 -0.1319 -0.6100  0.1437
    2MOL      O 1352   3.777   1.953   4.384 -0.5066  0.0758  0.0817
    2MOL      O 1353   3.852   2.192   4.350  0.4048 -0.5760  0.0096
    2MOL      C 1354   4.005   2.036   4.487 -0.1810 -0.5558  0.3571
    2MOL      S 1355   3.508   2.203   4.251  0.0422 -0.0318  0.0187
    2MOL      F 1356   4.066   2.145   4.542  0.3035 -0.2382 -0.7620
    2MOL      F 1357   4.083   1.997   4.386 -0.2640 -0.6183  0.0485
    2MOL      F 1358   3.999   1.944   4.580  0.0011  0.4332 -0.4207
    2MOL      O 1359   3.529   2.067   4.296  0.1066  0.1343 -0.4840
    2MOL      O 1360   3.617   2.254   4.166 -0.1142 -0.8015  0.7738
    2MOL      C 1361   3.362   2.169   4.140 -0.4345 -0.2333 -0.5343
    2MOL      F 1362   3.283   2.278   4.111 -0.5305 -0.1168  0.2918
    2MOL      F 1363   3.404   2.121   4.026 -0.0963  0.1065  0.0160
    2MOL      F 1364   3.275   2.076   4.193  0.1754  0.4300 -0.0763
    3MOL      O 1365   3.479   1.511   3.347 -0.4917 -0.1499  0.1695
    3MOL      C 1366   3.504   1.400   3.416 -0.5497 -0.6412  0.1010
    3MOL      C 1367   3.373   1.342   3.462 -0.2327 -0.1036  0.0131
    3MOL      O 1368   3.615   1.351   3.441  0.0814  0.3744 -0.1858
    3MOL      C 1369   3.275   1.290   3.379 -0.3046  0.1098  0.4533
    3MOL      C 1370   3.347   1.354   3.601 -0.0953  0.4755 -0.9559
    3MOL      C 1371   3.150   1.253   3.436 -0.1679 -0.1865  0.2182
    3MOL      C 1372   3.307   1.242   3.232  0.3295  0.3354  0.4094
    3MOL      C 1373   3.222   1.317   3.663  0.8361  0.5829 -0.2196
    3MOL      H 1374   3.415   1.417   3.658 -0.4125 -0.2404  0.2042
    3MOL      C 1375   3.116   1.271   3.571 -0.2629  0.5798  0.0783
    3MOL      H 1376   3.063   1.221   3.380  0.6880 -3.3059  0.6085
    3MOL      F 1377   3.436   1.263   3.190 -0.1787 -0.2634  0.4939
    3MOL      F 1378   3.232   1.317   3.148 -0.2940 -0.9053  0.6404
    3MOL      C 1379   3.279   1.092   3.199  0.6448  0.0785  0.3850
    3MOL      C 1380   3.217   1.341   3.815 -0.4473  1.0483 -1.0306
    3MOL      C 1381   2.977   1.242   3.609 -0.1360  0.3117 -0.1204
    3MOL      O 1382   3.376   1.019   3.268 -0.4083  0.1387  0.3508
    3MOL      F 1383   3.147   1.061   3.231 -0.6019 -0.4664  0.6033
    3MOL      F 1384   3.286   1.070   3.065  0.0808 -0.1189 -0.0246
    3MOL      F 1385   3.096   1.314   3.864  0.1528 -0.4684 -0.2344
    3MOL      F 1386   3.216   1.474   3.838  0.5615  0.3777 -0.7837
    3MOL      C 1387   3.324   1.272   3.902  0.2199  0.1759  0.1027
    3MOL      O 1388   2.960   1.142   3.704  0.2086  0.1705  0.1585
    3MOL      O 1389   2.884   1.293   3.545  0.2281  0.1752  0.1340
    3MOL      C 1390   3.383   0.874   3.273  0.4958 -0.3715  1.1528
    3MOL      F 1391   3.274   1.281   4.028 -0.6905 -0.4096  0.2089
    3MOL      F 1392   3.326   1.143   3.881  0.8519  0.6474  0.3823
    3MOL      O 1393   3.455   1.329   3.893  0.0613 -0.0174 -0.3095
    3MOL      C 1394   2.828   1.083   3.704 -0.0253  0.2119 -0.4216
    3MOL      C 1395   3.491   0.831   3.370  0.4496 -0.6333  0.2380
    3MOL      F 1396   3.412   0.830   3.152 -0.0133 -0.0949  0.1941
    3MOL      F 1397   3.266   0.817   3.315 -0.1779 -0.5051  0.1930
    3MOL      C 1398   3.557   1.261   3.967 -0.5143 -0.0227 -0.3969
    3MOL      H 1399   2.758   1.168   3.706  1.2789  1.2735  0.3455
    3MOL      H 1400   2.807   1.029   3.611  0.4928 -0.5008 -0.1336
    3MOL      C 1401   2.812   0.981   3.821 -0.4803 -0.2998 -0.0361
    3MOL      F 1402   3.504   0.693   3.367  0.2999 -0.5018  0.3161
    3MOL      F 1403   3.453   0.854   3.498 -0.1228  0.6986 -0.5140
    3MOL      S 1404   3.658   0.905   3.343 -0.0508 -0.3100 -0.3091
    3MOL      F 1405   3.583   1.134   3.925  0.3298  0.1877 -0.4063
    3MOL      F 1406   3.530   1.259   4.103 -0.0101  0.5028  0.3899
    3MOL      C 1407   3.681   1.357   3.949  0.3563  0.1013  0.0131
    3MOL      H 1408   2.745   0.896   3.801  0.9309 -2.0231  2.4245
    3MOL      H 1409   2.908   0.958   3.867 -0.6968  1.5081  1.4113
    3MOL      H 1410   2.757   1.033   3.901  1.2332  0.1034  0.8948
    3MOL      N 1411   3.748   0.829   3.440  0.8378  0.1618 -0.6138
    3MOL      O 1412   3.693   0.879   3.203  0.2751 -0.9743 -0.3237
    3MOL      O 1413   3.641   1.047   3.374 -0.2235  0.1711 -0.8550
    3MOL      F 1414   3.657   1.475   4.006  0.3113  0.4658 -0.5629
    3MOL      F 1415   3.788   1.307   4.012 -0.2294  0.2283 -0.2470
    3MOL      S 1416   3.735   1.366   3.775 -0.0701  0.6524  0.8039
    3MOL      S 1417   3.787   0.872   3.582  0.0242  0.0690 -0.1588
    3MOL      N 1418   3.886   1.403   3.762  0.2580 -0.4936 -0.2686
    3MOL      O 1419   3.643   1.469   3.738  0.3777 -0.3771 -0.1097
    3MOL      O 1420   3.694   1.241   3.697 -0.2209  0.1348 -0.4432
    3MOL      O 1421   3.791   1.017   3.596 -0.0986 -0.1544  0.4744
    3MOL      O 1422   3.700   0.815   3.685  0.0780  0.3771 -0.3931
    3MOL      C 1423   3.957   0.798   3.611  0.4446 -0.9614 -0.1598
    3MOL      S 1424   3.966   1.341   3.645  0.0759 -0.1212 -0.2487
    3MOL      F 1425   4.024   0.858   3.711  0.2792 -0.2536  0.1543
    3MOL      F 1426   4.030   0.821   3.501 -0.0703  0.2561 -0.3939
    3MOL      F 1427   3.947   0.666   3.645  0.3889 -0.3535  0.6635
    3MOL      O 1428   4.065   1.433   3.608 -0.2689  0.0349 -0.4296
    3MOL      O 1429   3.886   1.284   3.532  0.2763  0.5113 -0.0648
    3MOL      C 1430   4.051   1.202   3.716  0.1756  0.4996  0.3467
    3MOL      F 1431   4.164   1.253   3.763 -0.3086  0.1807  0.0358
    3MOL      F 1432   3.987   1.138   3.819  0.3764 -0.1704  0.5090
    3MOL      F 1433   4.078   1.111   3.623 -0.2863  0.5534  0.3677
    3MOL      O 1434   3.733   2.033   2.554 -0.1046  0.0973 -0.1038
    3MOL      C 1435   3.652   1.928   2.541  0.3753  0.0437  0.5552
    3MOL      C 1436   3.638   1.849   2.668  0.5779 -0.1987 -0.4154
    3MOL      O 1437   3.595   1.901   2.433 -0.2258  0.4408 -0.9358
    3MOL      C 1438   3.518   1.787   2.704  0.3735  0.5330  0.3360
    3MOL      C 1439   3.758   1.821   2.736  0.4211  0.1733 -0.1363
    3MOL      C 1440   3.523   1.704   2.811  0.1280  0.3464 -0.3330
    3MOL      C 1441   3.383   1.821   2.637  0.0414 -0.3789  0.3604
    3MOL      C 1442   3.759   1.741   2.853 -0.3174  0.2457  0.4123
    3MOL      H 1443   3.846   1.877   2.707  0.9734  0.0228  1.1896
    3MOL      C 1444   3.638   1.684   2.891  0.1951  0.2188 -0.1304
    3MOL      H 1445   3.433   1.651   2.841  0.7319  0.1979  1.3175
    3MOL      F 1446   3.371   1.941   2.579 -0.2738  0.0924  0.8468
    3MOL      F 1447   3.293   1.828   2.737 -0.4645  0.4490  0.1565
    3MOL      C 1448   3.347   1.707   2.534 -0.0645  0.4079  0.0082
    3MOL      C 1449   3.894   1.719   2.931  0.2125  0.3157  0.8133
    3MOL      C 1450   3.619   1.594   3.011  0.1471 -0.8098  0.6387
    3MOL      O 1451   3.200   1.713   2.506 -0.1065 -0.0157 -0.0305
    3MOL      F 1452   3.416   1.703   2.415 -0.2129 -0.0699 -0.2949
    3MOL      F 1453   3.370   1.583   2.586  0.4654  0.0578 -0.3976
    3MOL      F 1454   3.991   1.725   2.839 -0.4958  0.0128 -0.3928
    3MOL      F 1455   3.913   1.594   2.977 -0.3801  0.2553  0.1970
    3MOL      C 1456   3.916   1.827   3.045 -0.2803 -0.2782 -0.9336
    3MOL      O 1457   3.710   1.611   3.113  0.3696 -0.2038 -0.6387
    3MOL      O 1458   3.523   1.520   3.018  0.2845 -0.2775  0.7413
    3MOL      C 1459   3.133   1.615   2.427  0.0838  0.5747 -0.5242
    3MOL      F 1460   3.993   1.930   3.000 -0.0508  0.6623 -0.1791
    3MOL      F 1461   3.802   1.889   3.084 -0.0345  0.5872  0.4430
    3MOL      O 1462   3.975   1.758   3.158  0.7588  0.2215  0.8195
    3MOL      C 1463   3.693   1.529   3.227  0.1896 -0.7232  0.4043
    3MOL      C 1464   3.040   1.538   2.521 -0.0393  0.2488 -0.9479
    3MOL      F 1465   3.201   1.516   2.357  0.6096  0.2066  0.1313
    3MOL      F 1466   3.059   1.676   2.335  0.0024  0.2070 -0.5885
    3MOL      C 1467   3.999   1.829   3.279  0.0941  0.6026  0.0249
    3MOL      H 1468   3.672   1.423   3.203  1.5793 -0.8595 -0.2224
    3MOL      H 1469   3.790   1.528   3.277  0.7466  2.0445 -0.5677
    3MOL      C 1470   3.584   1.606   3.307 -0.6105  0.1676  0.5735
    3MOL      F 1471   3.115   1.462   2.605  0.4787  0.0868 -0.1300
    3MOL      F 1472   2.964   1.460   2.454 -0.4397  0.5804 -0.8604
    3MOL      S 1473   2.924   1.653   2.618 -0.1977 -0.0564 -0.1541
    3MOL      F 1474   3.881   1.870   3.321  0.2431 -0.1301 -0.2551
    3MOL      F 1475   4.089   1.929   3.248 -0.2238 -0.1138 -0.4864
    3MOL      C 1476   4.052   1.735   3.382 -0.3340 -0.2188 -0.5110
    3MOL      H 1477   3.624   1.659   3.394 -1.6172  0.7556  0.6832
    3MOL      H 1478   3.544   1.683   3.241 -1.4410 -0.6989  0.0482
    3MOL      N 1479   2.811   1.580   2.697 -0.4521 -0.0492 -0.0444
    3MOL      O 1480   3.004   1.732   2.710 -0.0156 -0.0914  0.2770
    3MOL      O 1481   2.862   1.742   2.518 -0.1061 -0.3282  0.5843
    3MOL      F 1482   3.966   1.641   3.420  0.2866  0.0819 -0.2577
    3MOL      F 1483   4.158   1.665   3.337  0.1669 -0.0397  0.2128
    3MOL      S 1484   4.106   1.819   3.527  0.0866 -0.2970  0.0402
    3MOL      S 1485   2.708   1.665   2.775  0.1278 -0.3486 -0.2911
    3MOL      N 1486   4.213   1.920   3.493 -0.2715 -0.6134 -0.2817
    3MOL      O 1487   4.161   1.701   3.608  0.2042 -0.1524 -0.0726
    3MOL      O 1488   3.990   1.879   3.592 -0.7803  0.2513  1.0176
    3MOL      O 1489   2.776   1.734   2.884  0.1791 -0.0413  0.0678
    3MOL      O 1490   2.643   1.761   2.690  0.4458 -0.3514 -0.5347
    3MOL      C 1491   2.585   1.564   2.859 -0.1742  0.5892 -0.3868
    3MOL      S 1492   4.256   2.018   3.606 -0.4272 -0.5261  0.3378
    3MOL      F 1493   2.650   1.488   2.957  0.2509 -0.4002 -0.2701
    3MOL      F 1494   2.511   1.495   2.768  0.4426  0.0769  0.0443
    3MOL      F 1495   2.514   1.650   2.938  0.1159 -0.0422  0.5598
    3MOL      O 1496   4.157   2.032   3.711 -0.0968  0.1314 -0.4414
    3MOL      O 1497   4.302   2.140   3.543 -0.3340  0.3520 -0.7738
    3MOL      C 1498   4.419   1.956   3.673 -0.9059  0.4989  0.3166
    3MOL      F 1499   4.397   1.840   3.741 -0.4901  0.4937  0.5221
    3MOL      F 1500   4.507   1.921   3.579 -0.8694 -0.1041  0.0834
    3MOL      F 1501   4.473   2.048   3.758  0.2504  0.0408 -0.1748
    3MOL      O 1502   4.350   1.953   3.108 -0.3204 -0.4806  0.0323
    3MOL      C 1503   4.411   1.963   2.988 -0.1273  0.0129 -0.0175
    3MOL      C 1504   4.321   2.014   2.880 -0.2458  0.1815  0.1147
    3MOL      O 1505   4.533   1.959   2.961 -0.1148 -0.0036 -0.1699
    3MOL      C 1506   4.244   2.134   2.890 -0.9076 -0.2086 -0.4839
    3MOL      C 1507   4.320   1.937   2.758  0.4811  0.2633  0.1899
    3MOL      C 1508   4.171   2.169   2.771  0.0442 -0.4060  0.3328
    3MOL      C 1509   4.247   2.224   3.018  0.9494  0.1254 -0.1899
    3MOL      C 1510   4.239   1.967   2.644 -0.6082  0.0972  0.3706
    3MOL      H 1511   4.382   1.848   2.760  0.9492  0.5951  0.4256
    3MOL      C 1512   4.164   2.091   2.649 -0.0874 -0.3384  0.4752
    3MOL      H 1513   4.113   2.261   2.767 -1.3385 -1.3585 -2.4190
    3MOL      F 1514   4.369   2.232   3.069 -0.2664  0.5154 -0.7258
    3MOL      F 1515   4.172   2.162   3.112 -0.4476 -0.3845  0.1035
    3MOL      C 1516   4.209   2.368   2.994 -0.3461  0.0932  0.1004
    3MOL      C 1517   4.227   1.857   2.537  0.3360  0.2382 -0.0890
    3MOL      C 1518   4.078   2.133   2.532 -0.2752  0.3211  0.0168
    3MOL      O 1519   4.291   2.427   2.897 -0.2007 -0.2307  0.3113
    3MOL      F 1520   4.076   2.376   2.964  0.1332 -0.0730 -0.6707
    3MOL      F 1521   4.220   2.432   3.110  0.2615  0.3356  0.5344
    3MOL      F 1522   4.104   1.856   2.490  0.0401  0.0669 -0.2421
    3MOL      F 1523   4.231   1.735   2.597 -0.2293  0.0077 -0.4992
    3MOL      C 1524   4.327   1.857   2.415 -0.1560 -0.5270 -0.1881
    3MOL      O 1525   3.967   2.199   2.578 -0.4941 -0.1630  0.3047
    3MOL      O 1526   4.107   2.099   2.418  0.1159 -0.0632 -0.5958
    3MOL      C 1527   4.255   2.556   2.841  0.0784 -0.3255 -0.0507
    3MOL      F 1528   4.348   1.989   2.376  0.5330  0.2121  0.1935
    3MOL      F 1529   4.445   1.812   2.450  0.3928  0.6548 -0.3745
    3MOL      O 1530   4.273   1.784   2.297 -0.3919  0.0720 -0.3433
    3MOL      C 1531   3.866   2.233   2.487  0.1404  0.5017 -0.1052
    3MOL      C 1532   4.390   2.632   2.802 -0.2821  0.1959  0.4143
    3MOL      F 1533   4.194   2.631   2.926 -0.1050  0.2995  0.3081
    3MOL      F 1534   4.166   2.549   2.740  0.2416  0.5894 -0.8971
    3MOL      C 1535   4.336   1.783   2.162  0.3202  0.6407 -0.0012
    3MOL      H 1536   3.787   2.292   2.535 -0.0177  1.2376 -1.2526
    3MOL      H 1537   3.897   2.294   2.401  1.8501  2.8715  2.1298
    3MOL      C 1538   3.789   2.109   2.436 -0.5510 -0.0892  0.7546
    3MOL      F 1539   4.364   2.756   2.746  0.0098  0.1017  0.6657
    3MOL      F 1540   4.464   2.568   2.706  0.9226 -0.3208 -0.2279
    3MOL      S 1541   4.491   2.670   2.945  0.3443 -0.5351  0.0648
    3MOL      F 1542   4.371   1.900   2.112 -0.1265 -0.1202 -0.3319
    3MOL      F 1543   4.236   1.755   2.081  0.1720  0.1216  0.2440
    3MOL      C 1544   4.450   1.676   2.154  0.3619 -0.3349  0.0003
    3MOL      H 1545   3.707   2.141   2.371  0.1616  1.9214  0.8103
    3MOL      H 1546   3.857   2.046   2.379  1.3008  1.8992  0.7016
    3MOL      N 1547   4.628   2.725   2.902 -0.3369 -0.1618 -0.0336
    3MOL      O 1548   4.413   2.761   3.026 -0.1634  0.1621  0.6012
    3MOL      O 1549   4.516   2.543   3.008  0.3613  0.2748 -0.2818
    3MOL      F 1550   4.483   1.654   2.025 -0.1350  0.0015 -0.4906
    3MOL      F 1551   4.561   1.726   2.212  0.1691  0.5032 -0.0171
    3MOL      S 1552   4.408   1.519   2.229 -0.2118 -0.2405  0.1268
    3MOL      S 1553   4.675   2.860   2.940 -0.2337 -0.1136 -0.3282
    3MOL      N 1554   4.505   1.405   2.174 -0.1109  0.3390  0.1847
    3MOL      O 1555   4.265   1.482   2.202  0.4210  0.0933 -0.1695
    3MOL      O 1556   4.429   1.530   2.371  0.1734 -0.1982  0.5326
    3MOL      O 1557   4.643   2.974   2.849  0.5995 -0.2042 -0.3600
    3MOL      O 1558   4.643   2.899   3.079  0.5067  1.3007 -0.9844
    3MOL      C 1559   4.860   2.858   2.921 -0.1898 -0.0834  0.5539
    3MOL      S 1560   4.486   1.258   2.223  0.2147 -0.3693  0.4418
    3MOL      F 1561   4.890   2.835   2.791 -0.0665 -0.0910 -0.1952
    3MOL      F 1562   4.920   2.770   3.004  0.3751 -0.2372 -0.0269
    3MOL      F 1563   4.901   2.983   2.937  0.0656 -0.0231 -0.0325
    3MOL      O 1564   4.349   1.223   2.195  0.4014  0.7802  0.4262
    3MOL      O 1565   4.517   1.237   2.366  0.1544 -0.5349  0.1052
    3MOL      C 1566   4.595   1.148   2.118  0.0101  0.4612  0.2466
    3MOL      F 1567   4.592   1.188   1.988 -0.2442  0.3898 -0.8136
    3MOL      F 1568   4.721   1.158   2.167  0.5391 -0.0653 -0.0591
    3MOL      F 1569   4.557   1.012   2.124 -0.4067  0.2728 -0.3860
    3MOL      O 1570   4.814   1.290   2.714 -0.1506  0.0539  0.3502
    3MOL      C 1571   4.709   1.377   2.698  0.1331  0.0815 -0.2789
    3MOL      C 1572   4.685   1.453   2.825  0.3775  0.8156  0.8785
    3MOL      O 1573   4.645   1.382   2.593 -0.3203 -0.0385  0.4362
    3MOL      C 1574   4.705   1.593   2.834  0.2187  0.5391 -0.3395
    3MOL      C 1575   4.644   1.369   2.930 -0.6138 -0.5558 -0.0387
    3MOL      C 1576   4.690   1.647   2.963  0.3291 -0.6996  0.4960
    3MOL      C 1577   4.738   1.681   2.711  0.6192  0.6500 -0.8220
    3MOL      C 1578   4.616   1.430   3.055 -0.5093  0.0169  0.2584
    3MOL      H 1579   4.627   1.262   2.920 -2.0125 -0.3872  0.4625
    3MOL      C 1580   4.649   1.567   3.071 -0.1064 -0.2198  0.4073
    3MOL      H 1581   4.707   1.753   2.976  0.3452 -0.5188 -0.9199
    3MOL      F 1582   4.710   1.809   2.732  0.6075  0.0113  0.0109
    3MOL      F 1583   4.646   1.652   2.618 -0.0916  0.1555 -0.6837
    3MOL      C 1584   4.886   1.680   2.661  0.5887  0.6058  0.1396
    3MOL      C 1585   4.529   1.355   3.160 -0.4816 -0.4105  0.4791
    3MOL      C 1586   4.621   1.645   3.194  0.1659  0.5988 -1.3985
    3MOL      O 1587   4.901   1.585   2.554  0.3497 -0.1690 -0.1966
    3MOL      F 1588   4.934   1.797   2.636 -0.1864 -0.1317  0.2463
    3MOL      F 1589   4.957   1.629   2.759 -0.0109  0.1525  0.6898
    3MOL      F 1590   4.591   1.346   3.284  0.1833  0.3831  0.1237
    3MOL      F 1591   4.527   1.220   3.138 -0.0198 -0.6727  0.2418
    3MOL      C 1592   4.380   1.406   3.176  0.2283  0.2084 -0.3641
    3MOL      O 1593   4.545   1.750   3.171 -0.2286 -0.7573 -0.4508
    3MOL      O 1594   4.666   1.616   3.306 -0.1668  0.0774 -0.2992
    3MOL      C 1595   5.022   1.586   2.474  0.2353  0.3899 -0.3132
    3MOL      F 1596   4.326   1.359   3.292 -0.2169 -0.2906  0.5496
    3MOL      F 1597   4.372   1.540   3.184 -0.0779  0.0484 -0.2157
    3MOL      O 1598   4.302   1.359   3.059 -0.4199 -0.2727 -0.0298
    3MOL      C 1599   4.472   1.815   3.274  0.1950 -0.3888  0.0493
    3MOL      C 1600   5.011   1.479   2.362  0.2682 -0.3355 -0.3172
    3MOL      F 1601   5.138   1.570   2.552  0.0528 -0.3504  0.1961
    3MOL      F 1602   5.048   1.709   2.417 -0.2025  0.4829 -0.1483
    3MOL      C 1603   4.279   1.449   2.941  0.1859  0.1051  0.0492
    3MOL      H 1604   4.378   1.762   3.289  0.5925 -0.8581  0.9614
    3MOL      H 1605   4.546   1.828   3.355  1.7945 -0.6975 -1.3216
    3MOL      C 1606   4.437   1.956   3.224  0.0524 -0.1653  0.9902
    3MOL      F 1607   5.012   1.361   2.425 -0.3271 -0.0736  0.5394
    3MOL      F 1608   5.122   1.487   2.288  0.3086 -0.0034  0.1581
    3MOL      S 1609   4.860   1.496   2.261  0.6540  0.3089  0.2314
    3MOL      F 1610   4.390   1.514   2.890 -0.1785 -0.1344  0.4821
    3MOL      F 1611   4.194   1.549   2.967  0.0231  0.5919 -0.0305
    3MOL      C 1612   4.207   1.362   2.825  0.3092  0.0331 -0.2283
    3MOL      H 1613   4.387   2.006   3.307  0.2635  1.2176  0.2909
    3MOL      H 1614   4.531   2.008   3.202  0.4651 -0.9510  0.8718
    3MOL      N 1615   4.887   1.426   2.127 -0.1653 -0.5431 -0.1112
    3MOL      O 1616   4.753   1.423   2.339  0.6920 -0.2249 -0.4694
    3MOL      O 1617   4.852   1.644   2.254  0.4727 -0.2941 -0.3124
    3MOL      F 1618   4.102   1.289   2.879 -0.1095  0.6532  0.0422
    3MOL      F 1619   4.148   1.445   2.732 -0.0476  0.0706 -0.1053
    3MOL      S 1620   4.301   1.236   2.741  0.1584  0.1727 -0.1325
    3MOL      S 1621   4.954   1.491   2.004 -0.1902  0.1976 -0.0419
    3MOL      N 1622   4.192   1.153   2.668  0.1854 -0.5727 -0.2139
    3MOL      O 1623   4.361   1.149   2.841  0.2400 -0.0000  0.5523
    3MOL      O 1624   4.396   1.303   2.656 -0.2881 -0.2292  0.0743
    3MOL      O 1625   4.979   1.634   2.018 -0.0822 -0.3476 -0.7379
    3MOL      O 1626   5.070   1.413   1.964  0.7181  0.1008  0.0627
    3MOL      C 1627   4.825   1.464   1.866 -0.5450 -0.4033  0.2247
    3MOL      S 1628   4.180   1.151   2.516 -0.1825  0.2911  0.2842
    3MOL      F 1629   4.857   1.544   1.757 -0.0391 -0.4411 -0.1521
    3MOL      F 1630   4.695   1.484   1.905  0.3385  0.3934  0.1561
    3MOL      F 1631   4.835   1.342   1.817  0.1644  0.1346 -0.1347
    3MOL      O 1632   4.240   1.265   2.445 -0.0624  0.3588 -0.1771
    3MOL      O 1633   4.044   1.112   2.470  0.0916  0.5012 -0.2408
    3MOL      C 1634   4.271   0.990   2.474 -0.2324 -0.2773 -0.2800
    3MOL      F 1635   4.394   0.986   2.535 -0.3936 -0.1916 -0.0509
    3MOL      F 1636   4.207   0.876   2.510  0.0031 -0.4350 -0.2473
    3MOL      F 1637   4.299   0.988   2.346  0.0633  0.4106  0.0764
    3MOL      O 1638   4.867   0.577   3.334 -0.3700 -0.0340 -0.1691
    3MOL      C 1639   4.940   0.603   3.223 -0.4049 -0.2412  0.9278
    3MOL      C 1640   4.865   0.688   3.126  0.1218  0.1477  0.7078
    3MOL      O 1641   5.053   0.570   3.207  0.0537 -0.3425  0.0471
    3MOL      C 1642   4.740   0.656   3.061 -0.3657  0.2883  0.1931
    3MOL      C 1643   4.938   0.807   3.090 -0.5173  0.4335 -0.1211
    3MOL      C 1644   4.682   0.764   2.987 -0.3201  0.4402 -0.5784
    3MOL      C 1645   4.658   0.531   3.079  0.0750  0.9414  0.2183
    3MOL      C 1646   4.879   0.908   3.007 -0.2423 -0.2154 -0.5451
    3MOL      H 1647   5.036   0.820   3.136 -0.3103  1.0557 -0.7240
    3MOL      C 1648   4.753   0.878   2.949 -0.3547 -0.4133  0.9041
    3MOL      H 1649   4.580   0.759   2.949 -0.5841 -2.3914  0.3386
    3MOL      F 1650   4.555   0.549   3.174 -0.4064  0.1568 -0.1437
    3MOL      F 1651   4.737   0.429   3.136 -0.9554  0.6331 -0.2794
    3MOL      C 1652   4.592   0.471   2.950  0.4764  0.6604  0.0739
    3MOL      C 1653   4.962   1.035   2.988 -0.0244  0.3707 -0.2346
    3MOL      C 1654   4.683   0.965   2.841 -0.2129  0.9755  0.3433
    3MOL      O 1655   4.485   0.562   2.901 -0.6901 -0.3703  0.9389
    3MOL      F 1656   4.684   0.466   2.851  0.3626  0.2503 -0.5997
    3MOL      F 1657   4.547   0.340   2.966  0.0218 -0.1049 -0.5876
    3MOL      F 1658   5.025   1.075   3.102 -0.4656 -1.1003 -0.0937
    3MOL      F 1659   4.877   1.141   2.960 -0.1281  0.0342 -0.2677
    3MOL      C 1660   5.069   1.018   2.882  0.0193  0.0667 -0.0478
    3MOL      O 1661   4.750   0.977   2.719 -0.1035  0.2637 -0.0345
    3MOL      O 1662   4.567   0.997   2.860  0.5276  0.2342  0.1412
    3MOL      C 1663   4.397   0.526   2.797  0.6737 -0.4503 -0.4116
    3MOL      F 1664   5.021   0.956   2.780  0.1654  0.4719  0.0075
    3MOL      F 1665   5.112   1.137   2.837  0.3645 -0.2608  0.0073
    3MOL      O 1666   5.181   0.946   2.950 -0.4961  0.0921  0.3579
    3MOL      C 1667   4.725   1.072   2.618 -0.2844 -0.3765 -0.0482
    3MOL      C 1668   4.303   0.636   2.742 -0.0377 -0.3691  0.4745
    3MOL      F 1669   4.313   0.430   2.847 -0.4595 -0.0111 -0.3472
    3MOL      F 1670   4.468   0.467   2.697 -0.3467 -0.1308 -0.0899
    3MOL      C 1671   5.285   0.896   2.854  0.4148 -0.2883 -0.0798
    3MOL      H 1672   4.728   1.017   2.523  2.8653 -1.4582  0.5974
    3MOL      H 1673   4.626   1.116   2.629 -0.5994 -0.1224 -3.4045
    3MOL      C 1674   4.832   1.185   2.614 -0.2671  0.3577  0.2355
    3MOL      F 1675   4.234   0.580   2.638 -0.6682  0.0454 -0.6771
    3MOL      F 1676   4.388   0.725   2.691  0.0938 -0.1719  0.4929
    3MOL      S 1677   4.190   0.724   2.851  0.1883  0.2565  0.4439
    3MOL      F 1678   5.316   0.990   2.767 -0.5332  0.3981  0.5463
    3MOL      F 1679   5.232   0.792   2.791 -0.2142  0.0712  0.3993
    3MOL      C 1680   5.406   0.864   2.937 -1.2362 -0.2616 -0.1043
    3MOL      H 1681   4.929   1.135   2.621 -1.4724 -2.1318 -0.5788
    3MOL      H 1682   4.829   1.225   2.512 -2.8825 -1.4684 -0.4508
    3MOL      N 1683   4.176   0.646   2.984 -0.5738  0.4606  0.4653
    3MOL      O 1684   4.270   0.840   2.883  0.3263 -0.1317  0.7596
    3MOL      O 1685   4.074   0.736   2.767  0.8209  0.7165  0.4132
    3MOL      F 1686   0.055   0.799   2.866  0.2940 -0.1254 -0.3724
    3MOL      F 1687   0.023   0.985   2.967  0.2786  0.1928 -0.5472
    3MOL      S 1688   5.384   0.771   3.091  0.1840 -0.4911  0.0502
    3MOL      S 1689   4.041   0.572   3.026  0.0088  0.0212  0.6190
    3MOL      N 1690   5.329   0.865   3.198  0.3605 -0.7971  0.6261
    3MOL      O 1691   0.066   0.713   3.122 -0.1586  0.3450  0.1062
    3MOL      O 1692   5.290   0.663   3.059 -1.1102  0.6733  0.3807
    3MOL      O 1693   3.946   0.670   3.072 -0.0931 -0.5198 -0.6058
    3MOL      O 1694   3.985   0.510   2.905 -0.0179  0.3068  0.3086
    3MOL      C 1695   4.071   0.445   3.161 -0.6456  0.1813  0.0032
    3MOL      S 1696   5.409   0.886   3.327 -0.4030 -0.4632 -0.3084
    3MOL      F 1697   4.132   0.497   3.269 -0.4148 -0.1687 -0.2412
    3MOL      F 1698   4.145   0.344   3.108  0.1841  0.5410  0.1529
    3MOL      F 1699   3.954   0.387   3.196  0.4715 -0.2452 -0.3000
    3MOL      O 1700   0.105   0.920   3.302 -0.1717 -0.8110 -0.3641
    3MOL      O 1701   5.420   0.760   3.401  0.6176 -0.0865 -0.6395
    3MOL      C 1702   5.330   1.017   3.431 -0.6195  0.2611 -0.4904
    3MOL      F 1703   5.355   1.139   3.372  0.1547 -0.2183 -0.5276
    3MOL      F 1704   5.198   1.005   3.435  0.0180  0.0056  0.2067
    3MOL      F 1705   5.375   1.017   3.559  0.0952  0.5793 -0.1322
    3MOL      O 1706   4.700   1.137   4.062 -0.1532 -0.3725 -0.0688
    3MOL      C 1707   4.595   1.047   4.044 -0.2977  0.1399  0.9988
    3MOL      C 1708   4.619   0.947   3.937  0.0062  0.6813 -0.5379
    3MOL      O 1709   4.485   1.052   4.097 -0.4414  1.0598 -0.8424
    3MOL      C 1710   4.601   0.809   3.961  0.4464  0.2033 -0.4883
    3MOL      C 1711   4.691   0.991   3.822  0.3718  0.1711  0.8178
    3MOL      C 1712   4.639   0.720   3.858 -0.3545 -0.0102 -0.2311
    3MOL      C 1713   4.538   0.748   4.088 -0.2228 -0.3468 -0.2293
    3MOL      C 1714   4.731   0.903   3.719 -0.4182 -0.2722  0.5110
    3MOL      H 1715   4.715   1.096   3.807 -1.6977  0.8059  1.7465
    3MOL      C 1716   4.713   0.763   3.742  0.2915 -0.6866  0.1422
    3MOL      H 1717   4.631   0.613   3.872  2.8414 -0.6601 -2.7672
    3MOL      F 1718   4.572   0.818   4.198  0.1180 -0.1125  0.0955
    3MOL      F 1719   4.597   0.630   4.123  0.2697  0.0448 -0.1454
    3MOL      C 1720   4.389   0.729   4.074  0.3411  0.3981  0.6591
    3MOL      C 1721   4.774   0.973   3.583 -0.2142  0.4281  0.1637
    3MOL      C 1722   4.780   0.659   3.664  0.7234 -0.3072  0.5798
    3MOL      O 1723   4.376   0.642   3.962 -0.9418  1.0516 -0.1541
    3MOL      F 1724   4.335   0.670   4.183 -0.4281 -0.5043  0.7505
    3MOL      F 1725   4.318   0.840   4.074  0.1696  0.1679  0.4717
    3MOL      F 1726   4.825   0.895   3.491 -0.5404  0.3765 -0.2633
    3MOL      F 1727   4.868   1.058   3.612 -0.7111 -0.8284 -0.4664
    3MOL      C 1728   4.664   1.052   3.516 -0.0499 -0.0862 -0.3400
    3MOL      O 1729   4.895   0.690   3.602  0.5245 -0.0657 -0.5659
    3MOL      O 1730   4.742   0.540   3.672  0.8497  0.3386  0.2693
    3MOL      C 1731   4.272   0.666   3.867  0.4475 -0.3039  0.2949
    3MOL      F 1732   4.646   1.164   3.583  0.1379  0.3110 -0.2986
    3MOL      F 1733   4.703   1.092   3.392 -0.1000  0.2254 -0.3901
    3MOL      O 1734   4.538   0.985   3.512 -0.3752  0.2461  0.4650
    3MOL      C 1735   4.994   0.602   3.541  0.1950 -0.1400  0.1996
    3MOL      C 1736   4.270   0.538   3.784 -0.2821 -0.6358 -0.4241
    3MOL      F 1737   4.292   0.778   3.803 -0.3845  0.4029  0.0685
    3MOL      F 1738   4.152   0.680   3.912  0.1092  0.1685  0.1029
    3MOL      C 1739   4.524   0.859   3.433  0.1595  0.4333 -0.0230
    3MOL      H 1740   5.067   0.666   3.490 -0.4110 -1.2131 -2.0804
    3MOL      H 1741   5.046   0.543   3.617  0.9372  0.3796  0.1053
    3MOL      C 1742   4.927   0.507   3.445 -0.4512  0.1939  0.2627
    3MOL      F 1743   4.393   0.496   3.752  0.1457 -0.1965  0.0069
    3MOL      F 1744   4.207   0.568   3.661 -0.1878  0.0678  0.0721
    3MOL      S 1745   4.163   0.411   3.865 -0.2199  0.5244 -0.4317
    3MOL      F 1746   4.574   0.750   3.495 -0.1204  0.3516  0.0814
    3MOL      F 1747   4.596   0.860   3.318 -0.2886  0.0715  0.3482
    3MOL      C 1748   4.372   0.839   3.393 -0.3659 -0.4724 -0.2348
    3MOL      H 1749   5.000   0.433   3.408 -0.8690  0.1856 -0.5684
    3MOL      H 1750   4.850   0.450   3.499 -0.6388  0.8243  0.6631
    3MOL      N 1751   4.199   0.384   4.015  0.2143  0.0031 -0.0982
    3MOL      O 1752   4.019   0.426   3.833  0.0808 -0.0814  0.5173
    3MOL      O 1753   4.215   0.295   3.790 -0.3529 -0.2797  0.5849
    3MOL      F 1754   4.348   0.717   3.344 -0.2002  0.2754  0.2026
    3MOL      F 1755   4.303   0.854   3.513 -0.2519 -0.0021  0.1695
    3MOL      S 1756   4.306   0.966   3.285  0.2205  0.1870 -0.2468
    3MOL      S 1757   4.123   0.270   4.086  0.7709  0.1579 -0.1126
    3MOL      N 1758   4.158   0.932   3.249 -0.5723  0.2433  0.0888
    3MOL      O 1759   4.390   0.963   3.163  0.4208 -0.5531  0.0192
    3MOL      O 1760   4.309   1.100   3.347  0.4315 -0.1828  0.7362
    3MOL      O 1761   3.983   0.291   4.060 -0.5530  0.2193 -0.4436
    3MOL      O 1762   4.163   0.145   4.025 -0.1077  0.4288  0.0361
    3MOL      C 1763   4.150   0.262   4.269 -0.3705  0.6134  0.1029
    3MOL      S 1764   4.079   1.008   3.145 -0.2132 -0.4924 -0.1495
    3MOL      F 1765   4.093   0.161   4.336 -0.5205 -0.5472  0.2910
    3MOL      F 1766   4.110   0.379   4.321  0.0726 -0.7404  0.0774
    3MOL      F 1767   4.281   0.266   4.298 -0.0476  0.1429  0.3348
    3MOL      O 1768   3.975   0.924   3.094 -0.2296  0.4265 -0.5112
    3MOL      O 1769   4.168   1.072   3.046  0.1516  0.0446  0.2070
    3MOL      C 1770   3.976   1.131   3.221  0.3221 -0.1197  0.3915
    3MOL      F 1771   3.878   1.176   3.139 -0.3495  0.2069  0.0030
    3MOL      F 1772   3.919   1.071   3.327 -0.1208 -0.0094  0.1301
    3MOL      F 1773   4.042   1.236   3.274 -0.2119 -0.2307 -0.0370
    3MOL      O 1774   0.096   1.139   3.775 -0.1214  0.7227 -0.0866
    3MOL      C 1775   0.056   1.209   3.888 -0.2829  0.1226  0.0952
    3MOL      C 1776   5.376   1.162   3.949 -0.1940 -0.3867 -0.6824
    3MOL      O 1777   0.117   1.306   3.929 -0.3168 -0.1320  0.0042
    3MOL      C 1778   5.358   1.040   4.020  0.6920  0.4746 -0.4586
    3MOL      C 1779   5.266   1.248   3.927  0.3847 -0.7580  0.1109
    3MOL      C 1780   5.226   1.011   4.063 -0.1842  0.1219  0.2328
    3MOL      C 1781   0.024   0.948   4.067 -0.1178  0.4611 -0.0838
    3MOL      C 1782   5.139   1.216   3.985  0.0108 -0.3321  0.4608
    3MOL      H 1783   5.283   1.324   3.851 -0.5577  1.0782  1.6953
    3MOL      C 1784   5.114   1.093   4.046  0.4367 -0.8878  0.2883
    3MOL      H 1785   5.203   0.921   4.121 -1.5182 -0.6420 -1.4318
    3MOL      F 1786   5.440   0.898   4.181  0.0328  0.3824  0.1646
    3MOL      F 1787   0.132   1.018   4.086  0.0488  0.0350 -0.2219
    3MOL      C 1788   0.060   0.823   3.977  0.0193 -0.3174  0.8162
    3MOL      C 1789   5.030   1.314   3.946  0.1413  0.0884 -0.4512
    3MOL      C 1790   4.979   1.060   4.110 -0.4455 -0.4062  0.0693
    3MOL      O 1791   0.160   0.862   3.882  0.4357 -0.1627  0.1020
    3MOL      F 1792   0.104   0.713   4.052 -0.0858 -0.2504 -0.7710
    3MOL      F 1793   5.393   0.774   3.914  0.0467  0.3319 -0.4165
    3MOL      F 1794   4.906   1.269   3.955 -0.0969  0.3380  0.2189
    3MOL      F 1795   5.037   1.346   3.813 -0.0382 -0.0391 -0.0717
    3MOL      C 1796   5.043   1.450   4.027  0.1964 -0.4062 -0.6809
    3MOL      O 1797   4.945   1.159   4.201 -0.8058 -0.2529 -0.4882
    3MOL      O 1798   4.916   0.955   4.093 -0.0479  0.1077  0.7755
    3MOL      C 1799   0.182   0.778   3.769  0.6292 -0.6179  0.1762
    3MOL      F 1800   5.150   1.528   3.991 -0.4583  0.1683  0.2901
    3MOL      F 1801   4.929   1.518   3.990  0.0161 -0.3173 -0.2073
    3MOL      O 1802   5.047   1.419   4.169  0.0846 -0.1578  0.0585
    3MOL      C 1803   4.819   1.153   4.274  0.8958 -0.0292  0.0164
    3MOL      C 1804   0.329   0.776   3.741 -0.6455  0.1986 -0.2422
    3MOL      F 1805   0.110   0.827   3.659 -0.2169 -0.3494  0.3626
    3MOL      F 1806   0.137   0.651   3.789 -0.2262 -0.5486 -0.1427
    3MOL      C 1807   5.005   1.524   4.256  0.6116  0.2170 -0.3840
    3MOL      H 1808   4.789   1.051   4.299 -1.3767  0.3252 -1.1205
    3MOL      H 1809   4.822   1.218   4.362  0.0945  0.0235  0.0013
    3MOL      C 1810   4.716   1.220   4.178 -0.2387 -0.0977  0.0976
    3MOL      F 1811   0.393   0.725   3.850  0.0684 -0.0305  0.0985
    3MOL      F 1812   0.375   0.901   3.741 -0.5621 -0.0218  0.1226
    3MOL      S 1813   0.385   0.689   3.584 -0.0473 -0.1325 -0.1881
    3MOL      F 1814   4.869   1.525   4.252 -0.2620 -0.3536  0.3567
    3MOL      F 1815   5.038   1.650   4.223 -0.4595 -0.0997 -0.1536
    3MOL      C 1816   5.053   1.504   4.404  0.4794  0.7759  0.0461
    3MOL      H 1817   4.623   1.225   4.236 -0.7943  0.1929 -0.8130
    3MOL      H 1818   4.747   1.323   4.157  0.4237 -0.0895  1.0902
    3MOL      N 1819   0.506   0.757   3.530  0.1605 -0.3015  0.3143
    3MOL      O 1820   0.398   0.549   3.626 -0.0609 -1.7160  0.2310
    3MOL      O 1821   0.272   0.713   3.487 -0.1598  0.0018 -0.8078
    3MOL      F 1822   4.982   1.578   4.489 -0.0743 -0.3768  0.2051
    3MOL      F 1823   5.028   1.375   4.439  0.2395 -0.2809  0.0775
    3MOL      S 1824   5.234   1.539   4.417 -0.1961  0.8031 -0.5149
    3MOL      S 1825   0.647   0.713   3.570  0.2626 -0.1138  0.6155
    3MOL      N 1826   5.306   1.490   4.291  0.1736 -0.4513  0.7186
    3MOL      O 1827   5.270   1.435   4.518  0.0950 -0.2002  1.0179
    3MOL      O 1828   5.263   1.669   4.477  0.3094  0.0607 -0.1085
    3MOL      O 1829   0.663   0.728   3.716 -1.5003  0.2589  0.4194
    3MOL      O 1830   0.658   0.575   3.519  0.5157 -0.7722 -0.2293
    3MOL      C 1831   0.771   0.819   3.494  0.2421  0.4861  0.3129
    3MOL      S 1832   0.009   1.523   4.274  0.3931 -0.2092  0.0329
    3MOL      F 1833   0.742   0.950   3.517 -0.0439  0.3251  0.1003
    3MOL      F 1834   0.777   0.797   3.362  0.0144  0.5132 -0.1542
    3MOL      F 1835   0.899   0.784   3.539  0.5959 -0.5068 -0.1292
    3MOL      O 1836   0.050   1.656   4.327  0.1718  0.6780  0.2046
    3MOL      O 1837   0.050   1.499   4.132  0.2199  0.0123 -0.0147
    3MOL      C 1838   0.116   1.410   4.378 -0.5648 -0.6672 -0.2036
    3MOL      F 1839   0.076   1.288   4.389 -0.0958  0.5561  0.1855
    3MOL      F 1840   0.246   1.403   4.332  0.1001  0.0672 -0.0903
    3MOL      F 1841   0.132   1.454   4.503  0.1449 -0.4936  0.2818
    3MOL      O 1842   0.907   1.527   3.178  0.3680  1.1214  0.3789
    3MOL      C 1843   0.770   1.537   3.168  0.8550 -0.0624 -0.1908
    3MOL      C 1844   0.691   1.429   3.232  0.4664 -0.1079  0.1696
    3MOL      O 1845   0.720   1.625   3.096 -0.1840 -0.8981  0.0459
    3MOL      C 1846   0.719   1.357   3.352 -0.4387 -0.4439  0.3992
    3MOL      C 1847   0.561   1.404   3.173 -0.4342  0.0626  0.2805
    3MOL      C 1848   0.625   1.257   3.391 -0.2185 -0.0055  0.0486
    3MOL      C 1849   0.842   1.383   3.442  0.0785 -0.0802  0.5532
    3MOL      C 1850   0.467   1.313   3.216  0.3668 -0.7521  0.0536
    3MOL      H 1851   0.538   1.444   3.074  1.5402 -1.8020 -0.9672
    3MOL      C 1852   0.500   1.236   3.332  0.0566  0.0108  0.7782
    3MOL      H 1853   0.655   1.213   3.486  0.9948 -2.1717 -1.2959
    3MOL      F 1854   0.795   1.369   3.566  0.3807  0.1614 -0.2864
    3MOL      F 1855   0.884   1.507   3.444  0.4328  0.4658 -0.5833
    3MOL      C 1856   0.961   1.288   3.423  0.0918  0.6103  0.8397
    3MOL      C 1857   0.330   1.311   3.153 -0.0703 -0.4652 -0.3699
    3MOL      C 1858   0.414   1.133   3.395  0.1114  0.0747  0.8736
    3MOL      O 1859   1.059   1.346   3.332 -0.0969 -0.1651  0.3389
    3MOL      F 1860   1.018   1.271   3.542  0.2104 -0.1626  0.2801
    3MOL      F 1861   0.910   1.172   3.385  0.5376 -0.6931 -0.5372
    3MOL      F 1862   0.257   1.197   3.177 -0.2942 -0.8173 -0.0033
    3MOL      F 1863   0.332   1.319   3.022 -0.6520  0.0406  0.2916
    3MOL      C 1864   0.247   1.425   3.222  0.1797  0.2866 -0.4201
    3MOL      O 1865   0.346   1.185   3.501  0.2131  0.1752 -0.1489
    3MOL      O 1866   0.402   1.020   3.350  0.1824 -0.7172  0.2635
    3MOL      C 1867   1.178   1.276   3.303  1.1028 -0.0626 -0.1193
    3MOL      F 1868   0.280   1.534   3.148 -0.3909  0.2247 -0.2917
    3MOL      F 1869   0.118   1.398   3.214  0.0983 -0.5427  0.1268
    3MOL      O 1870   0.288   1.437   3.360 -0.0746  0.1823  0.1495
    3MOL      C 1871   0.228   1.118   3.565 -0.0549  0.3673  0.6317
    3MOL      C 1872   1.296   1.365   3.251 -0.0206  0.7525  0.3911
    3MOL      F 1873   1.159   1.170   3.219 -0.2527 -0.0302 -0.5027
    3MOL      F 1874   1.227   1.212   3.409 -0.3218 -0.2179  0.3731
    3MOL      C 1875   0.306   1.578   3.406 -0.4797 -0.0842 -0.0818
    3MOL      H 1876   0.134   1.149   3.517 -0.3256  0.6949  1.3686
    3MOL      H 1877   0.233   1.010   3.552 -3.4535  0.2498  0.1140
    3MOL      C 1878   0.228   1.161   3.712 -0.7281 -0.0488  0.5287
    3MOL      F 1879   1.264   1.420   3.127 -0.4622  0.7228  0.1709
    3MOL      F 1880   1.404   1.284   3.233 -0.5182  0.4465 -0.1026
    3MOL      S 1881   1.342   1.505   3.364  0.3089 -0.2530 -0.0179
    3MOL      F 1882   0.205   1.661   3.369  0.2454  0.3756  0.5865
    3MOL      F 1883   0.427   1.630   3.360 -0.2392 -0.2290 -0.1062
    3MOL      C 1884   0.315   1.573   3.561  0.3043 -0.1534  0.2391
    3MOL      H 1885   0.309   1.119   3.773 -0.6780 -2.3442 -1.0644
    3MOL      H 1886   0.255   1.267   3.706 -0.5747 -0.1912 -1.5415
    3MOL      N 1887   1.368   1.456   3.507  0.9059 -0.2776  0.0348
    3MOL      O 1888   1.448   1.572   3.291  0.2217 -0.6365 -0.4360
    3MOL      O 1889   1.215   1.581   3.359  1.0826  0.3693 -0.3162
    3MOL      F 1890   0.406   1.484   3.604 -0.7302  0.0995  0.0763
    3MOL      F 1891   0.359   1.696   3.607 -0.6455 -0.3667  0.1835
    3MOL      S 1892   0.145   1.550   3.653 -0.3520 -0.2892 -0.3908
    3MOL      S 1893   1.514   1.479   3.560  0.2141  0.2014 -0.6999
    3MOL      N 1894   0.048   1.673   3.651 -0.3062  0.0360 -0.1145
    3MOL      O 1895   0.196   1.540   3.787 -0.2076 -0.2019 -0.1315
    3MOL      O 1896   0.086   1.428   3.609  0.3008 -0.3092 -0.0714
    3MOL      O 1897   1.607   1.570   3.490 -0.0386  0.3467  0.4055
    3MOL      O 1898   1.509   1.497   3.705 -0.4318 -0.4583 -0.0763
    3MOL      C 1899   1.618   1.321   3.537  0.0247 -0.3477  0.0002
    3MOL      S 1900   5.352   1.661   3.716 -0.2431 -0.0932 -0.0931
    3MOL      F 1901   1.599   1.285   3.412 -0.7454  0.0108  0.6852
    3MOL      F 1902   1.573   1.230   3.624 -0.2935 -0.0881  0.1054
    3MOL      F 1903   1.748   1.342   3.558  0.3488  0.2014 -0.1227
    3MOL      O 1904   5.303   1.788   3.758  0.5955  0.2199 -0.0969
    3MOL      O 1905   5.362   1.559   3.820 -0.0420 -0.5684 -0.2262
    3MOL      C 1906   5.217   1.603   3.600 -0.6324 -1.0650 -0.1023
    3MOL      F 1907   5.094   1.637   3.652 -0.1964  0.0743 -0.0328
    3MOL      F 1908   5.228   1.679   3.485 -0.0601  0.1174 -0.0619
    3MOL      F 1909   5.216   1.471   3.576  0.1294  0.1702  0.0613
    3MOL      O 1910   0.359   1.355   2.497  0.3194  0.5307  0.6818
    3MOL      C 1911   0.461   1.267   2.502 -0.0773 -0.3448  0.2407
    3MOL      C 1912   0.585   1.320   2.579  0.1135  0.7747  0.1018
    3MOL      O 1913   0.448   1.158   2.435  0.0476 -0.7779  0.1897
    3MOL      C 1914   0.690   1.246   2.642  0.1943  0.7396  0.5873
    3MOL      C 1915   0.588   1.462   2.583 -0.7663 -0.7646  1.1288
    3MOL      C 1916   0.793   1.316   2.698 -0.3455  0.9932 -0.2093
    3MOL      C 1917   0.701   1.103   2.634  0.3266  0.8896 -0.4614
    3MOL      C 1918   0.694   1.535   2.647 -0.4648 -0.2115  0.1328
    3MOL      H 1919   0.517   1.528   2.533  1.5128  0.7604 -0.2219
    3MOL      C 1920   0.796   1.456   2.705  0.0025  0.0647  0.0203
    3MOL      H 1921   0.875   1.262   2.745 -2.2046  0.2337  2.2958
    3MOL      F 1922   0.825   1.059   2.674 -0.4495  0.1651 -0.1755
    3MOL      F 1923   0.685   1.057   2.507  0.0820  0.1177  0.0406
    3MOL      C 1924   0.597   1.014   2.723 -0.5029 -0.1617  0.8656
    3MOL      C 1925   0.672   1.691   2.655  0.0981  0.2005  0.0174
    3MOL      C 1926   0.929   1.515   2.755 -0.0212 -0.2140  0.3861
    3MOL      O 1927   0.479   0.999   2.649 -0.5991  0.1510 -0.3609
    3MOL      F 1928   0.649   0.891   2.764  0.3477 -0.0966 -0.2806
    3MOL      F 1929   0.574   1.086   2.839 -0.7315  0.0500  0.0074
    3MOL      F 1930   0.739   1.746   2.758  0.1316  0.4551  0.5995
    3MOL      F 1931   0.542   1.720   2.683  0.1035  0.4741  0.6102
    3MOL      C 1932   0.716   1.765   2.529 -0.3860 -0.1744 -0.6451
    3MOL      O 1933   0.919   1.559   2.886 -0.4734  0.7692 -0.6520
    3MOL      O 1934   1.030   1.500   2.693 -0.0193  0.0147  1.0609
    3MOL      C 1935   0.373   0.911   2.689  0.0394  0.3548 -0.1249
    3MOL      F 1936   0.721   1.898   2.562  0.2845  0.1285  0.0767
    3MOL      F 1937   0.842   1.725   2.498 -0.3209 -0.1920 -0.3221
    3MOL      O 1938   0.621   1.742   2.423  0.2144  0.3842 -0.1152
    3MOL      C 1939   1.040   1.564   2.969  0.0105 -0.0372  0.2062
    3MOL      C 1940   0.295   0.868   2.566 -0.3521 -0.2640  0.1815
    3MOL      F 1941   0.297   0.989   2.770  0.6572  0.0058  0.2422
    3MOL      F 1942   0.407   0.797   2.770 -0.5326  0.3316  0.1217
    3MOL      C 1943   0.636   1.803   2.294  0.1588 -0.5389  0.7718
    3MOL      H 1944   1.070   1.462   2.993  0.5971  0.2610  0.7430
    3MOL      H 1945   1.124   1.617   2.922 -0.3217  0.3418  0.0315
    3MOL      C 1946   0.988   1.624   3.103 -0.1191  0.2282 -0.3207
    3MOL      F 1947   0.240   0.978   2.517  0.1410  0.4036  0.0995
    3MOL      F 1948   0.193   0.789   2.605 -0.0286 -0.5339  0.2637
    3MOL      S 1949   0.396   0.791   2.440  0.1389  0.2886  0.0797
    3MOL      F 1950   0.750   1.776   2.234 -0.1321  0.0390 -0.2674
    3MOL      F 1951   0.630   1.938   2.308  0.2689  0.6599 -0.0390
    3MOL      C 1952   0.516   1.748   2.204 -0.3408  0.1302  0.0285
    3MOL      H 1953   1.081   1.650   3.154  0.1832  1.6331 -1.5647
    3MOL      H 1954   0.938   1.718   3.078  0.0708  0.8313  1.4915
    3MOL      N 1955   0.301   0.761   2.323  0.2423  0.7100 -0.0269
    3MOL      O 1956   0.512   0.873   2.418  0.0879  0.3923  0.5736
    3MOL      O 1957   0.445   0.676   2.513 -0.2432 -0.8847 -0.1994
    3MOL      F 1958   0.536   1.613   2.178  0.4406  0.0258  0.4582
    3MOL      F 1959   0.401   1.769   2.272 -0.7250  0.1855 -0.0053
    3MOL      S 1960   0.509   1.848   2.051 -0.0416  0.0949 -0.3361
    3MOL      S 1961   0.305   0.858   2.204  0.4350 -0.4680  0.1502
    3MOL      N 1962   0.490   1.999   2.080 -0.0547 -0.8837 -0.4607
    3MOL      O 1963   0.393   1.797   1.974 -0.0880 -0.5170  0.4877
    3MOL      O 1964   0.626   1.808   1.976 -0.1187 -0.4659  0.2153
    3MOL      O 1965   0.385   0.985   2.215 -0.3095  0.1960  0.4808
    3MOL      O 1966   0.314   0.787   2.077  0.7503  0.3455 -0.5770
    3MOL      C 1967   0.129   0.917   2.199 -0.0597  0.2273 -0.2361
    3MOL      S 1968   0.510   2.106   1.969  0.1373  0.0564 -0.0986
    3MOL      F 1969   0.082   0.951   2.080 -0.6116  0.0014  0.2548
    3MOL      F 1970   0.107   1.029   2.267  0.3200 -0.6757 -0.4086
    3MOL      F 1971   0.042   0.825   2.248 -0.1109  0.5624  0.5567
    3MOL      O 1972   0.389   2.135   1.897 -0.0487 -0.0043 -0.5253
    3MOL      O 1973   0.609   2.063   1.872  0.4019 -0.5035 -0.0862
    3MOL      C 1974   0.564   2.261   2.055  0.9785  0.3461  0.0282
    3MOL      F 1975   0.654   2.244   2.151 -0.1454 -0.3667  0.0227
    3MOL      F 1976   0.621   2.338   1.958  0.2800 -0.0232  0.3170
    3MOL      F 1977   0.455   2.324   2.105  0.6021  0.1741  0.1660
    3MOL      H 1978   0.303   0.800   1.876 -0.1129 -0.3444  0.5093
    3MOL      O 1979   0.276   0.778   1.785 -0.1978 -0.4172  0.5525
    3MOL      C 1980   0.237   0.886   1.722 -0.7130  0.6113 -0.0379
    3MOL      C 1981   0.258   1.012   1.796  0.2872 -0.1318  0.5765
    3MOL      O 1982   0.207   0.876   1.604  0.1331 -0.5342 -0.1045
    3MOL      C 1983   0.148   1.104   1.819 -0.2517  0.6555  0.1357
    3MOL      C 1984   0.387   1.044   1.842  0.3561 -1.0053 -0.5119
    3MOL      C 1985   0.177   1.223   1.886  0.1875  0.3431  0.2335
    3MOL      C 1986   0.001   1.086   1.770 -0.6975 -0.2488  0.7028
    3MOL      C 1987   0.416   1.171   1.897  0.1406 -1.0711 -0.1899
    3MOL      H 1988   0.464   0.974   1.813 -0.8380 -2.4456 -0.2786
    3MOL      C 1989   0.307   1.255   1.926 -0.9786  0.9935  0.6591
    3MOL      H 1990   0.091   1.283   1.916 -0.2103 -0.3327  0.4685
    3MOL      F 1991   5.355   1.118   1.865 -0.3162 -0.2098  0.0506
    3MOL      F 1992   5.420   0.954   1.760 -0.1501 -0.3361  0.1914
    3MOL      C 1993   5.407   1.154   1.637  0.4549  0.5243  0.3257
    3MOL      C 1994   0.562   1.196   1.938  0.2146 -0.1711 -0.1514
    3MOL      C 1995   0.319   1.365   2.023  0.0119  0.0295 -0.0279
    3MOL      O 1996   0.000   1.289   1.646  0.0701 -1.3977 -0.0521
    3MOL      F 1997   0.016   1.085   1.525 -0.3231 -0.1187  0.1476
    3MOL      F 1998   5.273   1.142   1.614  0.1536  0.1052  0.5280
    3MOL      F 1999   0.597   1.091   2.023  0.0273 -0.0972  0.2224
    3MOL      F 2000   0.587   1.305   2.010 -0.2031 -0.2139 -0.2368
    3MOL      C 2001   0.664   1.207   1.817  0.0200 -0.0180 -0.5122
    3MOL      O 2002   0.323   1.321   2.152 -0.3868 -0.1596  0.4945
    3MOL      O 2003   0.327   1.479   1.989  0.0567  0.4628  0.5288
    3MOL      C 2004   5.424   1.388   1.551  0.0278 -0.7722 -0.4064
    3MOL      F 2005   0.787   1.216   1.861 -0.1528 -0.5943 -0.0579
    3MOL      F 2006   0.646   1.094   1.731 -0.5559 -0.5174  0.1124
    3MOL      O 2007   0.635   1.322   1.748  0.2411  0.2941 -0.0942
    3MOL      C 2008   0.290   1.414   2.263 -1.0488 -0.5191 -0.0344
    3MOL      C 2009   0.079   1.500   1.575 -0.3760  0.3545  0.7845
    3MOL      F 2010   5.302   1.443   1.563  0.1959 -0.0688 -0.5446
    3MOL      F 2011   5.435   1.340   1.427  0.2600 -0.3326 -0.0362
    3MOL      C 2012   0.724   1.380   1.644  0.7767 -0.9507 -0.2590
    3MOL      H 2013   0.381   1.472   2.280 -1.6079 -0.1400  1.7266
    3MOL      H 2014   0.217   1.492   2.236 -0.2940  1.6015  3.7898
    3MOL      C 2015   0.248   1.347   2.394  0.4560  0.4682  0.1595
    3MOL      F 2016   0.077   1.576   1.461 -0.3638 -0.7287 -0.0868
    3MOL      F 2017   0.207   1.454   1.575  0.1982 -0.1636 -0.0247
    3MOL      S 2018   0.043   1.591   1.738  0.0821  0.3984 -0.2928
    3MOL      F 2019   0.758   1.286   1.558  0.4748  0.0178 -0.1515
    3MOL      F 2020   0.840   1.421   1.698 -0.0806 -0.5923  0.2313
    3MOL      C 2021   0.647   1.497   1.587  0.2007  0.4277  0.3298
    3MOL      H 2022   0.150   1.388   2.423  0.4708  0.6107  0.0052
    3MOL      H 2023   0.224   1.240   2.385  0.8879  0.4232 -0.4933
    3MOL      N 2024   5.402   1.714   1.710  0.0234 -0.0807  0.0623
    3MOL      O 2025   5.423   1.496   1.828 -0.1524  0.1275 -0.0807
    3MOL      O 2026   0.179   1.626   1.776  0.6256  0.7765 -0.6411
    3MOL      F 2027   0.715   1.540   1.476  0.3215  0.0951  0.1807
    3MOL      F 2028   0.538   1.448   1.525 -0.1358 -0.1726 -0.3095
    3MOL      S 2029   0.608   1.629   1.703  0.6013  0.2911  0.3755
    3MOL      S 2030   5.248   1.713   1.727  0.2494 -0.2868 -0.0746
    3MOL      N 2031   0.488   1.707   1.644 -0.3737  0.0921 -0.0426
    3MOL      O 2032   0.734   1.694   1.736 -0.1368  0.4065  0.2082
    3MOL      O 2033   0.550   1.573   1.825 -0.6241 -0.0534 -0.0054
    3MOL      O 2034   5.187   1.586   1.765 -0.8342 -0.7637  0.4722
    3MOL      O 2035   5.205   1.822   1.813  0.5800 -0.1496 -0.2948
    3MOL      C 2036   5.170   1.770   1.569 -0.1955 -0.2722  0.1719
    3MOL      S 2037   0.493   1.855   1.605  0.3814 -0.1530 -0.3089
    3MOL      F 2038   5.192   1.895   1.540  0.3145 -0.7643  0.2096
    3MOL      F 2039   5.032   1.746   1.569 -0.2556 -0.4512  0.2106
    3MOL      F 2040   5.219   1.699   1.463  0.4286  0.0327  0.1588
    3MOL      O 2041   0.609   1.931   1.632 -0.3003 -0.3566 -0.1169
    3MOL      O 2042   0.378   1.914   1.681 -0.7733 -0.1414  0.1159
    3MOL      C 2043   0.451   1.871   1.424  0.4571 -0.2107 -0.7691
    3MOL      F 2044   0.553   1.836   1.349 -0.3710  0.0119  0.2460
    3MOL      F 2045   0.343   1.787   1.398 -0.6544 -0.3624  0.5049
    3MOL      F 2046   0.415   1.997   1.392  0.1460 -0.1748  0.0746
    4MOL      O 2047   0.846   2.495   4.385  0.1634 -0.1657 -0.1067
    4MOL      C 2048   0.739   2.567   4.444  0.2525  0.3941  0.0075
    4MOL      C 2049   0.734   2.714   4.411  0.0284 -0.3497 -0.5645
    4MOL      O 2050   0.661   2.513   4.518  0.2858 -0.3834  0.4001
    4MOL      C 2051   0.650   2.776   4.317  0.4909 -1.2401  0.0300
    4MOL      C 2052   0.806   2.797   4.498 -0.0601  0.1517 -0.0861
    4MOL      C 2053   0.657   2.914   4.297  0.3101 -0.0952  0.6273
    4MOL      C 2054   0.545   2.704   4.233  0.1144 -1.1130  0.4622
    4MOL      C 2055   0.804   2.941   4.489 -0.0921 -0.3669  0.5605
    4MOL      H 2056   0.870   2.748   4.571  1.9612  1.5992 -0.8255
    4MOL      C 2057   0.731   3.003   4.381  0.5577 -1.1059 -0.4351
    4MOL      H 2058   0.589   2.959   4.225 -0.7785 -0.0954  1.6272
    4MOL      F 2059   0.569   2.574   4.216  0.9690 -0.5618 -0.0688
    4MOL      F 2060   0.545   2.752   4.108 -0.1465  0.0996  0.4632
    4MOL      C 2061   0.404   2.722   4.290 -0.1120  0.5040  1.1046
    4MOL      C 2062   0.888   3.017   4.596  0.0905  1.1070 -0.3849
    4MOL      C 2063   0.752   3.152   4.347 -0.1450  0.0526 -0.7457
    4MOL      O 2064   0.409   2.678   4.427  0.5831  0.1174 -0.5542
    4MOL      F 2065   0.372   2.857   4.278 -0.1841  0.0837  0.1995
    4MOL      F 2066   0.325   2.654   4.219 -0.1712  0.1746  0.7608
    4MOL      F 2067   1.002   3.066   4.541  0.1008 -0.3046 -0.3833
    4MOL      F 2068   0.936   2.933   4.694  0.2045  0.3749 -0.5016
    4MOL      C 2069   0.805   3.131   4.670  0.8914 -0.9082 -0.1959
    4MOL      O 2070   0.638   3.212   4.303 -0.6101  0.4781 -0.0561
    4MOL      O 2071   0.860   3.206   4.350 -0.2540  0.0994  0.0691
    4MOL      C 2072   0.294   2.671   4.513 -0.7507 -0.0642 -0.0909
    4MOL      F 2073   0.840   3.146   4.804  0.1953  0.0334 -0.5131
    4MOL      F 2074   0.832   3.255   4.617 -0.0122 -0.3725  0.2270
    4MOL      O 2075   0.665   3.102   4.662  0.1413 -0.1451  0.3219
    4MOL      C 2076   0.626   3.352   4.267  0.2796 -0.0307 -0.5387
    4MOL      C 2077   0.336   2.575   4.625  0.0096  0.6803 -0.1094
    4MOL      F 2078   0.187   2.628   4.452  0.2765  0.2849 -0.2754
    4MOL      F 2079   0.268   2.791   4.577 -0.0145  0.6583  0.1994
    4MOL      C 2080   0.573   3.209   4.680 -0.0331  0.5685 -1.0675
    4MOL      H 2081   0.607   3.419   4.351 -0.9250 -1.2375  0.1712
    4MOL      H 2082   0.722   3.384   4.224  1.1041  0.1832  1.3791
    4MOL      C 2083   0.510   3.377   4.173  0.7049 -0.0263  0.7295
    4MOL      F 2084   0.451   2.613   4.669 -0.1237  0.7073  0.0191
    4MOL      F 2085   0.357   2.449   4.571  0.6959  0.0909 -0.4762
    4MOL      S 2086   0.213   2.567   4.759  0.0532  0.0719  0.2814
    4MOL      F 2087   0.567   3.285   4.568 -0.0799 -0.3213 -0.1086
    4MOL      F 2088   0.602   3.287   4.779 -0.0806 -0.2631 -0.5437
    4MOL      C 2089   0.431   3.148   4.703 -0.3510  0.2308 -0.2786
    4MOL      H 2090   0.427   3.400   4.241  0.0966  2.1681 -0.7061
    4MOL      H 2091   0.533   3.467   4.115  0.4063 -0.9703 -0.8803
    4MOL      H 2092   0.484   3.295   4.106  1.8203 -0.1615  0.4562
    4MOL      N 2093   0.069   2.561   4.710 -0.7586 -0.0756 -0.3167
    4MOL      O 2094   0.241   2.430   4.809  0.2567  0.7523 -0.5645
    4MOL      O 2095   0.239   2.679   4.847 -0.1416 -0.2178 -0.5427
    4MOL      F 2096   0.338   3.248   4.713  0.4969 -0.2188 -0.4203
    4MOL      F 2097   0.398   3.074   4.594 -0.3615  0.1268 -0.3103
    4MOL      S 2098   0.406   3.050   4.855 -0.0172  0.5627  0.1049
    4MOL      S 2099   5.409   2.667   4.743  0.1590 -0.3435  0.2179
    4MOL      N 2100   0.506   2.932   4.860 -0.3997 -0.1450  0.1155
    4MOL      O 2101   0.273   2.998   4.848 -0.1212 -0.7945 -0.0986
    4MOL      O 2102   0.424   3.148   4.961  0.2988 -0.1358  0.0315
    4MOL      O 2103   5.289   2.602   4.794 -0.4826  0.1153  0.1538
    4MOL      O 2104   0.009   2.771   4.828  0.7364 -0.8537  0.0166
    4MOL      C 2105   5.339   2.757   4.601  0.1623 -0.4536  0.1116
    4MOL      S 2106   0.570   2.890   4.997  0.0152  0.1271  0.3879
    4MOL      F 2107   5.237   2.840   4.634  0.3473  0.1129 -0.0567
    4MOL      F 2108   5.305   2.682   4.499 -0.1533 -0.0611 -0.1157
    4MOL      F 2109   5.422   2.843   4.544  0.5244  0.3738 -0.1255
    4MOL      O 2110   0.558   2.980   5.106 -0.0213  0.6335  0.1125
    4MOL      O 2111   0.702   2.837   4.980  0.1026 -0.4240 -0.0714
    4MOL      C 2112   0.476   2.751   5.070 -0.3735  0.3870 -0.0441
    4MOL      F 2113   0.350   2.797   5.095 -0.0622  0.2337  0.5322
    4MOL      F 2114   0.468   2.653   4.980  0.3196  0.7568 -0.3587
    4MOL      F 2115   0.539   2.708   5.176 -0.5303 -0.2128 -0.0907
    4MOL      O 2116   0.330   2.118   3.606  0.3056 -0.0181  0.1591
    4MOL      C 2117   0.320   2.212   3.701  0.0163 -0.5887 -0.2903
    4MOL      C 2118   0.441   2.224   3.793 -0.1088  0.3925 -0.9293
    4MOL      O 2119   0.225   2.288   3.724 -0.0252 -0.5451 -0.0854
    4MOL      C 2120   0.488   2.342   3.851  0.3054 -0.2401  0.3884
    4MOL      C 2121   0.495   2.100   3.842  0.4631  0.3822  0.1243
    4MOL      C 2122   0.577   2.337   3.963  0.5474  0.2754 -0.1934
    4MOL      C 2123   0.463   2.487   3.793  0.3272  0.1547 -0.1189
    4MOL      C 2124   0.583   2.092   3.954 -1.0070  0.5846  0.1260
    4MOL      H 2125   0.463   2.007   3.797 -0.1561 -0.7587  2.8021
    4MOL      C 2126   0.619   2.213   4.016 -0.0779  0.0535 -0.0802
    4MOL      H 2127   0.598   2.432   4.011  0.1355  0.4814 -0.4262
    4MOL      F 2128   0.541   2.582   3.858  0.3485 -0.1070  0.1953
    4MOL      F 2129   0.340   2.534   3.817 -0.2172 -0.4440 -0.3875
    4MOL      C 2130   0.501   2.495   3.641 -0.0269 -0.3011 -0.5317
    4MOL      C 2131   0.632   1.955   4.004 -0.1606 -0.4617 -0.4074
    4MOL      C 2132   0.687   2.223   4.155 -0.3455 -0.0947 -0.6381
    4MOL      O 2133   0.598   2.392   3.617 -0.0588 -0.2875 -0.0466
    4MOL      F 2134   0.394   2.465   3.565  0.0740  0.0880  0.5409
    4MOL      F 2135   0.536   2.617   3.596 -0.0287  0.0158  0.1679
    4MOL      F 2136   0.748   1.967   4.070  0.1370 -0.4240  0.0444
    4MOL      F 2137   0.675   1.880   3.899  0.0937  0.2186 -0.3928
    4MOL      C 2138   0.526   1.874   4.091  0.6161  0.0372  0.6266
    4MOL      O 2139   0.788   2.311   4.161 -0.3229 -0.0650 -0.3072
    4MOL      O 2140   0.663   2.151   4.246 -0.3728 -0.7115  0.0452
    4MOL      C 2141   0.610   2.329   3.487  0.8454 -0.3257 -0.0266
    4MOL      F 2142   0.580   1.751   4.114  0.3159 -0.1942 -0.3646
    4MOL      F 2143   0.505   1.932   4.205  0.5265  0.6896  0.5786
    4MOL      O 2144   0.407   1.865   4.006 -0.5849 -0.4073 -0.5399
    4MOL      C 2145   0.894   2.294   4.252  0.1605 -0.6378  0.1266
    4MOL      C 2146   0.716   2.222   3.505 -0.3747  0.3608  0.5409
    4MOL      F 2147   0.647   2.427   3.406 -0.1384  0.5167 -0.2244
    4MOL      F 2148   0.500   2.269   3.437 -0.5495 -0.4439  0.7320
    4MOL      C 2149   0.294   1.788   4.040 -0.2086  1.0607  0.2224
    4MOL      H 2150   0.921   2.188   4.248 -2.1892 -1.2680  0.0347
    4MOL      H 2151   0.980   2.349   4.212  1.8803 -2.5723  1.0775
    4MOL      C 2152   0.851   2.351   4.395 -0.2552  0.8355 -0.3288
    4MOL      F 2153   0.701   2.152   3.616  0.3196 -0.0230  0.8509
    4MOL      F 2154   0.834   2.293   3.524  0.0133 -0.5766  0.9154
    4MOL      S 2155   0.727   2.113   3.359  0.1808  0.0533 -0.0869
    4MOL      F 2156   0.261   1.786   4.170  0.2882  0.3300  0.2534
    4MOL      F 2157   0.322   1.662   4.006  0.1116 -0.1629 -0.6060
    4MOL      C 2158   0.174   1.840   3.949 -0.3334 -0.1958 -0.6571
    4MOL      H 2159   0.754   2.313   4.429 -0.8332  2.6264  0.0789
    4MOL      H 2160   0.921   2.325   4.475 -0.8767  1.6248  0.4849
    4MOL      N 2161   0.845   2.013   3.376  0.2513  0.8930  0.0027
    4MOL      O 2162   0.602   2.043   3.353  0.2411  0.9188 -0.1630
    4MOL      O 2163   0.758   2.210   3.249  0.2615  0.0248  0.6464
    4MOL      F 2164   0.215   1.851   3.815  0.4945 -0.5130  0.6122
    4MOL      F 2165   0.069   1.750   3.955 -0.0733 -0.1425 -0.2728
    4MOL      S 2166   0.114   2.001   3.998  0.1143 -0.0024  0.2069
    4MOL      S 2167   0.816   1.867   3.377  0.1807 -0.0310  0.1335
    4MOL      N 2168   0.049   1.977   4.132  0.1982  0.2502 -0.8818
    4MOL      O 2169   0.020   2.028   3.892  0.4783 -0.1468  0.1285
    4MOL      O 2170   0.237   2.079   4.006  0.5381 -0.1754 -0.7780
    4MOL      O 2171   0.741   1.828   3.258 -0.0241  0.1170 -0.1080
    4MOL      O 2172   0.934   1.778   3.383  0.4312 -0.6636 -0.1051
    4MOL      C 2173   0.722   1.811   3.524  0.5157  0.7307  0.4607
    4MOL      S 2174   5.345   1.973   4.155  0.3142 -0.0208  0.3209
    4MOL      F 2175   0.778   1.822   3.650 -0.4939 -0.2994 -0.3501
    4MOL      F 2176   0.693   1.681   3.506 -0.7085  0.5715  1.1645
    4MOL      F 2177   0.599   1.870   3.542 -0.2962 -0.2613  0.2479
    4MOL      O 2178   5.330   1.906   4.284 -0.0263 -0.0036 -0.3289
    4MOL      O 2179   5.273   1.909   4.042 -0.0153 -0.3661  0.7059
    4MOL      C 2180   5.272   2.144   4.180 -0.6668 -0.5334 -0.1526
    4MOL      F 2181   5.137   2.140   4.193 -0.1952 -0.4914 -0.1272
    4MOL      F 2182   5.322   2.205   4.285  0.3521 -0.1359  0.0391
    4MOL      F 2183   5.305   2.212   4.066 -0.4291 -0.3366 -0.0015
    4MOL      O 2184   5.184   2.043   2.757 -0.3042 -0.4818  0.4745
    4MOL      C 2185   5.274   1.947   2.767  0.0713 -0.4752  0.3633
    4MOL      C 2186   5.334   1.938   2.904  0.0535 -0.4658 -0.2265
    4MOL      O 2187   5.310   1.872   2.678  0.2847 -0.5591 -0.3526
    4MOL      C 2188   5.401   2.046   2.963  0.7415  0.0528 -0.2227
    4MOL      C 2189   5.321   1.814   2.970  1.0959 -0.4048 -0.2564
    4MOL      C 2190   5.444   2.023   3.097 -0.7852 -0.3495 -0.5749
    4MOL      C 2191   5.439   2.181   2.896  0.6989  0.0878  0.5573
    4MOL      C 2192   5.377   1.796   3.098  0.0491 -0.0180  0.6060
    4MOL      H 2193   5.267   1.733   2.922 -0.9742  1.1356 -0.6327
    4MOL      C 2194   5.435   1.903   3.170  0.1784  0.2168 -0.8059
    4MOL      H 2195   0.046   2.105   3.149  1.7929 -0.4777 -2.6500
    4MOL      F 2196   0.016   2.285   2.982 -0.1914  0.2820 -0.0667
    4MOL      F 2197   5.342   2.237   2.816 -0.1089  0.1735  0.6625
    4MOL      C 2198   0.125   2.170   2.801 -0.0462  0.1000  0.4783
    4MOL      C 2199   5.353   1.657   3.151  0.0928 -0.0387  0.1476
    4MOL      C 2200   0.058   1.895   3.312  0.1234 -0.0247 -0.6368
    4MOL      O 2201   0.243   2.133   2.880  0.2109  0.4025  0.0686
    4MOL      F 2202   0.091   2.107   2.691  0.3163 -0.2197 -0.0846
    4MOL      F 2203   0.146   2.296   2.755 -0.2378  0.2377  0.2326
    4MOL      F 2204   5.411   1.627   3.267 -0.1510  0.3233  0.0026
    4MOL      F 2205   5.413   1.560   3.076  0.0137  0.0111 -0.6926
    4MOL      C 2206   5.200   1.629   3.174 -0.7228 -0.3496  0.0237
    4MOL      O 2207   0.182   1.956   3.311  0.2662  0.3385 -0.0743
    4MOL      O 2208   0.013   1.847   3.415  0.1225 -0.2706 -0.2614
    4MOL      C 2209   0.286   1.998   2.862 -0.3569 -0.4103  0.5234
    4MOL      F 2210   5.147   1.567   3.064 -0.4025 -0.1274 -0.1720
    4MOL      F 2211   5.169   1.542   3.271 -0.1266 -0.0482 -0.3668
    4MOL      O 2212   5.149   1.763   3.203 -0.2040  0.0010 -0.4802
    4MOL      C 2213   0.261   1.968   3.428 -0.3588 -0.8878 -0.1602
    4MOL      C 2214   0.391   1.954   2.970 -0.2254 -0.4858  0.2899
    4MOL      F 2215   0.355   1.995   2.748 -0.1052  0.3895  0.0864
    4MOL      F 2216   0.184   1.907   2.857  0.3412  0.4166  0.2576
    4MOL      C 2217   5.008   1.787   3.213 -0.2405  0.5887  0.3289
    4MOL      H 2218   0.238   1.881   3.491 -0.3574  0.1211  1.2496
    4MOL      H 2219   0.367   1.962   3.400 -0.0136 -0.9664  1.1185
    4MOL      C 2220   0.233   2.093   3.500  0.3047  0.0882  0.2988
    4MOL      F 2221   0.456   1.836   2.936 -0.0238  0.0468  0.6008
    4MOL      F 2222   0.329   1.925   3.085  0.4750  0.7223  0.2452
    4MOL      S 2223   0.524   2.074   2.990  0.0518  0.1544 -0.5090
    4MOL      F 2224   4.951   1.737   3.328 -0.0431  0.2149 -0.2978
    4MOL      F 2225   4.944   1.729   3.107  0.2280 -0.2626  0.2307
    4MOL      C 2226   4.993   1.939   3.202  0.1434 -0.3999 -0.2007
    4MOL      H 2227   0.234   2.174   3.426 -0.7116 -0.5740 -0.4543
    4MOL      H 2228   0.134   2.075   3.543 -0.1599  0.9704 -0.3973
    4MOL      N 2229   0.472   2.181   3.083 -0.3434  0.2571  0.2564
    4MOL      O 2230   0.610   1.990   3.068 -0.2234 -0.1888 -0.2955
    4MOL      O 2231   0.573   2.109   2.862  0.1328  0.3335 -0.2077
    4MOL      F 2232   5.028   1.991   3.319  0.0076  0.1405  0.1410
    4MOL      F 2233   5.082   1.984   3.106  0.1760  0.1740 -0.2626
    4MOL      S 2234   4.828   1.997   3.162 -0.6340 -0.0198 -0.2940
    4MOL      S 2235   0.474   2.333   3.044 -0.3333  0.1197  0.1182
    4MOL      N 2236   4.827   2.149   3.167  0.2668 -0.1346  0.4463
    4MOL      O 2237   4.752   1.936   3.268 -0.2349  0.4702  0.1652
    4MOL      O 2238   4.821   1.950   3.024  0.4138 -0.1751 -0.0724
    4MOL      O 2239   0.589   2.392   3.110 -0.9193  0.4095  0.0453
    4MOL      O 2240   0.473   2.367   2.902 -0.0125 -0.0619  0.1389
    4MOL      C 2241   0.331   2.415   3.131 -0.4070 -0.0183 -0.0542
    4MOL      S 2242   4.786   2.238   3.282  0.2961  0.1050 -0.6391
    4MOL      F 2243   0.235   2.327   3.183  0.0054  0.0100 -0.2950
    4MOL      F 2244   0.265   2.498   3.039  0.2683  0.0242  0.2272
    4MOL      F 2245   0.362   2.503   3.234 -0.4379 -0.3066  0.0397
    4MOL      O 2246   4.678   2.322   3.230  0.1687  0.7765  0.8276
    4MOL      O 2247   4.897   2.327   3.317  0.1804  0.4272 -0.1490
    4MOL      C 2248   4.723   2.184   3.442  0.1866 -0.3668 -0.4456
    4MOL      F 2249   4.605   2.125   3.425  0.0117 -0.2239  0.3389
    4MOL      F 2250   4.801   2.098   3.499 -0.3049 -0.2644 -0.3180
    4MOL      F 2251   4.719   2.288   3.530 -0.2274  0.0673 -0.6291
    4MOL      O 2252   4.908   2.869   2.510 -0.4013  0.0783 -0.3172
    4MOL      C 2253   5.021   2.869   2.429 -0.2485  0.3226  0.5115
    4MOL      C 2254   5.098   2.743   2.444 -0.4394  0.2229  0.1561
    4MOL      O 2255   5.059   2.962   2.365 -0.1454 -0.5820  0.2787
    4MOL      C 2256   5.098   2.642   2.344 -0.1307  0.2071 -0.1688
    4MOL      C 2257   5.174   2.719   2.556  0.5769  0.2078 -0.0700
    4MOL      C 2258   5.178   2.529   2.361  0.3371  0.1023  0.5309
    4MOL      C 2259   5.008   2.640   2.218 -1.0913  0.9503  0.3440
    4MOL      C 2260   5.256   2.608   2.578 -0.1440  0.5199  0.2813
    4MOL      H 2261   5.155   2.790   2.635  0.4174  0.6789 -0.5329
    4MOL      C 2262   5.246   2.505   2.476 -0.8441  0.1423  0.1124
    4MOL      H 2263   5.176   2.447   2.289 -0.1798  1.3006 -0.8431
    4MOL      F 2264   5.082   2.602   2.108  0.3382  0.2646  0.2934
    4MOL      F 2265   4.975   2.758   2.174  0.4873  0.0078 -0.5316
    4MOL      C 2266   4.879   2.552   2.241 -0.6475  0.1208 -0.3881
    4MOL      C 2267   5.337   2.602   2.703 -0.1947 -0.7077 -0.3864
    4MOL      C 2268   5.300   2.366   2.480 -0.2614 -0.0737  0.4854
    4MOL      O 2269   4.920   2.413   2.254 -0.0687 -0.2474 -0.0441
    4MOL      F 2270   4.824   2.610   2.347  0.3431 -0.3554  0.5466
    4MOL      F 2271   4.794   2.573   2.136  0.9057 -0.0012 -0.9041
    4MOL      F 2272   5.405   2.722   2.734 -0.3277 -0.0108 -0.1141
    4MOL      F 2273   5.436   2.505   2.695 -0.0770  0.1321  0.3553
    4MOL      C 2274   5.236   2.565   2.821  0.5905 -0.0266 -0.1628
    4MOL      O 2275   5.208   2.284   2.544 -0.8021  0.1000 -0.4597
    4MOL      O 2276   5.388   2.315   2.413  0.0858  0.1549 -0.4551
    4MOL      C 2277   4.884   2.320   2.146 -0.3942 -0.3416 -0.2303
    4MOL      F 2278   5.321   2.532   2.927 -0.5764  0.0925  0.5898
    4MOL      F 2279   5.156   2.675   2.857  0.0972 -0.1443 -0.3507
    4MOL      O 2280   5.149   2.457   2.777  0.2014 -0.0745 -0.2507
    4MOL      C 2281   5.220   2.140   2.535  0.1681  0.3665  0.2820
    4MOL      C 2282   4.975   2.197   2.186 -0.5624 -0.2110  0.7113
    4MOL      F 2283   4.906   2.371   2.018 -0.1063  0.3760 -0.3947
    4MOL      F 2284   4.757   2.291   2.163 -0.2197  0.0858  0.0507
    4MOL      C 2285   5.041   2.397   2.857 -0.3535  0.0525  0.0992
    4MOL      H 2286   5.197   2.104   2.434  1.9105  0.6029 -0.2229
    4MOL      H 2287   5.326   2.116   2.549 -0.1890  0.9037  4.8343
    4MOL      C 2288   5.118   2.078   2.632 -0.5357 -0.7021  0.4218
    4MOL      F 2289   4.916   2.145   2.300 -0.1298  0.0106 -0.0852
    4MOL      F 2290   5.104   2.228   2.225  0.3056  0.0514  0.0938
    4MOL      S 2291   4.970   2.074   2.048  0.4021 -0.4244 -0.2142
    4MOL      F 2292   5.030   2.463   2.976  0.5264 -0.4852 -0.1662
    4MOL      F 2293   5.068   2.269   2.887  0.4054 -0.2091 -0.6782
    4MOL      C 2294   4.912   2.419   2.770 -0.5354 -0.1793 -0.6207
    4MOL      H 2295   5.039   2.151   2.653  2.5591  3.0429 -0.3022
    4MOL      H 2296   5.074   1.992   2.580  1.1831 -1.0406 -0.5074
    4MOL      N 2297   4.836   2.069   1.969 -0.0414  0.2562 -0.2873
    4MOL      O 2298   5.080   2.102   1.959 -0.0434  0.4953  0.1878
    4MOL      O 2299   4.987   1.942   2.111 -0.2419 -0.3111  0.0357
    4MOL      F 2300   4.867   2.548   2.765  0.8415 -0.0274  0.3081
    4MOL      F 2301   4.930   2.383   2.638  0.2960 -0.5502 -0.3927
    4MOL      S 2302   4.773   2.325   2.849  0.4635 -0.0585  0.1858
    4MOL      S 2303   4.809   1.944   1.879  0.1991 -0.0307  0.2967
    4MOL      N 2304   4.655   2.306   2.749  0.2782  1.2843 -0.2607
    4MOL      O 2305   4.734   2.401   2.961 -0.4961  0.0179  0.2129
    4MOL      O 2306   4.813   2.188   2.886 -1.4894 -0.6018  0.1755
    4MOL      O 2307   4.927   1.917   1.803 -0.3400  0.3842 -0.3551
    4MOL      O 2308   4.773   1.833   1.959 -0.4826 -0.3260 -0.4187
    4MOL      C 2309   4.675   1.968   1.759  0.7038  0.0611  0.3520
    4MOL      S 2310   4.661   2.186   2.653 -0.0401  0.2457  0.0379
    4MOL      F 2311   4.657   1.861   1.677 -0.2076  0.1225 -0.0945
    4MOL      F 2312   4.711   2.064   1.676 -0.0200 -0.3634 -0.3122
    4MOL      F 2313   4.550   2.008   1.807 -0.3661  0.4051  0.5318
    4MOL      O 2314   4.591   2.078   2.723 -0.5731 -0.0821 -0.0373
    4MOL      O 2315   4.797   2.152   2.617  0.4952 -0.5127  0.1783
    4MOL      C 2316   4.547   2.200   2.504 -0.1902  0.0052 -0.2126
    4MOL      F 2317   4.568   2.316   2.448  0.2241 -0.1724 -0.1569
    4MOL      F 2318   4.576   2.101   2.416  0.5432 -0.0645 -0.1971
    4MOL      F 2319   4.419   2.188   2.541  0.1791 -0.1133 -0.3013
    4MOL      O 2320   4.431   3.276   3.259 -0.3468 -0.3290  0.0444
    4MOL      C 2321   4.466   3.200   3.156 -0.1761  0.0676  0.7137
    4MOL      C 2322   4.545   3.268   3.046 -1.0006 -0.0936  0.2725
    4MOL      O 2323   4.453   3.077   3.156  0.3077 -0.2060 -0.2828
    4MOL      C 2324   4.688   3.286   3.047  0.1192  0.0926 -0.2326
    4MOL      C 2325   4.483   3.264   2.919  0.5193 -0.5378 -1.0834
    4MOL      C 2326   4.766   3.283   2.924  1.1767 -0.5003 -0.6403
    4MOL      C 2327   4.761   3.290   3.174 -0.0857 -1.0424 -0.0067
    4MOL      C 2328   4.556   3.261   2.801  0.2898  0.3620  0.3024
    4MOL      H 2329   4.376   3.250   2.924  0.8435 -2.4772  1.4048
    4MOL      C 2330   4.696   3.273   2.805 -0.5465 -0.7136 -0.0082
    4MOL      H 2331   4.873   3.301   2.930  0.7061  1.7618  2.4135
    4MOL      F 2332   4.888   3.251   3.156 -0.0037 -0.2298 -0.1831
    4MOL      F 2333   4.720   3.200   3.266  0.0514  0.2280  0.0661
    4MOL      C 2334   4.768   3.438   3.232 -0.2134 -0.4287  0.0945
    4MOL      C 2335   4.473   3.246   2.670  0.1980 -0.0842  0.2468
    4MOL      C 2336   4.782   3.261   2.683  0.1013 -0.1414 -0.7001
    4MOL      O 2337   4.738   3.535   3.127  1.0811  0.2690 -0.0826
    4MOL      F 2338   4.678   3.461   3.328 -0.1121 -0.1718  0.5192
    4MOL      F 2339   4.889   3.458   3.289  0.4712 -0.0277 -0.2098
    4MOL      F 2340   4.358   3.176   2.698  0.4340  0.2353 -0.4889
    4MOL      F 2341   4.538   3.164   2.586 -0.0246 -0.4816  0.3589
    4MOL      C 2342   4.429   3.375   2.601  0.1930 -0.2858 -0.5690
    4MOL      O 2343   4.892   3.182   2.706 -0.0588 -0.8801  0.1838
    4MOL      O 2344   4.756   3.319   2.578 -0.3946 -0.1069  0.1014
    4MOL      C 2345   4.847   3.604   3.063  1.4485 -0.1385 -0.1181
    4MOL      F 2346   4.522   3.473   2.621 -0.0247  0.8772 -0.0131
    4MOL      F 2347   4.423   3.355   2.462 -0.5694  0.2260 -0.0145
    4MOL      O 2348   4.309   3.420   2.663 -0.1478  0.7391  0.7567
    4MOL      C 2349   4.941   3.101   2.591 -0.0025 -0.4466  0.4400
    4MOL      C 2350   4.792   3.685   2.941 -0.3432 -0.2559 -0.1486
    4MOL      F 2351   4.935   3.518   3.024  0.1936 -0.0455  0.8682
    4MOL      F 2352   4.918   3.689   3.141  0.3155  0.2332 -0.2759
    4MOL      C 2353   4.241   3.536   2.608  0.7927 -1.0929  0.7060
    4MOL      H 2354   4.978   3.162   2.507 -0.4371  1.2796  1.4816
    4MOL      H 2355   5.020   3.034   2.626  0.9352  0.8534  0.8716
    4MOL      C 2356   4.840   2.997   2.529  0.2858 -0.1255  0.2960
    4MOL      F 2357   4.720   3.608   2.854 -0.3488 -0.1350  0.0072
    4MOL      F 2358   4.899   3.735   2.871  0.0283 -0.4707 -0.1674
    4MOL      S 2359   4.687   3.822   2.999  0.0078  0.0827  0.0422
    4MOL      F 2360   4.144   3.501   2.519 -0.1607 -0.0475 -0.3951
    4MOL      F 2361   4.320   3.622   2.539  0.2036 -0.0434 -0.2780
    4MOL      C 2362   4.177   3.620   2.733 -0.1329  0.5550  0.3835
    4MOL      H 2363   4.759   2.974   2.599  1.0661 -1.8332  0.6564
    4MOL      H 2364   4.799   3.031   2.433  1.3335  0.3296  0.0069
    4MOL      N 2365   4.765   3.956   3.030 -0.2310 -0.9043 -0.4318
    4MOL      O 2366   4.588   3.845   2.892 -0.9943  0.5772  0.6070
    4MOL      O 2367   4.613   3.780   3.114 -0.3384  0.0796 -1.2734
    4MOL      F 2368   4.084   3.701   2.683  0.7085  0.1640  0.3748
    4MOL      F 2369   4.107   3.542   2.817  0.5324  0.6566 -0.1648
    4MOL      S 2370   4.307   3.708   2.835  0.2411 -0.0940 -0.1552
    4MOL      S 2371   4.672   4.083   3.058 -0.1259  0.2563 -0.2676
    4MOL      N 2372   4.242   3.788   2.948 -0.0837 -0.0131  0.7794
    4MOL      O 2373   4.361   3.810   2.739  0.4301  0.0594 -0.3019
    4MOL      O 2374   4.400   3.606   2.867  0.7346  0.1251 -0.5333
    4MOL      O 2375   4.598   4.104   2.938  0.6433  0.5490  0.2438
    4MOL      O 2376   4.578   4.057   3.164 -0.1349  0.4384 -0.0770
    4MOL      C 2377   4.758   4.238   3.085 -0.2196 -0.8852  0.0143
    4MOL      S 2378   4.237   3.758   3.100 -0.0447 -0.4990  0.5643
    4MOL      F 2379   4.821   4.232   3.203 -0.1614  0.0204 -0.0765
    4MOL      F 2380   4.679   4.350   3.103 -0.0722  0.1946 -0.3170
    4MOL      F 2381   4.849   4.262   2.983 -0.0993 -0.0908  0.0837
    4MOL      O 2382   4.103   3.782   3.137  0.8148 -0.4733  0.2941
    4MOL      O 2383   4.334   3.841   3.170 -0.0603 -0.1096  0.2777
    4MOL      C 2384   4.280   3.588   3.153  0.5609 -0.2816 -0.9039
    4MOL      F 2385   4.411   3.559   3.134 -0.1446 -0.3200 -0.6782
    4MOL      F 2386   4.269   3.566   3.288  0.8092  0.3703 -0.2688
    4MOL      F 2387   4.216   3.497   3.078 -0.2789 -0.3412  0.2275
    4MOL      O 2388   3.610   2.971   3.795 -0.1994  0.5618 -0.5457
    4MOL      C 2389   3.613   3.110   3.781 -0.3861  0.2242  0.0078
    4MOL      C 2390   3.745   3.162   3.754  0.5311 -0.4085  0.2568
    4MOL      O 2391   3.515   3.177   3.792  0.1146  0.0497 -0.7330
    4MOL      C 2392   3.781   3.238   3.630  0.7860  0.1560  0.5451
    4MOL      C 2393   3.848   3.123   3.843 -0.1485 -0.1218  0.4181
    4MOL      C 2394   3.915   3.259   3.611  0.3726 -0.3881 -0.0634
    4MOL      C 2395   3.678   3.291   3.521 -0.3370  0.5243 -0.1112
    4MOL      C 2396   3.984   3.165   3.825 -0.0324  0.2135 -0.8830
    4MOL      H 2397   3.817   3.063   3.928 -0.9672 -0.0998  0.1361
    4MOL      C 2398   4.020   3.229   3.705 -0.3294 -0.6210 -0.3155
    4MOL      H 2399   3.955   3.304   3.520  0.3755 -0.2491  0.0054
    4MOL      F 2400   3.558   3.235   3.536 -0.0607 -0.8023  0.2723
    4MOL      F 2401   3.731   3.250   3.404 -0.0523  0.1752 -0.5612
    4MOL      C 2402   3.663   3.446   3.517  0.1779 -0.0786  0.0650
    4MOL      C 2403   4.082   3.120   3.934  0.1718 -0.2272 -0.6028
    4MOL      C 2404   4.153   3.293   3.675 -0.6340 -0.1427  0.1616
    4MOL      O 2405   3.797   3.505   3.512  0.1369 -0.7464 -0.2959
    4MOL      F 2406   3.583   3.493   3.416  0.4338  0.0462  0.1936
    4MOL      F 2407   3.606   3.490   3.632  0.2106 -0.3266 -0.3776
    4MOL      F 2408   4.216   3.119   3.896 -0.1726 -0.2536 -0.3641
    4MOL      F 2409   4.070   2.986   3.954 -0.2210 -0.1085 -0.5576
    4MOL      C 2410   4.078   3.198   4.070 -0.9416 -0.0055 -0.0210
    4MOL      O 2411   4.209   3.247   3.559 -0.5828 -0.3267  0.3072
    4MOL      O 2412   4.197   3.385   3.744 -0.3929 -0.1920 -0.2840
    4MOL      C 2413   3.816   3.649   3.487  0.6221 -0.5116 -0.1656
    4MOL      F 2414   3.952   3.183   4.118  0.2258 -0.5076  0.0026
    4MOL      F 2415   4.167   3.140   4.155 -0.5737 -0.3591  0.4490
    4MOL      O 2416   4.115   3.337   4.039  0.7758  0.2133 -0.2046
    4MOL      C 2417   4.323   3.306   3.484  0.1343  0.4423  0.0210
    4MOL      C 2418   3.964   3.671   3.481 -0.0534  0.7096 -0.4482
    4MOL      F 2419   3.772   3.717   3.589  0.1036  0.1123 -0.1060
    4MOL      F 2420   3.762   3.691   3.370 -0.0694  0.2055 -0.4967
    4MOL      C 2421   4.057   3.449   4.114 -0.3727  0.3823 -0.3256
    4MOL      H 2422   4.294   3.409   3.459 -1.1814  0.2150  0.5580
    4MOL      H 2423   4.415   3.304   3.544  1.2186  1.2993 -1.5585
    4MOL      C 2424   4.338   3.222   3.356  0.1701 -0.0776 -0.2450
    4MOL      F 2425   4.008   3.594   3.381 -0.4490 -0.4352  0.1462
    4MOL      F 2426   4.024   3.611   3.588 -0.2143 -0.0091  0.0574
    4MOL      S 2427   4.020   3.847   3.475 -0.1151  0.5581  0.3340
    4MOL      F 2428   4.096   3.439   4.249 -0.0166  0.0291 -0.6736
    4MOL      F 2429   3.927   3.461   4.095 -0.0006  0.2876  0.0005
    4MOL      C 2430   4.116   3.579   4.062 -0.3571  0.2061 -0.7715
    4MOL      H 2431   4.370   3.125   3.394  1.4693  0.6714  0.6169
    4MOL      H 2432   4.241   3.211   3.306 -1.3362  0.5893  2.4250
    4MOL      N 2433   4.167   3.831   3.430  0.5466 -0.3354  0.0719
    4MOL      O 2434   3.955   3.907   3.362 -0.4892 -0.6730 -0.3390
    4MOL      O 2435   4.004   3.911   3.604  0.4920 -0.2052 -0.8671
    4MOL      F 2436   4.068   3.593   3.936 -0.0392 -0.4180  0.1383
    4MOL      F 2437   4.066   3.683   4.131  0.0181  0.3315 -0.0243
    4MOL      S 2438   4.298   3.590   4.057  0.1945  0.0998 -0.2972
    4MOL      S 2439   4.287   3.864   3.520  0.1627 -0.0994  0.0410
    4MOL      N 2440   4.350   3.508   3.936 -0.6062 -0.5243 -0.7226
    4MOL      O 2441   4.365   3.550   4.181 -0.4116  0.1393 -0.1641
    4MOL      O 2442   4.322   3.730   4.035 -0.6976  0.3317  0.7569
    4MOL      O 2443   4.398   3.897   3.432 -0.4690  0.4556  0.1605
    4MOL      O 2444   4.256   3.963   3.623 -0.2327 -0.1569 -0.0539
    4MOL      C 2445   4.350   3.729   3.620 -0.5300 -0.3743  0.0870
    4MOL      S 2446   4.493   3.442   3.951  0.1682 -0.0114 -0.1614
    4MOL      F 2447   4.257   3.700   3.717 -0.7354 -0.2062  0.0475
    4MOL      F 2448   4.459   3.756   3.681  0.1998 -0.2205 -0.7047
    4MOL      F 2449   4.366   3.627   3.549 -0.2782  0.2027 -0.2360
    4MOL      O 2450   4.480   3.330   4.043 -0.0621 -0.2874 -0.4806
    4MOL      O 2451   4.593   3.533   4.006 -0.0111 -0.5115  0.1708
    4MOL      C 2452   4.556   3.370   3.793  0.6519 -0.0553  0.0299
    4MOL      F 2453   4.471   3.269   3.762  0.3386  0.1720 -0.2395
    4MOL      F 2454   4.554   3.457   3.690  0.2370 -0.2151 -0.0291
    4MOL      F 2455   4.677   3.306   3.816 -0.1509 -0.2980 -0.0917
    4MOL      O 2456   3.648   2.578   2.968 -0.0615  0.5269 -0.0926
    4MOL      C 2457   3.606   2.495   3.069 -0.1957 -0.1412 -0.5982
    4MOL      C 2458   3.547   2.563   3.186 -0.0459 -0.0649  0.7639
    4MOL      O 2459   3.623   2.375   3.066 -0.1888 -0.2100  0.1097
    4MOL      C 2460   3.432   2.517   3.253  0.3388  0.5579 -0.5810
    4MOL      C 2461   3.604   2.685   3.223 -0.0447 -0.0629  0.5108
    4MOL      C 2462   3.383   2.595   3.358 -0.3315 -0.4777 -1.3568
    4MOL      C 2463   3.340   2.402   3.200 -0.0837  0.2785  0.2420
    4MOL      C 2464   3.566   2.753   3.337  0.2912 -0.1445 -0.0357
    4MOL      H 2465   3.699   2.715   3.181  0.6720 -2.2911  0.4604
    4MOL      C 2466   3.441   2.716   3.402 -0.2199 -0.0323  0.4776
    4MOL      H 2467   3.295   2.559   3.411 -1.6315  1.5651 -2.1040
    4MOL      F 2468   3.340   2.398   3.066 -0.4729 -0.1225 -0.6766
    4MOL      F 2469   3.211   2.428   3.233 -0.0425  0.0839 -0.1787
    4MOL      C 2470   3.386   2.263   3.264 -0.3788 -0.7413  0.1799
    4MOL      C 2471   3.660   2.868   3.390 -0.0627  0.0209  0.2501
    4MOL      C 2472   3.375   2.801   3.505  0.0873 -0.3951  0.1638
    4MOL      O 2473   3.374   2.151   3.175 -0.1206  0.1437 -0.3788
    4MOL      F 2474   3.513   2.266   3.308  0.4143  0.0702 -0.2078
    4MOL      F 2475   3.308   2.245   3.371 -0.4096 -0.2424 -0.3304
    4MOL      F 2476   3.588   2.965   3.449  0.4069 -0.1671  0.0253
    4MOL      F 2477   3.719   2.933   3.283 -0.2623  0.1228 -0.6094
    4MOL      C 2478   3.773   2.824   3.480  0.2724 -0.2438  0.6475
    4MOL      O 2479   3.435   2.809   3.630 -0.2158 -0.1642 -0.0612
    4MOL      O 2480   3.263   2.852   3.489 -0.1150  0.0545 -0.4141
    4MOL      C 2481   3.397   2.011   3.221 -0.1236 -0.6237 -0.0497
    4MOL      F 2482   3.881   2.776   3.400  0.2363 -0.3553 -0.3146
    4MOL      F 2483   3.836   2.926   3.541  0.2946 -0.1719  0.1521
    4MOL      O 2484   3.712   2.727   3.566 -0.3416 -0.1163  0.5503
    4MOL      C 2485   3.383   2.900   3.731 -0.3172 -0.0396 -0.1521
    4MOL      C 2486   3.345   1.918   3.110  0.3574 -0.2946 -0.0871
    4MOL      F 2487   3.340   1.985   3.335  0.3478  0.0723 -0.3486
    4MOL      F 2488   3.527   1.993   3.246 -0.4084 -0.1758  0.4780
    4MOL      C 2489   3.782   2.666   3.680  0.7566  0.3062  0.0409
    4MOL      H 2490   3.369   3.000   3.689  0.7258  0.5816  0.9474
    4MOL      H 2491   3.284   2.862   3.760 -0.1088 -1.9350 -1.8185
    4MOL      C 2492   3.490   2.904   3.843 -0.2853  0.3563 -0.6002
    4MOL      F 2493   3.380   1.791   3.116 -0.4497 -0.4012  0.0980
    4MOL      F 2494   3.397   1.966   2.994  0.1941  0.5365  0.3527
    4MOL      S 2495   3.168   1.915   3.110  0.2200  0.1330  0.1781
    4MOL      F 2496   3.799   2.761   3.769  0.2416  0.5719  0.8563
    4MOL      F 2497   3.900   2.620   3.648 -0.2202 -0.1164  0.4811
    4MOL      C 2498   3.688   2.550   3.726 -0.4810  0.6275  0.3794
    4MOL      H 2499   3.453   2.962   3.928 -0.3932 -0.7175  0.1032
    4MOL      H 2500   3.511   2.803   3.881 -1.1142  0.4318  0.0604
    4MOL      N 2501   3.112   1.851   3.242 -0.1068 -0.0538  0.0716
    4MOL      O 2502   3.127   2.058   3.107 -0.2727  0.5508  0.7191
    4MOL      O 2503   3.118   1.855   2.992  0.2927  0.2374  0.4718
    4MOL      F 2504   3.578   2.596   3.771 -0.4855 -0.0799 -0.5710
    4MOL      F 2505   3.647   2.466   3.627  0.3859  0.2521 -0.3013
    4MOL      S 2506   3.755   2.456   3.860  0.1523 -0.1561 -0.0413
    4MOL      S 2507   2.996   1.745   3.239  0.5256  0.2754 -0.2328
    4MOL      N 2508   3.883   2.378   3.823  0.8470 -0.3119 -0.1680
    4MOL      O 2509   3.656   2.363   3.899  0.0701  0.2991  0.0334
    4MOL      O 2510   3.780   2.540   3.972 -0.0230  0.7128  0.5317
    4MOL      O 2511   2.898   1.772   3.339  1.3425  0.1723 -0.3223
    4MOL      O 2512   2.947   1.713   3.109 -0.3544  0.1783 -0.1816
    4MOL      C 2513   3.082   1.591   3.289  0.9123 -0.4782  1.1730
    4MOL      S 2514   3.951   2.281   3.926 -0.2381  0.1532  0.4994
    4MOL      F 2515   3.112   1.590   3.421  0.2967  0.0512 -0.3587
    4MOL      F 2516   3.202   1.583   3.227 -0.2560  0.3861 -0.9436
    4MOL      F 2517   3.021   1.473   3.257  0.1575 -0.4065  0.5097
    4MOL      O 2518   3.942   2.145   3.875 -0.0791 -0.3631  0.4478
    4MOL      O 2519   3.884   2.292   4.056 -0.0640  0.0283 -0.3248
    4MOL      C 2520   4.131   2.318   3.929 -0.4139  0.1983  0.4368
    4MOL      F 2521   4.147   2.453   3.956  0.4107 -0.4378 -0.1271
    4MOL      F 2522   4.189   2.248   4.026 -0.1887 -0.4553  0.1673
    4MOL      F 2523   4.200   2.281   3.821 -0.0972 -0.6266  0.5359
    4MOL      O 2524   3.989   2.205   2.132  0.0653  0.1305 -0.0154
    4MOL      C 2525   4.042   2.328   2.107 -0.0137 -0.7313 -0.2479
    4MOL      C 2526   3.986   2.436   2.197 -0.0767 -0.3782  0.1880
    4MOL      O 2527   4.132   2.346   2.020 -0.3622  0.4216 -0.3265
    4MOL      C 2528   4.055   2.478   2.314  0.8468 -0.4559 -0.6788
    4MOL      C 2529   3.853   2.467   2.179 -0.0688  0.0985  0.0920
    4MOL      C 2530   3.983   2.557   2.410  0.1351  0.1548 -0.2783
    4MOL      C 2531   4.202   2.442   2.342  0.3865 -0.5012  0.4116
    4MOL      C 2532   3.778   2.542   2.274 -0.4751  0.1503 -0.2685
    4MOL      H 2533   3.812   2.417   2.091 -0.5929 -0.9431  0.9229
    4MOL      C 2534   3.847   2.580   2.393 -0.7506 -0.0422 -0.5660
    4MOL      H 2535   4.037   2.589   2.499 -0.0866  1.9617 -0.7729
    4MOL      F 2536   4.233   2.319   2.298  0.0886  0.0463  0.0697
    4MOL      F 2537   4.238   2.437   2.472 -1.1081  0.3331 -0.2153
    4MOL      C 2538   4.310   2.532   2.277 -0.1039 -0.0879  0.0054
    4MOL      C 2539   3.624   2.537   2.254 -0.4296  0.5498 -0.0238
    4MOL      C 2540   3.780   2.647   2.508 -0.1492 -0.1417 -0.9910
    4MOL      O 2541   4.297   2.657   2.336  0.3754  0.4001  0.5733
    4MOL      F 2542   4.438   2.489   2.275 -0.0397 -0.1062  0.1136
    4MOL      F 2543   4.287   2.531   2.142  0.4341  0.3421 -0.2590
    4MOL      F 2544   3.553   2.586   2.362 -0.1172 -0.0896 -0.1772
    4MOL      F 2545   3.587   2.402   2.244  0.7950 -0.0662  0.3705
    4MOL      C 2546   3.574   2.610   2.123 -0.8125  0.5960 -0.1852
    4MOL      O 2547   3.782   2.568   2.616  0.3294  0.0732 -0.1707
    4MOL      O 2548   3.740   2.756   2.489 -0.4763 -0.0245  0.1781
    4MOL      C 2549   4.364   2.774   2.271  0.1421 -0.7867  0.0110
    4MOL      F 2550   3.652   2.594   2.011 -0.1719 -0.3654  0.0358
    4MOL      F 2551   3.454   2.574   2.092 -0.2261  0.0273 -0.1022
    4MOL      O 2552   3.567   2.750   2.154  0.2511 -0.1065 -0.6509
    4MOL      C 2553   3.734   2.633   2.744  0.3918 -0.2357  0.2831
    4MOL      C 2554   4.349   2.895   2.363 -0.4621  0.1459  0.7251
    4MOL      F 2555   4.305   2.797   2.152  0.5232  0.0469 -0.0290
    4MOL      F 2556   4.496   2.739   2.257  0.6623  0.3254  0.0147
    4MOL      C 2557   3.556   2.849   2.046 -0.1846  0.2250 -0.2976
    4MOL      H 2558   3.813   2.703   2.773 -0.7303  0.3317  2.0812
    4MOL      H 2559   3.645   2.695   2.728  2.9078  3.4274 -0.0828
    4MOL      C 2560   3.711   2.523   2.853  0.6969 -0.2093 -0.3029
    4MOL      F 2561   4.443   2.983   2.328  0.0218 -0.0353  0.9587
    4MOL      F 2562   4.371   2.867   2.494 -0.6896  0.7005  0.2468
    4MOL      S 2563   4.183   2.973   2.353  0.2558  0.0052  0.2825
    4MOL      F 2564   3.444   2.830   1.971  0.6595  0.2721 -0.4344
    4MOL      F 2565   3.664   2.846   1.961  0.5826 -0.6547 -0.0078
    4MOL      C 2566   3.550   2.990   2.105  0.2584  0.0829  0.7992
    4MOL      H 2567   3.661   2.437   2.807  0.7010 -1.5214  2.0702
    4MOL      H 2568   3.812   2.499   2.889  0.9611 -0.1566 -0.9889
    4MOL      N 2569   4.172   3.074   2.469  0.3531  0.1548  0.8091
    4MOL      O 2570   4.186   3.042   2.224 -0.3717  0.6241 -0.6182
    4MOL      O 2571   4.077   2.870   2.343  0.1663  0.3031 -0.3424
    4MOL      F 2572   3.567   3.074   2.002  0.0911  0.0008 -0.1462
    4MOL      F 2573   3.433   3.015   2.156 -0.2653  0.1079 -0.4292
    4MOL      S 2574   3.685   3.028   2.232 -0.1340 -0.0915 -0.3604
    4MOL      S 2575   4.047   3.084   2.555 -0.3413  0.2827  0.0976
    4MOL      N 2576   3.690   3.183   2.253  0.1961  0.0050  0.7159
    4MOL      O 2577   3.806   2.956   2.196  0.0858 -0.0041  0.1946
    4MOL      O 2578   3.624   2.972   2.353 -0.5497 -0.3061  0.4088
    4MOL      O 2579   4.031   3.212   2.621 -0.5391  0.7603  0.4751
    4MOL      O 2580   3.921   3.047   2.493 -0.5154  0.4183  0.3024
    4MOL      C 2581   4.057   2.952   2.683  0.3923  0.4956  0.7898
    4MOL      S 2582   3.828   3.254   2.265  0.1558  0.0779 -0.0039
    4MOL      F 2583   4.173   2.970   2.750  0.0471  0.0010 -0.2180
    4MOL      F 2584   4.064   2.821   2.640  0.0470 -0.4234  0.6186
    4MOL      F 2585   3.948   2.960   2.768 -0.0289  0.4550  0.4619
    4MOL      O 2586   3.939   3.183   2.205 -0.5117  0.3236 -0.2210
    4MOL      O 2587   3.856   3.297   2.406  0.0521 -0.0716 -0.7580
    4MOL      C 2588   3.810   3.408   2.165 -0.3833  0.7336  0.4709
    4MOL      F 2589   3.933   3.468   2.142 -0.0873  0.2173 -0.1020
    4MOL      F 2590   3.774   3.389   2.037  0.3330  0.2160 -0.9578
    4MOL      F 2591   3.732   3.497   2.224  0.1403  0.3607 -0.0626
    4MOL      O 2592   3.172   2.322   1.873 -0.0572 -0.3838  0.2006
    4MOL      C 2593   3.243   2.334   1.989  0.1611 -0.2644 -0.4254
    4MOL      C 2594   3.371   2.256   1.995 -0.0322  0.4979  1.1565
    4MOL      O 2595   3.216   2.410   2.080 -0.3626 -0.2493  0.1884
    4MOL      C 2596   3.412   2.183   2.113  0.9462 -0.5818 -0.9837
    4MOL      C 2597   3.459   2.259   1.886 -0.2408  0.1810 -1.4547
    4MOL      C 2598   3.520   2.092   2.101  0.3767  0.0106  0.2783
    4MOL      C 2599   3.347   2.188   2.254  0.2549 -0.2238 -0.1667
    4MOL      C 2600   3.583   2.191   1.885 -0.7098 -0.9818 -0.0473
    4MOL      H 2601   3.432   2.323   1.802 -1.1111  0.5006 -0.9324
    4MOL      C 2602   3.608   2.098   1.990  0.2416  0.0618 -0.4894
    4MOL      H 2603   3.546   2.023   2.181  1.3498 -0.6775 -0.6174
    4MOL      F 2604   3.318   2.315   2.297 -0.1713 -0.7587 -0.1919
    4MOL      F 2605   3.441   2.156   2.342 -0.1538  0.1831 -0.1622
    4MOL      C 2606   3.212   2.115   2.281 -0.1732 -0.0507  0.3221
    4MOL      C 2607   3.687   2.213   1.773  0.0610  0.8460  0.1767
    4MOL      C 2608   3.734   2.015   1.988  0.3892 -0.4148 -0.1440
    4MOL      O 2609   3.174   2.135   2.417  0.4939 -0.2093 -0.0077
    4MOL      F 2610   3.112   2.160   2.193  0.4038  0.3545 -0.1843
    4MOL      F 2611   3.240   1.986   2.244 -0.4695 -0.3408  0.1778
    4MOL      F 2612   3.695   2.109   1.682  0.2358  0.1852 -0.0808
    4MOL      F 2613   3.808   2.234   1.837 -0.4277  0.0693 -0.0559
    4MOL      C 2614   3.676   2.344   1.680  0.5067 -0.3158 -0.1019
    4MOL      O 2615   3.797   2.010   2.113 -0.8744  0.0534 -0.0235
    4MOL      O 2616   3.770   1.951   1.890 -0.0582  0.1558  0.0818
    4MOL      C 2617   3.048   2.079   2.468 -0.5225 -0.4856  0.6171
    4MOL      F 2618   3.660   2.461   1.745  0.1687  0.3522  0.2092
    4MOL      F 2619   3.789   2.352   1.612 -0.4126 -0.2526  0.6080
    4MOL      O 2620   3.563   2.324   1.593  0.3655  0.7481 -0.7170
    4MOL      C 2621   3.930   1.968   2.113  0.5353 -0.2917  0.5208
    4MOL      C 2622   3.012   2.150   2.601 -0.2842 -0.1937  1.4717
    4MOL      F 2623   3.066   1.949   2.495  0.6158  0.4634  0.1495
    4MOL      F 2624   2.942   2.090   2.385  0.0260 -0.1585 -0.1533
    4MOL      C 2625   3.578   2.319   1.449  0.4797 -0.3041  0.0637
    4MOL      H 2626   3.962   1.936   2.213  0.0351 -1.8304  0.2007
    4MOL      H 2627   3.951   1.883   2.047  1.7334  1.1121 -0.9518
    4MOL      C 2628   4.027   2.081   2.069  0.6810  0.0634  0.2180
    4MOL      F 2629   3.000   2.277   2.575  0.3756  0.1026  0.1109
    4MOL      F 2630   3.119   2.137   2.684  0.1109 -0.0089 -0.0052
    4MOL      S 2631   2.863   2.070   2.689 -0.2271 -0.3763 -0.0962
    4MOL      F 2632   3.625   2.188   1.428 -0.4298  0.4470  0.1173
    4MOL      F 2633   3.660   2.419   1.397  0.3872  0.4773  0.2310
    4MOL      C 2634   3.434   2.333   1.387  0.5637  0.3117 -0.6103
    4MOL      H 2635   4.129   2.057   2.100 -0.3976 -1.6623  2.5669
    4MOL      H 2636   4.016   2.082   1.960  1.3815  0.9290  0.1432
    4MOL      N 2637   2.796   2.196   2.753  0.4602 -0.1769  0.4856
    4MOL      O 2638   2.787   1.995   2.591 -0.2295 -0.1026 -0.2205
    4MOL      O 2639   2.928   1.988   2.788  0.5305  0.1730 -0.1937
    4MOL      F 2640   3.383   2.461   1.393  0.1929  0.3125  0.3694
    4MOL      F 2641   3.445   2.309   1.253  0.2164  0.1581 -0.3444
    4MOL      S 2642   3.309   2.212   1.455  0.4201 -0.0594  0.1223
    4MOL      S 2643   2.859   2.269   2.877  0.2539  0.0811  0.1793
    4MOL      N 2644   3.170   2.245   1.409  0.3829  0.1754  0.2821
    4MOL      O 2645   3.309   2.226   1.602  0.6715  0.0750  0.1539
    4MOL      O 2646   3.344   2.078   1.411  0.0749  0.0123 -0.4073
    4MOL      O 2647   2.785   2.244   3.001 -0.3424 -0.2083  0.8559
    4MOL      O 2648   2.996   2.235   2.913 -0.4571 -0.6191 -0.7209
    4MOL      C 2649   2.847   2.458   2.849  0.4106  0.2479 -0.4699
    4MOL      S 2650   3.066   2.138   1.425  0.0549  0.1745  0.1752
    4MOL      F 2651   2.920   2.499   2.751  0.3758  0.0572 -0.1628
    4MOL      F 2652   2.897   2.522   2.955 -0.3227  0.0574 -0.3149
    4MOL      F 2653   2.724   2.504   2.824 -0.2291 -0.1628 -0.5229
    4MOL      O 2654   3.057   2.120   1.572 -0.1787  0.7449 -0.8380
    4MOL      O 2655   3.099   2.004   1.363 -0.5277 -0.3341 -0.0784
    4MOL      C 2656   2.905   2.204   1.357  0.1971 -0.3616 -0.6415
    4MOL      F 2657   2.792   2.133   1.372 -0.2282  0.3633 -0.0450
    4MOL      F 2658   2.882   2.325   1.415 -0.2919 -0.3578 -0.3490
    4MOL      F 2659   2.924   2.226   1.226  0.3260  0.7083  0.3294
    4MOL      H 2660   2.399   1.888   1.955 -1.6122  0.5238  0.6939
    4MOL      O 2661   2.373   1.799   1.927 -0.0239  0.2965 -0.0550
    4MOL      C 2662   2.489   1.739   1.908 -0.4379  0.5561 -0.7059
    4MOL      C 2663   2.593   1.843   1.913 -0.4219  0.2685  0.2439
    4MOL      O 2664   2.497   1.623   1.870 -0.0805  0.5549  0.0532
    4MOL      C 2665   2.703   1.838   1.999 -0.8722 -0.7926  0.1843
    4MOL      C 2666   2.584   1.944   1.815  0.0831  0.3366  0.2568
    4MOL      C 2667   2.807   1.930   1.992 -0.7358 -0.2148 -0.1582
    4MOL      C 2668   2.712   1.746   2.117  1.0572  0.1377  0.0504
    4MOL      C 2669   2.677   2.050   1.821 -0.4197  0.3621 -0.2577
    4MOL      H 2670   2.510   1.928   1.737  0.2332 -1.9350  0.5300
    4MOL      C 2671   2.790   2.039   1.912  0.1057 -0.4147 -0.2582
    4MOL      H 2672   2.891   1.924   2.061 -2.9048 -3.0551  2.4030
    4MOL      F 2673   2.590   1.693   2.150 -0.4652  0.4230 -0.1539
    4MOL      F 2674   2.747   1.818   2.229  0.1344 -0.3588  0.6581
    4MOL      C 2675   2.810   1.627   2.097  0.2484  0.1886 -0.1098
    4MOL      C 2676   2.665   2.163   1.716  0.3912  0.5856  0.2713
    4MOL      C 2677   2.897   2.139   1.907  0.6067 -0.1445  0.1411
    4MOL      O 2678   2.935   1.686   2.062  0.3711  0.0644  0.2142
    4MOL      F 2679   2.815   1.552   2.211 -0.1146 -0.2610 -0.0903
    4MOL      F 2680   2.764   1.548   1.999  0.0823 -0.1724 -0.4217
    4MOL      F 2681   2.608   2.115   1.598 -0.0204 -0.5357 -0.2462
    4MOL      F 2682   2.782   2.214   1.674  0.6328 -0.3954  0.1822
    4MOL      C 2683   2.589   2.288   1.770  0.1957  0.5201  0.0155
    4MOL      O 2684   2.862   2.266   1.933 -0.2401  0.3869  0.4256
    4MOL      O 2685   3.010   2.107   1.872  0.0114  0.5905  0.1397
    4MOL      C 2686   3.057   1.605   2.037 -0.5037 -0.1289  0.2715
    4MOL      F 2687   2.661   2.400   1.772 -0.1902  0.9297 -0.2608
    4MOL      F 2688   2.487   2.315   1.687  0.1412  0.3203  0.1325
    4MOL      O 2689   2.537   2.260   1.902 -0.0010  0.1221  0.0738
    4MOL      C 2690   2.949   2.371   1.963 -0.2713 -0.0291  0.1195
    4MOL      C 2691   3.077   1.539   1.899  0.7927  0.3440  0.1253
    4MOL      F 2692   3.076   1.505   2.128 -0.1701  0.0322 -0.4286
    4MOL      F 2693   3.163   1.677   2.071  0.4313 -0.7658 -0.1822
    4MOL      C 2694   2.490   2.374   1.991  0.0618  0.2753  0.5589
    4MOL      H 2695   2.886   2.459   1.979 -1.3189 -0.4556 -1.4940
    4MOL      H 2696   2.997   2.337   2.055 -0.0530 -0.2336 -0.0686
    4MOL      C 2697   3.051   2.400   1.845  0.0673  0.4522 -0.1118
    4MOL      F 2698   2.990   1.442   1.876 -0.2268  0.1362 -0.0108
    4MOL      F 2699   3.198   1.480   1.909  0.0906 -0.2315  0.3217
    4MOL      S 2700   3.074   1.664   1.764  0.2321  0.5862  0.0502
    4MOL      F 2701   2.388   2.435   1.942 -0.9636 -0.8502 -0.5609
    4MOL      F 2702   2.588   2.463   2.018  0.6841 -0.2248  0.3755
    4MOL      C 2703   2.443   2.300   2.127 -0.0916 -0.8201  0.4157
    4MOL      H 2704   3.017   2.376   1.744  1.9495 -1.9621 -0.2085
    4MOL      H 2705   3.083   2.505   1.843  1.6407 -0.0385 -1.7467
    4MOL      N 2706   3.135   1.797   1.816 -0.0085  0.2222  1.1319
    4MOL      O 2707   3.113   1.602   1.637 -0.2524  0.5252 -0.2042
    4MOL      O 2708   2.932   1.678   1.754 -0.0287  0.2304 -0.3781
    4MOL      F 2709   2.358   2.199   2.096 -0.0556 -0.0710 -0.0542
    4MOL      F 2710   2.547   2.241   2.185  0.3161  0.1360 -0.1231
    4MOL      S 2711   2.343   2.415   2.228 -0.0002  0.0736  0.0396
    4MOL      S 2712   3.239   1.869   1.725 -0.0154  0.0218 -0.1824
    4MOL      N 2713   2.446   2.514   2.288  0.1744 -0.1856  0.4505
    4MOL      O 2714   2.288   2.321   2.328 -0.3966  0.0607 -0.2245
    4MOL      O 2715   2.237   2.483   2.157  0.6170 -0.6117  0.5715
    4MOL      O 2716   3.214   1.847   1.582 -0.5308 -0.2472  0.0644
    4MOL      O 2717   3.259   2.009   1.761 -0.3480 -0.4870  0.2173
    4MOL      C 2718   3.398   1.798   1.770 -0.1610 -0.4616  0.4931
    4MOL      S 2719   2.411   2.663   2.307 -0.3962 -0.2946 -0.0997
    4MOL      F 2720   3.417   1.789   1.906 -0.8657  0.2408  0.0446
    4MOL      F 2721   3.496   1.872   1.719  0.1365  0.3194 -0.5742
    4MOL      F 2722   3.409   1.678   1.719 -0.2718  0.5313 -0.1568
    4MOL      O 2723   2.491   2.718   2.413 -0.0416 -0.0106 -0.5340
    4MOL      O 2724   2.273   2.695   2.318 -0.0039  0.0699 -0.4168
    4MOL      C 2725   2.480   2.757   2.159  0.9505 -0.0867 -0.5302
    4MOL      F 2726   2.496   2.886   2.187  0.2851 -0.5763 -0.1426
    4MOL      F 2727   2.604   2.704   2.126 -0.7265  0.2510 -0.5929
    4MOL      F 2728   2.403   2.750   2.047  0.4348 -0.4255 -0.0417
    5MOL      O 2729   2.545   1.136   5.032  0.1670  0.1034 -0.1539
    5MOL      C 2730   2.535   1.044   5.129 -0.1167 -0.1006  0.3153
    5MOL      C 2731   2.546   0.906   5.071  0.2573 -0.3071  0.7915
    5MOL      O 2732   2.556   1.065   5.253  0.0316 -0.7709 -0.1586
    5MOL      C 2733   2.435   0.834   5.024  0.5931 -0.3318  0.3883
    5MOL      C 2734   2.673   0.850   5.059 -0.0821  0.5449 -0.3481
    5MOL      C 2735   2.451   0.699   4.979 -0.2433 -0.7664  0.4947
    5MOL      C 2736   2.292   0.892   5.020 -0.4348 -0.3819 -0.8069
    5MOL      C 2737   2.696   0.718   5.013  0.8938  0.5725  0.0785
    5MOL      H 2738   2.760   0.913   5.076  0.0179  0.6733 -1.3093
    5MOL      C 2739   2.583   0.638   4.982 -0.2785  0.1110 -0.0491
    5MOL      H 2740   2.363   0.642   4.951 -1.4764  1.3334  0.0734
    5MOL      F 2741   2.270   0.980   5.125 -0.3097  0.1804  0.1175
    5MOL      F 2742   2.193   0.798   5.044  0.1583  0.3842 -0.2555
    5MOL      C 2743   2.264   0.959   4.883  0.2276  0.0520 -0.2156
    5MOL      C 2744   2.838   0.668   5.003  0.5192  0.0585 -0.8439
    5MOL      C 2745   2.597   0.489   4.962  0.4444  0.1139 -0.2615
    5MOL      O 2746   2.327   0.876   4.777  0.2903  0.9625 -0.3017
    5MOL      F 2747   2.124   0.954   4.864 -0.3021 -0.1758 -0.1518
    5MOL      F 2748   2.318   1.084   4.890  0.0319  0.5730 -0.1108
    5MOL      F 2749   2.907   0.775   4.946  0.3662 -0.1749  0.1333
    5MOL      F 2750   2.841   0.577   4.904 -0.0038  0.2954  0.0190
    5MOL      C 2751   2.919   0.629   5.136 -1.1495  0.5563  0.5513
    5MOL      O 2752   2.672   0.416   5.050 -0.3221  0.1302  0.2992
    5MOL      O 2753   2.523   0.428   4.880 -0.1773 -0.0610  0.4248
    5MOL      C 2754   2.368   0.931   4.650 -0.3468  0.8282  0.0140
    5MOL      F 2755   2.834   0.560   5.218  0.2641 -0.0923 -0.5952
    5MOL      F 2756   3.016   0.544   5.105  0.2294  0.4608  0.1293
    5MOL      O 2757   2.968   0.748   5.204 -0.1537  0.3151  0.0808
    5MOL      C 2758   2.655   0.269   5.057  0.4990 -0.2365 -0.8412
    5MOL      C 2759   2.466   0.837   4.576 -0.8175  0.6294  0.9335
    5MOL      F 2760   2.424   1.055   4.656 -0.4596 -0.1404 -0.1016
    5MOL      F 2761   2.258   0.955   4.574  0.0275  0.2001  0.0929
    5MOL      C 2762   3.024   0.735   5.338  0.1541 -0.2575 -0.8980
    5MOL      H 2763   2.654   0.219   4.959 -3.4814  0.1066 -1.0588
    5MOL      H 2764   2.734   0.224   5.118 -1.9059 -1.0410  1.7193
    5MOL      C 2765   2.518   0.243   5.120  0.3024  0.2843  0.3639
    5MOL      F 2766   2.570   0.819   4.660 -0.3651  0.1493 -0.3126
    5MOL      F 2767   2.527   0.896   4.472  0.3950 -0.2628 -0.2478
    5MOL      S 2768   2.396   0.677   4.535  0.3090 -0.1548  0.3485
    5MOL      F 2769   3.131   0.648   5.336 -0.2395 -0.7397  0.0810
    5MOL      F 2770   2.931   0.685   5.424 -0.4583  0.0813 -0.8049
    5MOL      C 2771   3.072   0.879   5.375  0.1047 -0.4940  0.0698
    5MOL      H 2772   2.517   0.301   5.213  2.5671 -1.3630  1.4796
    5MOL      H 2773   2.437   0.263   5.049  0.6124  1.4933  0.3535
    5MOL      H 2774   2.508   0.137   5.149 -0.1084  0.0933 -0.4590
    5MOL      N 2775   2.503   0.606   4.450  0.0393  1.0643 -0.3957
    5MOL      O 2776   2.396   0.605   4.663  0.0198 -0.1902 -0.1849
    5MOL      O 2777   2.266   0.691   4.477  0.3149 -0.7734  0.1362
    5MOL      F 2778   3.148   0.865   0.035  0.4999 -0.4007 -0.2616
    5MOL      F 2779   3.152   0.931   5.283  0.2612  0.0201  0.3010
    5MOL      S 2780   2.933   0.982   5.420  0.3695 -0.1429 -0.2150
    5MOL      S 2781   2.475   0.588   4.304  0.3904  0.3113  0.6433
    5MOL      N 2782   2.978   1.121   5.423  0.3202  0.5299 -0.2715
    5MOL      O 2783   2.889   0.933   0.102 -0.4093 -0.3539  0.5050
    5MOL      O 2784   2.821   0.961   5.334 -0.3469  0.1450 -0.1922
    5MOL      O 2785   2.572   0.490   4.252  0.5071  0.1291 -0.3753
    5MOL      O 2786   2.339   0.548   4.275 -0.1175  0.4551 -0.2919
    5MOL      C 2787   2.493   0.739   4.200  0.4433 -0.0455  0.2275
    5MOL      S 2788   2.870   1.231   5.443  0.3655 -0.1896 -0.3261
    5MOL      F 2789   2.398   0.830   4.226  0.1434  0.3005 -0.1075
    5MOL      F 2790   2.493   0.723   4.066  0.3694  0.2969 -0.1508
    5MOL      F 2791   2.605   0.807   4.227  0.4711 -0.1127  0.1264
    5MOL      O 2792   2.733   1.190   0.014  0.3427  0.4250 -0.3767
    5MOL      O 2793   2.876   1.339   5.351  0.0576 -0.0294 -0.2834
    5MOL      C 2794   2.917   1.317   0.143  0.0829  0.3406 -0.2102
    5MOL      F 2795   3.052   1.346   0.137 -0.6968 -0.3708  0.0545
    5MOL      F 2796   2.852   1.440   0.155  0.1245  0.0443  0.0542
    5MOL      F 2797   2.901   1.248   0.253 -0.5529  0.0473 -0.2114
    5MOL      O 2798   1.986   0.922   0.271 -0.7523  0.2440 -0.1517
    5MOL      C 2799   1.960   1.028   0.189 -0.8042  0.2066  0.5611
    5MOL      C 2800   2.083   1.087   0.115 -0.0467 -0.1890 -0.9734
    5MOL      O 2801   1.853   1.086   0.169 -0.1906  0.6872 -0.4920
    5MOL      C 2802   2.170   1.015   0.031 -0.2287  0.6693 -0.7360
    5MOL      C 2803   2.090   1.226   0.127 -0.3026 -1.0261  0.5171
    5MOL      C 2804   2.271   1.087   5.409  0.2330  0.4038  0.2602
    5MOL      C 2805   2.159   0.861   0.002  0.1699  0.1153  0.5762
    5MOL      C 2806   2.174   1.307   0.045 -0.4456  0.1291  0.1120
    5MOL      H 2807   2.021   1.285   0.187  0.8842  1.6553 -0.6961
    5MOL      C 2808   2.268   1.230   5.416  0.1966  0.8585  0.1937
    5MOL      H 2809   2.333   1.043   5.332  2.1269  1.0520  1.3744
    5MOL      F 2810   2.148   0.790   0.113  0.2071  0.3681 -0.6294
    5MOL      F 2811   2.278   0.808   5.402  0.1501 -0.5672  0.2541
    5MOL      C 2812   2.039   0.835   5.351  0.6880 -0.0394 -0.4928
    5MOL      C 2813   2.165   1.459   0.032  0.3321 -0.8074 -0.1992
    5MOL      C 2814   2.363   1.300   5.318  0.5060  0.0176  0.3815
    5MOL      O 2815   2.020   0.954   5.277  0.1796 -0.1441 -0.2734
    5MOL      F 2816   2.081   0.729   5.288 -0.0541  0.4110 -0.7039
    5MOL      F 2817   1.929   0.794   5.422 -0.6119 -0.1449  0.1587
    5MOL      F 2818   2.186   1.504   5.360 -0.1587 -0.2043  0.3727
    5MOL      F 2819   2.275   1.513   0.096 -0.0242 -0.7139  0.2170
    5MOL      C 2820   2.034   1.531   0.090  0.2950 -0.1487  0.3250
    5MOL      O 2821   2.337   1.261   5.187 -0.1722  0.2038 -0.2991
    5MOL      O 2822   2.448   1.381   5.349  0.0712  0.6701  0.5083
    5MOL      C 2823   1.902   0.968   5.197 -0.4801  0.1358 -1.3552
    5MOL      F 2824   2.046   1.526   0.218 -0.2343 -0.1630 -0.1395
    5MOL      F 2825   2.033   1.667   0.055  0.5807  0.9407  0.2344
    5MOL      O 2826   1.925   1.467   0.026 -0.1811  0.1469 -0.3358
    5MOL      C 2827   2.393   1.332   5.080 -0.3843  0.2959  0.0312
    5MOL      C 2828   1.910   1.118   5.142 -0.7108  0.0260 -0.3552
    5MOL      F 2829   1.796   0.944   5.274 -0.1820 -0.4446 -0.4965
    5MOL      F 2830   1.899   0.872   5.104 -0.4269  0.1119  0.0892
    5MOL      C 2831   1.794   1.492   0.086 -0.3339 -0.8757 -0.0580
    5MOL      H 2832   2.335   1.301   4.992  1.4104 -0.9498 -0.7229
    5MOL      H 2833   2.399   1.440   5.101 -0.2767  0.3938 -0.4800
    5MOL      C 2834   2.537   1.282   5.059 -0.0728  0.1721 -1.1378
    5MOL      F 2835   2.010   1.130   5.045  0.0319  0.4858 -0.2287
    5MOL      F 2836   1.947   1.200   5.244  0.4299 -0.0167 -0.1406
    5MOL      S 2837   1.742   1.161   5.059  0.2631 -0.1874 -0.2447
    5MOL      F 2838   1.785   1.605   0.150  0.4251  0.3033  0.4403
    5MOL      F 2839   1.776   1.400   0.183  0.4436 -0.0801 -0.2531
    5MOL      C 2840   1.684   1.482   5.425  0.1288 -0.1564  0.2316
    5MOL      H 2841   2.574   1.332   4.968 -0.9809 -0.2091 -1.7285
    5MOL      H 2842   2.595   1.324   5.142 -0.5526 -2.1335  0.4077
    5MOL      N 2843   1.698   1.053   4.952 -0.4767  0.0593  0.1512
    5MOL      O 2844   1.641   1.175   5.168  0.0251  0.2796 -0.4161
    5MOL      O 2845   1.776   1.288   4.997 -0.1534  0.2792  0.3951
    5MOL      F 2846   1.676   1.350   5.386 -0.2113  0.0185 -0.1956
    5MOL      F 2847   1.558   1.505   0.018 -0.3381  0.4958 -0.1620
    5MOL      S 2848   1.711   1.591   5.285  0.0637  0.2291  0.3504
    5MOL      S 2849   1.560   1.067   4.892 -0.3511  0.1865  0.2655
    5MOL      N 2850   1.573   1.622   5.223  0.1326 -0.5780  0.3342
    5MOL      O 2851   1.794   1.498   5.204  0.4770  0.2242 -0.2708
    5MOL      O 2852   1.773   1.714   5.332 -0.1304  0.0550  0.0468
    5MOL      O 2853   1.518   0.939   4.827 -0.1541  0.2573 -0.4769
    5MOL      O 2854   1.463   1.133   4.978  0.2794  0.0251 -0.1268
    5MOL      C 2855   1.585   1.176   4.756 -0.5321  0.4138  0.1561
    5MOL      S 2856   1.528   1.555   5.092  0.2251  0.1452 -0.0570
    5MOL      F 2857   1.581   1.303   4.791 -0.1661 -0.2499  0.1274
    5MOL      F 2858   1.491   1.160   4.666  0.4349 -0.3115  0.2232
    5MOL      F 2859   1.706   1.156   4.695  0.5179  0.6401 -0.1440
    5MOL      O 2860   1.505   1.419   5.133 -1.2212 -0.1766 -0.6155
    5MOL      O 2861   1.624   1.546   4.979 -0.4784 -0.0958 -0.3314
    5MOL      C 2862   1.373   1.622   5.024  0.3583  0.4299  0.0018
    5MOL      F 2863   1.271   1.638   5.113  0.1183 -0.2906 -0.1942
    5MOL      F 2864   1.384   1.732   4.951  0.4006 -0.6059  0.3451
    5MOL      F 2865   1.327   1.536   4.927 -0.3024 -0.1636 -0.4898
    5MOL      O 2866   2.276   1.508   0.484  0.1397  0.0888  0.7095
    5MOL      C 2867   2.290   1.403   0.575 -0.1192  0.3443 -0.2354
    5MOL      C 2868   2.164   1.330   0.612 -0.3084 -0.1706 -0.2837
    5MOL      O 2869   2.404   1.376   0.610 -0.4351 -0.3730 -0.0957
    5MOL      C 2870   2.164   1.216   0.701  0.2661  0.2531  0.2461
    5MOL      C 2871   2.039   1.375   0.562 -0.3818 -1.0671 -0.2013
    5MOL      C 2872   2.050   1.131   0.688 -0.2633  0.1635  0.2477
    5MOL      C 2873   2.270   1.162   0.795  0.4154  0.2266  0.4897
    5MOL      C 2874   1.920   1.310   0.581 -0.4223  0.4503 -0.4838
    5MOL      H 2875   2.046   1.464   0.502  1.6713 -0.8948  0.2581
    5MOL      C 2876   1.931   1.175   0.621  0.4547  0.0983  0.1442
    5MOL      H 2877   2.051   1.026   0.715 -1.0832  0.8484  3.1265
    5MOL      F 2878   2.220   1.089   0.899 -0.1488  0.5746 -0.2527
    5MOL      F 2879   2.339   1.259   0.851 -0.5622  0.0532  0.0819
    5MOL      C 2880   2.378   1.067   0.724  0.0543 -0.6138 -0.0805
    5MOL      C 2881   1.788   1.365   0.526 -0.0835 -0.3096  0.1426
    5MOL      C 2882   1.826   1.074   0.595  0.2257 -0.5510  0.7955
    5MOL      O 2883   2.380   1.096   0.585 -0.5264  0.3131  0.5961
    5MOL      F 2884   2.506   1.081   0.778  0.0995  0.3784  0.2653
    5MOL      F 2885   2.347   0.940   0.736  0.1248  0.1387 -0.1982
    5MOL      F 2886   1.722   1.281   0.448  0.5338 -0.0553  0.1037
    5MOL      F 2887   1.815   1.475   0.453  0.7496  0.1659  0.2704
    5MOL      C 2888   1.694   1.420   0.639  0.5165  0.5151  0.3169
    5MOL      O 2889   1.881   0.980   0.515  0.4673 -0.2192 -0.2783
    5MOL      O 2890   1.718   1.073   0.640  0.3432  0.5546  0.1078
    5MOL      C 2891   2.475   1.044   0.492 -0.1834 -0.0755 -0.0349
    5MOL      F 2892   1.663   1.336   0.738  0.0599  0.0971 -0.8530
    5MOL      F 2893   1.746   1.521   0.709 -0.4111 -0.5055  0.4015
    5MOL      O 2894   1.574   1.476   0.568  0.4132  0.6545 -0.5375
    5MOL      C 2895   1.798   0.898   0.435  0.3513  0.3205  0.7789
    5MOL      C 2896   2.414   1.044   0.348 -1.2242  0.5477  0.0219
    5MOL      F 2897   2.521   0.917   0.522  0.4436 -0.4433 -0.3138
    5MOL      F 2898   2.583   1.126   0.493 -0.1246 -0.1751  0.7476
    5MOL      C 2899   1.466   1.528   0.655 -0.5393  0.0289 -0.0100
    5MOL      H 2900   1.759   0.814   0.494  2.2648 -0.8195  0.4935
    5MOL      H 2901   1.709   0.951   0.402 -0.6685 -1.5060  0.5389
    5MOL      C 2902   1.885   0.830   0.319  0.1077 -0.1347 -0.1899
    5MOL      F 2903   2.390   1.172   0.310  0.2267  0.2107 -0.1358
    5MOL      F 2904   2.296   0.981   0.349  0.1884 -0.7331 -0.0152
    5MOL      S 2905   2.534   0.960   0.238  0.0064  0.2430 -0.0320
    5MOL      F 2906   1.499   1.636   0.720  0.3897  0.2880 -0.0966
    5MOL      F 2907   1.437   1.449   0.757  0.1717 -0.4447  0.1058
    5MOL      C 2908   1.332   1.550   0.573  0.5115  0.2418  0.4308
    5MOL      H 2909   1.940   0.749   0.369  1.8469  2.2458  1.8694
    5MOL      H 2910   1.823   0.786   0.239  0.2764  0.2699 -0.5439
    5MOL      N 2911   2.493   0.817   0.210  0.1287 -0.1622 -0.0030
    5MOL      O 2912   2.528   1.026   0.109 -0.4611  0.7576  0.4097
    5MOL      O 2913   2.671   0.971   0.288 -0.3621  0.0579  0.4340
    5MOL      F 2914   1.311   1.426   0.516 -0.0286 -0.1465  0.0855
    5MOL      F 2915   1.233   1.582   0.652  0.1370 -0.8720 -0.5301
    5MOL      S 2916   1.342   1.676   0.452 -0.0225 -0.2017  0.2192
    5MOL      S 2917   2.583   0.724   0.126 -0.2559 -0.0996  0.1071
    5MOL      N 2918   1.201   1.698   0.392  0.1974 -0.0956 -0.2873
    5MOL      O 2919   1.431   1.627   0.351 -0.3859  0.2560  0.4267
    5MOL      O 2920   1.395   1.801   0.494 -0.1183  0.0167 -0.3578
    5MOL      O 2921   2.614   0.789   0.002 -0.1199  0.1471  0.1990
    5MOL      O 2922   2.703   0.686   0.204 -0.1485  0.5154 -0.3870
    5MOL      C 2923   2.508   0.555   0.088 -0.1484 -1.1945  0.4178
    5MOL      S 2924   1.200   1.793   0.268  0.0637 -0.2439  0.2740
    5MOL      F 2925   2.476   0.480   0.197 -0.8130  0.2047 -0.2888
    5MOL      F 2926   2.600   0.489   0.020 -0.0242 -0.1509 -0.1130
    5MOL      F 2927   2.395   0.575   0.017 -0.0454 -0.3742 -0.6458
    5MOL      O 2928   1.327   1.842   0.217 -0.1534 -0.2767 -0.7830
    5MOL      O 2929   1.117   1.904   0.306 -0.0243 -0.2532  0.1571
    5MOL      C 2930   1.109   1.708   0.127 -0.1251 -0.2256 -0.1163
    5MOL      F 2931   1.010   1.628   0.170 -0.4653  0.6456 -0.3886
    5MOL      F 2932   1.071   1.794   0.033  0.9140  0.0433 -0.4714
    5MOL      F 2933   1.198   1.626   0.066 -0.3687  0.2252  0.1596
    5MOL      O 2934   2.533   2.414   0.175  0.3471  0.5116 -0.4262
    5MOL      C 2935   2.625   2.338   0.245  1.1919 -0.8233 -0.0439
    5MOL      C 2936   2.564   2.221   0.317  0.0228  0.3835 -0.1978
    5MOL      O 2937   2.743   2.359   0.247 -0.1426  0.3758  0.0027
    5MOL      C 2938   2.615   2.180   0.441  0.5964 -0.5288  0.1895
    5MOL      C 2939   2.464   2.157   0.252  0.1227  0.0783  0.3643
    5MOL      C 2940   2.568   2.054   0.488 -0.1828 -0.6128 -0.1229
    5MOL      C 2941   2.707   2.269   0.535 -0.3187  0.0129  0.3157
    5MOL      C 2942   2.421   2.031   0.292 -0.4564  0.6328 -0.0932
    5MOL      H 2943   2.416   2.192   0.162 -0.8907 -1.8838  0.1038
    5MOL      C 2944   2.479   1.975   0.412 -0.0721 -0.2429  0.2587
    5MOL      H 2945   2.593   2.028   0.590 -1.7943  2.0326  0.9977
    5MOL      F 2946   2.654   2.263   0.657 -0.0878 -0.0062 -0.2041
    5MOL      F 2947   2.707   2.400   0.515  0.0439  0.2111 -0.0945
    5MOL      C 2948   2.856   2.205   0.542  0.3279 -0.4567  0.0131
    5MOL      C 2949   2.323   1.951   0.197  0.1404  0.2288 -0.2587
    5MOL      C 2950   2.431   1.848   0.466  0.0367  0.4385  0.8667
    5MOL      O 2951   2.889   2.146   0.418  0.0319  0.5171  0.1956
    5MOL      F 2952   2.949   2.297   0.575  0.3671 -0.1932 -0.4249
    5MOL      F 2953   2.858   2.113   0.637  0.2451  0.2642 -0.3787
    5MOL      F 2954   2.224   2.036   0.155 -0.2492  0.2531 -0.1488
    5MOL      F 2955   2.257   1.854   0.267  0.2764 -0.2702  0.3667
    5MOL      C 2956   2.399   1.894   0.076 -0.2893  0.3749  0.0389
    5MOL      O 2957   2.526   1.750   0.450  0.3145  0.6246  0.3955
    5MOL      O 2958   2.321   1.831   0.514 -0.1660  0.0631 -0.5739
    5MOL      C 2959   3.026   2.102   0.400 -0.4769 -0.1161  0.3559
    5MOL      F 2960   2.324   1.796   0.010  0.5569 -0.2178  0.1152
    5MOL      F 2961   2.426   1.999   5.441 -0.0030  0.6023 -0.3526
    5MOL      O 2962   2.517   1.824   0.120 -0.0267 -0.0798  0.1511
    5MOL      C 2963   2.493   1.616   0.496  0.4477  0.6289  0.1894
    5MOL      C 2964   3.029   2.043   0.251 -0.5448  0.4731  0.8971
    5MOL      F 2965   3.053   2.012   0.488 -0.3063 -0.0786  0.1536
    5MOL      F 2966   3.121   2.199   0.402  0.3572 -0.0559 -0.0197
    5MOL      C 2967   2.637   1.836   0.040 -0.6691  0.0202 -0.5163
    5MOL      H 2968   2.582   1.552   0.490 -0.1588 -0.0734 -2.0144
    5MOL      H 2969   2.456   1.621   0.599 -1.4539 -0.5080 -0.4174
    5MOL      C 2970   2.384   1.552   0.400  0.1449 -0.4933 -0.0908
    5MOL      F 2971   2.984   2.134   0.162  0.1573  0.1480  0.1351
    5MOL      F 2972   2.939   1.949   0.234  0.2048 -0.2404  0.1075
    5MOL      S 2973   3.193   1.977   0.201  0.0316 -0.0725 -0.3518
    5MOL      F 2974   2.680   1.962   0.054 -0.6756 -0.1218  0.5149
    5MOL      F 2975   2.610   1.824   5.358 -0.0396 -0.0679 -0.3881
    5MOL      C 2976   2.736   1.725   0.081 -0.0384 -0.5268  0.0688
    5MOL      H 2977   2.354   1.616   0.316 -0.0991 -1.1621 -0.5205
    5MOL      H 2978   2.426   1.462   0.353  1.2010 -0.1256  0.1398
    5MOL      N 2979   3.282   2.097   0.177  0.6207 -0.8171  0.0806
    5MOL      O 2980   3.238   1.877   0.299 -0.2083 -0.0125  0.2950
    5MOL      O 2981   3.149   1.922   0.074  0.0368 -0.3982  0.0580
    5MOL      F 2982   2.779   1.757   0.204 -0.1779  0.0980 -0.0627
    5MOL      F 2983   2.667   1.604   0.090  0.2227  0.2514  0.3826
    5MOL      S 2984   2.878   1.716   5.408  0.1894  0.0562  0.2122
    5MOL      S 2985   3.422   2.100   0.242  0.0971 -0.0113 -0.2461
    5MOL      N 2986   3.009   1.667   0.018 -0.2536 -0.0802  0.3232
    5MOL      O 2987   2.899   1.849   5.355 -0.0319  0.2925 -0.5883
    5MOL      O 2988   2.835   1.632   5.300  0.2448  0.2470 -0.0594
    5MOL      O 2989   3.431   2.023   0.367 -1.3718  0.7582 -0.6464
    5MOL      O 2990   3.517   2.047   0.143  0.1922  0.0391 -0.4123
    5MOL      C 2991   3.484   2.282   0.264 -0.4607  0.4681  0.3575
    5MOL      S 2992   3.131   1.638   5.369  0.4865 -0.0011  0.1096
    5MOL      F 2993   3.463   2.349   0.148 -0.5889  0.0173  0.3562
    5MOL      F 2994   3.616   2.284   0.296 -0.6311  0.2117 -0.0203
    5MOL      F 2995   3.420   2.343   0.365 -0.2528  0.5508  0.0888
    5MOL      O 2996   3.155   1.761   5.300 -0.2570  0.3568 -0.6773
    5MOL      O 2997   3.083   1.542   5.268 -0.2670  0.4238  0.6288
    5MOL      C 2998   3.293   1.583   5.445 -0.3905 -0.1447  0.2465
    5MOL      F 2999   3.274   1.458   0.048 -0.6357  0.5492  0.2025
    5MOL      F 3000   3.394   1.587   5.353  0.2187  0.0580  0.0691
    5MOL      F 3001   3.315   1.667   0.100 -0.6951  0.5017  0.4748
    5MOL      O 3002   2.199   2.250   0.891 -0.2306 -0.2649 -0.2324
    5MOL      C 3003   2.329   2.286   0.870 -0.1623 -0.1542 -0.2720
    5MOL      C 3004   2.347   2.377   0.748 -0.2753  0.1288 -0.0222
    5MOL      O 3005   2.423   2.246   0.935  0.7612 -0.3558  0.6759
    5MOL      C 3006   2.435   2.488   0.740  0.5027  0.7069 -0.0993
    5MOL      C 3007   2.265   2.342   0.629 -0.2657  0.3067 -0.1160
    5MOL      C 3008   2.444   2.547   0.621  0.0216  0.1002 -0.1655
    5MOL      C 3009   2.537   2.522   0.849 -0.3060 -0.5427 -0.5546
    5MOL      C 3010   2.285   2.405   0.504 -0.1196  1.0627 -0.3779
    5MOL      H 3011   2.195   2.259   0.631  0.3301 -0.2104 -0.6608
    5MOL      C 3012   2.376   2.514   0.502  0.3446 -0.5086 -0.1534
    5MOL      H 3013   2.511   2.631   0.606  1.1539 -0.8497 -0.5111
    5MOL      F 3014   2.623   2.418   0.870  0.0953  0.2337 -0.3088
    5MOL      F 3015   2.477   2.521   0.969  0.1913 -0.2983 -0.5450
    5MOL      C 3016   2.621   2.658   0.838  0.4676 -0.0290  0.6678
    5MOL      C 3017   2.204   2.356   0.385  0.0934 -0.8593  0.2351
    5MOL      C 3018   2.408   2.598   0.381 -0.5084 -0.3002  0.4951
    5MOL      O 3019   2.529   2.764   0.830  0.6014 -0.3376  0.5570
    5MOL      F 3020   2.700   2.673   0.952  0.1506 -0.1008 -0.0047
    5MOL      F 3021   2.705   2.646   0.729  0.2240  0.2120  0.0238
    5MOL      F 3022   2.195   2.222   0.373  0.0382 -0.2172 -0.1610
    5MOL      F 3023   2.266   2.379   0.270  0.1315  0.2262 -0.1721
    5MOL      C 3024   2.064   2.425   0.379 -0.7623  0.0639  1.0086
    5MOL      O 3025   2.542   2.617   0.377  0.6143 -0.1874 -0.1923
    5MOL      O 3026   2.333   2.643   0.297 -0.1565  0.3851  0.0393
    5MOL      C 3027   2.567   2.897   0.785 -0.2857  0.1587  0.0921
    5MOL      F 3028   2.018   2.409   0.261 -0.3912 -0.0472  0.3178
    5MOL      F 3029   1.982   2.359   0.466  0.6504  0.1015  0.5153
    5MOL      O 3030   2.076   2.565   0.409  0.3196 -0.4293  0.1338
    5MOL      C 3031   2.605   2.638   0.250  0.1548  0.0261  0.2989
    5MOL      C 3032   2.445   2.999   0.805 -0.2165  0.4313  0.4325
    5MOL      F 3033   2.605   2.902   0.655 -0.4397  0.0158 -0.5581
    5MOL      F 3034   2.671   2.930   0.865  0.3015 -0.4000 -0.2342
    5MOL      C 3035   1.985   2.632   0.498 -0.0498 -0.3090 -0.0266
    5MOL      H 3036   2.589   2.742   0.221  2.7693  0.2175 -0.6176
    5MOL      H 3037   2.712   2.633   0.273  0.3724  0.0090 -0.7089
    5MOL      C 3038   2.562   2.545   0.130 -0.1762 -0.1729 -0.0766
    5MOL      F 3039   2.353   2.966   0.710 -0.0337  0.6013 -0.4606
    5MOL      F 3040   2.483   3.123   0.764 -0.3888 -0.0570 -0.0127
    5MOL      S 3041   2.394   3.003   0.978  0.0733 -0.7053  0.1854
    5MOL      F 3042   2.016   2.595   0.624  0.0502  0.0916  0.1114
    5MOL      F 3043   1.848   2.594   0.497 -0.2960 -0.0727  0.4839
    5MOL      C 3044   2.004   2.785   0.488  0.2148 -0.6535  0.1810
    5MOL      H 3045   2.470   2.585   0.084 -0.0889 -0.2012 -0.2789
    5MOL      H 3046   2.640   2.546   0.053  0.4484 -0.0599  0.5544
    5MOL      N 3047   2.329   2.872   1.013 -0.5314 -0.1268 -0.1987
    5MOL      O 3048   2.502   3.049   1.068 -1.2108 -0.8779 -0.1894
    5MOL      O 3049   2.294   3.102   0.987  0.4488 -0.5719 -0.3567
    5MOL      F 3050   1.950   2.847   0.599  0.6280  0.4058 -0.2044
    5MOL      F 3051   2.135   2.816   0.483  0.1466 -0.3806 -0.0272
    5MOL      S 3052   1.925   2.838   0.329 -0.1071 -0.2543  0.0175
    5MOL      S 3053   2.274   2.846   1.158 -0.0993  0.3177  0.4351
    5MOL      N 3054   1.908   2.720   0.234  0.3421 -0.7689  0.4257
    5MOL      O 3055   1.993   2.956   0.275  0.1207  0.1025  0.2206
    5MOL      O 3056   1.787   2.875   0.369  0.2506  0.0130  0.1027
    5MOL      O 3057   2.211   2.964   1.216  0.1715  0.3284  0.0505
    5MOL      O 3058   2.196   2.722   1.155 -0.3935  0.8232 -0.5105
    5MOL      C 3059   2.403   2.812   1.291  0.3706 -0.2644  0.2998
    5MOL      S 3060   1.901   2.740   0.085  0.2363 -0.3287 -0.4009
    5MOL      F 3061   2.489   2.714   1.275  0.0498  0.2670 -0.3596
    5MOL      F 3062   2.347   2.809   1.412 -0.1648  0.0704  0.0951
    5MOL      F 3063   2.490   2.915   1.306  0.2387 -0.5843  0.3682
    5MOL      O 3064   1.845   2.867   0.055 -0.5031  0.6483 -0.4926
    5MOL      O 3065   1.851   2.630   0.007  0.3075  0.8173  0.5454
    5MOL      C 3066   2.072   2.748   0.013 -0.8071 -0.0298 -0.0622
    5MOL      F 3067   2.139   2.855   0.063 -0.4294  0.1938 -0.6615
    5MOL      F 3068   2.140   2.636   0.058  0.2019  0.0664  0.4155
    5MOL      F 3069   2.079   2.746   5.333 -0.0063 -0.2861  0.0234
    5MOL      O 3070   2.682   1.409   0.819  0.4199 -0.0270  0.4311
    5MOL      C 3071   2.634   1.474   0.926 -0.2316  0.3562 -0.0487
    5MOL      C 3072   2.535   1.585   0.898 -0.0610 -0.0755 -0.0233
    5MOL      O 3073   2.674   1.442   1.036  0.5102 -0.1612  0.6151
    5MOL      C 3074   2.574   1.710   0.851 -0.5397 -0.0477  1.2648
    5MOL      C 3075   2.401   1.557   0.921  0.4573 -0.1328  0.0328
    5MOL      C 3076   2.475   1.809   0.845  0.5207 -0.5738  0.9320
    5MOL      C 3077   2.720   1.754   0.823  0.1027  0.1386 -0.1920
    5MOL      C 3078   2.301   1.654   0.911 -0.5162 -0.2504  0.6210
    5MOL      H 3079   2.383   1.465   0.977  0.6568 -0.1424  0.0827
    5MOL      C 3080   2.345   1.783   0.869  0.2281  0.4559 -0.2101
    5MOL      H 3081   2.499   1.904   0.799  1.2566 -0.5223  1.4083
    5MOL      F 3082   2.729   1.812   0.701  0.0229 -0.2284 -0.0200
    5MOL      F 3083   2.804   1.648   0.808 -0.1813  0.1399 -0.4098
    5MOL      C 3084   2.774   1.848   0.933  0.1214 -0.0175  0.0379
    5MOL      C 3085   2.157   1.613   0.934 -0.1539 -0.8508 -0.2811
    5MOL      C 3086   2.258   1.903   0.860  0.3699  0.0372 -0.1389
    5MOL      O 3087   2.725   1.794   1.057 -0.1369 -0.0528  0.3869
    5MOL      F 3088   2.904   1.851   0.931 -0.3960  0.0010 -0.2186
    5MOL      F 3089   2.741   1.976   0.905  0.0508  0.4368  0.1693
    5MOL      F 3090   2.144   1.492   0.875 -0.3712  0.1688 -0.0244
    5MOL      F 3091   2.067   1.685   0.865 -0.4848 -0.5038 -0.0958
    5MOL      C 3092   2.114   1.583   1.080 -0.3784 -0.6151  0.4038
    5MOL      O 3093   2.162   1.924   0.956 -0.5885 -0.3929  0.3987
    5MOL      O 3094   2.287   1.991   0.776  0.3851 -0.3102  0.4265
    5MOL      C 3095   2.740   1.881   1.174 -1.3401  0.0963  0.6460
    5MOL      F 3096   2.157   1.692   1.152  0.1122  0.4361  0.3463
    5MOL      F 3097   1.976   1.569   1.094  0.3679 -0.3264 -0.3451
    5MOL      O 3098   2.177   1.466   1.135 -0.1003  0.4967 -0.1980
    5MOL      C 3099   2.089   2.049   0.956 -0.3988  0.7488  0.2554
    5MOL      C 3100   2.722   1.803   1.304  0.1819 -0.0550 -1.0425
    5MOL      F 3101   2.646   1.981   1.159 -0.5084  0.2725 -0.2729
    5MOL      F 3102   2.855   1.949   1.184  0.0218 -0.3076 -0.2799
    5MOL      C 3103   2.129   1.402   1.257 -0.7348 -0.3291 -0.5014
    5MOL      H 3104   2.044   2.066   0.857 -1.0014 -2.2002 -0.0355
    5MOL      H 3105   2.005   2.040   1.025 -1.0210  0.9995 -0.4624
    5MOL      C 3106   2.174   2.163   1.005 -0.3722 -0.6097 -0.7401
    5MOL      F 3107   2.603   1.748   1.303 -1.0251  0.0324  0.1591
    5MOL      F 3108   2.712   1.891   1.404  0.3223  0.0738 -0.0551
    5MOL      S 3109   2.853   1.674   1.308 -0.2276 -0.2376 -0.2307
    5MOL      F 3110   2.034   1.309   1.234 -0.6999  0.3033  0.0470
    5MOL      F 3111   2.070   1.492   1.340  0.0409 -0.1568 -0.3400
    5MOL      C 3112   2.244   1.334   1.333  0.0626 -0.5711  0.1146
    5MOL      H 3113   2.111   2.222   1.073  1.7148  0.7512  0.0615
    5MOL      H 3114   2.261   2.139   1.068 -0.6076  2.1758  0.7199
    5MOL      N 3115   2.938   1.660   1.176  0.5831 -0.3923  0.4900
    5MOL      O 3116   2.933   1.680   1.436 -0.1459  0.5363 -0.0459
    5MOL      O 3117   2.757   1.566   1.311 -0.5850  0.0549  0.5232
    5MOL      F 3118   2.194   1.289   1.447 -0.0378  0.1556 -0.1529
    5MOL      F 3119   2.289   1.221   1.264 -0.1455 -0.9424 -0.2999
    5MOL      S 3120   2.383   1.442   1.365  0.3039 -0.1536 -0.1810
    5MOL      S 3121   3.091   1.673   1.179 -0.2461  0.0004  0.0789
    5MOL      N 3122   2.345   1.592   1.381  0.5195 -0.5882  0.1562
    5MOL      O 3123   2.468   1.425   1.244  0.4594 -0.5389 -0.2085
    5MOL      O 3124   2.448   1.387   1.481 -0.3047 -0.2266  0.1670
    5MOL      O 3125   3.132   1.727   1.049 -0.0785  0.0893 -0.0518
    5MOL      O 3126   3.149   1.752   1.291  0.3357 -0.2641 -0.0049
    5MOL      C 3127   3.168   1.508   1.180 -0.0885 -0.1705 -0.7458
    5MOL      S 3128   2.354   1.650   1.521 -0.1039  0.1692  0.1040
    5MOL      F 3129   3.114   1.421   1.093 -0.3048  0.2962 -0.0218
    5MOL      F 3130   3.157   1.451   1.307 -0.0359 -0.3973 -0.2389
    5MOL      F 3131   3.303   1.517   1.152  0.0840 -0.1544 -0.1486
    5MOL      O 3132   2.494   1.666   1.572 -0.5032 -0.6099 -0.0205
    5MOL      O 3133   2.281   1.571   1.617  0.7618  0.2268  0.1269
    5MOL      C 3134   2.279   1.824   1.520 -0.2420 -0.2989  0.9147
    5MOL      F 3135   2.333   1.916   1.433 -0.1998  0.1622  0.4875
    5MOL      F 3136   2.153   1.815   1.487  0.1428  0.3795  0.1282
    5MOL      F 3137   2.301   1.869   1.645 -0.5878  0.2476 -0.4801
    5MOL      O 3138   3.296   0.655   1.228  0.1508  0.0141 -0.1223
    5MOL      C 3139   3.341   0.724   1.120  0.2664 -0.4620  0.6028
    5MOL      C 3140   3.248   0.842   1.086 -0.5703 -0.4533  0.2937
    5MOL      O 3141   3.450   0.705   1.063  0.2283  0.1941 -0.1942
    5MOL      C 3142   3.288   0.976   1.062  0.2422 -0.5901 -0.1604
    5MOL      C 3143   3.107   0.816   1.088 -0.2517 -0.0309 -0.5837
    5MOL      C 3144   3.188   1.078   1.044 -0.2213  0.4267 -0.2145
    5MOL      C 3145   3.440   1.017   1.042  0.0553  0.2543 -0.1132
    5MOL      C 3146   3.011   0.916   1.075 -0.0004 -0.1463  0.6287
    5MOL      H 3147   3.061   0.720   1.111  1.1581 -0.1234  1.9244
    5MOL      C 3148   3.049   1.047   1.043  0.6186 -0.6891 -0.1004
    5MOL      H 3149   3.219   1.182   1.035 -0.5919  0.6400  0.8577
    5MOL      F 3150   3.495   0.954   0.939 -0.0443  0.1493 -0.1902
    5MOL      F 3151   3.506   0.970   1.152  0.3829 -0.2989  0.1677
    5MOL      C 3152   3.485   1.171   1.042 -0.4720  0.5265 -0.5713
    5MOL      C 3153   2.861   0.881   1.090 -0.5104  0.9163 -0.7525
    5MOL      C 3154   2.962   1.164   1.016  0.4515  0.4433 -0.5870
    5MOL      O 3155   3.456   1.218   0.907 -0.0461 -0.0593  0.5543
    5MOL      F 3156   3.427   1.251   1.143  0.0483  0.2207 -0.2609
    5MOL      F 3157   3.620   1.168   1.064 -0.5229 -0.4348  0.6574
    5MOL      F 3158   2.839   0.769   1.023 -0.6111 -0.2499  0.2597
    5MOL      F 3159   2.771   0.961   1.027  0.1423  0.2086 -0.1989
    5MOL      C 3160   2.824   0.861   1.241 -0.5021 -0.1027  0.4236
    5MOL      O 3161   2.984   1.213   0.889 -0.3433 -0.7460  0.2463
    5MOL      O 3162   2.882   1.206   1.095  0.1170 -0.3657 -0.0336
    5MOL      C 3163   3.530   1.334   0.855 -0.4283 -0.0457 -0.0952
    5MOL      F 3164   2.696   0.836   1.246  0.0902 -0.0956  0.0978
    5MOL      F 3165   2.882   0.749   1.290 -0.4989  0.3031  0.0617
    5MOL      O 3166   2.864   0.987   1.303  0.5629 -0.6551  0.1663
    5MOL      C 3167   2.908   1.333   0.848  0.6264  0.7056 -0.2534
    5MOL      C 3168   3.460   1.391   0.726 -0.2162  0.4642  0.2209
    5MOL      F 3169   3.656   1.291   0.821  0.0709 -0.3063 -0.0001
    5MOL      F 3170   3.547   1.429   0.950  0.2066 -0.0102  0.2440
    5MOL      C 3171   2.870   0.992   1.446  0.9406  0.1260 -0.0807
    5MOL      H 3172   2.919   1.413   0.922  0.0140  0.6946 -0.1495
    5MOL      H 3173   2.953   1.385   0.763 -1.5384  1.0069 -1.2578
    5MOL      C 3174   2.763   1.296   0.817 -0.4533  0.1267  0.0643
    5MOL      F 3175   3.469   1.311   0.611 -0.3407 -0.2781  0.1091
    5MOL      F 3176   3.531   1.504   0.696 -0.0910 -0.2339  0.0918
    5MOL      S 3177   3.284   1.418   0.750  0.0054  0.0952 -0.0447
    5MOL      F 3178   2.964   0.905   1.487 -0.0055 -0.0692  0.6176
    5MOL      F 3179   2.752   0.956   1.503  0.3212 -0.1108 -0.0098
    5MOL      C 3180   2.916   1.135   1.485 -0.0480  0.0387  0.2797
    5MOL      H 3181   2.758   1.253   0.716 -0.6209  1.4625 -0.5051
    5MOL      H 3182   2.725   1.222   0.888 -2.1757  1.8411  0.9757
    5MOL      N 3183   3.213   1.452   0.616 -0.0384  0.6082 -0.1420
    5MOL      O 3184   3.235   1.294   0.801  0.1732  0.5888 -0.1951
    5MOL      O 3185   3.288   1.533   0.841 -0.4801 -0.0156  0.0285
    5MOL      F 3186   2.970   1.119   1.609  0.1759  0.0091  0.2056
    5MOL      F 3187   3.012   1.173   1.393  0.3091 -1.1078 -0.0220
    5MOL      S 3188   2.791   1.265   1.484 -0.0465  0.0333 -0.5113
    5MOL      S 3189   3.153   1.593   0.602 -0.3317  0.1400 -0.1342
    5MOL      N 3190   2.677   1.242   1.586 -0.3071 -0.3799 -0.0797
    5MOL      O 3191   2.730   1.259   1.349 -0.0703  0.1081 -0.1145
    5MOL      O 3192   2.863   1.389   1.505 -0.1619  0.4608 -0.1163
    5MOL      O 3193   3.102   1.663   0.718 -0.1032  0.0959 -0.1172
    5MOL      O 3194   3.246   1.683   0.545 -0.1840  0.0069 -0.1298
    5MOL      C 3195   3.019   1.599   0.481 -0.6952  0.1876 -0.1075
    5MOL      S 3196   2.662   1.320   1.717  0.1777  0.0697 -0.2068
    5MOL      F 3197   3.053   1.566   0.356 -0.1696 -0.1378  0.2495
    5MOL      F 3198   2.982   1.727   0.466  0.8651 -0.3721  0.2418
    5MOL      F 3199   2.919   1.525   0.514  0.0039 -0.0419  0.0579
    5MOL      O 3200   2.521   1.341   1.745 -0.0247 -0.2389  0.4881
    5MOL      O 3201   2.741   1.443   1.717  0.0067  0.5791  0.6369
    5MOL      C 3202   2.721   1.209   1.858  0.5773 -0.3568  0.3643
    5MOL      F 3203   2.685   1.254   1.978  0.5724 -0.2142 -0.4926
    5MOL      F 3204   2.683   1.076   1.839  0.2309  0.2859 -0.1950
    5MOL      F 3205   2.856   1.194   1.867 -0.7889  0.1154 -0.0616
    5MOL      O 3206   3.298   1.119   2.060 -0.0037  0.6039  0.5993
    5MOL      C 3207   3.217   1.045   1.972 -0.3630  0.3544 -0.5546
    5MOL      C 3208   3.290   0.950   1.886 -0.2057  0.3643  0.1348
    5MOL      O 3209   3.097   1.045   1.973  0.1468 -0.3447 -0.0894
    5MOL      C 3210   3.369   0.988   1.783 -0.1712  0.1196  0.0600
    5MOL      C 3211   3.266   0.812   1.898  0.0340 -0.2001  0.3027
    5MOL      C 3212   3.422   0.890   1.704 -0.4645 -0.0821  0.7385
    5MOL      C 3213   3.415   1.141   1.752  0.0232 -0.3640 -0.1181
    5MOL      C 3214   3.310   0.709   1.814  0.2607 -0.1817  0.3875
    5MOL      H 3215   3.203   0.787   1.983  0.1642  1.1827  0.8063
    5MOL      C 3216   3.397   0.752   1.715 -0.6267  0.0177  0.5273
    5MOL      H 3217   3.490   0.920   1.625 -1.3405 -0.7942 -0.3152
    5MOL      F 3218   3.313   1.227   1.787 -0.3420 -0.5254 -0.4897
    5MOL      F 3219   3.412   1.158   1.615 -0.5581 -0.3489  0.3856
    5MOL      C 3220   3.556   1.190   1.822  0.3367 -0.4110 -0.0376
    5MOL      C 3221   3.275   0.562   1.842  0.5774 -0.4783 -0.3421
    5MOL      C 3222   3.461   0.664   1.615  0.5818 -0.4733 -1.0429
    5MOL      O 3223   3.600   1.084   1.912  0.4148  0.1898  0.3697
    5MOL      F 3224   3.643   1.205   1.726 -0.1866  0.3617  0.5917
    5MOL      F 3225   3.547   1.310   1.883 -0.1407 -0.5123  0.0025
    5MOL      F 3226   3.277   0.492   1.729 -0.2442 -0.0340 -0.1431
    5MOL      F 3227   3.142   0.546   1.876 -0.3592 -0.3270  0.0414
    5MOL      C 3228   3.365   0.497   1.954 -0.2120  0.0432 -0.0148
    5MOL      O 3229   3.436   0.704   1.484 -0.1394  0.4453  0.2352
    5MOL      O 3230   3.539   0.572   1.643  0.3617  0.1636  0.0611
    5MOL      C 3231   3.660   1.112   2.037  0.0413  0.2268 -0.0928
    5MOL      F 3232   3.497   0.530   1.934  0.0207 -0.3100 -0.5413
    5MOL      F 3233   3.334   0.553   2.075  0.0160 -0.1047  0.0399
    5MOL      O 3234   3.353   0.354   1.963  0.0343 -0.4387 -0.2639
    5MOL      C 3235   3.494   0.631   1.369  0.5738  0.3965 -0.7257
    5MOL      C 3236   3.815   1.150   2.021 -0.0876 -0.1361  0.4004
    5MOL      F 3237   3.652   1.005   2.112 -0.3929  0.1885  0.4816
    5MOL      F 3238   3.591   1.208   2.101 -0.0131 -0.2125 -0.1773
    5MOL      C 3239   3.230   0.286   2.010 -0.0535  0.5052 -0.5332
    5MOL      H 3240   3.547   0.697   1.300  0.9187  1.9961  1.0144
    5MOL      H 3241   3.554   0.547   1.404 -0.5117  0.4948  1.5187
    5MOL      C 3242   3.381   0.555   1.289  0.3267 -0.0839  0.4242
    5MOL      F 3243   3.836   1.247   1.932 -0.3492  0.5144 -0.1601
    5MOL      F 3244   3.881   1.043   1.992  0.0450 -0.3203  0.2159
    5MOL      S 3245   3.881   1.204   2.185 -0.4519 -0.3029 -0.0003
    5MOL      F 3246   3.150   0.275   1.903  0.2006 -0.0063 -0.2494
    5MOL      F 3247   3.157   0.358   2.106 -0.0932  0.3877  0.2564
    5MOL      C 3248   3.267   0.147   2.066  0.1619 -0.3254 -0.5528
    5MOL      H 3249   3.428   0.484   1.220 -2.7689 -0.1396 -1.6895
    5MOL      H 3250   3.316   0.488   1.347 -0.1771 -0.7240 -0.8694
    5MOL      N 3251   3.810   1.328   2.250 -0.3823  0.1413  0.2372
    5MOL      O 3252   3.852   1.094   2.279  0.4207 -0.5725  0.2119
    5MOL      O 3253   4.026   1.220   2.177 -0.0432  0.3480 -0.6829
    5MOL      F 3254   3.168   0.067   2.087 -0.1144  0.5479  0.2940
    5MOL      F 3255   3.342   0.085   1.969 -0.2595  0.6553 -0.6418
    5MOL      S 3256   3.355   0.144   2.225 -0.0597 -0.1232 -0.1500
    5MOL      S 3257   3.875   1.404   2.368  0.6002 -0.1697  0.2319
    5MOL      N 3258   3.454   0.261   2.224 -0.1664  0.0631  0.3364
    5MOL      O 3259   3.414   0.011   2.224 -0.4355  0.1684  0.7351
    5MOL      O 3260   3.259   0.155   2.335 -0.0123  0.6061 -0.3593
    5MOL      O 3261   3.852   1.333   2.492  0.3645  0.3839  0.0521
    5MOL      O 3262   4.019   1.422   2.352 -0.3635  0.5725 -0.4605
    5MOL      C 3263   3.787   1.564   2.409  0.6359  1.1068 -0.0819
    5MOL      S 3264   3.491   0.335   2.356 -0.0909 -0.3767  0.5915
    5MOL      F 3265   3.846   1.631   2.515 -0.2353  0.7941 -0.1459
    5MOL      F 3266   3.654   1.545   2.441  0.0565 -0.0133 -0.0344
    5MOL      F 3267   3.785   1.649   2.304  0.3699  0.2461 -0.3499
    5MOL      O 3268   3.443   0.286   2.484  0.2147 -0.1325 -0.7351
    5MOL      O 3269   3.456   0.472   2.322  0.0928  0.5818 -0.1645
    5MOL      C 3270   3.671   0.354   2.371 -0.6678 -0.1634 -0.0037
    5MOL      F 3271   3.716   0.418   2.478 -0.0335 -0.0902 -0.3812
    5MOL      F 3272   3.742   0.233   2.377  0.1064 -0.0473  0.4739
    5MOL      F 3273   3.725   0.420   2.268  0.0777  0.9797 -0.3051
    5MOL      O 3274   2.461   0.742   2.367 -0.0806  0.7308 -0.3799
    5MOL      C 3275   2.512   0.745   2.240  0.6677  0.2131  0.6720
    5MOL      C 3276   2.630   0.836   2.237  0.4405 -0.0842 -0.1153
    5MOL      O 3277   2.461   0.683   2.152  0.3632  0.5030 -0.3375
    5MOL      C 3278   2.725   0.842   2.129 -0.3157  0.2120  0.2949
    5MOL      C 3279   2.649   0.921   2.343 -0.1303  0.1148 -0.4595
    5MOL      C 3280   2.831   0.934   2.135  0.7787 -0.3079 -0.5347
    5MOL      C 3281   2.725   0.753   2.002 -0.7954 -0.6472  0.6573
    5MOL      C 3282   2.757   1.009   2.352 -1.1619 -0.3103 -0.4270
    5MOL      H 3283   2.585   0.918   2.430  0.1950 -1.1304 -0.2590
    5MOL      C 3284   2.847   1.021   2.246  0.1125  0.2045  0.1108
    5MOL      H 3285   2.903   0.936   2.053  0.0369 -2.8285 -1.3002
    5MOL      F 3286   2.780   0.811   1.893 -0.1246 -0.5498 -0.1732
    5MOL      F 3287   2.600   0.725   1.949 -0.0815 -0.2357  0.9806
    5MOL      C 3288   2.802   0.622   2.029  0.3300  1.0925 -0.4801
    5MOL      C 3289   2.760   1.091   2.477  0.0999 -0.4894 -0.0430
    5MOL      C 3290   2.957   1.126   2.237  0.0300  0.3942  0.5818
    5MOL      O 3291   2.729   0.548   2.125  0.4665  0.8533 -0.2576
    5MOL      F 3292   2.815   0.548   1.920 -0.8288  0.1855 -0.6606
    5MOL      F 3293   2.932   0.635   2.066  0.0874 -0.0340  0.1927
    5MOL      F 3294   2.881   1.136   2.511  0.6180  0.5994  0.4346
    5MOL      F 3295   2.737   1.012   2.584  0.1510  0.2246 -0.1253
    5MOL      C 3296   2.660   1.208   2.481 -0.3642  0.1689  0.7050
    5MOL      O 3297   3.084   1.069   2.249 -0.4363 -0.4575 -0.4445
    5MOL      O 3298   2.937   1.250   2.228  0.1067  0.0856  0.2215
    5MOL      C 3299   2.768   0.413   2.167 -0.3319 -0.1118  0.0604
    5MOL      F 3300   2.663   1.270   2.606 -0.5569  0.3362 -0.6514
    5MOL      F 3301   2.713   1.308   2.391 -0.0639 -0.3118  0.0300
    5MOL      O 3302   2.533   1.169   2.429  0.7783  0.2136  0.4626
    5MOL      C 3303   3.189   1.163   2.275  0.0230  0.0863  0.4649
    5MOL      C 3304   2.655   0.363   2.264 -0.0358  0.2267  0.2960
    5MOL      F 3305   2.875   0.432   2.249  0.5141 -0.4846 -0.0968
    5MOL      F 3306   2.811   0.327   2.073 -0.0962  0.5337  0.2143
    5MOL      C 3307   2.407   1.242   2.452 -0.1493 -0.2794 -1.2808
    5MOL      H 3308   3.145   1.246   2.333 -0.0182  2.3406 -2.6752
    5MOL      H 3309   3.268   1.121   2.339 -0.3885 -1.8943 -0.3207
    5MOL      C 3310   3.237   1.223   2.141 -0.1580 -0.5260  0.3121
    5MOL      F 3311   2.633   0.453   2.364  0.0561 -0.8015  0.0436
    5MOL      F 3312   2.692   0.253   2.335 -0.1788 -0.1816  0.5031
    5MOL      S 3313   2.507   0.314   2.168 -0.0232  0.1998  0.2199
    5MOL      F 3314   2.377   1.242   2.586 -0.3004 -0.4464 -0.1143
    5MOL      F 3315   2.317   1.163   2.393 -0.2160  0.1954  0.4934
    5MOL      C 3316   2.408   1.382   2.385  0.8586  0.1746 -0.2381
    5MOL      H 3317   3.160   1.271   2.079  0.7890  0.1585 -0.3540
    5MOL      H 3318   3.317   1.294   2.165  1.0431 -1.0707 -1.9112
    5MOL      N 3319   2.395   0.295   2.266 -0.1373 -0.0871  0.0727
    5MOL      O 3320   2.492   0.420   2.067  0.0709  0.6147 -0.5561
    5MOL      O 3321   2.552   0.192   2.108 -0.0992  0.0635  0.5605
    5MOL      F 3322   2.483   1.464   2.469  0.0396 -0.1166  0.5155
    5MOL      F 3323   2.468   1.380   2.260  0.0403  0.2157  0.5202
    5MOL      S 3324   2.242   1.456   2.379 -0.3523 -0.0641  0.4603
    5MOL      S 3325   2.252   0.337   2.232 -0.0247 -0.1197 -0.5100
    5MOL      N 3326   2.255   1.605   2.340  0.0723 -0.0263  0.1291
    5MOL      O 3327   2.176   1.424   2.506  0.0344  0.0226 -0.2426
    5MOL      O 3328   2.166   1.388   2.272 -0.0891 -1.2037 -0.0899
    5MOL      O 3329   2.158   0.301   2.335  0.6548 -0.3539  0.6939
    5MOL      O 3330   2.246   0.465   2.165  0.7514  0.1563 -0.4678
    5MOL      C 3331   2.191   0.235   2.086  0.3705  1.0659 -1.3536
    5MOL      S 3332   2.129   1.694   2.353  0.3679  0.0332 -0.0923
    5MOL      F 3333   2.071   0.263   2.041 -0.2137  0.2024  0.5126
    5MOL      F 3334   2.188   0.107   2.130  0.4475 -0.3792  0.0310
    5MOL      F 3335   2.274   0.250   1.976 -0.0477  0.1296  0.2312
    5MOL      O 3336   2.174   1.829   2.368 -0.1028 -0.7383 -0.5146
    5MOL      O 3337   2.035   1.654   2.449 -0.2552  0.7248  0.1521
    5MOL      C 3338   2.038   1.688   2.196 -0.5161 -0.0030 -0.0659
    5MOL      F 3339   2.123   1.695   2.092  0.5606  0.3870  0.1888
    5MOL      F 3340   1.957   1.574   2.187 -0.6140  0.3859 -0.4335
    5MOL      F 3341   1.964   1.799   2.177 -0.1768 -0.0238 -0.0744
    5MOL      H 3342   3.067   0.429   2.421 -1.2475 -0.7685  2.2884
    5MOL      O 3343   3.141   0.395   2.474  1.0754  0.7496  0.1656
    5MOL      C 3344   3.113   0.437   2.597  0.5882 -0.1608  0.4126
    5MOL      C 3345   2.975   0.494   2.610  0.1981 -0.4163  0.3406
    5MOL      O 3346   3.178   0.403   2.692 -0.1506 -0.4732 -0.7460
    5MOL      C 3347   2.942   0.620   2.561 -0.1774 -0.6014 -0.1893
    5MOL      C 3348   2.865   0.412   2.657 -0.6878  0.5583 -0.5738
    5MOL      C 3349   2.812   0.666   2.579  0.0502 -0.5459 -0.3469
    5MOL      C 3350   3.047   0.721   2.497 -0.4872 -0.6645  0.2851
    5MOL      C 3351   2.736   0.459   2.684 -0.3525 -0.2539  0.0270
    5MOL      H 3352   2.893   0.314   2.693 -1.7930  0.1921 -0.6831
    5MOL      C 3353   2.706   0.596   2.640 -0.0602  0.1165 -0.1669
    5MOL      H 3354   2.783   0.767   2.552  0.3041 -0.2226  0.5730
    5MOL      F 3355   2.975   0.815   2.430 -0.9207  0.5588 -0.1190
    5MOL      F 3356   3.127   0.660   2.405 -0.1436 -0.0014  0.0423
    5MOL      C 3357   3.131   0.797   2.607  0.6490 -0.2231 -0.4079
    5MOL      C 3358   2.620   0.368   2.759  0.5585 -0.4111  0.4050
    5MOL      C 3359   2.571   0.662   2.639  0.5820 -0.0678 -0.0741
    5MOL      O 3360   3.238   0.716   2.660  0.3482  0.3244 -0.1138
    5MOL      F 3361   3.171   0.916   2.555  0.1863  0.1549  0.4068
    5MOL      F 3362   3.054   0.842   2.705  0.2565  0.7069 -0.5898
    5MOL      F 3363   2.676   0.246   2.759 -0.4477  0.0315 -0.1300
    5MOL      F 3364   2.509   0.339   2.680  0.4493 -0.4357  0.2533
    5MOL      C 3365   2.576   0.416   2.898  0.7836 -1.2298 -0.6558
    5MOL      O 3366   2.466   0.584   2.587  0.4511  0.2192  0.3358
    5MOL      O 3367   2.560   0.780   2.665  0.3120  0.2429  0.0980
    5MOL      C 3368   3.349   0.782   2.739 -0.0354  0.3511  0.3306
    5MOL      F 3369   2.521   0.301   2.951 -0.6185 -0.0683 -0.0849
    5MOL      F 3370   2.678   0.447   2.978 -0.0478  0.4106  0.0222
    5MOL      O 3371   2.478   0.521   2.886  0.4693 -0.1299 -0.1061
    5MOL      C 3372   2.337   0.648   2.551 -0.6649  0.2037 -0.4693
    5MOL      C 3373   3.473   0.678   2.760 -0.2901  0.5130 -0.2064
    5MOL      F 3374   3.296   0.814   2.861 -0.3915 -0.0411 -0.0712
    5MOL      F 3375   3.391   0.895   2.682  0.0892 -0.2122  0.1444
    5MOL      C 3376   2.403   0.553   3.001 -0.0255 -0.6812  0.6169
    5MOL      H 3377   2.245   0.597   2.584 -0.9915  1.0128 -0.1023
    5MOL      H 3378   2.331   0.750   2.591  1.3414 -0.9602  2.9942
    5MOL      C 3379   2.344   0.662   2.400 -0.7972  0.6606  0.0203
    5MOL      F 3380   3.476   0.613   2.638  0.4590  0.0617 -0.2829
    5MOL      F 3381   3.437   0.575   2.847 -0.6832 -0.3171 -0.0586
    5MOL      S 3382   3.643   0.752   2.799  0.0521  0.1623  0.0838
    5MOL      F 3383   2.484   0.564   3.111  0.0792 -0.0593  0.1978
    5MOL      F 3384   2.327   0.449   3.036  0.3113  0.3063 -0.0620
    5MOL      C 3385   2.304   0.679   2.971  0.9473  0.2430  0.0724
    5MOL      H 3386   2.355   0.559   2.362 -1.9392  0.4700  0.1787
    5MOL      H 3387   2.252   0.710   2.363 -0.8741 -0.3176 -1.1218
    5MOL      N 3388   3.661   0.868   2.703 -0.8311  0.3495  0.6157
    5MOL      O 3389   3.629   0.778   2.939 -0.5848  0.2699 -0.0974
    5MOL      O 3390   3.735   0.643   2.767  0.3202  1.0539 -0.2966
    5MOL      F 3391   2.258   0.677   2.840  0.3025  0.0206 -0.4532
    5MOL      F 3392   2.194   0.674   3.045 -0.0967 -0.2018 -0.5099
    5MOL      S 3393   2.397   0.827   3.007 -0.3779  0.4028  0.5691
    5MOL      S 3394   3.748   0.980   2.763 -0.1982 -0.5402 -0.0292
    5MOL      N 3395   2.316   0.955   2.982 -0.0271  0.0622  0.5178
    5MOL      O 3396   2.514   0.811   2.932 -0.1770  0.4397  0.4665
    5MOL      O 3397   2.411   0.818   3.149  0.1776 -0.0680 -0.5566
    5MOL      O 3398   3.832   0.931   2.869  0.0128  1.0034  0.2482
    5MOL      O 3399   3.815   1.051   2.658  0.3323  0.4274  0.3620
    5MOL      C 3400   3.631   1.100   2.833 -0.1897  0.4833 -0.2249
    5MOL      S 3401   2.334   1.042   2.854  0.1238  0.1316 -0.2097
    5MOL      F 3402   3.569   1.165   2.733 -0.7987  0.9433  0.4371
    5MOL      F 3403   3.696   1.199   2.898 -0.2113 -0.4442 -0.2715
    5MOL      F 3404   3.543   1.065   2.932 -0.2564  0.3250  0.1518
    5MOL      O 3405   2.450   1.007   2.775  0.0330  0.7016  0.0012
    5MOL      O 3406   2.331   1.185   2.880 -0.0523  0.2712  0.2398
    5MOL      C 3407   2.191   1.035   2.744  0.3869 -0.6551  0.1268
    5MOL      F 3408   2.225   1.001   2.619  0.8761 -0.2887 -0.2816
    5MOL      F 3409   2.110   0.936   2.782  0.1726  0.0440  0.1273
    5MOL      F 3410   2.127   1.153   2.737 -0.1477 -0.1870 -0.0658
    6MOL      O 3411   0.947   3.413   1.338 -0.1690  0.1318 -0.0979
    6MOL      C 3412   0.948   3.394   1.202 -0.1846  0.2404  0.2389
    6MOL      C 3413   1.081   3.415   1.130 -0.8967 -0.4822 -0.6829
    6MOL      O 3414   0.845   3.383   1.138 -0.0695 -0.2048 -0.2251
    6MOL      C 3415   1.181   3.321   1.129 -0.2975  0.3966 -0.6187
    6MOL      C 3416   1.099   3.541   1.065 -0.5790  0.7937  0.1574
    6MOL      C 3417   1.305   3.358   1.062  0.8149  0.3732  0.5374
    6MOL      C 3418   1.164   3.176   1.178  0.2989 -0.1475 -0.0247
    6MOL      C 3419   1.213   3.570   0.987 -0.3800  0.1325 -0.0489
    6MOL      H 3420   1.017   3.609   1.083  0.1404  1.1053  2.4319
    6MOL      C 3421   1.319   3.475   0.985 -0.4129  0.1496 -0.1452
    6MOL      H 3422   1.383   3.282   1.056  1.2963  1.0685 -4.0370
    6MOL      F 3423   1.103   3.169   1.300 -0.1455  0.3924 -0.7244
    6MOL      F 3424   1.279   3.119   1.204 -0.1174 -0.3085  0.1271
    6MOL      C 3425   1.088   3.088   1.076  0.1186  0.1401  0.3059
    6MOL      C 3426   1.214   3.702   0.905  0.1461  0.1167 -0.5304
    6MOL      C 3427   1.451   3.501   0.913  0.0660 -0.5144 -0.1759
    6MOL      O 3428   1.148   3.106   0.945 -0.4918  0.1679 -0.1025
    6MOL      F 3429   1.082   2.961   1.112 -0.2875 -0.0721  0.1468
    6MOL      F 3430   0.960   3.123   1.083  0.2201  0.3266  0.2420
    6MOL      F 3431   1.094   3.720   0.846 -0.6669  0.5934 -0.3364
    6MOL      F 3432   1.304   3.701   0.797 -0.2812 -0.2201 -0.0775
    6MOL      C 3433   1.248   3.823   1.004  0.5316  0.6976  0.0093
    6MOL      O 3434   1.470   3.397   0.822  0.2088 -0.0793  0.3401
    6MOL      O 3435   1.524   3.601   0.923 -0.2195  0.0748 -0.2219
    6MOL      C 3436   1.086   3.060   0.824  0.8413 -0.5448  0.4440
    6MOL      F 3437   1.270   3.930   0.929 -0.1548  0.6258  0.4360
    6MOL      F 3438   1.142   3.864   1.083  0.2969  0.2529  0.4286
    6MOL      O 3439   1.365   3.783   1.077 -0.3465  0.2162  0.2344
    6MOL      C 3440   1.564   3.400   0.715  0.1840  0.4300 -0.5239
    6MOL      C 3441   1.196   3.044   0.711 -0.0544  0.2780  0.1463
    6MOL      F 3442   0.987   3.140   0.785 -0.0634 -0.0609 -0.1632
    6MOL      F 3443   1.037   2.935   0.841  0.0069  0.2807  0.3929
    6MOL      C 3444   1.382   3.832   1.212 -0.3279  0.0886 -0.3899
    6MOL      H 3445   1.536   3.483   0.648  2.4384  1.8582  0.2558
    6MOL      H 3446   1.667   3.401   0.752 -0.3038  1.3789  0.8622
    6MOL      C 3447   1.547   3.275   0.635  0.1489  0.5086 -1.0546
    6MOL      F 3448   1.234   3.175   0.676  0.4810  0.4107 -0.2396
    6MOL      F 3449   1.140   2.991   0.596  0.1129 -0.3177  0.1028
    6MOL      S 3450   1.339   2.949   0.784  0.1122  0.3698 -0.2044
    6MOL      F 3451   1.272   3.799   1.287  0.3783 -0.2042  0.3962
    6MOL      F 3452   1.402   3.971   1.208 -0.3749 -0.3623 -0.2072
    6MOL      C 3453   1.515   3.764   1.266  0.2958  0.0060  0.1048
    6MOL      H 3454   1.543   3.189   0.703 -0.9434 -0.8731 -2.8185
    6MOL      H 3455   1.455   3.287   0.576  2.4187  0.3370 -4.7558
    6MOL      H 3456   1.632   3.266   0.567  0.6243  1.1607 -0.5443
    6MOL      N 3457   1.442   2.924   0.669  0.9220  0.0124  0.4168
    6MOL      O 3458   1.395   3.040   0.882 -0.2810 -0.5924  0.1379
    6MOL      O 3459   1.276   2.828   0.832 -0.0326  0.2745 -0.5901
    6MOL      F 3460   1.506   3.626   1.254 -0.0859 -0.1876 -0.1913
    6MOL      F 3461   1.626   3.804   1.196  0.6309  0.5061  0.7322
    6MOL      S 3462   1.533   3.808   1.448 -0.0638  0.5042 -0.3354
    6MOL      S 3463   1.450   2.790   0.592 -0.3248 -0.1984 -0.0582
    6MOL      N 3464   1.401   3.807   1.530 -0.4186 -0.0906 -0.6862
    6MOL      O 3465   1.590   3.938   1.451  0.3933  0.5482 -0.3245
    6MOL      O 3466   1.619   3.698   1.493 -0.2459 -0.2059  0.1762
    6MOL      O 3467   1.322   2.722   0.583  0.5333 -0.1517  0.0943
    6MOL      O 3468   1.516   2.825   0.467  0.5796  0.2742 -0.1294
    6MOL      C 3469   1.556   2.674   0.674  0.0198 -0.2891 -0.7892
    6MOL      S 3470   1.348   3.934   1.606  0.1059  0.1695 -0.5140
    6MOL      F 3471   1.596   2.570   0.596 -0.2590  0.2356  0.0811
    6MOL      F 3472   1.503   2.623   0.787 -0.0179  0.1148 -0.4049
    6MOL      F 3473   1.677   2.732   0.696 -0.3602 -0.0311  0.0559
    6MOL      O 3474   1.442   4.044   1.632  0.3192  0.1675 -0.2056
    6MOL      O 3475   1.308   3.907   1.741  0.8325  1.1556  0.0626
    6MOL      C 3476   1.191   3.986   1.530 -0.7527 -0.1949 -0.0546
    6MOL      F 3477   1.144   4.076   1.614 -0.3133  0.0303  0.6730
    6MOL      F 3478   1.215   4.050   1.411  0.2233  0.0433 -0.4846
    6MOL      F 3479   1.107   3.886   1.518  0.2983 -0.0478 -0.0725
    6MOL      O 3480   1.393   2.937   1.925  0.0434 -0.0583  0.0322
    6MOL      C 3481   1.316   3.052   1.933 -0.1719 -0.2946 -0.1273
    6MOL      C 3482   1.207   3.037   1.829 -0.0772 -0.1405  0.1371
    6MOL      O 3483   1.335   3.142   2.012  0.2383 -0.3083 -0.6785
    6MOL      C 3484   1.212   3.120   1.713 -0.0679  0.0193  0.7194
    6MOL      C 3485   1.085   2.976   1.865 -0.0353 -0.0119 -0.0718
    6MOL      C 3486   1.096   3.126   1.637 -1.0413  0.0251 -0.5540
    6MOL      C 3487   1.332   3.207   1.671  0.5695  0.0967  0.1400
    6MOL      C 3488   0.965   2.991   1.794  0.1193  0.2368  0.4579
    6MOL      H 3489   1.080   2.924   1.960 -0.8899 -0.4092 -0.3255
    6MOL      C 3490   0.972   3.075   1.685  0.0041  0.2885 -0.1486
    6MOL      H 3491   1.105   3.185   1.547 -1.3863  0.0015 -0.6049
    6MOL      F 3492   1.332   3.236   1.538 -0.0369  0.5031  0.2873
    6MOL      F 3493   1.444   3.138   1.685  0.3258 -0.4830 -0.5993
    6MOL      C 3494   1.355   3.346   1.744  0.9414  1.1016 -0.5890
    6MOL      C 3495   0.837   2.912   1.849  0.5141  0.6972  0.7269
    6MOL      C 3496   0.854   3.119   1.602  0.0804 -0.4222  0.7870
    6MOL      O 3497   1.239   3.378   1.828  0.4487 -0.2034  0.7798
    6MOL      F 3498   1.460   3.341   1.827 -0.0954  0.2835  0.0070
    6MOL      F 3499   1.386   3.446   1.652  0.1424 -0.3222  0.3631
    6MOL      F 3500   0.873   2.796   1.914 -0.3233  0.4159 -0.8076
    6MOL      F 3501   0.746   2.874   1.757  0.1342  0.1200 -0.5359
    6MOL      C 3502   0.761   3.002   1.949 -0.7778 -0.2276  0.2122
    6MOL      O 3503   0.877   3.241   1.540 -0.2196 -0.2975 -0.0184
    6MOL      O 3504   0.751   3.053   1.585 -0.1786 -0.5032 -0.1489
    6MOL      C 3505   1.137   3.474   1.767 -0.1031 -0.5813  0.2016
    6MOL      F 3506   0.725   3.118   1.887  0.5746 -0.0534 -0.5036
    6MOL      F 3507   0.645   2.946   1.989 -0.1454  0.1688  0.1263
    6MOL      O 3508   0.849   3.027   2.070 -0.6044  0.1893  0.6603
    6MOL      C 3509   0.778   3.295   1.452  0.5278 -0.1316 -0.7193
    6MOL      C 3510   1.020   3.505   1.871  0.3350 -0.5513  0.0605
    6MOL      F 3511   1.076   3.413   1.660  0.1905 -0.0616 -0.0382
    6MOL      F 3512   1.189   3.590   1.726  0.0295 -0.4169  0.3975
    6MOL      C 3513   0.794   3.048   2.205  0.4168  0.8438 -0.3380
    6MOL      H 3514   0.774   3.233   1.362  0.4601  0.0249 -0.8249
    6MOL      H 3515   0.675   3.301   1.488  0.0936  1.1249 -2.1084
    6MOL      C 3516   0.828   3.436   1.416 -0.0951  0.2157 -0.8066
    6MOL      F 3517   0.941   3.395   1.877 -0.5367 -0.2114  0.0893
    6MOL      F 3518   0.937   3.598   1.806  0.1013 -0.1930  0.1919
    6MOL      S 3519   1.073   3.576   2.030  0.0315 -0.2613 -0.3611
    6MOL      F 3520   0.721   2.948   2.255  0.2349 -0.4947 -0.1706
    6MOL      F 3521   0.703   3.146   2.199 -0.3151 -0.3422  0.4851
    6MOL      C 3522   0.909   3.084   2.300  0.0933 -0.4527 -0.1271
    6MOL      H 3523   0.749   3.491   1.364 -0.8460  1.0393  1.1715
    6MOL      H 3524   0.855   3.499   1.502  0.2832 -2.4720  1.0824
    6MOL      N 3525   1.160   3.704   2.000  0.0648 -0.5700 -0.1673
    6MOL      O 3526   0.953   3.592   2.114 -0.0201 -0.2140 -0.4756
    6MOL      O 3527   1.155   3.466   2.071 -0.0691  0.0003 -0.2667
    6MOL      F 3528   0.853   3.112   2.414  0.0234  0.3146  0.4186
    6MOL      F 3529   0.994   2.989   2.328 -0.0764  0.1087  0.4984
    6MOL      S 3530   1.007   3.232   2.255 -0.2482  0.4573 -0.0317
    6MOL      S 3531   1.129   3.843   2.065 -0.0167  0.0128 -0.1317
    6MOL      N 3532   1.093   3.264   2.382  0.2192 -0.1313  0.2163
    6MOL      O 3533   0.903   3.333   2.228  0.3751 -0.1909  0.1794
    6MOL      O 3534   1.088   3.203   2.139  0.1726  0.0342 -0.2815
    6MOL      O 3535   1.067   3.838   2.195  0.2846  0.6964  0.3619
    6MOL      O 3536   1.251   3.925   2.054  0.1251 -0.1622 -0.4169
    6MOL      C 3537   0.998   3.927   1.965  0.6281  0.5608  0.0563
    6MOL      S 3538   1.239   3.239   2.388  0.1999 -0.1384  0.0621
    6MOL      F 3539   0.988   4.057   1.979 -0.7283 -0.0731 -0.1942
    6MOL      F 3540   0.876   3.869   2.001  0.3818 -0.3606  0.1027
    6MOL      F 3541   1.017   3.881   1.837  0.2149 -0.1970 -0.0894
    6MOL      O 3542   1.302   3.323   2.288  0.2780  0.4793 -0.1559
    6MOL      O 3543   1.261   3.098   2.370  0.0543  0.1376 -0.4695
    6MOL      C 3544   1.313   3.287   2.558 -0.1550 -0.1260  1.2626
    6MOL      F 3545   1.223   3.298   2.660 -0.6102  0.0563 -0.0778
    6MOL      F 3546   1.405   3.198   2.602 -0.3811 -0.6547  0.1663
    6MOL      F 3547   1.370   3.415   2.544 -0.0625  0.0003 -0.3025
    6MOL      O 3548   1.769   2.349   1.336  0.2045  0.0511  0.3251
    6MOL      C 3549   1.855   2.457   1.346 -0.2109  0.2562 -0.0040
    6MOL      C 3550   1.830   2.536   1.463  0.2337  0.2134 -0.1110
    6MOL      O 3551   1.951   2.477   1.269  0.5556  0.2739  0.2419
    6MOL      C 3552   1.922   2.562   1.570  0.2520 -0.0482  0.0911
    6MOL      C 3553   1.706   2.604   1.462 -0.2410  0.2197  0.4361
    6MOL      C 3554   1.877   2.642   1.673 -0.1987 -0.7680  0.3236
    6MOL      C 3555   2.064   2.517   1.576  0.0673 -0.2035  0.2006
    6MOL      C 3556   1.659   2.687   1.566 -0.5863  0.8718 -0.5795
    6MOL      H 3557   1.649   2.590   1.371  0.8544 -1.1233 -0.0486
    6MOL      C 3558   1.747   2.704   1.676 -0.5344  0.7207  0.1727
    6MOL      H 3559   1.942   2.668   1.756 -0.9569  1.3517  0.2752
    6MOL      F 3560   2.134   2.577   1.678 -0.2748 -0.4467  0.3123
    6MOL      F 3561   2.131   2.571   1.475 -0.2738  0.8514  0.5991
    6MOL      C 3562   2.089   2.365   1.582 -0.2737  0.4656  0.0064
    6MOL      C 3563   1.516   2.738   1.551 -0.1718  0.0987 -0.1362
    6MOL      C 3564   1.707   2.772   1.803  0.9101  0.1818  0.6224
    6MOL      O 3565   2.012   2.312   1.691 -0.1609  0.0416  0.3382
    6MOL      F 3566   2.051   2.304   1.467  0.1184  0.5775 -0.3495
    6MOL      F 3567   2.220   2.342   1.605 -0.1801  0.5850 -0.0673
    6MOL      F 3568   1.455   2.769   1.668  0.0517  0.1285 -0.5408
    6MOL      F 3569   1.433   2.637   1.507  0.0863 -0.0493  0.2865
    6MOL      C 3570   1.517   2.856   1.446  0.1513  0.1076  0.6817
    6MOL      O 3571   1.661   2.900   1.794 -0.5636 -0.2911  0.0295
    6MOL      O 3572   1.728   2.717   1.906  0.6592  0.2691  0.0525
    6MOL      C 3573   2.018   2.179   1.740 -0.1095  0.2543  0.2285
    6MOL      F 3574   1.396   2.926   1.450  0.3170 -0.0934 -0.5870
    6MOL      F 3575   1.615   2.941   1.476  0.6835  0.2660  0.2985
    6MOL      O 3576   1.551   2.796   1.317  0.5501  0.4638  0.5634
    6MOL      C 3577   1.631   2.984   1.912 -0.5215 -0.0721 -0.2751
    6MOL      C 3578   2.079   2.186   1.877 -0.1822 -0.4640  0.1688
    6MOL      F 3579   2.090   2.096   1.665  0.0833  0.5480 -0.7316
    6MOL      F 3580   1.902   2.115   1.736  0.3722 -0.6824 -0.5826
    6MOL      C 3581   1.555   2.867   1.186 -0.7489  0.4155 -0.3697
    6MOL      H 3582   1.716   2.996   1.979 -0.2987  0.5090 -0.6594
    6MOL      H 3583   1.589   3.081   1.881 -0.7413  0.0168  0.2889
    6MOL      C 3584   1.518   2.924   1.994  0.3480  0.3246  0.9295
    6MOL      F 3585   2.209   2.234   1.868 -0.5732  0.2452  0.2735
    6MOL      F 3586   2.082   2.053   1.922  0.2173  0.2401  0.0614
    6MOL      S 3587   1.985   2.286   2.001 -0.0162 -0.4767  0.3221
    6MOL      F 3588   1.584   2.996   1.207  0.5229 -0.1475  0.3033
    6MOL      F 3589   1.434   2.849   1.123 -0.1589  0.4082 -0.1492
    6MOL      C 3590   1.663   2.793   1.102  0.4665  0.6194  0.2350
    6MOL      H 3591   1.538   2.819   2.019 -0.9234 -0.4246 -1.0374
    6MOL      H 3592   1.508   2.980   2.087  1.0194  3.2365 -0.6964
    6MOL      N 3593   2.046   2.240   2.131  0.6412 -0.2734  0.2618
    6MOL      O 3594   2.035   2.424   1.972  0.2269 -0.3076 -0.3409
    6MOL      O 3595   1.847   2.256   1.979 -0.0543 -0.5048 -0.0889
    6MOL      F 3596   1.646   2.663   1.112  0.3178  0.4242 -0.6538
    6MOL      F 3597   1.629   2.816   0.972  0.0299  0.0315 -0.5644
    6MOL      S 3598   1.832   2.852   1.145  0.1055 -0.0480  0.2744
    6MOL      S 3599   1.964   2.158   2.227  0.1661 -0.4025 -0.6380
    6MOL      N 3600   1.864   2.964   1.044 -0.1554  0.3437  0.0006
    6MOL      O 3601   1.921   2.737   1.123  0.2605 -0.0678  0.5292
    6MOL      O 3602   1.827   2.890   1.285 -0.0543 -0.8533  0.4697
    6MOL      O 3603   1.864   2.072   2.174  0.5054 -0.0032 -0.3043
    6MOL      O 3604   2.063   2.083   2.302  0.2848  0.1374 -0.0787
    6MOL      C 3605   1.880   2.273   2.347 -0.8188 -0.0146  0.1598
    6MOL      S 3606   1.881   3.109   1.089 -0.0789 -0.0893 -0.1045
    6MOL      F 3607   1.977   2.358   2.397 -0.2103  0.4243 -0.1223
    6MOL      F 3608   1.821   2.200   2.440 -0.1592  0.0365 -0.5009
    6MOL      F 3609   1.793   2.342   2.276 -0.2666  0.4344 -0.0700
    6MOL      O 3610   2.014   3.157   1.058 -0.0104 -0.0083  1.0279
    6MOL      O 3611   1.847   3.137   1.228 -0.2121 -0.1579  0.3355
    6MOL      C 3612   1.778   3.214   0.982 -0.0231 -1.0951  0.0380
    6MOL      F 3613   1.646   3.177   0.978 -0.1854 -0.8465 -0.3635
    6MOL      F 3614   1.778   3.343   1.023 -0.4413 -0.1078  0.1827
    6MOL      F 3615   1.821   3.213   0.853  0.4403 -0.0428 -0.4187
    6MOL      O 3616   0.918   2.509   1.011 -0.1244 -0.2398 -0.0958
    6MOL      C 3617   1.045   2.516   0.971  0.0706  0.1723  0.3998
    6MOL      C 3618   1.138   2.418   1.037  0.7539  0.6704  0.1211
    6MOL      O 3619   1.095   2.596   0.896 -0.8850 -0.0666 -0.6810
    6MOL      C 3620   1.222   2.461   1.140  0.7051  0.6605  0.5277
    6MOL      C 3621   1.134   2.283   0.995 -0.3532  0.4268  0.5258
    6MOL      C 3622   1.310   2.363   1.189 -0.0450 -0.2625  0.5083
    6MOL      C 3623   1.214   2.597   1.211  0.4259 -0.5076 -0.0923
    6MOL      C 3624   1.226   2.189   1.046 -0.3244  0.4092 -0.1728
    6MOL      H 3625   1.051   2.250   0.934  0.0091 -0.2535  0.3981
    6MOL      C 3626   1.324   2.235   1.141 -0.4843  0.7048 -0.2668
    6MOL      H 3627   1.372   2.390   1.274  1.0278  0.9767 -0.6525
    6MOL      F 3628   1.185   2.700   1.124 -0.1087  0.2659 -0.1044
    6MOL      F 3629   1.335   2.634   1.252 -0.1875 -0.5714 -0.5759
    6MOL      C 3630   1.121   2.609   1.332  0.0161 -0.5715  0.1456
    6MOL      C 3631   1.228   2.052   0.973  0.2804 -0.1157  0.1089
    6MOL      C 3632   1.436   2.157   1.189 -0.4090  0.5777 -0.5391
    6MOL      O 3633   1.141   2.495   1.427  0.1682 -0.5387 -0.1704
    6MOL      F 3634   1.134   2.737   1.389  0.4050 -0.0477  0.4226
    6MOL      F 3635   0.993   2.605   1.280  0.3116 -0.4415 -0.0745
    6MOL      F 3636   1.108   2.019   0.930 -0.0660  0.4761  0.0192
    6MOL      F 3637   1.257   1.953   1.058 -0.4826  0.5620 -0.1339
    6MOL      C 3638   1.314   2.051   0.847  0.0434  0.6094  0.0053
    6MOL      O 3639   1.549   2.220   1.179 -0.0074 -0.6079  0.2818
    6MOL      O 3640   1.423   2.047   1.243  0.1265 -0.7746 -0.4395
    6MOL      C 3641   1.035   2.477   1.529  0.0051 -0.0517 -0.5522
    6MOL      F 3642   1.443   2.059   0.885 -0.4110  0.3046 -0.1323
    6MOL      F 3643   1.306   1.925   0.792  0.1260 -0.2295  0.3235
    6MOL      O 3644   1.270   2.156   0.760  0.1453  0.1233  0.0398
    6MOL      C 3645   1.661   2.158   1.237 -0.4724  0.3986 -0.0443
    6MOL      C 3646   1.093   2.387   1.644  0.0560  0.3660 -0.4065
    6MOL      F 3647   0.923   2.424   1.480 -0.1162  0.8361  0.4669
    6MOL      F 3648   0.993   2.597   1.583  0.3137 -0.1578 -0.5095
    6MOL      C 3649   1.354   2.213   0.661  0.2057 -0.0450 -0.2722
    6MOL      H 3650   1.641   2.127   1.340  0.4403 -0.6606 -0.1761
    6MOL      H 3651   1.691   2.069   1.180  1.9714  2.1330 -1.5786
    6MOL      C 3652   1.789   2.242   1.250 -0.4490  0.7716  0.3602
    6MOL      F 3653   1.003   2.373   1.744  0.0120 -0.4360  0.1950
    6MOL      F 3654   1.209   2.439   1.702 -0.3115 -0.5356 -0.2235
    6MOL      S 3655   1.137   2.220   1.576  0.3929  0.0061 -0.0519
    6MOL      F 3656   1.390   2.133   0.556  0.3243  0.5216 -0.3035
    6MOL      F 3657   1.476   2.255   0.713  0.6019 -0.3967 -0.0930
    6MOL      C 3658   1.288   2.344   0.613  0.0108 -0.1344  0.9996
    6MOL      H 3659   1.868   2.172   1.278  0.6684  1.2012 -1.6257
    6MOL      H 3660   1.806   2.274   1.147 -0.2567 -2.0689 -0.5300
    6MOL      N 3661   1.012   2.143   1.531 -0.3649 -0.1500 -0.1245
    6MOL      O 3662   1.257   2.219   1.497 -0.3862 -0.8403 -0.4918
    6MOL      O 3663   1.159   2.152   1.708 -0.8573 -0.3715  0.3780
    6MOL      F 3664   1.260   2.422   0.718  0.4798  0.5439  0.1954
    6MOL      F 3665   1.366   2.403   0.520  0.4557  0.2569 -0.0123
    6MOL      S 3666   1.131   2.302   0.528 -0.2060  0.1437  0.2526
    6MOL      S 3667   1.031   2.030   1.435 -0.0056 -0.4313 -0.3120
    6MOL      N 3668   1.077   2.418   0.449 -0.1056  0.1610  0.3890
    6MOL      O 3669   1.035   2.258   0.630 -0.3175  0.1818 -0.0318
    6MOL      O 3670   1.167   2.196   0.430 -0.3552  0.0628 -0.8391
    6MOL      O 3671   1.052   2.096   1.305 -0.0542  0.5647 -0.0817
    6MOL      O 3672   1.145   1.941   1.470 -0.5736 -0.4276 -0.2110
    6MOL      C 3673   0.883   1.928   1.422 -0.1428  0.9334  0.0633
    6MOL      S 3674   0.974   2.514   0.511 -0.0119  0.0200  0.3250
    6MOL      F 3675   0.851   1.839   1.526 -0.0118  0.2951  0.2364
    6MOL      F 3676   0.889   1.842   1.314 -0.4754  0.3126 -0.0105
    6MOL      F 3677   0.770   1.990   1.392  0.2752 -0.0004 -0.0421
    6MOL      O 3678   1.042   2.586   0.614 -0.4017 -0.4161 -0.0174
    6MOL      O 3679   0.863   2.442   0.567 -0.1385  0.0446 -0.1880
    6MOL      C 3680   0.903   2.648   0.403 -0.2689 -0.6649 -0.1642
    6MOL      F 3681   0.859   2.747   0.474 -0.1999  0.0617 -0.2072
    6MOL      F 3682   0.996   2.701   0.326 -0.2165 -0.2646  0.0094
    6MOL      F 3683   0.802   2.606   0.321  0.0850 -0.4802 -0.3729
    6MOL      O 3684   0.345   2.809   1.753 -0.1655 -0.1560 -0.5262
    6MOL      C 3685   0.354   2.715   1.659  0.0420  0.0362  0.3181
    6MOL      C 3686   0.471   2.732   1.564  0.6556 -0.2145 -0.1187
    6MOL      O 3687   0.266   2.634   1.645 -0.0535 -0.0211 -0.6973
    6MOL      C 3688   0.585   2.648   1.556 -0.7353  0.1006  0.2843
    6MOL      C 3689   0.463   2.843   1.479 -0.6870  0.3756  0.0123
    6MOL      C 3690   0.685   2.689   1.462  0.5513 -0.3717  0.0874
    6MOL      C 3691   0.597   2.516   1.627 -1.7478  0.0003 -0.7351
    6MOL      C 3692   0.557   2.876   1.384  0.1542 -0.0359 -0.2884
    6MOL      H 3693   0.373   2.903   1.486 -0.5253  0.9398 -2.2205
    6MOL      C 3694   0.670   2.796   1.370  0.2103  0.7300 -0.8309
    6MOL      H 3695   0.769   2.620   1.456  1.1393  0.4872 -1.6720
    6MOL      F 3696   0.540   2.520   1.750  0.3055 -0.3059 -0.0958
    6MOL      F 3697   0.724   2.490   1.672  0.3305  0.1590 -0.7022
    6MOL      C 3698   0.543   2.390   1.566 -0.6066  0.3176  0.2513
    6MOL      C 3699   0.532   2.984   1.282  0.1685 -1.0080  0.6625
    6MOL      C 3700   0.772   2.808   1.265 -0.1804 -0.8927 -1.2085
    6MOL      O 3701   0.608   2.351   1.440  0.1147 -0.0834 -0.4724
    6MOL      F 3702   0.557   2.283   1.655  0.2549 -0.0857 -0.1999
    6MOL      F 3703   0.414   2.419   1.551 -0.3053 -0.3692 -0.2649
    6MOL      F 3704   0.500   2.925   1.161  0.5603 -0.3714 -0.2665
    6MOL      F 3705   0.638   3.058   1.250 -0.2253  0.1953  0.6557
    6MOL      C 3706   0.414   3.083   1.319  0.6044  0.3052 -0.4096
    6MOL      O 3707   0.744   2.721   1.161 -0.0246 -0.2090  0.5190
    6MOL      O 3708   0.875   2.877   1.266 -0.4324  0.1021 -0.1164
    6MOL      C 3709   0.528   2.350   1.322  0.3335 -0.0454 -0.2166
    6MOL      F 3710   0.442   3.123   1.441 -0.0513 -0.0417  0.4236
    6MOL      F 3711   0.424   3.196   1.241 -0.4450  0.9195 -0.3364
    6MOL      O 3712   0.285   3.028   1.309 -0.3318 -0.4560 -0.2400
    6MOL      C 3713   0.834   2.734   1.046 -0.3909  0.0289 -0.1341
    6MOL      C 3714   0.634   2.320   1.210  0.0791  1.3029  0.3625
    6MOL      F 3715   0.476   2.479   1.306  0.8905  0.0124 -0.5471
    6MOL      F 3716   0.434   2.262   1.329  0.0381  0.5349  0.5257
    6MOL      C 3717   0.169   3.076   1.381  0.8095 -0.5115 -0.6263
    6MOL      H 3718   0.797   2.823   0.993 -0.4351 -0.2667 -0.6090
    6MOL      H 3719   0.941   2.748   1.064 -0.4003 -0.3242  0.2110
    6MOL      C 3720   0.822   2.605   0.963 -0.7288 -0.2001  0.4384
    6MOL      F 3721   0.709   2.205   1.240 -0.0451  0.0304  0.2355
    6MOL      F 3722   0.729   2.428   1.204  0.2374 -0.3891 -0.2665
    6MOL      S 3723   0.560   2.308   1.044  0.0832 -0.8011  0.0870
    6MOL      F 3724   0.151   3.209   1.370 -0.3982  0.2223 -0.0279
    6MOL      F 3725   0.184   3.051   1.517  0.0868 -0.1552 -0.1524
    6MOL      C 3726   0.040   3.004   1.330  0.3509  0.5001 -0.2387
    6MOL      H 3727   0.728   2.551   0.979 -1.2019  0.7445  0.8391
    6MOL      H 3728   0.818   2.619   0.854 -0.6148  1.2418  0.6086
    6MOL      N 3729   0.673   2.294   0.943 -0.2697  0.3886 -0.0536
    6MOL      O 3730   0.468   2.197   1.053 -0.7551 -0.5516  0.4355
    6MOL      O 3731   0.491   2.432   1.016 -0.0676  0.1403  0.2865
    6MOL      F 3732   5.371   3.043   1.391 -0.2860  0.1600  0.2719
    6MOL      F 3733   0.032   3.041   1.198  0.1135  0.2320 -0.4479
    6MOL      S 3734   0.048   2.823   1.331  0.1929 -0.0899 -0.1266
    6MOL      S 3735   0.698   2.159   0.871  0.1990 -0.0341  0.6832
    6MOL      N 3736   0.097   2.776   1.186  0.2938  0.1376  0.4056
    6MOL      O 3737   5.361   2.770   1.357 -0.0080 -0.3746  0.1038
    6MOL      O 3738   0.135   2.785   1.441 -0.5604 -0.3801  0.2290
    6MOL      O 3739   0.575   2.108   0.817 -0.0060 -0.5166  0.4472
    6MOL      O 3740   0.797   2.172   0.771 -0.1841 -0.7993 -0.2944
    6MOL      C 3741   0.748   2.027   0.980 -0.2341 -0.1736 -0.1953
    6MOL      S 3742   0.159   2.632   1.167 -0.4226  0.0970  0.7838
    6MOL      F 3743   0.772   1.924   0.905  0.1134  0.0302  0.5313
    6MOL      F 3744   0.655   2.000   1.075  0.0053  0.0686  0.0561
    6MOL      F 3745   0.863   2.054   1.050  0.3581  0.0388 -0.5157
    6MOL      O 3746   0.180   2.553   1.291 -0.5800  0.1382 -0.0991
    6MOL      O 3747   0.274   2.640   1.079  0.0020 -0.0029  0.3032
    6MOL      C 3748   0.059   2.516   1.059  0.2099  0.5715  0.0302
    6MOL      F 3749   5.391   2.468   1.117  0.1046  0.0350 -0.0354
    6MOL      F 3750   0.022   2.569   0.946 -0.3493  1.0275  0.0386
    6MOL      F 3751   0.133   2.411   1.019 -0.3220 -0.0794  0.1340
    6MOL      O 3752   0.233   2.856   2.763  0.2784  0.0349 -0.0926
    6MOL      C 3753   0.267   2.749   2.680  0.2036  0.5422 -0.1812
    6MOL      C 3754   0.291   2.779   2.531  0.1685 -0.2093  0.7115
    6MOL      O 3755   0.295   2.635   2.722 -0.7149  0.4017  0.2579
    6MOL      C 3756   0.401   2.843   2.476 -0.3108 -0.6863 -0.4297
    6MOL      C 3757   0.196   2.726   2.446 -0.2757 -0.5695 -0.6393
    6MOL      C 3758   0.415   2.847   2.336  0.8396  0.2433  0.6196
    6MOL      C 3759   0.514   2.911   2.562  0.3830  0.5024  0.6654
    6MOL      C 3760   0.209   2.721   2.306  0.2886  0.5501  0.1644
    6MOL      H 3761   0.120   2.664   2.493 -1.9573  2.4408  0.7378
    6MOL      C 3762   0.313   2.793   2.248 -1.4399 -0.3645  0.3522
    6MOL      H 3763   0.496   2.905   2.295  0.5524 -1.1974 -2.0536
    6MOL      F 3764   0.476   2.952   2.676 -0.5435  0.3344 -0.7198
    6MOL      F 3765   0.563   3.018   2.505  0.4489  0.1517  0.1120
    6MOL      C 3766   0.633   2.804   2.584 -0.3470 -0.3623 -0.1941
    6MOL      C 3767   0.102   2.647   2.222  0.5810  0.3521 -0.3001
    6MOL      C 3768   0.327   2.824   2.105 -0.2558  0.1741 -0.5665
    6MOL      O 3769   0.652   2.734   2.457  0.0983  0.3183 -0.1865
    6MOL      F 3770   0.751   2.870   2.612  0.2969 -0.6353 -0.4949
    6MOL      F 3771   0.604   2.726   2.694  0.1699 -0.3938 -0.1741
    6MOL      F 3772   0.047   2.729   2.130 -0.0418 -0.3600 -0.5200
    6MOL      F 3773   5.439   2.619   2.287  0.1122 -0.2348 -0.5259
    6MOL      C 3774   0.163   2.513   2.161  0.0683  0.1462  0.2473
    6MOL      O 3775   0.237   2.911   2.055 -0.4155 -0.1770 -0.2063
    6MOL      O 3776   0.422   2.771   2.044 -0.0722 -0.4762 -0.0035
    6MOL      C 3777   0.766   2.644   2.445  0.3765 -0.4285  0.5348
    6MOL      F 3778   0.281   2.530   2.093 -0.7258  0.2403 -0.2910
    6MOL      F 3779   0.196   2.434   2.267 -0.4025  0.2884 -0.1501
    6MOL      O 3780   0.063   2.448   2.081  0.3447 -0.3431 -0.3340
    6MOL      C 3781   0.232   2.960   1.917 -0.1355 -0.0613  0.0163
    6MOL      C 3782   0.715   2.516   2.374  0.1472  0.3341  0.2093
    6MOL      F 3783   0.830   2.620   2.563  0.1266 -0.5559 -0.2340
    6MOL      F 3784   0.865   2.699   2.371  0.1398  0.2755  0.5751
    6MOL      C 3785   0.083   2.334   2.004 -0.2298  0.3876  0.0856
    6MOL      H 3786   0.146   3.025   1.898  0.0897  0.4472  0.7120
    6MOL      H 3787   0.326   3.011   1.894 -0.7473 -0.0338 -2.5405
    6MOL      C 3788   0.221   2.832   1.831 -0.1634  0.0935 -0.3351
    6MOL      F 3789   0.821   2.444   2.326  0.4489  0.0068 -0.9124
    6MOL      F 3790   0.637   2.552   2.268  0.1886  0.2636  0.1773
    6MOL      S 3791   0.623   2.417   2.493  0.2829  0.0822  0.4026
    6MOL      F 3792   0.149   2.238   2.073 -0.1256 -0.2799 -0.7793
    6MOL      F 3793   0.165   2.368   1.907 -1.0309 -0.0421 -0.1550
    6MOL      C 3794   5.392   2.278   1.946 -0.6199  0.5653 -0.6088
    6MOL      H 3795   0.194   2.741   1.886 -0.2108 -0.1720 -0.7928
    6MOL      H 3796   0.140   2.863   1.763  1.7493  0.2552 -2.6071
    6MOL      N 3797   0.515   2.323   2.439 -0.0918  0.0737 -0.0626
    6MOL      O 3798   0.721   2.349   2.583  0.1016 -0.4199  0.2258
    6MOL      O 3799   0.550   2.503   2.581  0.2162 -0.3244  0.4385
    6MOL      F 3800   5.334   2.200   2.043 -0.1075  0.5756  0.0353
    6MOL      F 3801   5.304   2.377   1.916  0.1548 -0.0408  0.3908
    6MOL      S 3802   5.420   2.173   1.807  0.0470 -0.2475  0.3509
    6MOL      S 3803   0.450   2.216   2.530 -0.2164  0.4269  0.0077
    6MOL      N 3804   5.441   2.275   1.694 -0.0557 -0.3227 -0.5472
    6MOL      O 3805   5.298   2.098   1.794  0.2804  0.5044 -0.1213
    6MOL      O 3806   0.087   2.085   1.838  0.2961 -0.7895 -0.6117
    6MOL      O 3807   0.555   2.130   2.582 -0.0634  0.0847 -0.2158
    6MOL      O 3808   0.389   2.284   2.638  0.6677  0.0723 -0.0448
    6MOL      C 3809   0.325   2.124   2.441 -0.5148  0.1852  0.7695
    6MOL      S 3810   0.109   2.266   1.588  0.2454  0.0303 -0.0322
    6MOL      F 3811   0.375   2.093   2.321  0.7682  0.5117 -0.0004
    6MOL      F 3812   0.216   2.197   2.417  0.0894 -0.0161  0.0689
    6MOL      F 3813   0.295   2.011   2.487  0.2925 -0.1037 -0.1921
    6MOL      O 3814   0.230   2.203   1.636  0.8750 -0.0209 -0.5507
    6MOL      O 3815   0.138   2.394   1.518  0.7441 -0.2223  0.6798
    6MOL      C 3816   0.061   2.158   1.448 -0.1232  0.1969 -0.7915
    6MOL      F 3817   5.390   2.204   1.396  0.0190 -0.1131  0.4288
    6MOL      F 3818   0.158   2.163   1.351 -0.1043  0.0129  0.2767
    6MOL      F 3819   0.041   2.027   1.482 -0.0577 -0.5473  0.0428
    6MOL      O 3820   1.120   2.922   2.900 -0.6522  0.1255 -0.4648
    6MOL      C 3821   1.058   2.961   3.013 -0.4546 -0.4148  0.2588
    6MOL      C 3822   0.910   2.979   3.007  0.9969 -0.2845  0.2227
    6MOL      O 3823   1.112   2.996   3.116  0.7114 -0.3272 -0.3327
    6MOL      C 3824   0.856   3.104   2.962 -0.6268  0.0058 -0.4327
    6MOL      C 3825   0.824   2.893   3.074  0.2202 -0.0478  0.6687
    6MOL      C 3826   0.716   3.124   2.971 -0.4173 -0.1529  0.0865
    6MOL      C 3827   0.939   3.219   2.909 -0.3816 -0.0613 -0.5336
    6MOL      C 3828   0.686   2.909   3.079 -0.4482 -0.1018 -0.5305
    6MOL      H 3829   0.877   2.816   3.128  2.0663  0.0057 -1.0137
    6MOL      C 3830   0.625   3.027   3.032 -0.3082 -0.4719 -0.4412
    6MOL      H 3831   0.675   3.218   2.933  1.2335 -0.1887 -1.8398
    6MOL      F 3832   0.878   3.265   2.801 -0.1400  0.2403 -0.6159
    6MOL      F 3833   1.062   3.201   2.864  0.0144  0.0485  0.0727
    6MOL      C 3834   0.936   3.336   3.015  0.1106 -0.1716  0.8402
    6MOL      C 3835   0.611   2.806   3.162 -0.6116 -1.0911  0.2518
    6MOL      C 3836   0.477   3.055   3.035 -0.1175 -0.4030  0.1785
    6MOL      O 3837   0.952   3.282   3.150 -0.3468  0.2854 -0.1005
    6MOL      F 3838   1.045   3.414   2.991  0.4822  0.6776  0.4369
    6MOL      F 3839   0.825   3.423   2.997  0.4808 -0.4328  0.1877
    6MOL      F 3840   0.675   2.682   3.135  0.1121 -0.1201  0.2594
    6MOL      F 3841   0.497   2.775   3.108 -0.1355 -0.3163 -0.2438
    6MOL      C 3842   0.603   2.841   3.312 -0.6673 -0.2017 -0.5596
    6MOL      O 3843   0.404   2.967   2.953 -0.6541 -0.2301 -0.0766
    6MOL      O 3844   0.432   3.155   3.098 -0.3391 -0.1230  0.1029
    6MOL      C 3845   0.923   3.367   3.266  0.5753 -0.7646 -0.6399
    6MOL      F 3846   0.618   2.977   3.329 -0.1460 -0.1693  0.3600
    6MOL      F 3847   0.473   2.820   3.358  0.1453 -0.0145 -0.0502
    6MOL      O 3848   0.696   2.753   3.391 -0.0509  0.2430 -0.1734
    6MOL      C 3849   0.265   2.958   2.973 -0.2883 -0.1759  0.5265
    6MOL      C 3850   0.919   3.277   3.388  1.2925 -1.1225  0.3316
    6MOL      F 3851   0.798   3.431   3.261  0.3190  0.3991  0.7562
    6MOL      F 3852   1.007   3.463   3.283  0.0295 -0.1180 -0.5249
    6MOL      C 3853   0.810   2.805   3.464 -0.0031 -0.2118  0.2177
    6MOL      H 3854   0.255   2.933   3.079 -0.9471 -0.3468  0.4288
    6MOL      H 3855   0.210   3.047   2.941  0.5619 -0.1082 -0.7810
    6MOL      C 3856   0.216   2.835   2.905  0.5651  0.4068  0.2936
    6MOL      F 3857   0.838   3.166   3.353  0.0618 -0.1286  0.0074
    6MOL      F 3858   0.848   3.344   3.486 -0.0151  0.2162 -0.1162
    6MOL      S 3859   1.071   3.217   3.445  0.2083 -0.3465  0.1282
    6MOL      F 3860   0.774   2.877   3.575 -0.1414  0.0706  0.7872
    6MOL      F 3861   0.884   2.884   3.382 -0.0280  0.2844 -0.0195
    6MOL      C 3862   0.897   2.694   3.510 -0.2644  0.2652  0.5410
    6MOL      H 3863   0.283   2.758   2.946 -0.0903  0.2752  1.1365
    6MOL      H 3864   0.112   2.803   2.920  1.1188 -2.0339 -0.7533
    6MOL      N 3865   1.167   3.328   3.479 -0.2404  0.0265 -0.4530
    6MOL      O 3866   1.045   3.120   3.552 -0.0369 -0.4600  0.1637
    6MOL      O 3867   1.122   3.135   3.338 -0.0257 -0.1210 -0.2600
    6MOL      F 3868   0.999   2.741   3.588  0.0268  0.0947  0.0805
    6MOL      F 3869   0.826   2.613   3.591  0.7975  0.4840 -0.1719
    6MOL      S 3870   0.983   2.596   3.375  0.0310  0.0525  0.5044
    6MOL      S 3871   1.262   3.316   3.600  0.2171 -0.0638  0.2609
    6MOL      N 3872   1.071   2.682   3.286 -0.3353 -0.2037 -0.5397
    6MOL      O 3873   0.871   2.537   3.307 -0.2723  0.0712 -0.4934
    6MOL      O 3874   1.050   2.484   3.439 -0.3195  0.1405  0.2801
    6MOL      O 3875   1.211   3.238   3.716 -0.6947  0.1842 -0.2224
    6MOL      O 3876   1.395   3.282   3.552 -0.2102  0.6991 -0.4074
    6MOL      C 3877   1.304   3.474   3.673  0.9861  0.1539  0.6804
    6MOL      S 3878   1.219   2.668   3.271  0.1332 -0.2802 -0.1397
    6MOL      F 3879   1.197   3.548   3.710 -0.3823  0.2562 -0.6316
    6MOL      F 3880   1.369   3.543   3.583 -0.3488 -0.1127 -0.2200
    6MOL      F 3881   1.396   3.457   3.773 -0.2967  0.2274 -0.3867
    6MOL      O 3882   1.283   2.614   3.392  0.2788  0.7180  0.2399
    6MOL      O 3883   1.262   2.801   3.217 -0.8384  0.5734  0.0569
    6MOL      C 3884   1.252   2.552   3.136 -0.5670  0.3396  0.4246
    6MOL      F 3885   1.368   2.585   3.070  0.0904  0.5296  0.3139
    6MOL      F 3886   1.274   2.434   3.188 -0.0916 -0.3759 -0.2487
    6MOL      F 3887   1.150   2.550   3.043 -0.1105 -0.2540 -0.0753
    6MOL      O 3888   1.533   2.135   2.420  0.0456  0.3631 -0.9057
    6MOL      C 3889   1.419   2.209   2.401 -0.7244 -0.1733 -0.3807
    6MOL      C 3890   1.399   2.319   2.507  0.3429  0.0936  0.1369
    6MOL      O 3891   1.352   2.182   2.304 -0.2576 -0.4310 -0.2092
    6MOL      C 3892   1.299   2.418   2.501 -1.1664  0.0528  0.7272
    6MOL      C 3893   1.518   2.337   2.590  0.5907 -0.1272  0.6216
    6MOL      C 3894   1.319   2.540   2.575  0.0770  0.1780 -0.8100
    6MOL      C 3895   1.179   2.418   2.408  1.2601 -0.2523 -0.1564
    6MOL      C 3896   1.532   2.451   2.668 -0.0915  0.2416  0.5946
    6MOL      H 3897   1.594   2.260   2.587  1.9564  1.2338 -0.5728
    6MOL      C 3898   1.426   2.552   2.665 -0.6122 -0.0585 -0.1723
    6MOL      H 3899   1.242   2.616   2.583  0.3936  0.4281 -0.0959
    6MOL      F 3900   1.069   2.470   2.475 -0.0912  0.1345 -0.2404
    6MOL      F 3901   1.129   2.297   2.376 -0.5653 -0.1106  0.5185
    6MOL      C 3902   1.196   2.507   2.279  0.8619 -0.2819  0.0783
    6MOL      C 3903   1.664   2.470   2.744 -0.2041 -0.3424 -0.2733
    6MOL      C 3904   1.434   2.686   2.736 -0.2745 -0.0543  0.0040
    6MOL      O 3905   1.311   2.459   2.203  0.3879  0.7172  0.0919
    6MOL      F 3906   1.086   2.508   2.199  0.1801  0.2344 -0.2858
    6MOL      F 3907   1.216   2.639   2.314  0.1659 -0.1974  0.0909
    6MOL      F 3908   1.730   2.590   2.723 -0.0416 -0.2791 -0.0205
    6MOL      F 3909   1.765   2.394   2.686  0.0682  0.1819  0.2342
    6MOL      C 3910   1.669   2.437   2.900  0.4819  0.0501  0.1827
    6MOL      O 3911   1.338   2.778   2.704  0.2430 -0.1695 -0.4482
    6MOL      O 3912   1.521   2.715   2.815  0.2436  0.2829  0.0848
    6MOL      C 3913   1.338   2.511   2.078 -0.5668  0.2431  0.2480
    6MOL      F 3914   1.542   2.426   2.935 -0.5013 -0.1486  0.7267
    6MOL      F 3915   1.715   2.309   2.915  0.1171 -0.5423 -0.4854
    6MOL      O 3916   1.742   2.526   2.984  0.5161 -0.4031  0.1780
    6MOL      C 3917   1.331   2.911   2.764  0.1611  0.6217  0.2879
    6MOL      C 3918   1.462   2.441   2.012 -0.2248  0.4590  0.3321
    6MOL      F 3919   1.353   2.647   2.083 -0.3688  0.0688 -0.7745
    6MOL      F 3920   1.231   2.502   1.993 -0.2027  0.2673 -0.0100
    6MOL      C 3921   1.779   2.489   3.116 -0.3023  0.0191 -0.5588
    6MOL      H 3922   1.434   2.947   2.778  0.0580  1.0345 -0.0209
    6MOL      H 3923   1.271   2.984   2.710  0.1460 -0.1823 -0.7907
    6MOL      C 3924   1.266   2.887   2.905 -1.0765 -0.5530 -0.7794
    6MOL      F 3925   1.572   2.463   2.085  0.0406  0.4572 -0.1108
    6MOL      F 3926   1.488   2.498   1.898 -0.7444 -0.1082 -0.3504
    6MOL      S 3927   1.442   2.261   1.987  0.1681 -0.1649 -0.2313
    6MOL      F 3928   1.889   2.410   3.102  0.0508  0.6505 -0.1114
    6MOL      F 3929   1.689   2.403   3.181  0.0386 -0.0569  0.0157
    6MOL      C 3930   1.790   2.611   3.201 -0.5462  0.5057 -0.3571
    6MOL      H 3931   1.281   2.784   2.941  1.8958  0.6973  1.8751
    6MOL      H 3932   1.321   2.943   2.983 -0.8810 -0.6749 -0.8282
    6MOL      N 3933   1.424   2.226   1.837  0.7286 -0.7319 -0.0308
    6MOL      O 3934   1.552   2.201   2.060 -0.1974  0.7281  0.0247
    6MOL      O 3935   1.307   2.238   2.033  0.0678 -0.3822  0.4295
    6MOL      F 3936   1.853   2.583   3.316  0.2110  0.0884  0.4374
    6MOL      F 3937   1.870   2.697   3.137 -0.2441 -0.3187 -0.3243
    6MOL      S 3938   1.633   2.692   3.251  0.3046 -0.1128 -0.4976
    6MOL      S 3939   1.533   2.149   1.758 -0.1658 -0.0692  0.1811
    6MOL      N 3940   1.663   2.784   3.376  0.2300 -0.0335 -0.3335
    6MOL      O 3941   1.546   2.587   3.294  0.5830 -0.0104  0.2519
    6MOL      O 3942   1.604   2.758   3.126 -0.3091 -0.4847  0.6570
    6MOL      O 3943   1.635   2.075   1.835  0.3542 -0.5491  0.2049
    6MOL      O 3944   1.464   2.073   1.654  0.2866  0.3132  0.0975
    6MOL      C 3945   1.630   2.265   1.650  0.3913  0.3367  0.6209
    6MOL      S 3946   1.731   2.921   3.364 -0.1191  0.1166  0.3701
    6MOL      F 3947   1.557   2.349   1.572 -0.2480  0.0039 -0.2073
    6MOL      F 3948   1.706   2.193   1.566 -0.4050  0.5399  0.3995
    6MOL      F 3949   1.712   2.336   1.736 -0.1663  0.2597  0.1074
    6MOL      O 3950   1.658   3.021   3.434  0.1223 -0.2631 -0.1095
    6MOL      O 3951   1.773   2.971   3.236  0.3501  0.0683 -0.3677
    6MOL      C 3952   1.891   2.927   3.453 -0.8491  0.1441 -0.3206
    6MOL      F 3953   1.867   2.936   3.591 -0.2611  0.2849  0.0362
    6MOL      F 3954   1.964   2.816   3.438  0.4332 -0.3139 -0.3200
    6MOL      F 3955   1.958   3.046   3.417  0.3309  0.5817 -0.1430
    6MOL      O 3956   1.239   1.171   2.517  0.5909 -0.5879 -0.0490
    6MOL      C 3957   1.245   1.252   2.411  0.4115  0.3804  0.2036
    6MOL      C 3958   1.344   1.369   2.423 -0.3602  0.3493 -0.7464
    6MOL      O 3959   1.168   1.248   2.311 -0.2802 -0.2547  0.0209
    6MOL      C 3960   1.457   1.380   2.332  0.2219  0.6377  1.0350
    6MOL      C 3961   1.334   1.464   2.519  0.3091  0.4821 -0.9347
    6MOL      C 3962   1.548   1.492   2.344 -0.0545  0.2884  0.9057
    6MOL      C 3963   1.476   1.298   2.201 -0.0002 -0.0367  0.4175
    6MOL      C 3964   1.418   1.575   2.536 -0.1546  0.5165 -0.0626
    6MOL      H 3965   1.238   1.461   2.570  0.4532  0.6393 -0.6577
    6MOL      C 3966   1.533   1.586   2.446  0.4508 -0.3302  0.4844
    6MOL      H 3967   1.635   1.508   2.281  0.0193 -2.4438  0.2764
    6MOL      F 3968   1.405   1.183   2.203 -0.5001 -0.2821  0.8671
    6MOL      F 3969   1.611   1.260   2.189  0.1042  0.2202 -0.0928
    6MOL      C 3970   1.430   1.372   2.075  1.5322 -0.2320 -0.0833
    6MOL      C 3971   1.395   1.667   2.652  0.5063  0.6149 -0.4781
    6MOL      C 3972   1.625   1.697   2.448  0.0054  0.2984  0.4485
    6MOL      O 3973   1.485   1.505   2.064 -0.2103 -0.0374 -0.4429
    6MOL      F 3974   1.439   1.299   1.962 -0.2257  0.6122 -0.4150
    6MOL      F 3975   1.299   1.386   2.093  0.4786 -0.0509  0.2797
    6MOL      F 3976   1.510   1.737   2.687  0.0537 -0.1035 -0.1688
    6MOL      F 3977   1.359   1.594   2.761  0.7224  0.3367 -0.2207
    6MOL      C 3978   1.285   1.767   2.616  0.4100  0.5368  0.6345
    6MOL      O 3979   1.574   1.809   2.388 -0.9446  0.1139 -0.1968
    6MOL      O 3980   1.735   1.696   2.497 -0.5921 -0.4867 -0.5235
    6MOL      C 3981   1.588   1.537   1.970 -0.1600 -0.0941 -0.5473
    6MOL      F 3982   1.331   1.857   2.525  0.4689  0.2959  0.6069
    6MOL      F 3983   1.179   1.706   2.554 -0.1000 -0.1409 -0.4613
    6MOL      O 3984   1.236   1.831   2.737  0.0063  0.3739 -0.0376
    6MOL      C 3985   1.648   1.926   2.393 -0.1588 -0.5503  0.0245
    6MOL      C 3986   1.644   1.674   2.002 -0.1176 -0.2559 -0.3401
    6MOL      F 3987   1.536   1.531   1.847 -0.0846  0.4802 -0.3308
    6MOL      F 3988   1.686   1.453   1.970  0.3549  0.1196 -0.1844
    6MOL      C 3989   1.111   1.896   2.732  0.2251 -0.3577  0.0281
    6MOL      H 3990   1.670   1.951   2.498  0.5504 -0.6367 -0.0974
    6MOL      H 3991   1.743   1.922   2.337 -0.0758  3.4312 -0.3164
    6MOL      C 3992   1.570   2.039   2.323  0.4248 -0.2721 -0.2650
    6MOL      F 3993   1.746   1.711   1.913  0.3007  0.1081  0.2735
    6MOL      F 3994   1.705   1.665   2.123  0.2886  0.1620 -0.1578
    6MOL      S 3995   1.522   1.801   2.008 -0.0790 -0.1580  0.0819
    6MOL      F 3996   1.015   1.806   2.718  0.3464  0.6667 -0.1661
    6MOL      F 3997   1.106   1.984   2.630 -0.3131 -0.0166  0.4466
    6MOL      C 3998   1.095   1.977   2.861 -0.2100  0.4618  0.0658
    6MOL      H 3999   1.633   2.093   2.252  0.5501  0.3716  0.3322
    6MOL      H 4000   1.480   1.995   2.278 -1.1483  1.6648  0.9316
    6MOL      N 4001   1.454   1.820   1.868 -0.2609  0.0509  0.2526
    6MOL      O 4002   1.430   1.777   2.112 -0.5350 -0.0725  0.0353
    6MOL      O 4003   1.615   1.909   2.045  0.3131 -0.3490  0.0620
    6MOL      F 4004   1.128   1.892   2.958 -0.7910  0.3566 -0.0934
    6MOL      F 4005   1.182   2.082   2.858  0.4885 -0.2144 -0.3561
    6MOL      S 4006   0.924   2.047   2.886 -0.2597  0.3743  0.4959
    6MOL      S 4007   1.308   1.859   1.863  0.3337  0.0096 -0.3142
    6MOL      N 4008   0.934   2.164   2.986  0.3527 -0.1456  0.4914
    6MOL      O 4009   0.864   1.932   2.948 -0.1791  0.4985 -0.2564
    6MOL      O 4010   0.862   2.071   2.753 -0.3886  0.8546 -0.9376
    6MOL      O 4011   1.264   1.952   1.963  0.0556 -0.3075 -0.7656
    6MOL      O 4012   1.277   1.892   1.723 -0.7151  0.3842 -0.1560
    6MOL      C 4013   1.211   1.706   1.882 -0.0410 -0.0431 -0.5713
    6MOL      S 4014   0.892   2.306   2.935 -0.0407  0.2832  0.1524
    6MOL      F 4015   1.203   1.663   2.014  0.7435 -0.4210 -0.3600
    6MOL      F 4016   1.257   1.612   1.799  0.0175 -0.0732 -0.4089
    6MOL      F 4017   1.086   1.717   1.842  0.0288 -0.0829 -0.3827
    6MOL      O 4018   0.885   2.397   3.041  0.5917 -0.0509 -0.8415
    6MOL      O 4019   0.768   2.312   2.860  0.3482 -0.0618 -0.2603
    6MOL      C 4020   1.017   2.363   2.812 -0.3282 -0.2103  0.2291
    6MOL      F 4021   1.014   2.490   2.780  0.1862  0.4324 -0.1805
    6MOL      F 4022   1.140   2.335   2.849 -0.0964 -0.4233 -0.6164
    6MOL      F 4023   1.006   2.288   2.698 -0.1361  0.3851 -0.0087
    6MOL      H 4024   1.983   1.049   2.466  0.7015  0.5516  1.7979
    6MOL      O 4025   2.011   1.141   2.450 -0.0774  0.4588 -0.2752
    6MOL      C 4026   1.903   1.212   2.459  0.4457 -0.8590  0.1388
    6MOL      C 4027   1.775   1.126   2.460 -0.1772 -0.3167  0.4365
    6MOL      O 4028   1.913   1.334   2.477  0.7495 -0.8806  0.1028
    6MOL      C 4029   1.693   1.102   2.575  0.6501  0.2867  0.4848
    6MOL      C 4030   1.749   1.048   2.345 -0.1385 -0.3343  0.5888
    6MOL      C 4031   1.584   1.016   2.571  0.0543  0.2777 -0.3582
    6MOL      C 4032   1.727   1.163   2.713 -0.2602  0.2566  0.1325
    6MOL      C 4033   1.638   0.959   2.341 -0.0670 -0.5643  0.4179
    6MOL      H 4034   1.801   1.057   2.250  2.3812 -0.2581  1.9298
    6MOL      C 4035   1.549   0.952   2.451 -0.6118  0.1116  0.3684
    6MOL      H 4036   1.527   1.006   2.663 -0.4789 -2.0035 -0.9025
    6MOL      F 4037   1.864   1.161   2.724  0.0293 -0.1649  0.2611
    6MOL      F 4038   1.691   1.084   2.822  0.3686 -0.2847  0.3678
    6MOL      C 4039   1.667   1.300   2.738 -0.5548  0.1247  0.1564
    6MOL      C 4040   1.620   0.871   2.213 -0.8122  1.1242  0.5928
    6MOL      C 4041   1.416   0.889   2.452  0.2806 -0.0210  0.4282
    6MOL      O 4042   1.724   1.339   2.860 -0.1585 -0.4089 -0.7781
    6MOL      F 4043   1.702   1.392   2.638 -0.2493 -0.4672 -0.3022
    6MOL      F 4044   1.534   1.293   2.746  0.2399 -0.4191 -0.6241
    6MOL      F 4045   1.623   0.947   2.101  0.0768  0.3769  0.2568
    6MOL      F 4046   1.505   0.809   2.199  0.2553  0.1716  0.2490
    6MOL      C 4047   1.737   0.757   2.219  0.1637  0.6718  0.4632
    6MOL      O 4048   1.325   0.954   2.367  0.3742  0.3949  0.3777
    6MOL      O 4049   1.381   0.808   2.539 -0.5100  0.1477 -0.2214
    6MOL      C 4050   1.693   1.466   2.929  0.1132 -0.3439 -0.3162
    6MOL      F 4051   1.748   0.716   2.090  0.7459 -0.7785  0.1486
    6MOL      F 4052   1.851   0.810   2.256 -0.4358 -0.2687 -0.0368
    6MOL      O 4053   1.699   0.653   2.307 -0.1907  0.1158  0.6401
    6MOL      C 4054   1.187   0.956   2.393 -0.4176 -0.1524 -0.2594
    6MOL      C 4055   1.763   1.449   3.073 -0.3319  0.1559  0.5774
    6MOL      F 4056   1.562   1.474   2.946  0.0817 -0.2224  0.0069
    6MOL      F 4057   1.738   1.574   2.867  0.2176 -0.1673  0.1544
    6MOL      C 4058   1.781   0.537   2.307 -0.0563  0.6043 -0.0884
    6MOL      H 4059   1.141   1.002   2.305 -1.9119 -0.0611  0.5458
    6MOL      H 4060   1.148   0.854   2.408 -0.3243  0.2280  2.9668
    6MOL      C 4061   1.157   1.047   2.517 -0.1452  0.8857  0.8117
    6MOL      F 4062   1.724   1.331   3.138 -0.4629 -0.1471  0.3350
    6MOL      F 4063   1.730   1.549   3.162  0.1726  0.7505 -0.3952
    6MOL      S 4064   1.947   1.445   3.052  0.2225 -0.1562  0.2187
    6MOL      F 4065   1.897   0.565   2.357 -0.0297  0.1434 -0.1657
    6MOL      F 4066   1.810   0.495   2.186 -0.2285  0.0199 -0.2916
    6MOL      C 4067   1.719   0.418   2.383  0.0741 -0.2503 -0.5861
    6MOL      H 4068   1.053   1.082   2.517  0.0153  1.3976 -1.1389
    6MOL      H 4069   1.188   0.988   2.604  0.0433  1.3800  1.0835
    6MOL      N 4070   2.006   1.574   2.989 -0.9223  0.6172  0.0962
    6MOL      O 4071   1.990   1.436   3.189 -0.0685 -0.2743 -0.1656
    6MOL      O 4072   1.981   1.320   2.990 -0.0815  0.1868 -0.3696
    6MOL      F 4073   1.630   0.347   2.312 -0.2320 -0.7010 -0.9526
    6MOL      F 4074   1.812   0.324   2.414  0.1817 -0.4064  0.3610
    6MOL      S 4075   1.637   0.470   2.537 -0.2439  0.2116  0.4406
    6MOL      S 4076   2.101   1.571   2.862 -0.1844 -0.0651  0.0239
    6MOL      N 4077   1.736   0.571   2.607 -0.0231  0.3543 -0.1256
    6MOL      O 4078   1.604   0.345   2.620  0.2805 -0.0323  0.0668
    6MOL      O 4079   1.515   0.545   2.507  0.6833  0.5242 -0.2515
    6MOL      O 4080   2.222   1.497   2.887 -0.1325  0.2127  0.6158
    6MOL      O 4081   2.028   1.507   2.751 -0.0603 -0.0487 -0.6364
    6MOL      C 4082   2.144   1.741   2.815  0.0093  0.0405  0.4387
    6MOL      S 4083   1.695   0.635   2.742 -0.2238 -0.0002 -0.0821
    6MOL      F 4084   2.253   1.738   2.731 -1.0849  0.5712  0.2201
    6MOL      F 4085   2.178   1.817   2.921  0.0134  0.1385  0.9134
    6MOL      F 4086   2.051   1.804   2.751  0.3329 -0.3728 -0.3188
    6MOL      O 4087   1.695   0.533   2.844 -0.3744  0.6395  0.4362
    6MOL      O 4088   1.564   0.688   2.721  0.1499  0.4598 -0.1322
    6MOL      C 4089   1.811   0.761   2.796  0.2003  0.1225  0.4198
    6MOL      F 4090   1.770   0.827   2.906 -0.5026  0.1427  0.2979
    6MOL      F 4091   1.932   0.710   2.832  0.3946  0.4647 -0.1450
    6MOL      F 4092   1.837   0.849   2.692 -0.7807 -0.0679  0.2044
    7MOL      O 4093   1.984   2.937   2.824  0.0325  0.3099 -0.4417
    7MOL      C 4094   2.000   3.041   2.914 -0.6933  0.4605  0.5797
    7MOL      C 4095   2.129   3.116   2.902 -0.7312 -0.2480 -0.2007
    7MOL      O 4096   1.916   3.072   3.004  0.5586  0.2001  0.0226
    7MOL      C 4097   2.217   3.138   3.010 -0.2907 -0.5487 -0.3539
    7MOL      C 4098   2.158   3.186   2.779  0.0316  0.2576 -0.2265
    7MOL      C 4099   2.342   3.196   2.986  0.6070 -0.2019 -0.6505
    7MOL      C 4100   2.194   3.095   3.154 -0.0666 -0.1368  0.1981
    7MOL      C 4101   2.272   3.272   2.767 -0.5784 -0.2339 -0.9664
    7MOL      H 4102   2.087   3.187   2.697  0.3422  0.2894 -0.4947
    7MOL      C 4103   2.368   3.274   2.874 -0.3538  0.0613 -0.3501
    7MOL      H 4104   2.418   3.208   3.063  1.9970 -0.9826 -1.8986
    7MOL      F 4105   2.083   3.155   3.193 -0.3889 -0.3935 -0.1000
    7MOL      F 4106   2.271   3.147   3.240 -0.8114  0.3782  0.3414
    7MOL      C 4107   2.193   2.940   3.182 -0.4133  0.7190 -0.1593
    7MOL      C 4108   2.287   3.338   2.624  0.0997  0.3873  0.3048
    7MOL      C 4109   2.509   3.335   2.859 -1.0236  0.4697 -0.1786
    7MOL      O 4110   2.303   2.888   3.106  0.4531 -0.1361  0.1475
    7MOL      F 4111   2.194   2.916   3.312 -0.2334 -0.6869  0.0815
    7MOL      F 4112   2.073   2.886   3.137  0.6969  0.2325 -0.8243
    7MOL      F 4113   2.338   3.466   2.623  0.3390  0.5008  0.3025
    7MOL      F 4114   2.168   3.353   2.567  0.9800  0.6782  0.4435
    7MOL      C 4115   2.374   3.251   2.529  0.2307 -0.4501  0.0887
    7MOL      O 4116   2.598   3.278   2.946 -0.6794 -1.1167  0.1389
    7MOL      O 4117   2.542   3.428   2.787 -0.3603 -0.3008 -0.0639
    7MOL      C 4118   2.350   2.756   3.122 -0.4392  0.2253  0.5729
    7MOL      F 4119   2.302   3.155   2.467  0.1606 -0.3999  0.5117
    7MOL      F 4120   2.407   3.327   2.425  0.0292 -0.0602 -0.2854
    7MOL      O 4121   2.493   3.201   2.584  0.8168 -0.3087 -0.8626
    7MOL      C 4122   2.737   3.321   2.955  0.2956 -0.6310  0.7361
    7MOL      C 4123   2.472   2.741   3.025  0.0565  0.1531  0.5438
    7MOL      F 4124   2.259   2.661   3.096  0.2593  0.5351 -0.1951
    7MOL      F 4125   2.399   2.733   3.244 -0.0772 -0.1785  0.0680
    7MOL      C 4126   2.564   3.089   2.531  0.3127  0.4768 -0.4607
    7MOL      H 4127   2.794   3.276   2.873 -1.0267 -0.3896 -0.3443
    7MOL      H 4128   2.746   3.430   2.947 -1.4015 -0.6753 -2.7903
    7MOL      C 4129   2.767   3.283   3.103 -0.2120 -0.4977  0.6976
    7MOL      F 4130   2.501   2.603   3.018 -0.3469 -0.5168  0.3487
    7MOL      F 4131   2.583   2.787   3.086 -0.2331 -0.0292 -0.5526
    7MOL      S 4132   2.444   2.806   2.855 -0.0897 -0.2161  0.6484
    7MOL      F 4133   2.580   3.110   2.400 -0.2327 -0.4353  0.6435
    7MOL      F 4134   2.484   2.982   2.553  0.1238  0.0312  0.5780
    7MOL      C 4135   2.697   3.076   2.616  0.9577 -0.1617 -0.1959
    7MOL      H 4136   2.792   3.176   3.112 -0.0083 -0.9480 -3.9658
    7MOL      H 4137   2.855   3.338   3.137  0.4041 -0.2863 -1.1745
    7MOL      H 4138   2.683   3.303   3.171  0.3180 -0.2267  1.2730
    7MOL      N 4139   2.302   2.755   2.822  0.3148  0.2170  0.0436
    7MOL      O 4140   2.443   2.950   2.867 -0.1998  0.0328  0.7066
    7MOL      O 4141   2.555   2.766   2.768 -0.0901 -0.1491 -0.1376
    7MOL      F 4142   2.765   3.187   2.624  0.5181 -0.0484 -0.0836
    7MOL      F 4143   2.664   3.040   2.735  0.1465  0.2544  0.2552
    7MOL      S 4144   2.795   2.946   2.539  0.3765 -0.7978 -0.3940
    7MOL      S 4145   2.272   2.661   2.705  0.9622  0.1914 -0.0424
    7MOL      N 4146   2.822   2.977   2.395 -0.2927  0.1558 -0.4535
    7MOL      O 4147   2.711   2.826   2.551 -0.0496 -0.1693 -0.2938
    7MOL      O 4148   2.909   2.928   2.630  0.5536  0.1823 -0.2958
    7MOL      O 4149   2.176   2.723   2.616  0.0240  0.0491 -0.0716
    7MOL      O 4150   2.387   2.601   2.635  0.0437  0.3687  0.2428
    7MOL      C 4151   2.147   2.532   2.767  0.2476 -0.0365 -0.0804
    7MOL      S 4152   2.965   3.020   2.351 -0.2543 -0.4443  0.4370
    7MOL      F 4153   2.096   2.465   2.664  0.2637 -0.6400  0.4633
    7MOL      F 4154   2.049   2.598   2.838  0.0938  0.6297  0.5421
    7MOL      F 4155   2.197   2.444   2.849  0.2979 -0.1080 -0.0606
    7MOL      O 4156   3.061   2.931   2.416 -0.3020 -0.0438 -0.6161
    7MOL      O 4157   2.992   3.155   2.393 -0.2876  0.3925 -0.0771
    7MOL      C 4158   2.981   3.004   2.167 -0.1926  0.3516 -0.9520
    7MOL      F 4159   2.918   3.104   2.096  0.0962 -0.6317  0.1977
    7MOL      F 4160   3.107   3.003   2.119 -0.2382 -0.0957  0.7375
    7MOL      F 4161   2.908   2.895   2.129 -0.0790 -0.4060  0.1104
    7MOL      O 4162   1.712   3.641   2.356 -0.1200 -0.9193  0.1389
    7MOL      C 4163   1.636   3.533   2.327  0.0054  0.1271  0.4089
    7MOL      C 4164   1.653   3.423   2.421  0.9622  0.2115  0.8652
    7MOL      O 4165   1.545   3.535   2.250 -0.5202  0.0063  0.2491
    7MOL      C 4166   1.672   3.286   2.383  0.1190  0.0258  0.4342
    7MOL      C 4167   1.660   3.460   2.557  0.2605 -0.3564  0.7468
    7MOL      C 4168   1.685   3.194   2.486  0.6081 -0.4359  0.4786
    7MOL      C 4169   1.664   3.232   2.239  0.3888 -0.4533  0.7647
    7MOL      C 4170   1.698   3.372   2.657 -0.0187  0.4624 -0.0988
    7MOL      H 4171   1.652   3.567   2.578  0.7104 -0.4012  1.1627
    7MOL      C 4172   1.702   3.232   2.620 -0.0393  0.3182  0.8229
    7MOL      H 4173   1.681   3.088   2.464 -0.3893 -0.5248  1.0527
    7MOL      F 4174   1.563   3.290   2.167 -0.2918 -0.0357  0.0382
    7MOL      F 4175   1.612   3.105   2.242 -0.0792 -0.4864  0.2392
    7MOL      C 4176   1.796   3.243   2.161 -0.5115  0.1053  0.1057
    7MOL      C 4177   1.741   3.420   2.795 -0.2789  0.0572  0.2537
    7MOL      C 4178   1.720   3.118   2.711  0.2090 -0.3832 -0.3460
    7MOL      O 4179   1.887   3.147   2.210  0.5275  0.3913 -0.1770
    7MOL      F 4180   1.774   3.230   2.022  0.0941  0.7216 -0.1003
    7MOL      F 4181   1.859   3.365   2.181  0.3037 -0.1157  0.0747
    7MOL      F 4182   1.835   3.519   2.792 -0.4804  0.3329  0.4393
    7MOL      F 4183   1.811   3.330   2.867 -0.1402 -0.0860 -0.1501
    7MOL      C 4184   1.617   3.471   2.870  0.7710  0.3811 -0.1065
    7MOL      O 4185   1.786   3.015   2.652  0.5990 -0.0280  0.4444
    7MOL      O 4186   1.676   3.108   2.824 -0.8590  0.3205  0.2291
    7MOL      C 4187   2.024   3.144   2.179  0.1358 -0.4630  0.1177
    7MOL      F 4188   1.659   3.537   2.980 -0.1953  0.5537  0.2203
    7MOL      F 4189   1.553   3.566   2.803  0.1392 -0.3480 -0.4830
    7MOL      O 4190   1.523   3.367   2.912 -0.4940  0.0927  0.1670
    7MOL      C 4191   1.800   2.882   2.693 -0.5535 -0.2311  0.0406
    7MOL      C 4192   2.073   3.003   2.197  0.6197 -0.1402 -0.2890
    7MOL      F 4193   2.078   3.229   2.269 -0.2558 -0.2489 -0.1726
    7MOL      F 4194   2.070   3.188   2.061 -0.2325 -0.1600  0.3911
    7MOL      C 4195   1.398   3.397   2.980 -0.5184  0.2699 -0.0361
    7MOL      H 4196   1.699   2.840   2.695 -0.1483 -1.4262 -2.8334
    7MOL      H 4197   1.860   2.820   2.625  1.8080 -0.5126  2.3088
    7MOL      C 4198   1.862   2.865   2.831 -0.2432 -0.5984 -0.1154
    7MOL      F 4199   2.076   2.972   2.328  0.1531  0.3991  0.2074
    7MOL      F 4200   2.201   3.010   2.167  0.1100 -0.0459  0.0880
    7MOL      S 4201   1.996   2.863   2.110  0.3853 -0.0106 -0.1653
    7MOL      F 4202   1.315   3.431   2.879  0.1710  0.1908 -0.4048
    7MOL      F 4203   1.419   3.501   3.073 -0.3669  0.0999  0.1492
    7MOL      C 4204   1.357   3.264   3.053 -0.2690  0.4591 -0.1283
    7MOL      H 4205   1.796   2.886   2.916  0.3113 -1.1613  0.4640
    7MOL      H 4206   1.886   2.761   2.857  2.4469 -0.2783 -1.1432
    7MOL      N 4207   1.862   2.824   2.183 -0.3376 -0.6446  1.2432
    7MOL      O 4208   1.962   2.928   1.984 -0.3589  0.2501 -0.0724
    7MOL      O 4209   2.097   2.760   2.104  0.1204 -0.0466 -0.6033
    7MOL      F 4210   1.240   3.282   3.125 -0.0436  0.2368  0.0007
    7MOL      F 4211   1.341   3.170   2.963 -0.4142  0.5980 -0.2017
    7MOL      S 4212   1.477   3.193   3.172  0.0819 -0.5396  0.3257
    7MOL      S 4213   1.853   2.700   2.271 -0.0348  0.1504  0.0093
    7MOL      N 4214   1.514   3.301   3.281  1.1316 -0.0662 -1.2789
    7MOL      O 4215   1.587   3.148   3.087  0.3142  0.3895  0.1367
    7MOL      O 4216   1.401   3.083   3.224 -0.4325  0.1926 -0.2610
    7MOL      O 4217   1.894   2.587   2.187  0.1594  0.3799 -0.3713
    7MOL      O 4218   1.950   2.715   2.377 -0.6409 -0.5923  0.2841
    7MOL      C 4219   1.689   2.678   2.338  1.0225  0.7483  0.3114
    7MOL      S 4220   1.654   3.348   3.312  0.0219  0.1626 -0.1318
    7MOL      F 4221   1.669   2.552   2.388  0.3999 -0.7684 -0.2868
    7MOL      F 4222   1.603   2.690   2.241  0.0700  0.3897 -0.0699
    7MOL      F 4223   1.660   2.759   2.436 -0.4376  0.1025 -0.1057
    7MOL      O 4224   1.758   3.299   3.221 -0.6329  0.2796 -0.6142
    7MOL      O 4225   1.673   3.295   3.441  0.3814  1.1182  0.2193
    7MOL      C 4226   1.678   3.533   3.339 -0.9794 -0.5235 -0.5088
    7MOL      F 4227   1.805   3.571   3.345  0.3088 -0.3356 -0.2275
    7MOL      F 4228   1.627   3.613   3.244 -0.4764  0.5507 -0.1423
    7MOL      F 4229   1.619   3.580   3.456  0.2017  0.2577  0.4591
    7MOL      O 4230   1.636   3.939   3.157 -0.0193  0.1044  0.2410
    7MOL      C 4231   1.725   3.874   3.078 -0.3845  0.0314  0.0143
    7MOL      C 4232   1.684   3.851   2.933  0.7072  0.3344 -0.0271
    7MOL      O 4233   1.835   3.841   3.119  0.5989 -0.2958 -0.4667
    7MOL      C 4234   1.772   3.837   2.821 -0.0044 -0.1998 -0.9077
    7MOL      C 4235   1.548   3.862   2.902 -0.3758 -0.4787 -0.2305
    7MOL      C 4236   1.711   3.814   2.696 -0.5835  0.0525  0.6086
    7MOL      C 4237   1.917   3.892   2.818  0.4679  0.1107  0.5090
    7MOL      C 4238   1.486   3.861   2.773  0.4328  1.2475  0.4802
    7MOL      H 4239   1.484   3.871   2.990  1.1196  2.3047  0.6576
    7MOL      C 4240   1.574   3.829   2.666 -0.1686  0.2331  0.6115
    7MOL      H 4241   1.777   3.812   2.610 -0.0393 -1.7214  1.0559
    7MOL      F 4242   1.962   3.963   2.928 -0.5144  0.0419  0.3582
    7MOL      F 4243   1.933   3.978   2.721 -0.3799 -0.1876  0.0945
    7MOL      C 4244   2.033   3.787   2.807  0.1385  0.0727 -0.6225
    7MOL      C 4245   1.335   3.898   2.758  0.6753  0.4336  0.5393
    7MOL      C 4246   1.515   3.806   2.531  0.3426 -0.6032  0.0465
    7MOL      O 4247   2.045   3.718   2.938  0.3566 -0.2075 -0.0947
    7MOL      F 4248   2.008   3.703   2.698 -0.0852 -0.3844  0.2884
    7MOL      F 4249   2.148   3.845   2.775 -0.3703  0.2567 -0.3850
    7MOL      F 4250   1.292   3.940   2.633 -0.2069  0.3001 -0.1862
    7MOL      F 4251   1.311   4.003   2.841 -0.1953 -0.0330 -0.0928
    7MOL      C 4252   1.232   3.786   2.793  0.4504 -0.3251 -0.0162
    7MOL      O 4253   1.587   3.880   2.437  0.5481  0.2685  0.5890
    7MOL      O 4254   1.423   3.735   2.506  0.5680  0.7835 -0.1449
    7MOL      C 4255   2.135   3.607   2.954 -0.7964 -0.1223 -0.4471
    7MOL      F 4256   1.261   3.668   2.732 -0.1065  0.2366 -0.0504
    7MOL      F 4257   1.248   3.760   2.921 -0.1343 -0.1476 -0.1323
    7MOL      O 4258   1.098   3.823   2.752  0.0770 -0.1122 -0.5876
    7MOL      C 4259   1.579   3.834   2.300  0.1033 -0.9252 -0.1261
    7MOL      C 4260   2.117   3.536   3.091  0.1936 -0.7361  0.8755
    7MOL      F 4261   2.264   3.644   2.929  0.4580  0.0076  0.4154
    7MOL      F 4262   2.106   3.520   2.857  0.3746 -0.0196 -0.3115
    7MOL      C 4263   0.983   3.746   2.791  1.0907  0.4935 -0.7610
    7MOL      H 4264   1.486   3.779   2.284 -1.0310  1.0482 -0.3457
    7MOL      H 4265   1.566   3.920   2.233 -1.0236 -0.9979 -0.0042
    7MOL      C 4266   1.707   3.756   2.263  0.0462  0.8075 -0.0974
    7MOL      F 4267   2.189   3.424   3.085 -0.2662  0.1200 -0.0645
    7MOL      F 4268   1.983   3.499   3.115 -0.0617 -0.2810 -0.2223
    7MOL      S 4269   2.176   3.636   3.231  0.1489 -0.3652  0.4553
    7MOL      F 4270   0.876   3.830   2.787 -0.0607 -0.2797  0.4360
    7MOL      F 4271   0.985   3.714   2.923 -0.2734  0.4475  0.1667
    7MOL      C 4272   0.946   3.617   2.704 -0.5359 -0.0775  0.7844
    7MOL      H 4273   1.697   3.727   2.158 -0.9316 -0.4150  0.3159
    7MOL      H 4274   1.796   3.819   2.272  1.1608 -0.8346  0.4809
    7MOL      N 4275   2.157   3.570   3.369  0.3224 -0.4502 -0.2530
    7MOL      O 4276   2.310   3.660   3.198  0.6928  0.0165 -0.5888
    7MOL      O 4277   2.088   3.747   3.225 -0.6214 -0.0715  0.1062
    7MOL      F 4278   1.048   3.528   2.709  0.3774 -0.0008  0.3363
    7MOL      F 4279   0.843   3.552   2.754  0.2658  0.3571  0.1506
    7MOL      S 4280   0.908   3.667   2.537  0.1632  0.5766 -0.1093
    7MOL      S 4281   2.251   3.470   3.438 -0.3794 -0.3458  0.2485
    7MOL      N 4282   0.763   3.711   2.514  0.1776  0.6118  0.7582
    7MOL      O 4283   0.914   3.544   2.467 -0.1776 -0.6284  0.1281
    7MOL      O 4284   1.009   3.757   2.480  0.0426 -0.1257 -0.5091
    7MOL      O 4285   2.347   3.399   3.351 -0.1897  0.4404 -0.4888
    7MOL      O 4286   2.308   3.535   3.554  0.1203  0.1355 -0.3654
    7MOL      C 4287   2.141   3.364   3.536  0.8171  0.0246 -0.1218
    7MOL      S 4288   0.723   3.780   2.382  0.2849 -0.3372 -0.1568
    7MOL      F 4289   2.204   3.257   3.583  0.2308  0.2912  0.2714
    7MOL      F 4290   2.036   3.315   3.462  0.2801 -0.2174  0.0318
    7MOL      F 4291   2.090   3.429   3.645 -0.3440  0.3631 -0.1863
    7MOL      O 4292   0.724   3.690   2.266  0.8076 -0.6522  0.2799
    7MOL      O 4293   0.810   3.893   2.348 -0.6844 -0.3586 -0.1652
    7MOL      C 4294   0.558   3.850   2.384 -0.6683 -0.5857 -0.1040
    7MOL      F 4295   0.457   3.759   2.400  0.1413  0.0307  0.0004
    7MOL      F 4296   0.540   3.942   2.480  0.0785  0.0044 -0.0491
    7MOL      F 4297   0.534   3.921   2.272 -0.2048 -0.2870 -0.0373
    7MOL      O 4298   1.305   4.781   3.357 -0.3519 -0.0501  0.0072
    7MOL      C 4299   1.372   4.718   3.252  0.0775 -0.6566 -0.3357
    7MOL      C 4300   1.393   4.573   3.289 -0.3535  0.3179  0.1639
    7MOL      O 4301   1.418   4.780   3.158  0.6049  0.2989  0.0559
    7MOL      C 4302   1.375   4.467   3.202 -0.6723  0.2042  0.1855
    7MOL      C 4303   1.448   4.557   3.417 -0.3498  0.4461 -0.3740
    7MOL      C 4304   1.404   4.337   3.254 -0.9060  0.5884 -0.6502
    7MOL      C 4305   1.311   4.482   3.062  0.2191  0.0784  0.1323
    7MOL      C 4306   1.472   4.428   3.473  0.1462 -0.7757 -0.0571
    7MOL      H 4307   1.466   4.644   3.480 -1.6227  1.1329 -0.9353
    7MOL      C 4308   1.455   4.313   3.389  0.3353 -0.0349  0.5775
    7MOL      H 4309   1.393   4.256   3.182 -1.0594 -2.0974  2.3016
    7MOL      F 4310   1.219   4.581   3.054 -0.2372 -0.3341  0.0380
    7MOL      F 4311   1.225   4.376   3.040 -0.2953  0.0618 -0.3156
    7MOL      C 4312   1.416   4.471   2.950  0.1203  0.2544  0.2899
    7MOL      C 4313   1.499   4.431   3.627 -0.0561  0.1938  0.1873
    7MOL      C 4314   1.494   4.170   3.429 -0.2210  0.8803 -0.2017
    7MOL      O 4315   1.360   4.498   2.822 -0.8051  0.0756 -0.3450
    7MOL      F 4316   1.518   4.556   2.973 -0.5866  0.0810 -0.0987
    7MOL      F 4317   1.463   4.344   2.955 -0.6190  0.2610  0.1742
    7MOL      F 4318   1.447   4.328   3.696  0.1013 -0.4369  0.3078
    7MOL      F 4319   1.449   4.540   3.695  0.3907 -0.2809  0.4087
    7MOL      C 4320   1.663   4.427   3.661 -0.5055  0.3920  0.5240
    7MOL      O 4321   1.453   4.084   3.337 -0.2398 -0.0812 -0.1922
    7MOL      O 4322   1.558   4.135   3.525 -0.8249  0.2415 -0.5909
    7MOL      C 4323   1.436   4.487   2.703  0.1019  0.0809  0.1875
    7MOL      F 4324   1.723   4.474   3.548  0.2866 -0.6236 -0.0227
    7MOL      F 4325   1.685   4.523   3.754  0.0621 -0.3676  0.6618
    7MOL      O 4326   1.713   4.293   3.695 -0.0375  0.1576  0.1563
    7MOL      C 4327   1.480   3.947   3.351  0.6280  0.0433 -0.5257
    7MOL      C 4328   1.372   4.583   2.592 -0.0994 -0.2672 -0.1334
    7MOL      F 4329   1.430   4.360   2.669  0.2870 -0.5506  0.4065
    7MOL      F 4330   1.573   4.512   2.717 -0.0682 -0.3669  0.0513
    7MOL      C 4331   1.816   4.284   3.794 -0.1017 -0.3367  0.5947
    7MOL      H 4332   1.470   3.904   3.451 -1.5051  0.1611 -0.6585
    7MOL      H 4333   1.415   3.895   3.280  0.9539 -1.0210 -0.0473
    7MOL      C 4334   1.632   3.933   3.302  0.1346  0.0233  0.6543
    7MOL      F 4335   1.247   4.550   2.580 -0.3521 -0.2992 -0.3014
    7MOL      F 4336   1.436   4.565   2.477  0.8584  0.1885 -0.8007
    7MOL      S 4337   1.383   4.761   2.637  0.0572 -0.1968  0.1438
    7MOL      F 4338   1.774   4.320   3.917 -0.4754  0.0394 -0.0228
    7MOL      F 4339   1.914   4.374   3.766  0.3778 -0.0125  0.2396
    7MOL      C 4340   1.870   4.144   3.800 -0.4954  0.2146  0.5863
    7MOL      H 4341   1.708   4.002   3.341 -1.4248  2.8017 -1.0470
    7MOL      H 4342   1.672   3.835   3.332  0.6609 -0.8086 -2.5617
    7MOL      N 4343   1.240   4.826   2.649 -0.0790  0.3341  0.3590
    7MOL      O 4344   1.462   4.763   2.762  0.4719  0.1399  0.1975
    7MOL      O 4345   1.456   4.831   2.532 -0.5534  0.0881  0.1450
    7MOL      F 4346   1.961   4.139   3.894 -0.0647  0.3592 -0.1854
    7MOL      F 4347   1.766   4.058   3.835  0.1795  0.0585  0.3037
    7MOL      S 4348   1.955   4.089   3.641  0.4793 -0.3329  0.3925
    7MOL      S 4349   1.231   4.975   2.677  0.5008 -0.0622 -0.2494
    7MOL      N 4350   2.024   3.952   3.674  0.8232 -0.1652 -0.5722
    7MOL      O 4351   2.064   4.185   3.631  0.3485  0.0003  0.2233
    7MOL      O 4352   1.873   4.101   3.521  0.0533 -0.0617 -0.2021
    7MOL      O 4353   1.337   5.054   2.627  0.0178  0.0568  0.7022
    7MOL      O 4354   1.101   5.027   2.632 -0.1120  0.1247 -0.4022
    7MOL      C 4355   1.222   4.998   2.855 -0.3585 -0.8666  0.1361
    7MOL      S 4356   1.991   3.823   3.598 -0.3483 -0.2039  0.0030
    7MOL      F 4357   1.118   4.934   2.906  0.7585 -0.1092  0.2486
    7MOL      F 4358   1.201   5.127   2.891  0.3956  0.1888 -0.2373
    7MOL      F 4359   1.327   4.945   2.924 -0.6583  0.2394 -0.2308
    7MOL      O 4360   2.098   3.722   3.624  0.3818  0.3061 -0.4076
    7MOL      O 4361   1.947   3.841   3.459 -0.1612 -0.0775  0.2587
    7MOL      C 4362   1.836   3.750   3.677 -0.2467  0.6108 -0.3894
    7MOL      F 4363   1.721   3.822   3.650 -0.4127  0.2650  0.1594
    7MOL      F 4364   1.834   3.621   3.641 -0.4199  0.2197  0.5208
    7MOL      F 4365   1.850   3.749   3.812 -0.3761  0.2837  0.0129
    7MOL      O 4366   1.799   4.976   4.086  0.0276  0.0235  0.2113
    7MOL      C 4367   1.815   5.053   3.982 -0.0637 -0.0533  0.5106
    7MOL      C 4368   1.688   5.059   3.901 -0.4098 -0.0609  0.0196
    7MOL      O 4369   1.920   5.115   3.956 -0.2986  0.5122  0.3015
    7MOL      C 4370   1.679   5.041   3.756 -0.1923 -0.1667  0.5718
    7MOL      C 4371   1.560   5.082   3.970  0.2978  0.4154  0.0112
    7MOL      C 4372   1.550   5.053   3.696  0.2301 -0.3112 -0.1530
    7MOL      C 4373   1.800   5.004   3.661 -0.2542  0.2043  0.3828
    7MOL      C 4374   1.433   5.087   3.911  0.6013 -0.2142 -0.4583
    7MOL      H 4375   1.557   5.092   4.078  2.2574 -0.2081  0.1472
    7MOL      C 4376   1.431   5.065   3.766  0.4565 -0.4905  1.0253
    7MOL      H 4377   1.546   5.044   3.588  0.5498  0.3909 -0.2235
    7MOL      F 4378   1.915   5.067   3.694  0.3337  0.6502  0.1527
    7MOL      F 4379   1.790   5.044   3.528 -0.0986 -0.7703 -0.6485
    7MOL      C 4380   1.828   4.854   3.668  0.6085  0.3408  0.0185
    7MOL      C 4381   1.307   5.118   3.990 -0.4188  0.7853 -0.6292
    7MOL      C 4382   1.308   5.077   3.684 -0.0920 -0.3478  0.7975
    7MOL      O 4383   1.963   4.826   3.611 -0.0333  0.6288  0.2950
    7MOL      F 4384   1.812   4.817   3.795  0.4217 -0.4161 -0.0512
    7MOL      F 4385   1.733   4.789   3.594  0.0423 -0.0645 -0.1578
    7MOL      F 4386   1.254   5.233   3.938  0.5415  0.2486  0.4288
    7MOL      F 4387   1.345   5.159   4.115 -0.0286 -0.0374  0.2586
    7MOL      C 4388   1.201   5.002   3.992 -0.1969 -0.3771 -0.6127
    7MOL      O 4389   1.290   4.966   3.604  0.3210  0.2401  0.2348
    7MOL      O 4390   1.252   5.185   3.672 -0.2081 -0.6374  0.1045
    7MOL      C 4391   2.084   4.811   3.687 -0.2720 -0.0362  0.0409
    7MOL      F 4392   1.261   4.877   4.006 -0.5410  0.3482 -0.3949
    7MOL      F 4393   1.113   5.020   4.093  0.1865  0.3600 -0.4746
    7MOL      O 4394   1.127   4.993   3.870 -0.1815 -0.3852 -0.2396
    7MOL      C 4395   1.201   4.965   3.486 -0.6539  0.0389 -0.4025
    7MOL      C 4396   2.114   4.662   3.696  0.5636  0.0991 -0.0573
    7MOL      F 4397   2.076   4.870   3.812 -0.0067 -0.4468  0.2200
    7MOL      F 4398   2.179   4.884   3.616 -0.0329 -0.0935 -0.1397
    7MOL      C 4399   1.006   4.922   3.866 -0.2112 -0.3339  0.9346
    7MOL      H 4400   1.100   4.925   3.502 -1.0526  0.6454 -1.3694
    7MOL      H 4401   1.169   5.067   3.461 -0.6014  0.4595  1.2048
    7MOL      C 4402   1.266   4.922   3.355  0.1074 -0.6255 -0.5935
    7MOL      F 4403   2.079   4.592   3.587  0.4651 -0.4925 -0.3559
    7MOL      F 4404   2.047   4.610   3.797  0.5796  0.4587 -0.1213
    7MOL      S 4405   2.289   4.641   3.716 -0.0419  0.4574  0.0905
    7MOL      F 4406   0.993   4.811   3.945  0.3818 -1.0584  0.6658
    7MOL      F 4407   1.007   4.873   3.738  0.1050  0.2613 -0.2402
    7MOL      C 4408   0.882   5.009   3.872  0.4730  0.1592  0.5976
    7MOL      H 4409   1.204   4.952   3.269  1.0233  2.7418 -0.1574
    7MOL      H 4410   1.357   4.982   3.351  1.0446 -2.0207 -0.3508
    7MOL      N 4411   2.327   4.504   3.774 -0.3940  0.1994 -1.1862
    7MOL      O 4412   2.351   4.678   3.586 -0.0583  0.7790 -0.3121
    7MOL      O 4413   2.311   4.737   3.818  0.4022 -0.4564 -0.3411
    7MOL      F 4414   0.779   4.934   3.828 -0.1506 -0.1003 -0.0630
    7MOL      F 4415   0.852   5.031   4.000  0.1351  0.0040 -0.8764
    7MOL      S 4416   0.895   5.159   3.776 -0.0021 -0.2330 -0.4474
    7MOL      S 4417   2.348   4.388   3.680 -0.0663  0.5316  0.0336
    7MOL      N 4418   0.985   5.263   3.848 -0.1005  0.7120  0.4516
    7MOL      O 4419   0.758   5.208   3.770  0.1162  0.3370 -0.8667
    7MOL      O 4420   0.931   5.128   3.643 -0.1189  0.1911 -0.1477
    7MOL      O 4421   2.332   4.254   3.742 -0.1977  0.0918 -0.2381
    7MOL      O 4422   2.278   4.393   3.552  0.1279  0.8319 -0.0241
    7MOL      C 4423   2.518   4.378   3.620 -0.1469  0.0071  1.1711
    7MOL      S 4424   1.004   5.396   3.777 -0.0570 -0.2427 -0.0802
    7MOL      F 4425   2.557   4.504   3.610 -0.7932 -0.3777 -0.2779
    7MOL      F 4426   2.537   4.323   3.498 -0.4031 -0.8622  0.5404
    7MOL      F 4427   2.605   4.318   3.702 -0.0645 -0.9403  0.1438
    7MOL      O 4428   0.925   5.428   3.658 -0.0356 -0.5610 -0.4487
    7MOL      O 4429   1.144   5.440   3.755 -0.2683 -0.2324  0.5855
    7MOL      C 4430   0.966   0.082   3.902 -0.3850 -0.0931  0.2389
    7MOL      F 4431   1.048   0.075   4.010 -0.4011  0.0464 -0.0842
    7MOL      F 4432   0.971   0.210   3.851 -0.1938  0.3596  0.4027
    7MOL      F 4433   0.852   0.056   3.959  0.1285  0.3831 -0.1571
    7MOL      O 4434   1.979   4.307   4.672 -0.1319  0.3888 -0.1423
    7MOL      C 4435   2.103   4.365   4.676  0.4109 -0.0066  0.2499
    7MOL      C 4436   2.125   4.445   4.557  0.0052 -0.0285 -0.8114
    7MOL      O 4437   2.182   4.350   4.769  0.1300 -0.1500 -0.1119
    7MOL      C 4438   2.136   4.591   4.552 -0.1908  0.0294 -0.2914
    7MOL      C 4439   2.141   4.383   4.437 -0.3505  0.0055  0.0680
    7MOL      C 4440   2.162   4.652   4.433 -0.9782 -0.9404  0.0628
    7MOL      C 4441   2.113   4.678   4.672  0.6655  0.9773  0.3457
    7MOL      C 4442   2.146   4.438   4.309  0.2432  0.4329  0.7391
    7MOL      H 4443   2.134   4.275   4.444 -1.1760  0.1065  0.8574
    7MOL      C 4444   2.162   4.583   4.309  0.9029  0.4945 -0.2968
    7MOL      H 4445   2.157   4.760   4.441  1.7034 -0.7628 -0.1730
    7MOL      F 4446   2.010   4.637   4.751  0.7806  0.0794 -0.4564
    7MOL      F 4447   2.066   4.801   4.637 -0.0798  0.1932 -0.0136
    7MOL      C 4448   2.237   4.697   4.758  0.0721  0.2792  0.2076
    7MOL      C 4449   2.133   4.348   4.184 -0.3957  0.1059  0.4094
    7MOL      C 4450   2.157   4.672   4.187  0.2532 -0.6228 -0.4406
    7MOL      O 4451   2.352   4.709   4.678  1.0296  0.3948  0.8347
    7MOL      F 4452   2.224   4.817   4.822  0.8451 -0.3767 -0.5582
    7MOL      F 4453   2.256   4.599   4.846  0.2531  0.3994 -0.0554
    7MOL      F 4454   2.095   4.413   4.080 -0.3262 -0.4333 -0.5274
    7MOL      F 4455   2.036   4.253   4.197 -0.3905  0.6100  0.0934
    7MOL      C 4456   2.270   4.278   4.159  0.7112  0.3250 -0.3210
    7MOL      O 4457   2.063   4.776   4.214  0.1106  0.3229  0.9007
    7MOL      O 4458   2.214   4.662   4.086 -0.0946 -0.1234  0.0383
    7MOL      C 4459   2.492   4.723   4.732 -0.6344  0.4620  0.2039
    7MOL      F 4460   2.285   4.180   4.252 -0.1982 -0.4840  0.5314
    7MOL      F 4461   2.269   4.224   4.040 -0.1388  0.0479  0.1752
    7MOL      O 4462   2.376   4.376   4.164  0.3016 -0.3879 -0.3242
    7MOL      C 4463   2.020   4.882   4.121  0.5571  0.0244  0.3129
    7MOL      C 4464   2.607   4.728   4.623 -0.0393  0.1145  0.4053
    7MOL      F 4465   2.520   4.623   4.822 -0.0923  0.2730  0.2963
    7MOL      F 4466   2.505   4.837   4.805 -0.4108 -0.7621 -0.1417
    7MOL      C 4467   2.506   4.333   4.209  0.2053 -0.0235  0.3517
    7MOL      H 4468   2.099   4.950   4.087  0.5733 -0.9248 -1.6289
    7MOL      H 4469   1.988   4.835   4.027  0.8089 -0.4574  0.4670
    7MOL      C 4470   1.903   4.958   4.182 -0.2635  0.2986  0.0676
    7MOL      F 4471   2.607   4.606   4.560 -0.2896 -0.0233  0.3381
    7MOL      F 4472   2.731   4.738   4.683 -0.6145 -0.0461  0.3833
    7MOL      S 4473   2.581   4.859   4.500 -0.2982 -0.1484  0.8819
    7MOL      F 4474   2.551   4.222   4.150  0.7211  0.1058  0.4173
    7MOL      F 4475   2.516   4.304   4.340  0.2076 -0.1826 -0.0218
    7MOL      C 4476   2.610   4.445   4.177 -0.5817 -0.1148 -0.1808
    7MOL      H 4477   1.873   4.895   4.267  0.0681 -1.1338 -0.8534
    7MOL      H 4478   1.934   5.053   4.228  0.0138  0.8932 -1.3147
    7MOL      N 4479   2.460   4.826   4.406  0.0605  0.4252  0.2461
    7MOL      O 4480   2.551   4.982   4.564  0.3050  0.3727 -0.1844
    7MOL      O 4481   2.706   4.877   4.428 -0.4488  0.5640 -0.7627
    7MOL      F 4482   2.604   4.548   4.269  0.0586 -0.0281 -0.0759
    7MOL      F 4483   2.731   4.387   4.206 -0.0878 -0.4074  0.9193
    7MOL      S 4484   2.600   4.507   4.007 -0.0874  0.1769 -0.0270
    7MOL      S 4485   2.436   4.940   4.306 -0.0887  0.2812 -0.7029
    7MOL      N 4486   2.741   4.549   3.968 -0.1892 -0.3798 -0.0931
    7MOL      O 4487   2.505   4.615   4.023  0.5342  0.0366  0.2079
    7MOL      O 4488   2.552   4.389   3.942  0.5681 -0.2380  0.6447
    7MOL      O 4489   2.553   5.026   4.278  0.4680  0.2129  0.2974
    7MOL      O 4490   2.370   4.879   4.189 -0.1304 -0.0552  0.1870
    7MOL      C 4491   2.310   5.059   4.359  0.7296  0.8753 -0.1688
    7MOL      S 4492   2.833   4.444   3.901 -0.6726 -0.3113 -0.1332
    7MOL      F 4493   2.287   5.156   4.274 -0.4105 -0.3545 -0.2400
    7MOL      F 4494   2.325   5.112   4.477  0.1239 -0.1178  0.4850
    7MOL      F 4495   2.194   4.990   4.369 -0.0449  0.0357 -0.4149
    7MOL      O 4496   2.858   4.480   3.760  0.2463  0.1997 -0.5247
    7MOL      O 4497   2.802   4.299   3.926 -0.2380  0.4734  0.4074
    7MOL      C 4498   3.001   4.462   3.973  0.1781  0.8920 -0.0670
    7MOL      F 4499   3.001   4.427   4.102 -0.4255  0.0411 -0.3213
    7MOL      F 4500   3.106   4.397   3.904 -0.1674  0.7881 -0.3177
    7MOL      F 4501   3.047   4.588   3.971 -0.1092  0.0055  0.2435
    7MOL      O 4502   1.468   3.923   4.014 -0.2448  0.6139 -0.1438
    7MOL      C 4503   1.461   3.874   4.142 -0.0909 -0.9191 -0.2348
    7MOL      C 4504   1.578   3.892   4.223 -0.0340 -1.0853 -0.0236
    7MOL      O 4505   1.363   3.817   4.178 -0.3672  0.2293  0.0914
    7MOL      C 4506   1.615   4.016   4.286 -0.8871  0.2830  0.3863
    7MOL      C 4507   1.658   3.779   4.241  0.4369 -0.5796 -0.1701
    7MOL      C 4508   1.726   4.019   4.370 -0.1360 -0.0995  0.4319
    7MOL      C 4509   1.532   4.150   4.269 -0.4004 -0.6530 -0.7229
    7MOL      C 4510   1.764   3.780   4.334  0.2582 -0.4567  0.5055
    7MOL      H 4511   1.622   3.686   4.199 -0.7741 -0.2969  0.1973
    7MOL      C 4512   1.802   3.906   4.394  0.1607  0.1918  0.3359
    7MOL      H 4513   1.753   4.116   4.409 -2.6615  1.0757 -0.6107
    7MOL      F 4514   1.438   4.145   4.168  0.0923 -0.2868 -0.4013
    7MOL      F 4515   1.613   4.258   4.259  0.6608  0.4462  0.2480
    7MOL      C 4516   1.454   4.171   4.404  0.2965 -0.1712  0.1005
    7MOL      C 4517   1.826   3.647   4.358  0.1676 -0.4003  0.6613
    7MOL      C 4518   1.924   3.928   4.479  0.0750 -0.3201 -0.1205
    7MOL      O 4519   1.373   4.055   4.421  0.2069 -0.2870  0.0836
    7MOL      F 4520   1.540   4.189   4.501 -0.2990 -0.2763  0.7805
    7MOL      F 4521   1.377   4.282   4.395 -0.4448  0.6204 -0.4667
    7MOL      F 4522   1.726   3.553   4.352 -0.1335  0.3421  0.1221
    7MOL      F 4523   1.886   3.635   4.480  0.1905  0.3041  0.2221
    7MOL      C 4524   1.933   3.607   4.247 -0.1822  0.0351 -0.0968
    7MOL      O 4525   1.904   4.009   4.584  0.2237 -0.5112  0.6092
    7MOL      O 4526   2.030   3.876   4.450  0.3909 -0.6154 -0.5893
    7MOL      C 4527   1.301   4.033   4.547 -0.6402 -0.1412 -0.3615
    7MOL      F 4528   2.015   3.511   4.298  0.5744  0.1740 -0.0882
    7MOL      F 4529   1.880   3.563   4.129  0.2897  0.0823  0.0963
    7MOL      O 4530   2.013   3.722   4.224 -0.3503  0.1294 -0.2824
    7MOL      C 4531   2.011   4.062   4.662  0.1430 -1.3406 -0.2025
    7MOL      C 4532   1.188   3.930   4.532 -0.3284  0.4383 -0.2600
    7MOL      F 4533   1.254   4.146   4.608  0.3598  0.2247  0.0368
    7MOL      F 4534   1.394   3.983   4.625 -0.6073 -0.2916 -0.2721
    7MOL      C 4535   2.132   3.713   4.148  0.3501  0.7219 -0.5817
    7MOL      H 4536   2.054   3.992   4.734 -1.0497  0.1194  1.9585
    7MOL      H 4537   2.083   4.102   4.589  0.0363 -0.4466  0.1708
    7MOL      C 4538   1.951   4.184   4.740 -0.4559 -0.6680  0.6727
    7MOL      F 4539   1.127   3.897   4.648 -0.5548  0.0031  0.4557
    7MOL      F 4540   1.256   3.815   4.488 -0.2635 -0.4497  0.0578
    7MOL      S 4541   1.068   3.988   4.405 -0.0924 -0.5194  0.1827
    7MOL      F 4542   2.137   3.609   4.060  0.2835 -0.0236  0.2260
    7MOL      F 4543   2.235   3.693   4.230  0.0745  0.2048 -0.3972
    7MOL      C 4544   2.148   3.851   4.069  0.0104 -0.1058  0.5158
    7MOL      H 4545   1.845   4.160   4.756  0.0294 -2.9877  0.5911
    7MOL      H 4546   1.987   4.175   4.844 -1.8694 -2.1563  1.0569
    7MOL      N 4547   0.948   3.901   4.431  0.4849  0.1928 -0.3626
    7MOL      O 4548   1.048   4.128   4.438  0.1398  0.1206 -0.2601
    7MOL      O 4549   1.133   3.963   4.275 -0.6674  0.0790  0.4556
    7MOL      F 4550   2.032   3.870   4.004 -0.0588  0.6129  0.2428
    7MOL      F 4551   2.157   3.942   4.171 -0.0387 -0.0504  0.1001
    7MOL      S 4552   2.291   3.862   3.952 -0.0991 -0.3725  0.0784
    7MOL      S 4553   0.923   3.766   4.361  0.4361 -0.3387  0.3913
    7MOL      N 4554   2.433   3.854   4.020 -0.0318  0.7546  0.5514
    7MOL      O 4555   2.282   3.980   3.866 -0.4771 -0.4748  0.5338
    7MOL      O 4556   2.273   3.753   3.862  0.3793  0.0685 -0.3458
    7MOL      O 4557   0.793   3.772   4.294  0.1521  0.2667  0.2837
    7MOL      O 4558   1.033   3.712   4.277 -0.3138  0.3909 -0.2476
    7MOL      C 4559   0.885   3.635   4.483  0.2630 -0.0440  0.7128
    7MOL      S 4560   2.557   3.875   3.934  0.2238  0.4995 -0.3558
    7MOL      F 4561   0.797   3.682   4.572 -0.0107  0.0401 -0.2854
    7MOL      F 4562   0.994   3.596   4.562 -0.1622 -0.2637 -0.2473
    7MOL      F 4563   0.841   3.529   4.428  0.1301  0.1422  0.0518
    7MOL      O 4564   2.585   4.024   3.923 -0.1339  0.1334 -0.5538
    7MOL      O 4565   2.550   3.807   3.806  0.5881  0.7438 -0.5995
    7MOL      C 4566   2.696   3.807   4.044 -0.2911 -0.7154  0.2216
    7MOL      F 4567   2.695   3.673   4.058  0.3096  0.8302 -0.2075
    7MOL      F 4568   2.819   3.839   3.996  0.0572  0.0278  0.2408
    7MOL      F 4569   2.698   3.847   4.170 -0.3678 -0.3407 -0.1560
    7MOL      O 4570   0.888   4.389   3.255  0.2709  0.1848 -0.0027
    7MOL      C 4571   1.006   4.420   3.315  0.8695 -0.0319 -0.0441
    7MOL      C 4572   1.053   4.318   3.414 -0.6182 -0.7288  0.0408
    7MOL      O 4573   1.078   4.516   3.293  0.0541 -0.3191  0.0022
    7MOL      C 4574   1.064   4.343   3.555  0.5551 -0.7694 -0.3036
    7MOL      C 4575   1.066   4.181   3.373  0.5595  0.2522 -0.8589
    7MOL      C 4576   1.114   4.238   3.633 -0.4167  0.2361  0.3878
    7MOL      C 4577   1.036   4.481   3.622  0.1028 -0.2456  0.6748
    7MOL      C 4578   1.086   4.073   3.459  0.1155  0.7157 -0.6746
    7MOL      H 4579   1.038   4.163   3.270 -3.0920 -0.0571  0.1459
    7MOL      C 4580   1.134   4.105   3.591 -0.0937 -0.1712  0.2199
    7MOL      H 4581   1.149   4.261   3.734  0.6740  2.5144 -0.4804
    7MOL      F 4582   1.130   4.575   3.578  0.2144 -0.0090 -0.3155
    7MOL      F 4583   1.061   4.481   3.758  0.4897 -0.2936 -0.2933
    7MOL      C 4584   0.895   4.553   3.598  0.3304 -0.3579  0.2939
    7MOL      C 4585   1.101   3.926   3.400  0.4919  0.5362 -0.5361
    7MOL      C 4586   1.186   4.002   3.683 -0.6270 -0.1108  0.5645
    7MOL      O 4587   0.805   4.449   3.609 -0.0863  0.4290 -0.0621
    7MOL      F 4588   0.882   4.647   3.694  0.1372 -0.1266  0.3712
    7MOL      F 4589   0.901   4.628   3.485  0.4588 -0.5317  0.1290
    7MOL      F 4590   1.209   3.860   3.447  0.1770  0.2593 -0.1566
    7MOL      F 4591   1.124   3.937   3.268 -0.2507  0.5472 -0.0398
    7MOL      C 4592   0.970   3.840   3.420  0.1498  0.5270 -0.1986
    7MOL      O 4593   1.318   4.031   3.717 -0.2198  0.3666 -0.2874
    7MOL      O 4594   1.137   3.894   3.712  0.0443  0.1522 -0.2243
    7MOL      C 4595   0.668   4.457   3.553  0.3031  0.5447  0.0788
    7MOL      F 4596   0.881   3.889   3.322 -0.8981  0.2701 -0.4091
    7MOL      F 4597   0.997   3.708   3.402 -0.5208 -0.3381 -0.3357
    7MOL      O 4598   0.913   3.855   3.553 -0.5078  0.0823 -0.2513
    7MOL      C 4599   1.407   3.926   3.768 -1.2884 -0.2054 -0.2401
    7MOL      C 4600   0.583   4.334   3.607  0.4117  0.2820  0.0903
    7MOL      F 4601   0.675   4.456   3.413 -0.1655  0.5484  0.0502
    7MOL      F 4602   0.611   4.576   3.587  0.1875  0.1134 -0.1967
    7MOL      C 4603   0.828   3.751   3.607  0.1323 -0.4632 -0.2215
    7MOL      H 4604   1.416   3.849   3.691  1.4562 -0.5417  0.3827
    7MOL      H 4605   1.510   3.963   3.767 -0.9116 -1.2362  0.3682
    7MOL      C 4606   1.367   3.885   3.914 -0.4230  0.8822  0.8482
    7MOL      F 4607   0.666   4.221   3.607 -0.1865 -0.1120 -0.7217
    7MOL      F 4608   0.480   4.301   3.519 -0.4527 -0.5366  0.1811
    7MOL      S 4609   0.511   4.362   3.765 -0.4401  0.1357  0.2005
    7MOL      F 4610   0.900   3.669   3.685 -0.0240  0.0266 -0.1226
    7MOL      F 4611   0.768   3.669   3.510 -0.2761  0.3238 -0.1203
    7MOL      C 4612   0.710   3.823   3.673 -0.0056  0.1469 -0.1505
    7MOL      H 4613   1.275   3.941   3.935 -0.3408  1.4191 -0.1802
    7MOL      H 4614   1.349   3.777   3.913 -1.2491  1.0126 -1.1791
    7MOL      N 4615   0.602   4.441   3.857  0.1637 -0.4834  0.2942
    7MOL      O 4616   0.403   4.448   3.730 -0.4255  0.0043  0.1205
    7MOL      O 4617   0.451   4.242   3.824  0.6109  0.1056 -0.5211
    7MOL      F 4618   0.674   3.929   3.599  0.0148  0.3510 -0.0724
    7MOL      F 4619   0.606   3.738   3.678 -0.0489 -0.3142  0.3972
    7MOL      S 4620   0.732   3.893   3.851  0.0651  0.2247  0.0789
    7MOL      S 4621   0.604   4.395   4.007  0.0861 -0.6691  0.1776
    7MOL      N 4622   0.861   3.967   3.855 -0.0824 -0.2961  0.2093
    7MOL      O 4623   0.716   3.784   3.957  0.0541  0.0621  0.5558
    7MOL      O 4624   0.626   3.992   3.853  0.0534  0.0437 -0.0247
    7MOL      O 4625   0.477   4.439   4.064 -0.0621 -0.2161 -0.0643
    7MOL      O 4626   0.633   4.251   4.026  0.5763 -0.1185  0.1212
    7MOL      C 4627   0.742   4.486   4.094 -0.2781 -0.7599 -0.5193
    7MOL      S 4628   0.929   3.980   3.994 -0.1100 -0.0993 -0.4810
    7MOL      F 4629   0.743   4.448   4.222 -0.4097 -0.1194 -0.4039
    7MOL      F 4630   0.713   4.619   4.094  0.3479 -0.2739 -0.6192
    7MOL      F 4631   0.858   4.459   4.039 -0.0743  0.4914  0.0509
    7MOL      O 4632   1.045   3.889   4.013 -0.3601  0.2358 -0.2567
    7MOL      O 4633   0.829   3.979   4.101 -0.0860 -0.5720  0.0659
    7MOL      C 4634   1.004   4.149   4.000 -0.7104 -0.4624  0.0621
    7MOL      F 4635   1.001   4.212   4.117  0.7866 -0.0408 -0.7477
    7MOL      F 4636   1.144   4.144   3.970  0.1854 -0.2586  0.1617
    7MOL      F 4637   0.959   4.234   3.905  0.4783 -0.2054 -0.3518
    7MOL      O 4638   0.622   5.028   2.419 -0.1439 -0.1869  0.6440
    7MOL      C 4639   0.727   5.044   2.501 -0.2541  0.5276  0.2690
    7MOL      C 4640   0.715   4.942   2.610 -0.3432 -0.0902 -0.2663
    7MOL      O 4641   0.819   5.125   2.485  0.0144  0.0890 -0.2175
    7MOL      C 4642   0.627   4.963   2.722  0.0007 -0.2278  0.1658
    7MOL      C 4643   0.781   4.820   2.595 -0.5569 -0.1152  0.1629
    7MOL      C 4644   0.632   4.876   2.829 -0.2089  0.3002 -0.6662
    7MOL      C 4645   0.536   5.091   2.733 -1.3343  0.2811 -0.1301
    7MOL      C 4646   0.780   4.722   2.695  0.4419 -0.7779  0.3677
    7MOL      H 4647   0.844   4.805   2.507 -0.9388 -1.5471  0.1179
    7MOL      C 4648   0.709   4.753   2.816 -0.1908 -0.5484 -0.7468
    7MOL      H 4649   0.575   4.895   2.919 -1.2787 -2.1591 -0.7908
    7MOL      F 4650   0.418   5.053   2.781  0.1908  0.2706  0.4364
    7MOL      F 4651   0.496   5.146   2.616 -0.1708  0.6411  0.1132
    7MOL      C 4652   0.591   5.202   2.835  0.0354  0.6092  0.6940
    7MOL      C 4653   0.862   4.597   2.659 -0.5609 -0.3069  0.6036
    7MOL      C 4654   0.704   4.650   2.928 -0.8202  0.3030 -0.1227
    7MOL      O 4655   0.688   5.277   2.766 -0.1049  0.3797  0.3451
    7MOL      F 4656   0.488   5.278   2.881 -0.5735  0.2083  0.1083
    7MOL      F 4657   0.639   5.137   2.940  0.6500 -0.0455 -0.2233
    7MOL      F 4658   0.897   4.527   2.771 -0.1709 -0.3138 -0.2505
    7MOL      F 4659   0.989   4.627   2.620 -0.0166 -0.0314 -0.1547
    7MOL      C 4660   0.796   4.493   2.572  0.4127  0.5141 -0.0565
    7MOL      O 4661   0.789   4.669   3.033 -0.3597  0.1989  0.3515
    7MOL      O 4662   0.623   4.560   2.927 -0.1488 -0.2706 -0.4759
    7MOL      C 4663   0.712   5.410   2.821 -0.5067 -0.2415 -0.2184
    7MOL      F 4664   0.789   4.554   2.442  0.0379 -0.1662  0.3689
    7MOL      F 4665   0.882   4.393   2.567  0.0310  0.3711 -0.1623
    7MOL      O 4666   0.668   4.465   2.641  0.8801 -0.4721  0.5649
    7MOL      C 4667   0.787   4.583   3.152 -0.1160 -0.1299  0.5346
    7MOL      C 4668   0.846   0.019   2.771  0.0977  0.2236 -0.0411
    7MOL      F 4669   0.715   5.408   2.959 -0.3358 -0.5970 -0.0198
    7MOL      F 4670   0.613   0.052   2.793 -0.0151  0.3144 -0.3218
    7MOL      C 4671   0.555   4.406   2.567  1.1934  0.0293  0.1307
    7MOL      H 4672   0.850   4.640   3.222 -1.2735  1.9555 -0.0947
    7MOL      H 4673   0.684   4.579   3.190 -0.2961  1.1055  0.1869
    7MOL      C 4674   0.855   4.444   3.129  0.5123  0.2494  0.0231
    7MOL      F 4675   0.883   0.130   2.841 -0.4748  0.0532  0.2058
    7MOL      F 4676   0.840   0.048   2.637 -0.0989 -0.4186 -0.1791
    7MOL      S 4677   0.978   5.344   2.795  0.0777 -0.1891 -0.6443
    7MOL      F 4678   0.552   4.436   2.433 -0.2721  0.2919  0.0857
    7MOL      F 4679   0.438   4.463   2.610 -0.2326  0.3169 -0.4407
    7MOL      C 4680   0.552   4.255   2.597  1.0037 -0.3610  0.3114
    7MOL      H 4681   0.780   4.377   3.085 -0.6909  0.3455  1.8690
    7MOL      H 4682   0.947   4.445   3.069  2.1366  1.4508  2.4228
    7MOL      N 4683   1.102   5.430   2.754 -0.1435  0.1317 -0.8387
    7MOL      O 4684   0.967   5.300   2.927  0.3516  0.2552 -1.0031
    7MOL      O 4685   0.947   5.248   2.690 -0.0097  0.1402  0.3700
    7MOL      F 4686   0.439   4.209   2.540  0.1308 -0.5134  0.3028
    7MOL      F 4687   0.660   4.203   2.535 -0.0013 -0.5690 -0.6852
    7MOL      S 4688   0.544   4.209   2.773 -0.0599 -0.1399 -0.4161
    7MOL      S 4689   1.160   5.431   2.615 -0.0935 -0.1585 -0.0706
    7MOL      N 4690   0.552   4.058   2.781  0.4255 -0.4606  0.1238
    7MOL      O 4691   0.418   4.263   2.828  0.6363 -0.2842 -0.1289
    7MOL      O 4692   0.664   4.275   2.830  0.1918 -0.2602  0.5379
    7MOL      O 4693   1.140   5.307   2.539  0.1992  0.1526 -0.2324
    7MOL      O 4694   1.093   0.095   2.550 -0.0399  0.6596  0.2673
    7MOL      C 4695   1.334   0.018   2.607 -0.1527  0.5624 -0.2204
    7MOL      S 4696   0.426   3.976   2.814 -0.1855 -0.0824  0.1797
    7MOL      F 4697   1.394   5.417   2.721 -0.0097  0.1164  0.2923
    7MOL      F 4698   1.351   0.152   2.609  0.2512  0.0007  0.4403
    7MOL      F 4699   1.399   5.410   2.500  0.2027 -0.3988 -0.2291
    7MOL      O 4700   0.315   3.986   2.716  0.0865 -0.1320 -0.0885
    7MOL      O 4701   0.378   4.013   2.943 -0.2679 -0.2772 -0.0496
    7MOL      C 4702   0.459   3.785   2.810 -0.0981 -0.4412  0.0112
    7MOL      F 4703   0.343   3.731   2.835  0.0470  0.0121  0.0165
    7MOL      F 4704   0.493   3.739   2.686  0.5160  0.3412  0.0821
    7MOL      F 4705   0.556   3.753   2.892  0.0282 -0.1456  0.1541
    7MOL      H 4706   0.950   0.371   2.029  1.2576 -1.1076  1.3595
    7MOL      O 4707   1.027   0.391   1.974 -0.0632  0.2690 -0.0163
    7MOL      C 4708   1.041   0.288   1.884  0.3251 -0.1867  0.2154
    7MOL      C 4709   1.002   0.153   1.938 -0.2427  0.2070  0.2316
    7MOL      O 4710   1.087   0.303   1.773 -0.1031  0.0165 -0.3670
    7MOL      C 4711   1.090   0.069   2.019  0.7158  0.3945  0.9907
    7MOL      C 4712   0.876   0.088   1.894 -0.1295 -0.0729  0.4980
    7MOL      C 4713   1.042   5.389   2.071  0.2452 -0.0348 -0.9273
    7MOL      C 4714   1.240   0.100   2.056 -0.0004 -1.0290  0.6070
    7MOL      C 4715   0.843   5.405   1.928  0.1734  0.2304 -0.1987
    7MOL      H 4716   0.815   0.143   1.823  1.8816 -1.8662 -2.7525
    7MOL      C 4717   0.918   5.333   2.023  0.1210 -0.1706 -0.2207
    7MOL      H 4718   1.111   5.336   2.135 -0.1911  1.8315  1.1635
    7MOL      F 4719   1.306   0.183   1.965 -0.2739 -0.1881  0.1191
    7MOL      F 4720   1.315   5.440   2.050  0.0141 -0.3512 -0.8696
    7MOL      C 4721   1.266   0.166   2.195  0.5999  0.2117  0.0424
    7MOL      C 4722   0.703   5.358   1.887 -0.1691 -0.8049 -0.1816
    7MOL      C 4723   0.881   5.196   2.065  0.3451  0.9441  0.0947
    7MOL      O 4724   1.208   0.294   2.203  0.0010 -0.1471  0.4155
    7MOL      F 4725   1.213   0.086   2.295 -0.2231 -0.4727  0.2386
    7MOL      F 4726   1.403   0.165   2.219  0.6000 -0.5829  0.0806
    7MOL      F 4727   0.703   5.225   1.864 -0.2124 -0.6786 -0.1882
    7MOL      F 4728   0.673   5.397   1.761  0.0865  0.0192  0.3969
    7MOL      C 4729   0.589   5.399   1.994 -0.7360  0.6589  0.3768
    7MOL      O 4730   0.771   5.190   2.136  0.4054 -0.4128 -0.1588
    7MOL      O 4731   0.954   5.098   2.053  0.4017  0.0469  0.1059
    7MOL      C 4732   1.268   0.395   2.293 -0.6856 -0.7842  0.0404
    7MOL      F 4733   0.504   0.043   1.945 -0.1687  0.2724  0.3576
    7MOL      F 4734   0.511   5.298   2.025  0.1593  0.2018 -0.1929
    7MOL      O 4735   0.650   0.000   2.117 -0.0236  0.0714 -0.0324
    7MOL      C 4736   0.730   5.070   2.197 -0.1098  0.3390  0.0724
    7MOL      C 4737   1.160   0.501   2.340  0.0757 -0.0647  0.8105
    7MOL      F 4738   1.367   0.462   2.224 -0.0087  0.3554 -0.3277
    7MOL      F 4739   1.323   0.342   2.401 -0.2946  0.0349 -0.7091
    7MOL      C 4740   0.570   0.053   2.229  0.5419 -0.1938  0.0912
    7MOL      H 4741   0.700   4.994   2.124  1.1785  1.5416 -1.7354
    7MOL      H 4742   0.815   5.034   2.257  0.6421  3.0340  0.6884
    7MOL      C 4743   0.609   5.110   2.294 -0.0518 -0.1630 -0.4471
    7MOL      F 4744   1.045   0.492   2.265 -0.6456  0.7267 -0.6342
    7MOL      F 4745   1.201   0.630   2.316 -0.0181 -0.1055  0.4037
    7MOL      S 4746   1.115   0.490   2.525  0.0195 -0.4402  0.4656
    7MOL      F 4747   0.482   5.407   2.278  0.1588 -0.4524 -0.0896
    7MOL      F 4748   0.485   0.156   2.196  0.3672  0.0282 -0.0033
    7MOL      C 4749   0.665   0.105   2.340  0.0195 -0.4633  1.0183
    7MOL      H 4750   0.600   5.217   2.319 -0.9807 -0.0974 -1.0394
    7MOL      H 4751   0.513   5.090   2.245 -1.0789  0.7110  1.1424
    7MOL      N 4752   0.997   0.581   2.549  0.2307 -0.0380 -0.0652
    7MOL      O 4753   1.103   0.353   2.557  0.2873 -0.2681  0.0523
    7MOL      O 4754   1.231   0.562   2.573 -0.5959 -0.3203  0.1350
    7MOL      F 4755   0.591   0.138   2.454 -0.3161 -0.0796 -0.1186
    7MOL      F 4756   0.751   0.002   2.368 -0.1253  0.6718  0.3672
    7MOL      S 4757   0.758   0.245   2.279  0.0220 -0.0794  0.4057
    7MOL      S 4758   0.867   0.519   2.612  0.0000  0.0606 -0.1741
    7MOL      N 4759   0.667   0.372   2.311 -0.2368  0.8019 -0.5634
    7MOL      O 4760   0.812   0.229   2.143  0.0882  0.5614 -0.0101
    7MOL      O 4761   0.860   0.248   2.387  0.0412 -0.2302  0.4225
    7MOL      O 4762   0.742   0.586   2.576  0.7614 -0.0293  0.3188
    7MOL      O 4763   0.849   0.375   2.614  0.4112 -0.2958  0.0484
    7MOL      C 4764   0.852   0.546   2.790  0.1244 -0.2334  0.6331
    7MOL      S 4765   0.659   0.494   2.216  0.3477 -0.3563 -0.3472
    7MOL      F 4766   0.943   0.470   2.860 -0.0423 -0.1960  0.2714
    7MOL      F 4767   0.731   0.517   2.842  0.0795 -0.6659  0.1466
    7MOL      F 4768   0.878   0.678   2.825 -0.0180  0.0419  0.2080
    7MOL      O 4769   0.785   0.518   2.149  0.0838  0.1099  0.2425
    7MOL      O 4770   0.595   0.603   2.287 -0.1866 -0.5589 -0.7228
    7MOL      C 4771   0.559   0.467   2.058 -0.2063  0.0818 -0.0742
    7MOL      F 4772   0.433   0.427   2.077 -0.2749  0.0169 -0.2427
    7MOL      F 4773   0.553   0.585   1.998 -0.2590 -0.0023  0.0299
    7MOL      F 4774   0.608   0.379   1.967 -0.2465 -0.3021 -0.0792
    8MOL      O 4775   1.980   2.042   3.793  0.1753 -0.5430  0.3205
    8MOL      C 4776   2.040   2.129   3.884  0.4435  0.5657 -0.7014
    8MOL      C 4777   2.115   2.237   3.811  0.3335 -0.1777 -1.2413
    8MOL      O 4778   2.009   2.132   3.999  0.0646 -0.1087 -0.0086
    8MOL      C 4779   2.209   2.206   3.711  0.2040  0.3800  0.4675
    8MOL      C 4780   2.085   2.370   3.839 -0.1448  0.9238 -0.2582
    8MOL      C 4781   2.257   2.313   3.636  0.0052  1.1593 -0.2560
    8MOL      C 4782   2.272   2.068   3.674  0.3342  0.2165 -0.4756
    8MOL      C 4783   2.138   2.479   3.768 -0.5192 -0.0925 -0.1848
    8MOL      H 4784   2.017   2.376   3.923  0.5152 -0.1619  0.3602
    8MOL      C 4785   2.231   2.446   3.660 -0.5078  0.1363  0.8868
    8MOL      H 4786   2.331   2.305   3.556  0.6749  0.9133  0.3820
    8MOL      F 4787   2.252   1.978   3.772  0.1064 -0.0139  0.4047
    8MOL      F 4788   2.402   2.073   3.680  0.0238  0.3361  0.2302
    8MOL      C 4789   2.232   1.993   3.538  0.3336  0.5531  0.1025
    8MOL      C 4790   2.075   2.621   3.788 -0.4115  0.2488  0.7239
    8MOL      C 4791   2.303   2.545   3.574  0.8807  0.3695 -0.7514
    8MOL      O 4792   2.096   2.009   3.497  0.2701 -0.3474  0.8515
    8MOL      F 4793   2.307   2.065   3.444 -0.0816 -0.4965  0.3273
    8MOL      F 4794   2.276   1.865   3.542  0.2256 -0.1652  0.2445
    8MOL      F 4795   2.083   2.697   3.678 -0.1002 -0.0881  0.0878
    8MOL      F 4796   2.138   2.697   3.880 -0.1930 -0.4062  0.1336
    8MOL      C 4797   1.915   2.613   3.833 -0.0251  0.1038  0.7246
    8MOL      O 4798   2.329   2.663   3.634 -0.3969 -0.4194 -0.4599
    8MOL      O 4799   2.347   2.514   3.468  0.7170 -0.4294 -0.1802
    8MOL      C 4800   2.048   1.929   3.384  0.1343 -0.1696 -0.3373
    8MOL      F 4801   1.914   2.614   3.966 -0.4118 -0.7263 -0.4004
    8MOL      F 4802   1.858   2.732   3.797  0.2922 -0.5786  0.3320
    8MOL      O 4803   1.852   2.502   3.778  0.0884  0.3596 -0.6583
    8MOL      C 4804   2.398   2.767   3.565 -0.0135  0.5565  0.0766
    8MOL      C 4805   1.917   2.004   3.352  0.1074  0.4517  0.3837
    8MOL      F 4806   2.031   1.800   3.418 -0.0806  0.2144 -0.2419
    8MOL      F 4807   2.130   1.933   3.278  0.0088 -0.2401  0.3530
    8MOL      C 4808   1.839   2.491   3.632  0.2937  0.2705 -0.7366
    8MOL      H 4809   2.496   2.734   3.527 -1.0026 -1.8608 -0.4110
    8MOL      H 4810   2.334   2.803   3.483 -0.6256  1.7520  1.0609
    8MOL      C 4811   2.434   2.881   3.663 -0.6012  0.2897  0.4654
    8MOL      F 4812   1.944   2.119   3.283 -0.0721 -0.2910 -0.1800
    8MOL      F 4813   1.850   2.040   3.463 -0.1748  0.2099 -0.3325
    8MOL      S 4814   1.814   1.890   3.262  0.1699 -0.7314  0.4862
    8MOL      F 4815   1.957   2.488   3.569 -0.6003 -0.5808  0.1584
    8MOL      F 4816   1.775   2.606   3.589 -0.1535 -0.6927 -0.6942
    8MOL      C 4817   1.772   2.356   3.606  0.0171 -0.8470  0.0778
    8MOL      H 4818   2.450   2.971   3.602 -0.2517  0.0321  0.1850
    8MOL      H 4819   2.355   2.912   3.733 -0.2482  0.9396  0.5874
    8MOL      H 4820   2.527   2.866   3.719 -0.7531  0.2144  0.6987
    8MOL      N 4821   1.700   1.980   3.224 -0.2632  0.2334 -0.5913
    8MOL      O 4822   1.883   1.851   3.144 -0.2904 -0.2947 -0.0369
    8MOL      O 4823   1.776   1.774   3.337 -0.6085 -0.1296 -0.5374
    8MOL      F 4824   1.798   2.301   3.481  0.4623 -0.9632 -0.5429
    8MOL      F 4825   1.831   2.267   3.685 -0.7113  0.8137 -0.8573
    8MOL      S 4826   1.593   2.347   3.661  0.2857 -0.0279  0.3860
    8MOL      S 4827   1.556   1.933   3.220 -0.0562  0.1089  0.4632
    8MOL      N 4828   1.561   2.438   3.786 -0.6001 -0.2239  0.1209
    8MOL      O 4829   1.588   2.211   3.705  0.4900  0.3267 -0.4170
    8MOL      O 4830   1.517   2.384   3.540  0.2170 -0.3960 -0.7478
    8MOL      O 4831   1.551   1.817   3.131 -0.1983  0.4510  0.5858
    8MOL      O 4832   1.516   1.877   3.350 -0.3682 -0.2303 -0.2755
    8MOL      C 4833   1.439   2.070   3.165  0.4068 -0.0114 -0.6343
    8MOL      S 4834   1.462   2.554   3.770 -0.0255 -0.0755 -0.0680
    8MOL      F 4835   1.448   2.174   3.255  0.4904  0.0477  0.3612
    8MOL      F 4836   1.313   2.022   3.165  0.3591  0.4058  0.3770
    8MOL      F 4837   1.463   2.116   3.046  0.3410  0.1102  0.1332
    8MOL      O 4838   1.466   2.634   3.646 -0.3653  0.0183  0.0934
    8MOL      O 4839   1.465   2.638   3.893 -0.3990  0.1327 -0.0104
    8MOL      C 4840   1.287   2.494   3.752  0.4764  0.2151 -0.3585
    8MOL      F 4841   1.261   2.395   3.837 -0.0201  0.2525 -0.5710
    8MOL      F 4842   1.193   2.596   3.758 -0.0891  0.3831 -0.1466
    8MOL      F 4843   1.266   2.446   3.624 -0.1897 -0.0853  0.6661
    8MOL      O 4844   2.390   1.319   4.131 -0.3046  0.4912  0.3585
    8MOL      C 4845   2.352   1.268   4.005  0.3279 -0.5120  0.3151
    8MOL      C 4846   2.256   1.355   3.928  0.4915  0.1465  0.5582
    8MOL      O 4847   2.397   1.164   3.950 -0.0649 -0.0023  0.7030
    8MOL      C 4848   2.301   1.438   3.817 -1.2341  0.2107  0.0889
    8MOL      C 4849   2.130   1.379   3.982  0.1346 -0.3447  0.1663
    8MOL      C 4850   2.212   1.533   3.759  0.1235  0.8529 -0.6517
    8MOL      C 4851   2.440   1.421   3.761 -0.8341  0.2179  0.1067
    8MOL      C 4852   2.037   1.456   3.911 -0.2966 -0.2581  0.6754
    8MOL      H 4853   2.098   1.332   4.075  0.5700 -0.6149  0.1815
    8MOL      C 4854   2.078   1.533   3.797  0.0776  0.4902 -0.1287
    8MOL      H 4855   2.233   1.600   3.676  0.7852 -0.9121 -1.9406
    8MOL      F 4856   2.445   1.299   3.704 -0.3330  0.2228 -0.1802
    8MOL      F 4857   2.534   1.417   3.861  0.1122  0.1728 -0.4262
    8MOL      C 4858   2.496   1.522   3.649 -0.5090  0.1799  0.5214
    8MOL      C 4859   1.890   1.435   3.949 -0.6700 -0.6936 -0.5976
    8MOL      C 4860   1.987   1.627   3.726  0.3317 -0.0079 -0.0531
    8MOL      O 4861   2.416   1.513   3.527  0.6430  0.4697  0.0707
    8MOL      F 4862   2.501   1.648   3.708  0.1265  0.6002  0.2125
    8MOL      F 4863   2.621   1.482   3.624 -0.2613  0.1779 -0.0261
    8MOL      F 4864   1.805   1.517   3.885  0.2724 -0.0667 -0.1751
    8MOL      F 4865   1.885   1.480   4.072  0.8276  0.4014  0.5643
    8MOL      C 4866   1.834   1.290   3.941 -0.1337 -0.2785  0.5060
    8MOL      O 4867   1.966   1.744   3.789 -0.0232 -0.2813 -0.1347
    8MOL      O 4868   1.944   1.598   3.615  0.2047 -0.0217  0.1005
    8MOL      C 4869   2.457   1.587   3.404  0.3071 -0.2027  0.3231
    8MOL      F 4870   1.878   1.226   4.055 -0.4944 -0.4464  0.1661
    8MOL      F 4871   1.701   1.296   3.929 -0.4816 -0.5467  0.2459
    8MOL      O 4872   1.896   1.229   3.826  0.0447 -0.4057  0.3204
    8MOL      C 4873   1.866   1.831   3.753 -0.0583  0.2379 -0.1920
    8MOL      C 4874   2.357   1.569   3.285  0.0828  0.2904  0.4393
    8MOL      F 4875   2.581   1.547   3.369 -0.0029 -0.4336  0.6201
    8MOL      F 4876   2.478   1.715   3.428  0.2706 -0.2860  0.1560
    8MOL      C 4877   1.902   1.087   3.819 -0.5125  0.0979  0.3038
    8MOL      H 4878   1.875   1.856   3.647  0.6522  1.2726  0.1143
    8MOL      H 4879   1.765   1.788   3.765 -0.3532  1.1286  0.5933
    8MOL      C 4880   1.886   1.953   3.846 -0.0282  0.4492 -0.4602
    8MOL      F 4881   2.415   1.604   3.161 -0.0440 -0.0486  0.1700
    8MOL      F 4882   2.246   1.644   3.294  0.0667 -0.0016 -0.3442
    8MOL      S 4883   2.302   1.393   3.279  0.4500  0.2920  0.5725
    8MOL      F 4884   1.774   1.039   3.841  0.6490  0.2577 -0.4337
    8MOL      F 4885   1.987   1.038   3.914  0.3102 -0.4766 -0.1668
    8MOL      C 4886   1.947   1.039   3.678  0.5255  0.3570 -0.4303
    8MOL      H 4887   1.790   2.007   3.855 -1.0126 -1.4735  1.0653
    8MOL      H 4888   1.909   1.925   3.949  1.6518  0.9837 -0.6810
    8MOL      N 4889   2.416   1.294   3.305  0.4808 -0.5252  0.0933
    8MOL      O 4890   2.190   1.386   3.381 -0.2013  0.0664  0.5019
    8MOL      O 4891   2.259   1.385   3.145  0.1918 -0.1124  0.1846
    8MOL      F 4892   1.964   0.902   3.685  0.1480 -0.3882 -0.6333
    8MOL      F 4893   1.843   1.053   3.590  0.6961  0.3871  0.2682
    8MOL      S 4894   2.089   1.131   3.614 -0.0848  0.1948 -0.1612
    8MOL      S 4895   2.506   1.246   3.193  0.1647 -0.1611  0.0775
    8MOL      N 4896   2.134   1.047   3.490  0.3733 -0.9043 -0.4359
    8MOL      O 4897   2.192   1.114   3.719 -0.0729  0.1337  0.1428
    8MOL      O 4898   2.033   1.268   3.585 -0.3506  0.1570 -0.8419
    8MOL      O 4899   2.481   1.105   3.175  1.1057 -0.3631  0.5756
    8MOL      O 4900   2.491   1.313   3.063 -0.0188  0.3286  0.6808
    8MOL      C 4901   2.675   1.237   3.251 -0.4991  0.8009  0.3016
    8MOL      S 4902   2.061   1.061   3.348  0.0155  0.0208 -0.1557
    8MOL      F 4903   2.749   1.137   3.189  0.1353 -0.2456  0.0208
    8MOL      F 4904   2.682   1.212   3.385  0.3380  0.5435 -0.1984
    8MOL      F 4905   2.749   1.351   3.220 -0.4149  0.2272  0.6869
    8MOL      O 4906   2.167   1.075   3.250 -0.2590 -0.7155  0.1426
    8MOL      O 4907   1.966   1.175   3.346 -0.3355 -0.3654 -0.2089
    8MOL      C 4908   1.983   0.897   3.293 -0.1586  0.0273 -0.1042
    8MOL      F 4909   1.888   0.864   3.382 -0.8717  0.1236  0.3621
    8MOL      F 4910   1.922   0.913   3.175  0.5640  0.1944  0.1093
    8MOL      F 4911   2.089   0.809   3.289  0.0564 -0.8128 -0.2622
    8MOL      O 4912   1.980   1.924   4.435 -0.3000 -0.0933 -0.4953
    8MOL      C 4913   2.101   1.939   4.481  0.5192  0.2895  0.3838
    8MOL      C 4914   2.187   1.820   4.473  0.3683  0.7419 -0.0027
    8MOL      O 4915   2.141   2.041   4.532 -0.0976 -0.1645 -0.5244
    8MOL      C 4916   2.263   1.786   4.359 -0.6378  0.4876 -0.0190
    8MOL      C 4917   2.208   1.757   4.597  0.6745  0.6888 -0.5011
    8MOL      C 4918   2.334   1.663   4.363  0.0223  0.0261  0.2856
    8MOL      C 4919   2.259   1.866   4.218 -0.6934  0.0272 -0.7048
    8MOL      C 4920   2.300   1.647   4.607 -0.7751 -0.4702 -0.8928
    8MOL      H 4921   2.164   1.796   4.688  1.3294 -0.6588  0.4054
    8MOL      C 4922   2.355   1.594   4.488  0.1164 -0.4169 -0.1738
    8MOL      H 4923   2.385   1.625   4.274 -0.5317 -0.6483  0.2479
    8MOL      F 4924   2.237   1.997   4.241 -0.0270 -0.1508 -0.0203
    8MOL      F 4925   2.159   1.825   4.136 -0.2949 -0.7050  0.2684
    8MOL      C 4926   2.393   1.858   4.141  0.3547  0.0546 -0.0244
    8MOL      C 4927   2.322   1.586   4.749  0.5984 -0.5711 -0.0590
    8MOL      C 4928   2.446   1.477   4.481 -0.2292  0.5562 -0.2908
    8MOL      O 4929   2.493   1.867   4.246  0.5312  0.3166  0.2036
    8MOL      F 4930   2.401   1.740   4.070  0.3373 -0.5425 -0.3172
    8MOL      F 4931   2.397   1.953   4.056 -0.4036  0.1635 -0.1665
    8MOL      F 4932   2.356   1.461   4.744  0.1907  0.0065 -0.3068
    8MOL      F 4933   2.204   1.564   4.816  0.2013  0.0540 -0.2368
    8MOL      C 4934   2.431   1.664   4.826 -0.6172  0.1835  0.1864
    8MOL      O 4935   2.420   1.390   4.383 -0.2695 -0.2631 -0.3456
    8MOL      O 4936   2.534   1.458   4.564  0.1567  0.1697 -0.2317
    8MOL      C 4937   2.631   1.873   4.203 -0.3565  0.7200 -0.7949
    8MOL      F 4938   2.490   1.588   4.920 -0.0039  0.0140  0.7438
    8MOL      F 4939   2.543   1.693   4.752  0.5988  0.1142 -0.0233
    8MOL      O 4940   2.354   1.774   4.880  0.1936 -0.7696  0.5662
    8MOL      C 4941   2.521   1.299   4.339  0.0739  0.0898 -0.4730
    8MOL      C 4942   2.714   1.775   4.285 -0.0521  0.1758 -0.0942
    8MOL      F 4943   2.680   1.996   4.228 -0.1627  0.0947  0.4548
    8MOL      F 4944   2.656   1.848   4.069  0.4102  0.2791 -0.2138
    8MOL      C 4945   2.335   1.785   5.023  0.6820  0.3082  0.4666
    8MOL      H 4946   2.609   1.362   4.321  0.1995 -0.2929 -1.2486
    8MOL      H 4947   2.566   1.230   4.411 -0.6441 -2.4926 -2.4060
    8MOL      C 4948   2.478   1.230   4.211 -0.2689 -0.0146 -0.0632
    8MOL      F 4949   2.847   1.763   4.235 -0.0622  0.3666  0.2480
    8MOL      F 4950   2.660   1.649   4.287 -0.1721  0.5302 -0.1511
    8MOL      S 4951   2.724   1.824   4.464 -0.0009 -0.0501 -0.1048
    8MOL      F 4952   2.453   1.775   5.090 -0.0500  0.6659  0.0474
    8MOL      F 4953   2.254   1.688   5.058 -0.3220  0.7824  0.1303
    8MOL      C 4954   2.269   1.925   5.054  0.6096 -0.0360  0.2894
    8MOL      H 4955   2.565   1.202   4.150 -1.0667  0.5125 -1.4688
    8MOL      H 4956   2.427   1.139   4.244 -0.1778 -0.6375 -1.5777
    8MOL      N 4957   2.586   1.863   4.517  0.0714  0.2059  0.2722
    8MOL      O 4958   2.764   1.692   4.526 -0.2519  0.3535  0.1121
    8MOL      O 4959   2.822   1.930   4.467  0.6570  0.3702  0.3230
    8MOL      F 4960   2.227   1.933   5.187  0.0941  0.1155  0.2319
    8MOL      F 4961   2.354   2.024   5.039  0.4686  0.0433  0.3058
    8MOL      S 4962   2.127   1.974   4.935 -0.3646  0.0882  0.2933
    8MOL      S 4963   2.557   2.003   4.562  0.0676 -0.0727 -0.2662
    8MOL      N 4964   2.034   1.845   4.918  0.4883  0.1871  0.0625
    8MOL      O 4965   2.205   2.001   4.817  0.4449  0.1712  0.1622
    8MOL      O 4966   2.072   2.085   4.998 -0.1111 -0.6650  0.1112
    8MOL      O 4967   2.606   2.113   4.486 -0.3215  0.6892  0.3041
    8MOL      O 4968   2.421   2.010   4.598  0.5228 -0.7223  0.2685
    8MOL      C 4969   2.635   2.037   4.726 -0.4972 -0.1104 -0.6542
    8MOL      S 4970   1.899   1.828   4.992 -0.2101  0.4289  0.1762
    8MOL      F 4971   2.581   1.953   4.826  0.5220  0.0816 -0.0951
    8MOL      F 4972   2.596   2.163   4.764  0.4835  0.1236  0.0619
    8MOL      F 4973   2.764   2.017   4.730 -0.4613 -0.1802 -0.1329
    8MOL      O 4974   1.906   1.882   5.122  0.2920 -0.2385  0.4479
    8MOL      O 4975   1.858   1.691   4.981  0.2277 -0.2278 -0.3362
    8MOL      C 4976   1.759   1.929   4.919 -0.6535 -0.2310  0.7113
    8MOL      F 4977   1.637   1.889   4.954 -0.2978 -0.2144  0.2099
    8MOL      F 4978   1.765   2.046   4.980  0.3902  0.1632 -0.3653
    8MOL      F 4979   1.767   1.950   4.784  0.3040  0.6017  0.2242
    8MOL      O 4980   2.212   2.885   4.639  0.2255  0.3421 -0.0833
    8MOL      C 4981   2.281   2.777   4.584 -0.5026  0.4442 -0.2598
    8MOL      C 4982   2.183   2.665   4.565 -0.3236 -0.4353 -0.1482
    8MOL      O 4983   2.401   2.776   4.563  0.8216  0.0433 -0.3610
    8MOL      C 4984   2.111   2.654   4.449  0.1011 -0.0305  0.1371
    8MOL      C 4985   2.166   2.574   4.673 -0.5679  0.6871 -0.5847
    8MOL      C 4986   2.014   2.550   4.442  0.9318  0.0375 -0.0068
    8MOL      C 4987   2.146   2.740   4.323  0.5252  0.5253 -0.0328
    8MOL      C 4988   2.070   2.470   4.673  0.1282 -0.2340  1.7793
    8MOL      H 4989   2.219   2.595   4.765 -2.4796  0.5451  0.5809
    8MOL      C 4990   1.996   2.458   4.549 -0.9862 -0.4755 -0.0184
    8MOL      H 4991   1.963   2.548   4.346  4.9881 -2.7375 -2.2893
    8MOL      F 4992   2.113   2.679   4.205  0.0226  0.4262 -0.0920
    8MOL      F 4993   2.276   2.737   4.317  0.4680  0.1946 -0.3430
    8MOL      C 4994   2.091   2.893   4.323 -0.4723  0.4753 -0.3071
    8MOL      C 4995   2.062   2.382   4.792 -0.5109 -0.3236  0.1973
    8MOL      C 4996   1.884   2.357   4.541 -0.1952 -0.5671  0.3786
    8MOL      O 4997   1.974   2.899   4.405  0.0394  0.1269 -0.5119
    8MOL      F 4998   2.187   2.972   4.372  0.9324 -0.3541  0.5690
    8MOL      F 4999   2.071   2.929   4.193  0.1796 -0.1350 -0.3108
    8MOL      F 5000   2.181   2.354   4.855  0.1931  0.0176 -0.0460
    8MOL      F 5001   2.036   2.255   4.760  0.0861  0.0334  0.1992
    8MOL      C 5002   1.960   2.434   4.894  0.3909 -0.4385 -0.1702
    8MOL      O 5003   1.924   2.243   4.475 -0.4264  0.6114  0.2684
    8MOL      O 5004   1.774   2.376   4.587 -0.3326  0.0346 -0.7413
    8MOL      C 5005   1.889   3.020   4.409 -0.3581 -0.2671  0.1583
    8MOL      F 5006   1.837   2.404   4.855  0.3505  0.0882 -0.4685
    8MOL      F 5007   1.966   2.378   5.021  0.2389  0.0775 -0.3266
    8MOL      O 5008   1.983   2.581   4.904 -0.2195 -0.9658  0.2967
    8MOL      C 5009   1.843   2.124   4.471 -0.1300 -0.1492 -0.5234
    8MOL      C 5010   1.753   2.982   4.473  0.6333 -0.5363 -0.0312
    8MOL      F 5011   1.879   3.086   4.286 -0.4418  0.3680 -0.1721
    8MOL      F 5012   1.953   3.116   4.480  0.3259  0.4198  0.6841
    8MOL      C 5013   1.899   2.661   4.980  0.6695  0.6856 -0.0662
    8MOL      H 5014   1.828   2.086   4.573 -2.9210  2.8592  0.2673
    8MOL      H 5015   1.744   2.150   4.431 -0.2397  0.3828  0.0733
    8MOL      C 5016   1.912   2.033   4.374  0.5821 -0.5763  0.8825
    8MOL      F 5017   1.675   3.091   4.462  0.1486  0.2799  0.2089
    8MOL      F 5018   1.767   2.967   4.608  0.6658 -0.1637  0.2165
    8MOL      S 5019   1.688   2.834   4.398 -0.2380  0.5886  0.0452
    8MOL      F 5020   1.871   2.613   5.104  0.7240 -0.4225 -0.0382
    8MOL      F 5021   1.781   2.675   4.920  0.7647 -0.3669  0.3010
    8MOL      C 5022   1.963   2.798   4.986 -0.4563 -0.1968  0.3751
    8MOL      H 5023   1.833   1.998   4.307  0.2002  2.3207 -0.2523
    8MOL      H 5024   1.981   2.088   4.308  2.1984 -0.7306  2.3903
    8MOL      N 5025   1.539   2.840   4.415 -0.2865 -0.6749  0.1293
    8MOL      O 5026   1.744   2.831   4.266 -0.4525 -0.3389  0.0438
    8MOL      O 5027   1.742   2.735   4.488  0.0062 -0.2941 -0.1383
    8MOL      F 5028   2.096   2.798   5.034  0.0764 -0.6867  0.0879
    8MOL      F 5029   1.969   2.848   4.867 -0.3041  0.5964  0.3064
    8MOL      S 5030   1.870   2.917   5.092  0.2249 -0.2769  0.4616
    8MOL      S 5031   1.463   2.884   4.291  0.1158 -0.4371  0.3370
    8MOL      N 5032   1.963   3.025   5.147  0.0617  0.3343 -0.4578
    8MOL      O 5033   1.797   2.844   5.195  0.5007 -0.2058  0.0481
    8MOL      O 5034   1.779   2.979   5.000  0.3979  0.2813  0.2173
    8MOL      O 5035   1.516   3.009   4.238 -0.2109 -0.5131 -0.0546
    8MOL      O 5036   1.476   2.784   4.188 -0.1608  0.1863 -0.2023
    8MOL      C 5037   1.287   2.913   4.320  0.5085  0.1151  0.2896
    8MOL      S 5038   1.909   3.106   5.264 -0.0312  0.4727  0.0637
    8MOL      F 5039   1.229   2.950   4.209 -0.1327  0.2157 -0.6204
    8MOL      F 5040   1.262   3.012   4.406  0.3459  0.1217  0.1146
    8MOL      F 5041   1.234   2.798   4.362 -0.1273 -0.1276  0.0874
    8MOL      O 5042   2.000   3.098   5.376 -0.4242 -0.3905  0.3687
    8MOL      O 5043   1.771   3.075   5.300  0.4239 -0.0592  1.0526
    8MOL      C 5044   1.920   3.276   5.198  0.0434 -0.2242  0.0650
    8MOL      F 5045   2.050   3.323   5.179  0.8713 -0.4496 -0.5247
    8MOL      F 5046   1.838   3.293   5.083 -0.4634  0.1913 -0.0240
    8MOL      F 5047   1.875   3.375   5.286 -0.1210  0.7063 -0.2055
    8MOL      O 5048   2.831   2.394   4.494  0.1790 -0.4035  0.7339
    8MOL      C 5049   2.847   2.411   4.629 -0.3569 -0.1573 -0.7659
    8MOL      C 5050   2.752   2.510   4.690  0.1812  0.3095 -0.0269
    8MOL      O 5051   2.936   2.357   4.697 -0.1510 -0.1921 -0.2045
    8MOL      C 5052   2.743   2.642   4.656  0.6564 -0.5622 -0.1214
    8MOL      C 5053   2.670   2.464   4.793  0.2047 -0.2487 -0.5595
    8MOL      C 5054   2.645   2.719   4.715 -0.1083  0.4070  0.8154
    8MOL      C 5055   2.840   2.709   4.555 -0.5228  0.4440 -0.1497
    8MOL      C 5056   2.578   2.545   4.865 -0.2076 -0.6235 -0.6142
    8MOL      H 5057   2.691   2.366   4.834 -0.5260 -0.4056 -0.5444
    8MOL      C 5058   2.564   2.680   4.827  0.3352 -0.2179  0.2661
    8MOL      H 5059   2.643   2.825   4.693 -3.3290 -0.1005 -1.6429
    8MOL      F 5060   2.807   2.837   4.532 -0.3501  0.2538  0.2089
    8MOL      F 5061   2.817   2.657   4.431 -0.2894 -0.2644 -0.0580
    8MOL      C 5062   2.992   2.699   4.597 -1.1339  0.4855 -0.6365
    8MOL      C 5063   2.498   2.481   4.977 -0.3905  0.0830 -0.1366
    8MOL      C 5064   2.485   2.781   4.905 -0.3515 -0.4131 -0.4022
    8MOL      O 5065   3.004   2.673   4.741 -0.4188 -0.1277 -0.5790
    8MOL      F 5066   3.059   2.604   4.531  0.3933 -0.1875  0.1805
    8MOL      F 5067   3.060   2.808   4.556  0.6357  0.4369 -0.2554
    8MOL      F 5068   2.485   2.346   4.954 -0.4402 -0.1876  0.3007
    8MOL      F 5069   2.365   2.517   4.971  0.1762 -0.1697 -0.4009
    8MOL      C 5070   2.568   2.491   5.117  0.3932 -0.0080  0.0777
    8MOL      O 5071   2.430   2.873   4.818  0.3516 -0.1157 -0.0529
    8MOL      O 5072   2.470   2.789   5.026  0.2484 -0.0224  0.0841
    8MOL      C 5073   3.021   2.789   4.826 -0.0986 -0.7799 -0.1192
    8MOL      F 5074   2.648   2.596   5.132 -0.3215 -0.0666 -0.2631
    8MOL      F 5075   2.477   2.493   5.214  0.1112 -0.2730  0.4722
    8MOL      O 5076   2.646   2.367   5.124  0.5635 -0.5364  0.6370
    8MOL      C 5077   2.332   2.967   4.838 -0.2568  0.0847  0.2645
    8MOL      C 5078   3.013   2.729   4.970  0.7168 -0.7230  0.0298
    8MOL      F 5079   2.923   2.879   4.815  0.0170  0.3346 -0.1115
    8MOL      F 5080   3.136   2.865   4.820 -0.4991  0.3841  0.4273
    8MOL      C 5081   2.691   2.316   5.254  1.1633  0.1316 -0.1536
    8MOL      H 5082   2.242   2.936   4.892 -0.3925  0.1610  0.0789
    8MOL      H 5083   2.373   3.051   4.896 -2.2598  0.7907  0.6993
    8MOL      C 5084   2.281   2.998   4.693 -0.2115 -0.0698  1.1191
    8MOL      F 5085   2.888   2.688   4.999  0.2404  0.1492 -0.2523
    8MOL      F 5086   3.038   2.829   5.062  0.7487  0.2951  0.0693
    8MOL      S 5087   3.140   2.590   4.988 -0.2039 -0.0879  0.0011
    8MOL      F 5088   2.583   2.281   5.322  0.4933  0.3927  0.1504
    8MOL      F 5089   2.750   2.413   5.321 -0.0619 -0.0813  0.3984
    8MOL      C 5090   2.779   2.188   5.236  0.6996 -0.2579 -0.5906
    8MOL      H 5091   2.206   3.078   4.704  0.4203  0.5842  0.6795
    8MOL      H 5092   2.363   3.036   4.631  2.2409 -2.8431  2.5253
    8MOL      N 5093   3.248   2.613   4.882  0.1316  0.3048  0.1610
    8MOL      O 5094   3.191   2.592   5.124 -0.4419  0.1722 -0.0723
    8MOL      O 5095   3.057   2.481   4.938 -0.1347 -0.1689  0.6666
    8MOL      F 5096   2.822   2.140   5.357 -0.2605  0.7088 -0.5127
    8MOL      F 5097   2.712   2.082   5.181 -0.1563 -0.1556 -0.3178
    8MOL      S 5098   2.937   2.212   5.142  0.6827 -0.3564 -0.1393
    8MOL      S 5099   3.396   2.609   4.909  0.0535  0.3214 -0.3195
    8MOL      N 5100   3.014   2.326   5.209 -0.3840  0.4375  0.7993
    8MOL      O 5101   2.900   2.253   5.010  1.1630  0.3141 -0.0144
    8MOL      O 5102   2.991   2.079   5.155 -0.2036 -0.0148  0.0491
    8MOL      O 5103   3.421   2.512   5.012 -0.1800 -0.0977  0.1752
    8MOL      O 5104   3.473   2.584   4.787 -0.5120  0.2444 -0.0043
    8MOL      C 5105   3.446   2.772   4.975 -0.8579 -0.6781 -0.1011
    8MOL      S 5106   3.119   2.302   5.317  0.1280 -0.0505  0.1832
    8MOL      F 5107   3.349   2.825   5.048 -0.2339 -0.1104 -0.0885
    8MOL      F 5108   3.480   2.841   4.859 -0.0690 -0.1538  0.4193
    8MOL      F 5109   3.549   2.757   5.060 -0.0181  0.5149 -0.4468
    8MOL      O 5110   3.251   2.346   5.282  0.2225 -0.1544 -0.0054
    8MOL      O 5111   3.116   2.163   5.374  0.4023  0.8060  0.1131
    8MOL      C 5112   3.077   2.420   0.003 -0.5222 -0.2641 -0.2559
    8MOL      F 5113   3.075   2.547   5.405 -0.1140 -0.0732  0.7492
    8MOL      F 5114   2.951   2.397   0.047 -0.1213 -0.1624 -0.3730
    8MOL      F 5115   3.169   2.421   0.101 -0.1611  0.7147 -0.2313
    8MOL      O 5116   2.864   1.722   3.829 -0.1674 -0.7579  0.2596
    8MOL      C 5117   2.854   1.826   3.741  0.2623  0.4613 -0.2510
    8MOL      C 5118   2.887   1.956   3.809  0.2628  0.2784  0.7601
    8MOL      O 5119   2.830   1.804   3.621  0.5829  0.1831  0.0194
    8MOL      C 5120   3.015   1.984   3.854  0.2485 -0.4212 -0.3746
    8MOL      C 5121   2.775   2.036   3.835  0.3242  0.4219  0.4353
    8MOL      C 5122   3.027   2.102   3.931 -0.6692 -0.0141  0.1444
    8MOL      C 5123   3.145   1.909   3.823  0.0034  0.5377  0.2873
    8MOL      C 5124   2.791   2.151   3.911  0.3933 -0.7941  0.5945
    8MOL      H 5125   2.676   2.001   3.810 -0.0653 -0.0210  2.5472
    8MOL      C 5126   2.921   2.183   3.958  0.5370 -0.6433  0.5533
    8MOL      H 5127   3.123   2.146   3.957 -2.2329  2.0241  2.7461
    8MOL      F 5128   3.132   1.775   3.814  0.0047 -0.0572 -0.3032
    8MOL      F 5129   3.236   1.924   3.919 -0.1978  0.4906  0.1121
    8MOL      C 5130   3.206   1.960   3.689 -0.4902  0.4427  0.7709
    8MOL      C 5131   2.668   2.235   3.940  0.5050  0.0742 -0.1558
    8MOL      C 5132   2.942   2.307   4.044  0.7183 -0.1256  0.5817
    8MOL      O 5133   3.355   1.955   3.685 -0.2146 -0.1502  0.0805
    8MOL      F 5134   3.156   1.887   3.581 -0.0004 -0.4560 -0.2425
    8MOL      F 5135   3.173   2.091   3.673  0.3480  0.4767 -0.7945
    8MOL      F 5136   2.652   2.287   4.063  0.1025 -0.3145 -0.3073
    8MOL      F 5137   2.560   2.151   3.922 -0.3411 -0.2327  0.4732
    8MOL      C 5138   2.651   2.355   3.836 -0.0776 -0.0928  0.3379
    8MOL      O 5139   2.919   2.270   4.172 -0.5071  0.2676  0.1160
    8MOL      O 5140   2.988   2.417   4.008  0.1601 -0.3356  0.0598
    8MOL      C 5141   3.419   1.832   3.651 -0.6763  0.1455  0.8352
    8MOL      F 5142   2.524   2.388   3.837 -0.3085  0.1396  0.0189
    8MOL      F 5143   2.729   2.449   3.881  0.0713 -0.4006 -0.3453
    8MOL      O 5144   2.702   2.311   3.706  0.2006 -0.0676  0.2370
    8MOL      C 5145   2.951   2.366   4.276 -0.0138 -0.0522 -0.0087
    8MOL      C 5146   3.571   1.876   3.629  0.1419  0.1339  0.7013
    8MOL      F 5147   3.378   1.774   3.539 -0.3314 -0.7194  0.1667
    8MOL      F 5148   3.419   1.730   3.740  0.0406 -0.1733  0.0363
    8MOL      C 5149   2.663   2.383   3.589  0.3915  0.7824  0.2656
    8MOL      H 5150   3.058   2.390   4.262  0.2126 -2.1883 -2.2548
    8MOL      H 5151   2.889   2.455   4.264  0.4657  0.2459 -0.3137
    8MOL      C 5152   2.914   2.302   4.418  0.2228  0.1143 -0.2056
    8MOL      F 5153   3.584   1.974   3.535 -0.1457  0.2478  0.6902
    8MOL      F 5154   3.644   1.766   3.589 -0.0931  0.5460 -0.1359
    8MOL      S 5155   3.652   1.943   3.777 -0.2637 -0.2436  0.3828
    8MOL      F 5156   2.634   2.514   3.617  0.3515 -0.2195 -0.1426
    8MOL      F 5157   2.553   2.332   3.537 -0.0360 -0.1341 -0.1683
    8MOL      C 5158   2.781   2.391   3.492  0.0446  0.3021  0.0595
    8MOL      H 5159   2.857   2.209   4.417 -0.0262  0.2770 -2.0555
    8MOL      H 5160   3.006   2.287   4.476  0.3329 -0.6945 -0.5901
    8MOL      N 5161   3.640   1.851   3.897 -0.7586  0.1239 -0.1667
    8MOL      O 5162   3.785   1.962   3.736  0.0453  0.4364  0.0952
    8MOL      O 5163   3.598   2.075   3.806 -0.3855 -0.4018 -0.7428
    8MOL      F 5164   2.752   2.481   3.394 -0.1035  0.3134  0.0401
    8MOL      F 5165   2.891   2.439   3.551  0.0461  0.0384  0.2785
    8MOL      S 5166   2.805   2.226   3.401  0.3739 -0.0108  0.3124
    8MOL      S 5167   3.709   1.889   4.031  0.3246  0.0596 -0.0646
    8MOL      N 5168   2.680   2.195   3.318 -0.3571 -0.1794 -0.1124
    8MOL      O 5169   2.838   2.109   3.486  0.3098 -0.1039 -0.2377
    8MOL      O 5170   2.917   2.249   3.305  0.4693 -0.2686  0.0668
    8MOL      O 5171   3.730   2.032   4.048 -0.7005  0.1279  0.1031
    8MOL      O 5172   3.639   1.827   4.142 -0.5222 -0.1416 -0.0512
    8MOL      C 5173   3.882   1.815   4.039  0.3729  0.3686  0.5063
    8MOL      S 5174   2.681   2.059   3.244 -0.3423 -0.1592  0.1570
    8MOL      F 5175   3.874   1.675   4.044  0.0943  0.0853  0.0515
    8MOL      F 5176   3.954   1.862   4.145 -0.1181 -0.2373  0.2987
    8MOL      F 5177   3.947   1.850   3.929  0.2678 -0.1598 -0.0962
    8MOL      O 5178   2.648   1.953   3.347 -0.0591  0.2542  0.0737
    8MOL      O 5179   2.807   2.025   3.172  0.0968 -0.2197  0.0449
    8MOL      C 5180   2.533   2.056   3.129  0.3456  0.2026 -0.3904
    8MOL      F 5181   2.525   2.172   3.065  0.3617  0.7391  0.0602
    8MOL      F 5182   2.541   1.957   3.038 -0.2026 -0.3337 -0.0480
    8MOL      F 5183   2.419   2.038   3.204 -1.0397  0.0968  0.5832
    8MOL      O 5184   3.475   1.316   4.373 -0.1680 -0.1248 -0.1144
    8MOL      C 5185   3.386   1.399   4.430  0.3039  0.6270  0.2532
    8MOL      C 5186   3.256   1.404   4.358 -0.4995 -0.6430  0.0842
    8MOL      O 5187   3.408   1.466   4.522  0.7424 -0.0728 -0.1309
    8MOL      C 5188   3.198   1.527   4.311 -0.3337  0.3541  0.4358
    8MOL      C 5189   3.196   1.281   4.328  0.1430  0.2897 -0.2661
    8MOL      C 5190   3.080   1.515   4.232 -0.2995 -0.7260  0.5276
    8MOL      C 5191   3.255   1.667   4.344  0.0907  0.4860 -0.8599
    8MOL      C 5192   3.072   1.275   4.250 -0.1781 -1.0033  0.2383
    8MOL      H 5193   3.241   1.191   4.368 -0.0754  0.1853 -0.2551
    8MOL      C 5194   3.011   1.397   4.203 -1.0719 -0.3022  0.1350
    8MOL      H 5195   3.042   1.610   4.196 -0.3360 -0.5584  1.0072
    8MOL      F 5196   3.227   1.754   4.243 -0.2567 -0.1538 -0.4673
    8MOL      F 5197   3.386   1.677   4.357  0.3330  0.1896 -0.5267
    8MOL      C 5198   3.190   1.730   4.474  0.3750 -0.7609 -0.1512
    8MOL      C 5199   3.011   1.141   4.222 -0.0685 -0.7450  0.6924
    8MOL      C 5200   2.892   1.402   4.115 -0.0710  0.4515 -0.6320
    8MOL      O 5201   3.256   1.858   4.494 -0.3189  0.0331  0.1587
    8MOL      F 5202   3.054   1.729   4.469  0.8955 -0.3892  0.0913
    8MOL      F 5203   3.218   1.645   4.585 -0.3114 -0.1443 -0.3478
    8MOL      F 5204   3.117   1.052   4.204  0.1185 -0.5255 -0.2992
    8MOL      F 5205   2.948   1.136   4.105 -0.1100  0.1654 -0.3257
    8MOL      C 5206   2.911   1.098   4.336 -0.4042 -0.4331  0.3577
    8MOL      O 5207   2.909   1.478   4.006  0.1430  0.1807  0.0662
    8MOL      O 5208   2.782   1.367   4.149 -0.4178  0.2132 -0.3203
    8MOL      C 5209   3.251   1.925   4.620 -0.0618 -0.3982  0.0783
    8MOL      F 5210   2.783   1.128   4.305  0.0395  0.0793  0.0608
    8MOL      F 5211   2.929   0.964   4.333  1.1097  0.2618 -0.2155
    8MOL      O 5212   2.955   1.151   4.459  0.0467  0.5664  0.6059
    8MOL      C 5213   2.806   1.501   3.915  0.0945  0.8264  0.0936
    8MOL      C 5214   3.311   2.067   4.595 -0.9413 -0.1149 -0.2006
    8MOL      F 5215   3.309   1.846   4.711  0.0562  0.7134  0.2321
    8MOL      F 5216   3.116   1.933   4.657  0.2688  0.0999 -0.1122
    8MOL      C 5217   2.876   1.125   4.585 -0.5280  0.3743  0.0386
    8MOL      H 5218   2.772   1.403   3.878  2.9621  0.4667 -1.7638
    8MOL      H 5219   2.729   1.567   3.956  1.2583  2.5646 -0.4911
    8MOL      C 5220   2.879   1.578   3.798 -0.4083 -0.0613  0.8076
    8MOL      F 5221   3.253   2.126   4.488  0.3107  0.2434 -0.2025
    8MOL      F 5222   3.443   2.049   4.571 -0.4142  0.3699  0.3471
    8MOL      S 5223   3.294   2.176   4.740 -0.2030  0.1603  0.2260
    8MOL      F 5224   2.861   0.993   4.605 -0.1442 -0.0962  0.1690
    8MOL      F 5225   2.749   1.169   4.576 -0.5460 -0.5474 -0.3951
    8MOL      C 5226   2.941   1.187   4.707 -0.2690 -0.9046 -0.1272
    8MOL      H 5227   2.987   1.561   3.796  0.3969  4.4421 -1.7684
    8MOL      H 5228   2.839   1.548   3.700  0.5019  0.2638  0.3380
    8MOL      N 5229   3.395   2.139   4.852  0.6016 -0.2488 -0.5011
    8MOL      O 5230   3.329   2.312   4.697  0.4751  0.0713  0.2460
    8MOL      O 5231   3.155   2.177   4.784  0.3081  0.4703 -0.0343
    8MOL      F 5232   2.849   1.183   4.815 -0.6453 -0.1769  0.0483
    8MOL      F 5233   3.049   1.111   4.747  0.2199  0.1772 -0.0872
    8MOL      S 5234   2.985   1.370   4.689  0.1207 -0.2339 -0.4001
    8MOL      S 5235   3.364   2.167   5.003  0.2147 -0.1352 -0.0878
    8MOL      N 5236   2.986   1.430   4.830 -0.2623 -0.0051 -0.0157
    8MOL      O 5237   2.875   1.415   4.596 -0.1639  0.2471  0.5684
    8MOL      O 5238   3.115   1.361   4.628  0.5289 -0.0330 -0.7442
    8MOL      O 5239   3.484   2.209   5.073  0.1106  0.5985  0.5374
    8MOL      O 5240   3.257   2.259   5.019  0.6765 -0.5896  0.9540
    8MOL      C 5241   3.317   2.009   5.068  0.2525 -0.0936 -0.1899
    8MOL      S 5242   2.868   1.505   4.888 -0.2509 -0.2013  0.0177
    8MOL      F 5243   3.288   2.021   5.198 -0.4249 -0.0792 -0.3219
    8MOL      F 5244   3.419   1.919   5.063 -0.2155 -0.4840  0.8168
    8MOL      F 5245   3.208   1.959   5.005 -0.9917 -0.1731  0.4678
    8MOL      O 5246   2.837   1.470   5.026  0.6754 -0.1630  0.0534
    8MOL      O 5247   2.743   1.507   4.809  0.1328 -0.7955 -0.5410
    8MOL      C 5248   2.928   1.680   4.895 -0.9957  0.1029  0.5325
    8MOL      F 5249   2.944   1.714   4.766 -0.0068 -0.0231 -0.5564
    8MOL      F 5250   2.847   1.758   4.959  0.4036 -0.1182  0.1817
    8MOL      F 5251   3.047   1.692   4.961 -0.3698 -0.1035  0.3347
    8MOL      O 5252   4.032   1.572   5.033  0.3615 -0.4920 -0.2451
    8MOL      C 5253   4.078   1.668   4.946  0.5319  0.5066 -0.2300
    8MOL      C 5254   3.991   1.675   4.826  0.7239  0.2865 -0.5319
    8MOL      O 5255   4.176   1.733   4.966  0.0458 -0.0891  0.5421
    8MOL      C 5256   3.850   1.700   4.824 -0.1771 -0.8663  0.1705
    8MOL      C 5257   4.055   1.655   4.704 -0.6151  0.2891 -0.5710
    8MOL      C 5258   3.780   1.684   4.705  0.4802  0.2122  0.3045
    8MOL      C 5259   3.758   1.745   4.946  0.6159  0.5210 -0.7901
    8MOL      C 5260   3.984   1.638   4.582  0.1442  0.3477 -0.1398
    8MOL      H 5261   4.163   1.643   4.702 -0.5460  0.7173  0.2962
    8MOL      C 5262   3.843   1.656   4.579  0.1241  0.5268 -0.4369
    8MOL      H 5263   3.677   1.719   4.707  0.1581 -0.7275  0.6940
    8MOL      F 5264   3.677   1.846   4.905  0.3634 -0.0788 -0.4575
    8MOL      F 5265   3.822   1.793   5.054  0.1314 -0.1606 -0.7539
    8MOL      C 5266   3.659   1.632   4.998  0.2456 -0.3478  0.9769
    8MOL      C 5267   4.075   1.614   4.457  0.2546 -0.0269 -0.1277
    8MOL      C 5268   3.762   1.613   4.460 -0.4858 -0.3086  0.0492
    8MOL      O 5269   3.749   1.516   5.010  0.3536  0.2628 -0.3144
    8MOL      F 5270   3.587   1.657   5.111 -0.3817 -0.2275  0.0737
    8MOL      F 5271   3.562   1.617   4.911 -0.2481 -0.0124  0.1053
    8MOL      F 5272   4.174   1.702   4.456 -0.0166  0.2212  0.4884
    8MOL      F 5273   4.015   1.628   4.341  0.2768  0.5534 -0.4404
    8MOL      C 5274   4.137   1.482   4.472  0.4220 -0.1453  0.0626
    8MOL      O 5275   3.780   1.480   4.425 -0.2688  0.0946 -0.5802
    8MOL      O 5276   3.686   1.684   4.404 -0.6258 -0.6752  0.4701
    8MOL      C 5277   3.686   1.386   5.000 -0.2074 -0.3444 -0.1689
    8MOL      F 5278   4.168   1.438   4.353 -0.0517 -0.2122  0.1935
    8MOL      F 5279   4.245   1.473   4.549  0.0652  0.9492  0.1978
    8MOL      O 5280   4.038   1.386   4.522 -0.2242 -0.2185  0.4230
    8MOL      C 5281   3.704   1.408   4.327 -0.1899  0.4232  0.7957
    8MOL      C 5282   3.795   1.288   5.056  0.2260 -0.8223 -0.3164
    8MOL      F 5283   3.659   1.363   4.874  0.5053  0.1100 -0.4056
    8MOL      F 5284   3.577   1.377   5.076  0.1591 -0.3601  0.0141
    8MOL      C 5285   4.067   1.254   4.566  0.5631 -0.1745  1.0176
    8MOL      H 5286   3.639   1.473   4.266  0.3110  1.5818  1.4783
    8MOL      H 5287   3.765   1.357   4.251  2.4780  2.0748  1.7400
    8MOL      C 5288   3.614   1.308   4.406 -0.7620  0.2716 -0.0930
    8MOL      F 5289   3.814   1.317   5.191 -0.3901  0.7589 -0.0189
    8MOL      F 5290   3.911   1.311   4.993  0.1117  0.0377  0.6219
    8MOL      S 5291   3.748   1.111   5.038  0.3699  0.2589 -0.3802
    8MOL      F 5292   4.131   1.261   4.679 -0.3880  0.1068  0.6042
    8MOL      F 5293   4.151   1.192   4.474 -0.5062 -0.2371 -0.4791
    8MOL      C 5294   3.941   1.172   4.593 -0.1937  0.5737  0.4586
    8MOL      H 5295   3.649   1.207   4.381  0.9577  0.6765  0.6021
    8MOL      H 5296   3.632   1.322   4.513  0.5573  0.2400 -0.3063
    8MOL      N 5297   3.618   1.080   5.118  0.4245 -0.5459 -0.7659
    8MOL      O 5298   3.711   1.097   4.895 -0.6314  0.3276 -0.0646
    8MOL      O 5299   3.874   1.036   5.081  0.3757  0.0558  0.0603
    8MOL      F 5300   3.855   1.247   4.674  0.3427  0.1619 -0.2266
    8MOL      F 5301   3.881   1.159   4.473  0.2072 -0.0115  0.1105
    8MOL      S 5302   3.963   1.002   4.668 -0.4983  0.0094 -0.1137
    8MOL      S 5303   3.611   0.998   5.250 -0.1695  0.3507 -0.0720
    8MOL      N 5304   4.051   0.919   4.580 -0.1717  0.4218  0.2555
    8MOL      O 5305   3.829   0.942   4.660  0.3384 -0.2980 -0.0818
    8MOL      O 5306   4.010   1.020   4.805  0.2964  0.3325 -0.4189
    8MOL      O 5307   3.506   0.896   5.249 -0.0458 -0.7828 -0.1054
    8MOL      O 5308   3.740   0.936   5.284  0.2578 -0.0397  0.2584
    8MOL      C 5309   3.575   1.114   5.391  0.3031 -0.0032  0.5027
    8MOL      S 5310   4.191   0.885   4.632 -0.3950 -0.0863 -0.2665
    8MOL      F 5311   3.675   1.197   5.417 -0.1311 -0.0751  0.0041
    8MOL      F 5312   3.565   1.051   0.060 -0.0725 -0.1568  0.7103
    8MOL      F 5313   3.464   1.195   5.367 -0.2665 -0.2435 -0.7855
    8MOL      O 5314   4.178   0.805   4.752 -0.6397 -0.7499 -0.1523
    8MOL      O 5315   4.267   1.004   4.670 -0.6348  1.4693  0.2404
    8MOL      C 5316   4.285   0.787   4.503  0.0246  0.3403  0.0803
    8MOL      F 5317   4.223   0.672   4.460 -0.0266 -0.0967 -0.3385
    8MOL      F 5318   4.281   0.869   4.398 -0.3574  0.0961  0.0619
    8MOL      F 5319   4.411   0.758   4.535 -0.1220  0.1975  0.1230
    8MOL      O 5320   4.906   1.835   5.280 -0.3871 -0.1331  0.6848
    8MOL      C 5321   4.835   1.853   5.166  0.6260  0.0475  1.0352
    8MOL      C 5322   4.759   1.725   5.133 -0.1466 -1.0134  0.2070
    8MOL      O 5323   4.823   1.967   5.115 -0.4471 -0.0337  0.3516
    8MOL      C 5324   4.745   1.686   4.997 -0.5479 -0.4001 -0.0042
    8MOL      C 5325   4.684   1.670   5.242  0.0688 -0.3557 -0.6228
    8MOL      C 5326   4.632   1.601   4.980  0.5229  0.1708  0.5384
    8MOL      C 5327   4.831   1.730   4.875 -0.3243  0.0633  0.8769
    8MOL      C 5328   4.594   1.575   5.227 -0.6695  0.1198  0.5845
    8MOL      H 5329   4.710   1.700   5.344 -2.3814 -0.6285  0.1063
    8MOL      C 5330   4.553   1.551   5.096 -0.9782 -0.2272  0.0245
    8MOL      H 5331   4.605   1.574   4.878 -0.8675  1.8265  0.4395
    8MOL      F 5332   4.834   1.861   4.857 -0.1771 -0.0201  0.1725
    8MOL      F 5333   4.768   1.704   4.759 -0.0110 -0.1803  0.0291
    8MOL      C 5334   4.967   1.664   4.872  0.5522 -0.8445 -0.6552
    8MOL      C 5335   4.564   1.486   5.350  1.1487  0.1947 -0.3378
    8MOL      C 5336   4.429   1.475   5.068  0.3537 -0.4819  0.0103
    8MOL      O 5337   5.054   1.729   4.971 -0.0661 -0.1276 -0.0938
    8MOL      F 5338   4.948   1.531   4.902 -0.2307 -0.2479 -0.0865
    8MOL      F 5339   5.013   1.664   4.746 -0.1644  0.0442  0.0234
    8MOL      F 5340   4.430   1.462   5.364 -0.6513  0.2458 -0.2815
    8MOL      F 5341   4.594   1.544   0.019 -0.0378  0.4552  0.1995
    8MOL      C 5342   4.635   1.355   5.348  0.3682  0.0086  0.0726
    8MOL      O 5343   4.323   1.522   5.133  0.0968  0.0655  0.8320
    8MOL      O 5344   4.425   1.387   4.979  0.0698 -0.1011 -0.0489
    8MOL      C 5345   5.153   1.827   4.913 -0.3822  0.0686  0.1190
    8MOL      F 5346   4.770   1.396   5.326 -0.0555  0.2385 -0.3100
    8MOL      F 5347   4.634   1.302   0.015 -0.3845  0.0446  0.0245
    8MOL      O 5348   4.589   1.271   5.237 -0.1681  0.1447 -0.1926
    8MOL      C 5349   4.199   1.442   5.132 -0.2704 -0.3133  0.4256
    8MOL      C 5350   5.244   1.870   5.034 -0.6810 -0.4685 -0.5908
    8MOL      F 5351   5.089   1.930   4.854  0.2367  0.0533  0.2094
    8MOL      F 5352   5.239   1.777   4.824 -0.2455 -0.0399 -0.3150
    8MOL      C 5353   4.612   1.127   5.250 -0.4410 -0.1986 -0.4356
    8MOL      H 5354   4.189   1.384   5.040 -0.0368 -0.8016  0.7052
    8MOL      H 5355   4.200   1.380   5.223  0.4815 -1.6610 -0.4919
    8MOL      C 5356   4.088   1.538   5.152  0.0481  0.5185  0.0918
    8MOL      F 5357   5.301   1.760   5.091  0.5615 -0.6849 -0.2573
    8MOL      F 5358   5.164   1.923   5.130 -0.2440 -0.0462 -0.3614
    8MOL      S 5359   5.364   1.992   4.987  0.1423 -0.0526  0.1116
    8MOL      F 5360   4.546   1.069   5.351  0.2510  0.0454  0.3025
    8MOL      F 5361   4.741   1.093   5.270  0.2523  0.0761  0.2078
    8MOL      C 5362   4.559   1.063   5.121  0.1871  0.6926 -0.1840
    8MOL      H 5363   4.005   1.489   5.205 -0.4183  2.1070  0.8639
    8MOL      H 5364   4.111   1.627   5.212 -0.2158  1.6284 -1.4363
    8MOL      N 5365   5.293   2.104   4.915 -0.5891 -0.5768 -0.5178
    8MOL      O 5366   5.412   2.036   5.117  0.5988 -0.1974  0.1468
    8MOL      O 5367   0.028   1.932   4.914  0.2791  0.2291  0.2222
    8MOL      F 5368   4.601   1.129   5.013 -0.0002 -0.1448 -0.0637
    8MOL      F 5369   4.623   0.939   5.114 -0.4891  0.4350  0.0699
    8MOL      S 5370   4.370   1.042   5.122  0.0567 -0.1603 -0.4093
    8MOL      S 5371   5.368   2.203   4.824 -0.1331 -0.1501 -0.1971
    8MOL      N 5372   4.325   0.916   5.206 -0.1982  0.4478  0.6146
    8MOL      O 5373   4.331   1.045   4.982 -0.0644  0.3006  0.1436
    8MOL      O 5374   4.313   1.165   5.181  0.3382 -0.6417  0.1384
    8MOL      O 5375   5.301   2.336   4.813 -0.3545 -0.4336  0.5020
    8MOL      O 5376   0.063   2.209   4.855 -0.3655 -0.1662  0.1007
    8MOL      C 5377   5.367   2.160   4.651 -0.3187 -0.3304  0.0837
    8MOL      S 5378   4.214   0.823   5.162  0.2881 -0.0981  0.1368
    8MOL      F 5379   5.421   2.259   4.576 -0.3387  0.2025 -0.3650
    8MOL      F 5380   5.243   2.128   4.602 -0.5268  0.3531  0.0446
    8MOL      F 5381   5.441   2.045   4.633  0.0762 -0.0300  0.5359
    8MOL      O 5382   4.130   0.868   5.051 -0.1194 -0.3576 -0.0432
    8MOL      O 5383   4.130   0.806   5.281  1.0541 -0.2173  0.7963
    8MOL      C 5384   4.280   0.656   5.120 -0.3639  0.0186 -0.1684
    8MOL      F 5385   4.399   0.630   5.178 -0.0972  0.3681  0.1472
    8MOL      F 5386   4.192   0.559   5.147  0.2149 -0.1088 -0.2482
    8MOL      F 5387   4.299   0.641   4.990 -0.0812  0.2511  0.3872
    8MOL      H 5388   5.384   1.285   0.083 -1.5754 -2.3758 -1.8135
    8MOL      O 5389   0.013   1.244   0.035  0.4691 -0.4681 -0.3297
    8MOL      C 5390   0.054   1.332   5.393 -0.1521 -0.6301  0.0237
    8MOL      C 5391   5.433   1.464   5.382 -0.7220 -0.6503  0.0854
    8MOL      O 5392   0.150   1.310   5.323 -0.4545  0.0647 -0.4348
    8MOL      C 5393   5.310   1.482   5.323  0.8062  0.2904  0.6873
    8MOL      C 5394   0.051   1.563   0.006 -0.4919 -0.6933 -0.6439
    8MOL      C 5395   5.250   1.609   5.338  0.0620 -0.1201 -0.7184
    8MOL      C 5396   5.249   1.378   5.222  0.0708 -0.0176 -0.5014
    8MOL      C 5397   5.437   1.691   0.021  0.3116 -0.1639 -0.0803
    8MOL      H 5398   0.143   1.534   0.055 -0.2936  0.1213 -0.5407
    8MOL      C 5399   5.317   1.717   5.407  0.5814  0.9176  0.4295
    8MOL      H 5400   5.157   1.639   5.290  1.1257  2.1488 -1.4153
    8MOL      F 5401   5.119   1.380   5.253 -0.5746  0.0091  0.0945
    8MOL      F 5402   5.277   1.246   5.255 -0.7413  0.0222 -0.7635
    8MOL      C 5403   5.277   1.391   5.071 -0.2017 -0.3598 -0.0868
    8MOL      C 5404   0.055   1.786   0.116 -0.0217  0.1109 -0.4962
    8MOL      C 5405   5.239   1.842   5.412 -0.4590 -0.1433  0.2874
    8MOL      O 5406   5.424   1.411   5.056 -0.2917 -0.2956 -0.3260
    8MOL      F 5407   5.222   1.292   4.996 -0.1722  0.6745 -0.6309
    8MOL      F 5408   5.221   1.500   5.025  0.3817  0.2272 -0.1826
    8MOL      F 5409   0.121   1.722   0.213  0.4467  0.3034 -0.7710
    8MOL      F 5410   5.407   1.857   0.184  0.0526 -0.2194  0.1761
    8MOL      C 5411   0.163   1.882   0.043 -0.3782  0.4346 -0.1438
    8MOL      O 5412   5.118   1.821   0.012  0.2000  0.0094  0.6859
    8MOL      O 5413   5.288   1.949   5.366 -0.1213 -0.0274 -0.9151
    8MOL      C 5414   0.038   1.365   4.932  0.0947 -0.3118  0.0471
    8MOL      F 5415   0.102   1.987   5.445  0.3770  0.4312  0.0169
    8MOL      F 5416   0.241   1.943   0.140  0.0126 -0.6278  0.0850
    8MOL      O 5417   0.242   1.829   5.378  0.8271 -0.2483  0.2458
    8MOL      C 5418   5.018   1.928   0.032 -0.5223  0.5337 -0.3032
    8MOL      C 5419   0.188   1.402   4.927  0.1210 -0.4027  0.4586
    8MOL      F 5420   5.407   1.409   4.821  0.8977  0.6655 -0.2713
    8MOL      F 5421   0.038   1.228   4.929 -0.1687 -0.1935  0.1545
    8MOL      C 5422   0.348   1.731   5.404 -0.2484  0.6215  0.3715
    8MOL      H 5423   4.946   1.896   0.109 -0.9029 -0.2962 -1.0029
    8MOL      H 5424   5.066   2.022   0.059  0.4524  1.2366 -4.2373
    8MOL      C 5425   4.942   1.953   5.348  0.0728 -0.4657 -0.1539
    8MOL      F 5426   0.242   1.329   4.827 -0.5164  0.4053 -0.2880
    8MOL      F 5427   0.254   1.378   5.044  0.1009 -0.3674 -0.6256
    8MOL      S 5428   0.205   1.577   4.885  0.4636  0.1224  0.6789
    8MOL      F 5429   0.301   1.620   5.339 -0.1482  0.0353 -0.3963
    8MOL      F 5430   0.371   1.709   0.089  0.4784  0.2928 -0.3446
    8MOL      C 5431   0.472   1.788   5.337 -0.1912  0.2149  0.0955
    8MOL      H 5432   4.854   2.013   5.374 -0.6176 -1.3395 -0.4773
    8MOL      H 5433   5.006   2.013   5.283  1.3975  0.1318  1.6323
    8MOL      N 5434   0.159   1.617   4.740  0.0978  0.9506  0.3790
    8MOL      O 5435   0.149   1.666   4.984 -0.3391 -0.0409 -0.1468
    8MOL      O 5436   0.349   1.594   4.888  0.1400  0.1845 -0.0544
    8MOL      F 5437   0.482   1.917   5.380  0.1496 -0.1192 -0.2562
    8MOL      F 5438   0.574   1.726   5.400  0.2179  0.2353 -0.0708
    8MOL      S 5439   0.480   1.761   5.153  0.1523  0.2785 -0.2006
    8MOL      S 5440   0.222   1.744   4.668  0.2634 -0.4305 -0.4533
    8MOL      N 5441   0.601   1.852   5.119 -0.5950 -0.7678 -0.0076
    8MOL      O 5442   0.357   1.819   5.100 -0.3195 -0.0916  0.5406
    8MOL      O 5443   0.491   1.619   5.128 -0.0965 -0.1005  0.2606
    8MOL      O 5444   0.126   1.782   4.563  0.5074 -0.3931  0.5703
    8MOL      O 5445   0.267   1.836   4.770  0.0922 -0.0245 -0.0491
    8MOL      C 5446   0.370   1.704   4.574  0.0823  0.4154  0.1798
    8MOL      S 5447   0.730   1.791   5.058  0.1998 -0.1696  0.4552
    8MOL      F 5448   0.478   1.708   4.657  0.0557  0.2981 -0.0741
    8MOL      F 5449   0.406   1.792   4.486 -0.0756  0.1241 -0.8137
    8MOL      F 5450   0.368   1.585   4.517  0.0530 -0.3679  0.0399
    8MOL      O 5451   0.820   1.896   5.015  0.2337  0.2177 -0.0160
    8MOL      O 5452   0.684   1.697   4.951 -0.2103  0.0908 -0.6843
    8MOL      C 5453   0.826   1.684   5.181  0.2576 -0.0385  0.3450
    8MOL      F 5454   0.779   1.558   5.188 -0.0894  0.5418  0.0876
    8MOL      F 5455   0.955   1.676   5.151 -0.5864 -0.2854  0.1996
    8MOL      F 5456   0.824   1.731   5.311 -0.0140  0.3751  0.3490
    9MOL      O 5457   2.885   3.540   2.487  0.4995  0.0644  0.0385
    9MOL      C 5458   2.985   3.609   2.552  0.5105 -0.2356  0.2102
    9MOL      C 5459   2.936   3.655   2.683  0.4732  0.1447 -0.2765
    9MOL      O 5460   3.093   3.628   2.498  0.1769  0.4001 -0.2833
    9MOL      C 5461   3.003   3.622   2.801 -0.3527  0.1636 -0.3108
    9MOL      C 5462   2.812   3.718   2.691  0.4541  0.4219 -0.3348
    9MOL      C 5463   2.943   3.648   2.926  0.2211  0.5741  0.4800
    9MOL      C 5464   3.137   3.548   2.803  0.8802  0.0840 -0.1336
    9MOL      C 5465   2.745   3.740   2.814  0.6907  0.5150  0.0763
    9MOL      H 5466   2.760   3.729   2.597 -0.5481 -0.6354  0.0810
    9MOL      C 5467   2.820   3.710   2.936 -0.7658 -0.4524  0.5876
    9MOL      H 5468   2.997   3.616   3.015  0.7795 -1.8922 -0.7168
    9MOL      F 5469   3.196   3.537   2.920 -0.5777 -0.2103  0.0766
    9MOL      F 5470   3.223   3.623   2.730 -0.0048  0.1150  0.6191
    9MOL      C 5471   3.117   3.396   2.757  0.1725  0.5176  0.5102
    9MOL      C 5472   2.606   3.800   2.826 -0.0484  0.8908 -0.0141
    9MOL      C 5473   2.765   3.741   3.074  0.2921 -0.3878  0.4378
    9MOL      O 5474   3.186   3.345   2.640  0.5750 -0.6155  0.0601
    9MOL      F 5475   3.160   3.307   2.846 -0.4671 -0.0217 -0.3582
    9MOL      F 5476   2.986   3.360   2.745  0.1011 -0.4438 -0.2246
    9MOL      F 5477   2.522   3.730   2.910  0.3244  0.0192 -0.5064
    9MOL      F 5478   2.544   3.770   2.709  0.3215  0.4574  0.4952
    9MOL      C 5479   2.592   3.952   2.854 -0.4793  0.0549  0.1051
    9MOL      O 5480   2.681   3.639   3.112  1.1427  0.6346 -0.0615
    9MOL      O 5481   2.800   3.833   3.149 -0.9390 -0.0674 -0.2612
    9MOL      C 5482   3.325   3.362   2.616 -0.5635  0.0642 -0.0724
    9MOL      F 5483   2.698   3.995   2.930  0.1979 -0.1003 -0.1914
    9MOL      F 5484   2.612   4.017   2.738 -0.0075  0.0121 -0.3472
    9MOL      O 5485   2.464   3.987   2.913 -0.2782  0.0977  0.3106
    9MOL      C 5486   2.622   3.616   3.233  0.1555 -0.2613 -0.8981
    9MOL      C 5487   3.369   3.239   2.529 -0.2358 -0.1313 -0.3325
    9MOL      F 5488   3.401   3.372   2.725  0.4946 -0.1665 -0.3360
    9MOL      F 5489   3.339   3.475   2.537  0.0355  0.1426  0.6916
    9MOL      C 5490   2.458   4.004   3.056 -0.4020  0.3478  0.2473
    9MOL      H 5491   2.564   3.704   3.264 -1.0874 -1.6841  0.9565
    9MOL      H 5492   2.547   3.536   3.232  1.1959 -1.2648 -0.2466
    9MOL      C 5493   2.737   3.580   3.333  0.3595  0.6220 -0.5325
    9MOL      F 5494   3.495   3.264   2.491  0.1307 -0.3294 -0.4358
    9MOL      F 5495   3.304   3.238   2.409 -0.1822  0.3034 -0.4172
    9MOL      S 5496   3.372   3.086   2.615 -0.1921  0.1252  0.4105
    9MOL      F 5497   2.528   4.111   3.090 -0.8790 -0.4880 -0.0950
    9MOL      F 5498   2.526   3.905   3.123  0.3194 -0.0351  0.5236
    9MOL      C 5499   2.314   4.024   3.095  0.4808 -0.1675  0.5486
    9MOL      H 5500   2.766   3.474   3.341  1.3857  0.9250 -0.2531
    9MOL      H 5501   2.828   3.639   3.324  0.1769  0.8719 -0.7615
    9MOL      H 5502   2.702   3.597   3.435  2.6332  0.2149  0.3371
    9MOL      N 5503   3.449   3.098   2.749 -0.5832  0.6255 -0.0335
    9MOL      O 5504   3.230   3.075   2.635 -0.1911 -0.1827 -0.8897
    9MOL      O 5505   3.418   2.982   2.526  0.0099  0.0270 -0.0094
    9MOL      F 5506   2.268   4.137   3.043 -0.1013  0.4480 -0.0479
    9MOL      F 5507   2.231   3.926   3.046  0.3314  0.2926 -0.8978
    9MOL      S 5508   2.286   4.034   3.274  0.5832 -0.2451 -0.1039
    9MOL      S 5509   3.595   3.041   2.759  0.1191  0.1529  0.1789
    9MOL      N 5510   2.344   3.910   3.352 -0.4282 -0.0884 -0.0902
    9MOL      O 5511   2.137   4.026   3.278 -0.3742 -0.2559  0.1857
    9MOL      O 5512   2.333   4.169   3.317  0.0253  0.3085 -0.0481
    9MOL      O 5513   3.615   2.913   2.691 -0.3634 -0.0921 -0.1401
    9MOL      O 5514   3.679   3.150   2.708  0.1710 -0.0126 -0.0520
    9MOL      C 5515   3.631   3.016   2.941 -0.4069  0.2503  0.7210
    9MOL      S 5516   2.395   3.927   3.500 -0.0425  0.4144  0.3342
    9MOL      F 5517   3.563   3.096   3.035 -0.2842 -0.0706 -0.3114
    9MOL      F 5518   3.762   3.020   2.982 -0.2479  0.6659  0.2772
    9MOL      F 5519   3.584   2.893   2.967  0.4715  0.0660  0.2906
    9MOL      O 5520   2.391   3.802   3.567  0.0482 -0.3033 -0.2945
    9MOL      O 5521   2.340   4.039   3.578 -0.2348  0.3828 -0.3059
    9MOL      C 5522   2.579   3.966   3.496 -0.4543 -0.6078 -0.4642
    9MOL      F 5523   2.628   4.015   3.611  0.1756  0.3047  0.6262
    9MOL      F 5524   2.656   3.864   3.458 -0.3153  0.5055 -0.0339
    9MOL      F 5525   2.606   4.064   3.410 -0.2076  0.1891  0.2928
    9MOL      O 5526   2.672   3.401   1.454 -0.2026 -0.2743  0.0378
    9MOL      C 5527   2.772   3.358   1.531  0.4826  0.1340  0.7133
    9MOL      C 5528   2.747   3.370   1.674  0.2061  0.1335  0.4546
    9MOL      O 5529   2.880   3.340   1.477  0.5220 -0.2577 -0.2016
    9MOL      C 5530   2.813   3.462   1.758  0.2405 -1.4091  0.6080
    9MOL      C 5531   2.652   3.282   1.725  0.4868 -0.3487 -0.4040
    9MOL      C 5532   2.770   3.468   1.895  0.4622  0.2096  0.4717
    9MOL      C 5533   2.925   3.559   1.714  0.3473 -0.5651 -0.0412
    9MOL      C 5534   2.629   3.274   1.866  0.1308  0.0968 -0.3156
    9MOL      H 5535   2.603   3.209   1.662 -0.2248 -0.6201  0.4454
    9MOL      C 5536   2.684   3.370   1.947 -0.5426  0.1676 -0.2639
    9MOL      H 5537   2.808   3.533   1.973 -0.1148 -1.6387  2.3208
    9MOL      F 5538   2.918   3.667   1.797 -0.6252 -0.4886  0.4589
    9MOL      F 5539   2.907   3.603   1.586  0.4235  0.4309  0.3209
    9MOL      C 5540   3.070   3.495   1.728 -0.0925 -0.0352  0.6640
    9MOL      C 5541   2.548   3.144   1.917 -0.5876  0.0172  0.5210
    9MOL      C 5542   2.666   3.382   2.095 -0.4441 -0.1768  0.3210
    9MOL      O 5543   3.084   3.460   1.864 -0.4826 -0.5150  0.0755
    9MOL      F 5544   3.082   3.389   1.650  0.2029  0.0225 -0.5376
    9MOL      F 5545   3.158   3.584   1.679  0.0304 -0.5110  0.0331
    9MOL      F 5546   2.564   3.116   2.049 -0.6537 -0.1266  0.0908
    9MOL      F 5547   2.602   3.035   1.868 -0.2592 -0.3503 -0.1726
    9MOL      C 5548   2.393   3.143   1.890 -0.3356  0.4843 -0.3160
    9MOL      O 5549   2.786   3.398   2.164  0.1472 -0.8626 -0.0102
    9MOL      O 5550   2.556   3.394   2.144  0.5158 -0.0199  0.3849
    9MOL      C 5551   3.206   3.394   1.903 -0.6999 -0.4224 -0.4182
    9MOL      F 5552   2.344   3.035   1.945 -0.2719  0.3247  0.1877
    9MOL      F 5553   2.335   3.242   1.956 -0.4221  0.0078 -0.1688
    9MOL      O 5554   2.362   3.156   1.749 -0.3269 -0.0513 -0.8625
    9MOL      C 5555   2.783   3.409   2.309  0.1177  0.3538 -0.0964
    9MOL      C 5556   3.231   3.421   2.053 -0.1075  0.1992 -0.1418
    9MOL      F 5557   3.320   3.430   1.843  0.7649 -0.3559  0.3056
    9MOL      F 5558   3.191   3.263   1.884 -0.0682  0.6416  0.2435
    9MOL      C 5559   2.229   3.182   1.702 -0.6086 -0.5586  0.8257
    9MOL      H 5560   2.691   3.466   2.328  0.8156  1.6602 -0.5645
    9MOL      H 5561   2.769   3.305   2.341 -1.2864  0.8379  0.9000
    9MOL      C 5562   2.911   3.479   2.361  0.1282  0.4131 -0.0527
    9MOL      F 5563   3.317   3.332   2.110 -0.0768 -0.0398  0.5181
    9MOL      F 5564   3.114   3.396   2.116  0.1318  0.3124 -0.3482
    9MOL      S 5565   3.296   3.591   2.088 -0.1617  0.4436 -0.0595
    9MOL      F 5566   2.176   3.285   1.772 -0.8528 -0.1654 -0.3006
    9MOL      F 5567   2.157   3.072   1.719 -0.2041  0.2078  0.1638
    9MOL      C 5568   2.240   3.208   1.541 -0.6082 -0.4380  0.4750
    9MOL      H 5569   2.993   3.411   2.385  0.4001  1.1219  1.0674
    9MOL      H 5570   2.944   3.560   2.295 -0.1291  2.3611  2.1584
    9MOL      N 5571   3.255   3.687   1.981 -0.0669 -0.6885 -0.1434
    9MOL      O 5572   3.238   3.631   2.214  0.0073  0.1925 -0.0435
    9MOL      O 5573   3.440   3.569   2.099 -0.1373 -0.2861 -0.3367
    9MOL      F 5574   2.309   3.321   1.530  0.0132 -0.4625  0.0201
    9MOL      F 5575   2.306   3.101   1.487 -0.2000 -0.5540 -0.2510
    9MOL      S 5576   2.088   3.230   1.452  0.2604 -0.1822  0.2984
    9MOL      S 5577   3.354   3.803   1.948 -0.2732 -0.0852 -0.0547
    9MOL      N 5578   2.005   3.347   1.504 -0.6861 -0.1742  0.2620
    9MOL      O 5579   2.020   3.102   1.458 -0.2621 -0.1663  0.0199
    9MOL      O 5580   2.129   3.248   1.310 -0.2630 -0.1648  0.5582
    9MOL      O 5581   3.284   3.931   1.954 -0.1796 -0.2359  0.0417
    9MOL      O 5582   3.485   3.802   2.017 -0.1017 -0.4287  0.0884
    9MOL      C 5583   3.399   3.799   1.765  0.3975  0.3494  0.0977
    9MOL      S 5584   1.855   3.336   1.546 -0.5274 -0.2598  0.3647
    9MOL      F 5585   3.502   3.890   1.738  0.1529  0.4755 -0.2861
    9MOL      F 5586   3.293   3.826   1.689  0.1431 -0.1413  0.1796
    9MOL      F 5587   3.440   3.676   1.734  0.6263 -0.0615  0.1945
    9MOL      O 5588   1.780   3.226   1.481 -0.1811 -0.8179 -0.4854
    9MOL      O 5589   1.779   3.459   1.547 -0.2288 -0.8225 -0.4096
    9MOL      C 5590   1.829   3.279   1.725  0.6523  0.4320 -0.4443
    9MOL      F 5591   1.701   3.256   1.752  0.3428 -0.3271 -0.2317
    9MOL      F 5592   1.906   3.171   1.744  0.2041 -0.2323  0.1921
    9MOL      F 5593   1.876   3.375   1.812  0.2129 -0.3057  0.1847
    9MOL      O 5594   2.482   4.190   1.802  0.3723 -0.6532 -0.1577
    9MOL      C 5595   2.394   4.084   1.780 -0.5582  0.0667  0.0013
    9MOL      C 5596   2.441   3.983   1.678 -0.1815  0.2054 -0.0122
    9MOL      O 5597   2.287   4.069   1.842 -0.1720 -0.0956 -0.4464
    9MOL      C 5598   2.471   3.842   1.705 -0.1881  0.0512 -0.3278
    9MOL      C 5599   2.447   4.032   1.545 -0.0260  0.1901 -0.1865
    9MOL      C 5600   2.512   3.763   1.596 -0.6267 -0.3710 -0.1141
    9MOL      C 5601   2.487   3.788   1.846  0.2122  0.3197 -0.3356
    9MOL      C 5602   2.486   3.949   1.435 -0.1157  0.1462 -0.3127
    9MOL      H 5603   2.425   4.138   1.536 -0.0792  0.2325  0.4319
    9MOL      C 5604   2.517   3.813   1.462  0.4333 -0.4275  0.0670
    9MOL      H 5605   2.552   3.664   1.613  0.3798 -0.1629 -1.2114
    9MOL      F 5606   2.490   3.878   1.940 -0.2000 -0.5530  0.0189
    9MOL      F 5607   2.611   3.730   1.855 -0.1209  0.0997  0.1271
    9MOL      C 5608   2.380   3.675   1.887  0.5316 -0.5102 -0.0607
    9MOL      C 5609   2.492   4.010   1.295  0.3353 -0.0623 -1.2113
    9MOL      C 5610   2.573   3.720   1.367  0.4019  0.4886 -0.5400
    9MOL      O 5611   2.243   3.729   1.893 -1.0578 -0.1798 -0.4169
    9MOL      F 5612   2.388   3.580   1.794  0.4813  0.3059  0.0930
    9MOL      F 5613   2.407   3.629   2.007  0.3643  0.1375 -0.5110
    9MOL      F 5614   2.573   3.944   1.210  0.0553  0.2707  0.2552
    9MOL      F 5615   2.553   4.135   1.305 -0.4349 -0.1209  0.1180
    9MOL      C 5616   2.351   4.021   1.242 -0.2921 -0.8008  0.9243
    9MOL      O 5617   2.694   3.666   1.399 -0.0366  0.3194 -0.4394
    9MOL      O 5618   2.504   3.686   1.269 -0.6293  0.1271  0.0610
    9MOL      C 5619   2.129   3.634   1.905 -0.4201  0.3876  0.0305
    9MOL      F 5620   2.285   4.130   1.294 -0.0449  0.1509  0.2997
    9MOL      F 5621   2.351   4.045   1.103 -0.4673  0.3668 -0.4199
    9MOL      O 5622   2.284   3.896   1.280  0.6487  0.4794 -0.2942
    9MOL      C 5623   2.759   3.568   1.312 -0.1128 -0.3078 -0.3701
    9MOL      C 5624   2.003   3.698   1.975 -0.1344  0.1323 -0.0727
    9MOL      F 5625   2.168   3.539   1.995 -0.0928  0.2345  0.4471
    9MOL      F 5626   2.101   3.573   1.787 -0.1074 -0.2292  0.7338
    9MOL      C 5627   2.162   3.843   1.213 -0.4697 -0.6731 -0.3191
    9MOL      H 5628   2.748   3.611   1.212  2.1028 -1.8139 -1.2958
    9MOL      H 5629   2.866   3.559   1.334 -0.6391 -1.3952  1.9130
    9MOL      C 5630   2.682   3.430   1.318  0.6704  0.8836 -0.1656
    9MOL      F 5631   2.037   3.764   2.086  0.5826 -0.0246  0.4659
    9MOL      F 5632   1.928   3.600   2.025  0.1257 -0.0451 -0.0142
    9MOL      S 5633   1.911   3.808   1.866 -0.1874  0.5983 -0.8758
    9MOL      F 5634   2.184   3.793   1.087 -0.7590 -0.7272  0.2499
    9MOL      F 5635   2.076   3.940   1.192 -0.0888  0.2282 -0.1832
    9MOL      C 5636   2.110   3.731   1.296 -0.9127 -0.0565  0.5075
    9MOL      H 5637   2.587   3.451   1.268  1.0850  0.2408 -1.2415
    9MOL      H 5638   2.733   3.349   1.265  0.5033  0.2696  0.6140
    9MOL      N 5639   1.789   3.846   1.946  0.0200 -0.0051  0.2904
    9MOL      O 5640   2.012   3.911   1.865 -0.1803  0.4244  0.3870
    9MOL      O 5641   1.895   3.751   1.736  0.2926  0.7233  0.0238
    9MOL      F 5642   1.992   3.694   1.240  0.1277  0.2625  0.4451
    9MOL      F 5643   2.181   3.614   1.286  0.0869  0.1216  0.0606
    9MOL      S 5644   2.070   3.788   1.467 -0.1736 -0.2204  0.1991
    9MOL      S 5645   1.642   3.824   1.892 -0.2790 -0.2046  0.5518
    9MOL      N 5646   1.956   3.894   1.463 -0.2805  0.0367 -0.2100
    9MOL      O 5647   2.193   3.806   1.544 -0.5572  0.4564  0.1374
    9MOL      O 5648   2.011   3.660   1.505  0.2991  0.0622  0.7223
    9MOL      O 5649   1.543   3.886   1.975  0.2653 -0.2569 -0.1673
    9MOL      O 5650   1.633   3.879   1.757 -0.0690  0.0049 -0.1475
    9MOL      C 5651   1.595   3.652   1.871  0.3357  0.6422 -0.3846
    9MOL      S 5652   1.955   4.026   1.546 -0.1601  0.1787  0.6137
    9MOL      F 5653   1.659   3.592   1.767 -0.4912 -0.1610 -0.9433
    9MOL      F 5654   1.459   3.635   1.851 -0.3289  0.0656  0.1576
    9MOL      F 5655   1.624   3.594   1.989 -0.0895 -0.0188  0.3840
    9MOL      O 5656   2.075   4.054   1.623  0.0274  0.2558 -0.0805
    9MOL      O 5657   1.832   4.030   1.617  0.0723 -0.4480  0.0913
    9MOL      C 5658   1.935   4.174   1.427  0.7147 -0.5002 -0.0954
    9MOL      F 5659   2.053   4.223   1.372  0.4716  0.2295 -0.0833
    9MOL      F 5660   1.845   4.151   1.336 -0.0695 -0.5720  0.0484
    9MOL      F 5661   1.885   4.284   1.488  0.6488 -0.3543  0.1310
    9MOL      O 5662   1.881   4.678   2.570 -0.4453 -0.0534 -0.2065
    9MOL      C 5663   1.854   4.608   2.456 -0.0407  0.2295  0.1394
    9MOL      C 5664   1.973   4.534   2.411 -0.2124  0.6757  0.3197
    9MOL      O 5665   1.752   4.613   2.384  0.1583 -0.3734 -0.3179
    9MOL      C 5666   1.983   4.392   2.407 -0.1380 -0.1746 -0.8091
    9MOL      C 5667   2.071   4.612   2.343 -0.7000  0.4764 -0.6195
    9MOL      C 5668   2.103   4.349   2.343 -0.3099  0.1277 -0.5561
    9MOL      C 5669   1.883   4.291   2.467  0.1049  0.2994  0.1618
    9MOL      C 5670   2.194   4.569   2.291 -0.3783  0.4590  0.0026
    9MOL      H 5671   2.060   4.720   2.350  0.0507  0.6209 -1.5291
    9MOL      C 5672   2.204   4.429   2.289 -0.3236 -0.4035 -0.4502
    9MOL      H 5673   2.117   4.242   2.347 -2.6358 -0.1409  2.4363
    9MOL      F 5674   1.838   4.338   2.586  0.3119 -0.1336 -0.4680
    9MOL      F 5675   1.948   4.178   2.499 -0.1104  0.2058  0.5636
    9MOL      C 5676   1.749   4.266   2.385  0.3247  0.1741 -0.1631
    9MOL      C 5677   2.301   4.671   2.243 -0.1430  0.2189  0.2023
    9MOL      C 5678   2.325   4.354   2.228 -0.0754  0.3019 -1.3466
    9MOL      O 5679   1.761   4.299   2.248 -0.2308  0.3104  0.3883
    9MOL      F 5680   1.707   4.141   2.408 -0.0240 -0.1832 -0.0792
    9MOL      F 5681   1.649   4.343   2.426 -0.1658  0.5502 -0.5478
    9MOL      F 5682   2.417   4.606   2.209  0.1487 -0.6430  0.0214
    9MOL      F 5683   2.330   4.766   2.336 -0.1720  0.1738  0.5855
    9MOL      C 5684   2.252   4.740   2.115 -0.1034 -0.1476 -0.3757
    9MOL      O 5685   2.340   4.357   2.092 -0.0178 -0.0288  0.0126
    9MOL      O 5686   2.392   4.288   2.302  0.1094 -0.1973  0.4549
    9MOL      C 5687   1.806   4.195   2.150  0.9949  0.2154  0.3934
    9MOL      F 5688   2.355   4.806   2.054  0.5591  0.6327 -0.0550
    9MOL      F 5689   2.217   4.645   2.034 -0.5445  0.0899 -0.0947
    9MOL      O 5690   2.141   4.836   2.133  0.0980 -0.4037  0.2138
    9MOL      C 5691   2.443   4.279   2.037  0.1232 -0.5365  0.8047
    9MOL      C 5692   1.862   4.265   2.022 -0.2498 -0.4763  0.3098
    9MOL      F 5693   1.706   4.107   2.112 -0.1672 -0.4969  0.5332
    9MOL      F 5694   1.905   4.117   2.207 -0.4422  0.0900  0.1269
    9MOL      C 5695   2.066   4.886   2.017 -0.0853  0.5626 -0.2076
    9MOL      H 5696   2.543   4.308   2.069  0.9499 -1.8691 -0.4868
    9MOL      H 5697   2.427   4.172   2.057 -0.8139 -0.1071  2.4543
    9MOL      C 5698   2.445   4.303   1.885  0.6405 -0.0097 -0.2523
    9MOL      F 5699   1.890   4.171   1.931 -0.5042 -0.5322 -0.4065
    9MOL      F 5700   1.977   4.331   2.048  0.1744 -0.2525 -0.3769
    9MOL      S 5701   1.736   4.380   1.959  0.1461  0.0514 -0.4182
    9MOL      F 5702   2.012   4.786   1.943 -0.8146 -0.3132  0.0526
    9MOL      F 5703   2.139   4.960   1.924  0.4221  0.2194 -0.1639
    9MOL      C 5704   1.949   4.974   2.068 -0.2478 -0.6049 -0.4317
    9MOL      H 5705   2.346   4.335   1.849  0.2781  1.7998  2.2532
    9MOL      H 5706   2.505   4.386   1.847 -1.0011  1.2262 -0.2349
    9MOL      N 5707   1.595   4.323   1.972 -0.1218  0.3104 -0.0178
    9MOL      O 5708   1.743   4.492   2.053  0.2379 -0.0070 -0.0808
    9MOL      O 5709   1.782   4.408   1.823  0.2177 -0.1637  0.0450
    9MOL      F 5710   1.996   5.090   2.116 -0.0513 -0.2512  0.7723
    9MOL      F 5711   1.875   4.999   1.962 -0.4982 -0.0880  0.0710
    9MOL      S 5712   1.831   4.894   2.189 -0.0992 -0.1792 -0.1543
    9MOL      S 5713   1.536   4.245   1.857  0.4575  0.3710  0.3273
    9MOL      N 5714   1.707   4.987   2.206  0.2047  0.3256  0.0015
    9MOL      O 5715   1.916   4.892   2.307 -0.1850  0.0499  0.1087
    9MOL      O 5716   1.793   4.764   2.141 -0.2013  0.4705  0.2494
    9MOL      O 5717   1.628   4.184   1.757  0.0514 -0.1317  0.6174
    9MOL      O 5718   1.424   4.161   1.903 -0.4528 -0.3388  0.4406
    9MOL      C 5719   1.458   4.368   1.740 -0.3632 -0.1622 -0.0761
    9MOL      S 5720   1.560   4.940   2.202  0.1485 -0.4557 -0.0249
    9MOL      F 5721   1.395   4.477   1.798  0.3230 -0.0525  0.1373
    9MOL      F 5722   1.366   4.316   1.660 -0.0343 -0.1420  0.0255
    9MOL      F 5723   1.554   4.425   1.661  0.2614  0.1192 -0.5346
    9MOL      O 5724   1.485   5.015   2.301 -0.8925  0.2434 -0.1120
    9MOL      O 5725   1.545   4.800   2.225  0.2027 -0.5810 -0.0548
    9MOL      C 5726   1.470   4.980   2.043 -0.0870 -0.4067 -0.0191
    9MOL      F 5727   1.452   5.110   2.030  0.3351  0.1053 -0.1102
    9MOL      F 5728   1.540   4.934   1.934 -0.6735 -0.0156 -0.6248
    9MOL      F 5729   1.349   4.924   2.042 -0.1364  0.2128 -0.2196
    9MOL      O 5730   2.574   4.886   2.498 -0.1757  0.2893 -0.4541
    9MOL      C 5731   2.539   4.965   2.601 -0.0691 -0.0726  0.3687
    9MOL      C 5732   2.407   4.908   2.667  0.1992  0.0458  0.3326
    9MOL      O 5733   2.608   5.045   2.653  0.2737 -0.0293 -0.2284
    9MOL      C 5734   2.315   4.989   2.738 -0.1844 -0.1071  0.1827
    9MOL      C 5735   2.375   4.775   2.647 -0.1839 -0.1873  0.4949
    9MOL      C 5736   2.187   4.935   2.777  0.3148 -0.1965  0.0640
    9MOL      C 5737   2.322   5.139   2.775  0.9570  0.2584  0.4721
    9MOL      C 5738   2.254   4.719   2.700  0.1870 -0.5531  0.3024
    9MOL      H 5739   2.438   4.703   2.595 -0.9234  0.2139 -0.9897
    9MOL      C 5740   2.155   4.803   2.756  0.6516 -0.5068 -0.6092
    9MOL      H 5741   2.110   5.004   2.809  1.7287  2.0854 -1.3648
    9MOL      F 5742   2.442   5.181   2.796 -0.1188 -0.1170  0.5234
    9MOL      F 5743   2.261   5.166   2.900 -0.5083  0.3413 -0.1849
    9MOL      C 5744   2.256   5.228   2.660 -0.7938 -0.4764  1.1670
    9MOL      C 5745   2.230   4.572   2.683 -0.3079 -0.0285  0.2653
    9MOL      C 5746   2.013   4.764   2.803  0.3001 -0.3538 -0.4292
    9MOL      O 5747   2.304   5.183   2.530  0.5110 -0.4329  0.0303
    9MOL      F 5748   2.119   5.221   2.682 -0.3574 -0.2954 -0.0359
    9MOL      F 5749   2.289   5.357   2.672 -0.7579  0.2137 -0.4582
    9MOL      F 5750   2.308   4.529   2.575  0.4195 -0.4919 -0.5288
    9MOL      F 5751   2.106   4.546   2.649  0.4448  0.0746  0.1643
    9MOL      C 5752   2.258   4.499   2.817 -0.1902  0.3318 -0.0634
    9MOL      O 5753   1.916   4.857   2.777 -0.5659  0.1461  0.5652
    9MOL      O 5754   1.992   4.675   2.878 -0.4948  0.0356  0.3751
    9MOL      C 5755   2.223   5.219   2.424 -0.4231 -0.2790  0.2307
    9MOL      F 5756   2.151   4.440   2.875 -0.2891 -0.3093  0.2020
    9MOL      F 5757   2.334   4.392   2.811  0.4997 -0.0877  0.2450
    9MOL      O 5758   2.326   4.593   2.904  0.2922 -0.3126  0.1629
    9MOL      C 5759   1.783   4.808   2.758 -0.1555  0.4154  0.1684
    9MOL      C 5760   2.295   5.200   2.291  0.0462  0.1074 -0.0798
    9MOL      F 5761   2.181   5.346   2.424  0.0607 -0.1160  0.3397
    9MOL      F 5762   2.115   5.135   2.425 -0.0289  0.2667  0.3361
    9MOL      C 5763   2.338   4.558   3.044  0.8856  0.0588  0.4449
    9MOL      H 5764   1.757   4.718   2.814  1.0624  1.0331  1.7722
    9MOL      H 5765   1.706   4.886   2.764  1.3738  1.9177  0.5754
    9MOL      C 5766   1.779   4.769   2.612 -0.4845  0.5747 -0.5115
    9MOL      F 5767   2.215   5.236   2.187  0.9061 -0.0779 -0.1829
    9MOL      F 5768   2.337   5.073   2.278 -0.1391 -0.1024 -0.1720
    9MOL      S 5769   2.456   5.292   2.296  0.3179  0.1098  0.2506
    9MOL      F 5770   2.363   4.428   3.072  0.5880 -0.4827 -0.1584
    9MOL      F 5771   2.219   4.588   3.092 -0.6705  0.0462 -0.0013
    9MOL      C 5772   2.441   4.657   3.109 -0.5366  0.3231 -0.7083
    9MOL      H 5773   1.689   4.710   2.592 -0.7354  1.0987 -0.9241
    9MOL      H 5774   1.771   4.855   2.545 -2.2605  0.8748  0.0629
    9MOL      N 5775   2.568   5.241   2.389 -0.2564  0.0145 -0.4745
    9MOL      O 5776   2.499   5.280   2.159  0.0597 -0.0470 -0.2291
    9MOL      O 5777   2.431   5.434   2.310 -0.3759  0.0278  0.3601
    9MOL      F 5778   2.541   4.649   3.025  0.2258  0.2661  0.2786
    9MOL      F 5779   2.391   4.787   3.100 -0.1016 -0.1160  0.2815
    9MOL      S 5780   2.492   4.599   3.280  0.2418  0.0759  0.1179
    9MOL      S 5781   2.694   5.328   2.419 -0.4528 -0.0554  0.3575
    9MOL      N 5782   2.596   4.485   3.275 -0.5911  0.0511 -0.1649
    9MOL      O 5783   2.367   4.541   3.323  0.7690  0.0153 -0.0546
    9MOL      O 5784   2.534   4.714   3.354 -0.1292  0.1819 -0.2456
    9MOL      O 5785   2.798   5.240   2.450 -0.2494 -0.5212  0.6647
    9MOL      O 5786   2.718   5.418   2.311 -0.0294  0.7379 -0.1420
    9MOL      C 5787   2.672   5.445   2.565 -0.8624  0.4875  0.4392
    9MOL      S 5788   2.749   4.513   3.277  0.1338 -0.3971  0.5511
    9MOL      F 5789   2.557   0.071   2.568  0.1987 -0.2090  0.4759
    9MOL      F 5790   2.775   0.079   2.574 -0.2904  0.0237  0.3163
    9MOL      F 5791   2.674   5.369   2.678 -0.5995 -0.0604 -0.1135
    9MOL      O 5792   2.797   4.513   3.415 -0.3661  0.5761  0.8275
    9MOL      O 5793   2.784   4.638   3.207 -0.4558  0.0482  0.4324
    9MOL      C 5794   2.823   4.368   3.200 -0.6340  0.3132  0.3846
    9MOL      F 5795   2.766   4.342   3.081  0.1198  0.5065 -0.0383
    9MOL      F 5796   2.953   4.375   3.177  0.0110 -0.0849 -0.6185
[truncated: 128,441 more chars]
