# Supplementary material for: Effect of Plasticizers on Performance in Single-Ion Conducting Polymer Electrolytes: Implications for Lithium-Ion Batteries
Source: Energy Fuels. 2026 Apr 11;40(16):9105–14. doi: 10.1021/acs.energyfuels.6c00725 (PMC13112336; doi:10.1021/acs.energyfuels.6c00725)
Supplement: Supplementary file 2 [file ef6c00725_si_002.zip › inputs and trajactory/npt-equil.gro]

90mPET_10FEC
 7657
    1MOL      O    1   4.455   2.150   0.207  0.3827 -0.2899  0.7210
    1MOL      C    2   4.382   2.233   0.118  0.2846 -0.0346 -0.7663
    1MOL      C    3   4.239   2.182   0.096  0.2486  0.2350  0.8717
    1MOL      O    4   4.422   2.340   0.083 -0.1686  0.5197  0.6265
    1MOL      C    5   4.134   2.267   0.042  0.0585  0.5306  0.1156
    1MOL      C    6   4.199   2.051   0.133 -0.3475 -0.4137  0.0167
    1MOL      C    7   4.007   2.203   0.016 -0.7328 -0.3353  0.2132
    1MOL      C    8   4.131   2.421   0.026  0.4972  0.1814  0.8441
    1MOL      C    9   4.079   1.984   0.098  0.6906  0.0261 -0.2802
    1MOL      H   10   4.279   1.986   0.168 -0.1107 -0.9407 -1.4497
    1MOL      C   11   3.976   2.064   0.033 -0.1384 -0.2777 -0.8131
    1MOL      H   12   3.926   2.256   5.413 -1.9588 -0.9268  1.4846
    1MOL      F   13   4.200   2.483   0.121 -0.1667 -0.4235 -0.1650
    1MOL      F   14   4.012   2.475   0.041 -0.2953 -0.2726 -0.4929
    1MOL      C   15   4.171   2.458   5.329  0.4670  0.0996  0.0845
    1MOL      C   16   4.073   1.834   0.114  0.2455 -0.0696 -0.1546
    1MOL      C   17   3.839   2.008   5.429 -2.0702 -0.2966  0.4402
    1MOL      O   18   4.311   2.438   5.307 -0.0789 -0.5613 -0.2381
    1MOL      F   19   4.101   2.388   5.238 -0.3773 -0.2880  0.0583
    1MOL      F   20   4.143   2.597   5.313 -0.6251  0.4008 -0.4448
    1MOL      F   21   4.176   1.782   0.046  0.4336 -0.0040 -0.6032
    1MOL      F   22   3.969   1.769   0.054  0.6984 -0.2323 -0.5596
    1MOL      C   23   4.085   1.772   0.261 -0.1252 -0.5508 -0.6838
    1MOL      O   24   3.817   2.049   5.302 -0.0256  0.0863  0.1895
    1MOL      O   25   3.764   1.951   0.051  0.1956 -0.2899 -0.4397
    1MOL      C   26   4.367   2.428   5.168 -0.3850 -0.8296 -0.4524
    1MOL      F   27   4.075   1.633   0.250  0.6138 -0.3964  0.0157
    1MOL      F   28   4.212   1.802   0.303  0.2144  0.0972 -0.7507
    1MOL      O   29   3.982   1.834   0.343  0.9384  0.3267 -0.1037
    1MOL      C   30   3.684   2.045   5.246 -0.7789 -0.1863 -0.2404
    1MOL      C   31   4.517   2.491   5.176 -0.0607 -0.2280  0.4581
    1MOL      F   32   4.295   2.496   5.082  0.3421 -0.4691 -0.2690
    1MOL      F   33   4.362   2.298   5.130 -0.2586  0.1323 -0.1544
    1MOL      C   34   3.980   1.800   0.482  0.7075 -0.2202  0.8018
    1MOL      H   35   3.687   2.048   5.137 -1.4300  0.8633 -0.2395
    1MOL      H   36   3.624   1.958   5.276 -1.5834  0.2321 -0.6061
    1MOL      C   37   3.609   2.167   5.300  0.4113  0.1156 -0.1863
    1MOL      F   38   4.564   2.468   5.302 -0.0267 -0.4120  0.1743
    1MOL      F   39   4.506   2.627   5.170  0.0706 -0.2900  0.2549
    1MOL      S   40   4.622   2.426   5.048 -0.1006  0.4671 -0.0949
    1MOL      F   41   4.088   1.846   0.551  0.0200 -0.1144  0.2567
    1MOL      F   42   3.980   1.667   0.505  0.4382  0.5131  0.1159
    1MOL      C   43   3.862   1.865   0.549  0.7011 -0.4762  0.3564
    1MOL      H   44   3.502   2.142   5.294  0.9570 -2.2847 -1.2781
    1MOL      H   45   3.626   2.190   5.406 -0.0779 -0.9492  0.1325
    1MOL      H   46   3.628   2.264   5.252  2.0994  0.0981  0.3889
    1MOL      N   47   4.760   2.498   5.040 -0.1365  0.5029 -1.0426
    1MOL      O   48   4.631   2.289   5.075  0.1939 -0.3874 -0.2320
    1MOL      O   49   4.541   2.447   4.928  0.2649 -0.1557 -0.1425
    1MOL      F   50   3.849   1.816   0.675  0.0872  0.0460 -0.4178
    1MOL      F   51   3.877   2.000   0.560  0.2175  0.0235  0.3163
    1MOL      S   52   3.700   1.834   0.458  0.3040  0.2563 -0.3909
    1MOL      S   53   4.891   2.418   5.064 -0.0609  0.4267  0.3953
    1MOL      N   54   3.679   1.690   0.430 -0.9767  0.3329  0.4477
    1MOL      O   55   3.702   1.904   0.329 -0.1342  0.6486 -0.5766
    1MOL      O   56   3.591   1.895   0.531 -0.1929 -0.1064 -0.4745
    1MOL      O   57   4.889   2.277   5.033 -0.7474 -0.2557 -0.1790
    1MOL      O   58   5.012   2.483   5.012  0.0629 -0.0227 -0.3674
    1MOL      C   59   4.931   2.421   5.241  0.2184  0.2383 -0.1451
    1MOL      S   60   3.565   1.651   0.336 -0.0356  0.4775 -0.3884
    1MOL      F   61   4.846   2.335   5.313 -0.6735  0.0434  0.8151
    1MOL      F   62   4.927   2.549   5.286 -0.2493  0.1913 -0.0482
    1MOL      F   63   5.051   2.361   5.272  0.6007 -0.5114 -0.0371
    1MOL      O   64   3.602   1.680   0.200 -0.0864 -0.2736 -0.4791
    1MOL      O   65   3.441   1.728   0.367 -0.0906  0.4843 -0.0897
    1MOL      C   66   3.551   1.463   0.335 -0.1432 -0.3874 -0.1014
    1MOL      F   67   3.445   1.430   0.271  0.3930  0.6380  0.5001
    1MOL      F   68   3.660   1.408   0.276 -0.1291  0.1892  0.1534
    1MOL      F   69   3.536   1.414   0.462 -0.3330 -0.0238  0.6695
    1MOL      O   70   5.153   2.886   0.283 -0.2077 -0.5029 -0.0923
    1MOL      C   71   5.113   2.859   0.157  0.0911  0.5248 -0.2371
    1MOL      C   72   5.035   2.730   0.156 -1.1369 -0.3966 -1.3108
    1MOL      O   73   5.141   2.926   0.056  0.2848 -0.3609  0.0799
    1MOL      C   74   4.901   2.714   0.112 -0.3917  0.2934 -0.2582
    1MOL      C   75   5.113   2.622   0.194  0.0599  0.9438  0.8130
    1MOL      C   76   4.846   2.587   0.140 -0.1776 -0.4077 -0.0723
    1MOL      C   77   4.806   2.838   0.076 -0.3356  0.2500  0.0690
    1MOL      C   78   5.060   2.492   0.208  0.5540 -0.6463 -0.2337
    1MOL      H   79   5.218   2.635   0.219  0.3047 -0.0359  0.3219
    1MOL      C   80   4.922   2.481   0.189 -0.7296 -0.7628 -0.7478
    1MOL      H   81   4.742   2.568   0.114  0.3409 -1.3425 -1.6253
    1MOL      F   82   4.838   2.953   0.148  0.3844 -0.1417 -0.0897
    1MOL      F   83   4.680   2.821   0.132  0.0615 -0.4754  0.2743
    1MOL      C   84   4.793   2.878   5.376  0.6577  0.3060 -0.3306
    1MOL      C   85   5.156   2.369   0.228 -0.0994  0.5473  0.0708
    1MOL      C   86   4.851   2.350   0.217 -0.7971  0.5284 -0.3806
    1MOL      O   87   4.912   2.932   5.328  0.2508  0.2438 -0.9249
    1MOL      F   88   4.741   2.781   5.297 -0.0615 -0.1270 -0.5058
    1MOL      F   89   4.699   2.972   5.381 -0.7243  0.3423  0.2130
    1MOL      F   90   5.109   2.266   0.154  0.1681  0.1923  0.0560
    1MOL      F   91   5.151   2.320   0.352  0.2917 -0.0337  0.3813
    1MOL      C   92   5.304   2.386   0.169 -0.4273 -0.3439 -0.6011
    1MOL      O   93   4.757   2.306   0.129  0.0450  0.1225 -0.5488
    1MOL      O   94   4.869   2.283   0.313 -0.0019  0.0055  0.1654
    1MOL      C   95   4.927   3.001   5.199  0.2542  0.4728 -0.0455
    1MOL      F   96   5.388   2.458   0.255 -0.0434  0.2615  0.4285
    1MOL      F   97   5.355   2.265   0.159 -0.0684 -0.1380  0.0859
    1MOL      O   98   5.282   2.430   0.033  0.1363  0.5312  0.1895
    1MOL      C   99   4.682   2.180   0.139 -0.2794 -0.3506 -0.7536
    1MOL      C  100   4.975   2.916   5.084  0.0407 -0.1431 -0.5982
    1MOL      F  101   5.021   3.103   5.215 -0.2850  0.3941  0.1471
    1MOL      F  102   4.809   3.056   5.151  0.0010 -0.8304 -0.1872
    1MOL      C  103   5.392   2.501   5.421 -0.1112 -0.3417  0.3595
    1MOL      H  104   4.632   2.158   0.044 -1.5644  2.2585 -0.7716
    1MOL      H  105   4.754   2.104   0.170  0.3756  0.3949 -0.4130
    1MOL      C  106   4.587   2.200   0.254 -0.1254 -0.2490  0.1106
    1MOL      F  107   4.959   2.982   4.967 -0.5024  0.1864 -0.0012
    1MOL      F  108   4.888   2.812   5.066 -0.4286 -0.0153 -0.0406
    1MOL      S  109   5.150   2.864   5.098 -0.0508  0.2249  0.4661
    1MOL      F  110   0.065   2.436   5.427 -0.1821  0.2893  0.1524
    1MOL      F  111   5.407   2.621   0.023  0.1023 -0.0209 -0.1792
    1MOL      C  112   5.364   2.532   5.267 -0.1387  0.6869 -0.5772
    1MOL      H  113   4.621   2.143   0.341  1.5646  1.1215  0.3872
    1MOL      H  114   4.585   2.308   0.275  1.2912 -0.1060 -0.3985
    1MOL      N  115   5.237   2.944   5.002 -0.5403  0.2233  0.4320
    1MOL      O  116   5.182   2.867   5.237 -0.1159  0.3791 -0.1084
    1MOL      O  117   5.146   2.726   5.046  0.2915 -0.5407  0.3264
    1MOL      F  118   5.240   2.578   5.253 -0.4404  0.0433 -0.2780
    1MOL      F  119   0.006   2.629   5.231  0.0354  0.5198 -0.6417
    1MOL      S  120   5.388   2.395   5.160  0.9080 -0.4391 -0.0505
    1MOL      S  121   5.354   3.037   5.051  0.1519  0.0908 -0.0340
    1MOL      N  122   0.097   2.386   5.139 -0.0739  0.2271 -0.4583
    1MOL      O  123   5.323   2.452   5.038 -0.1027  0.4286 -0.1956
    1MOL      O  124   5.319   2.277   5.215 -0.0810 -0.6445 -0.7376
    1MOL      O  125   5.309   3.095   5.174 -0.1374 -0.9021  0.6462
    1MOL      O  126   0.027   2.950   5.062 -0.0351 -0.3102  0.2537
    1MOL      C  127   5.391   3.175   4.936  0.1211 -0.6100 -0.0111
    1MOL      S  128   0.176   2.256   5.163 -0.1331  0.1696  0.9072
    1MOL      F  129   5.292   3.266   4.941 -0.0782  0.0252  0.6843
    1MOL      F  130   5.397   3.123   4.811  0.4538 -0.1027 -0.0265
    1MOL      F  131   0.059   3.248   4.964  0.4864  0.4881  0.1028
    1MOL      O  132   0.211   2.202   5.027 -0.5177  0.0652 -0.5691
    1MOL      O  133   0.115   2.156   5.241 -0.2806  0.1082  0.0202
    1MOL      C  134   0.344   2.313   5.228  0.2125  0.5357  0.7300
    1MOL      F  135   0.321   2.415   5.316 -0.4259  0.2268 -0.0159
    1MOL      F  136   0.402   2.217   5.294  0.4661 -0.6010  0.2354
    1MOL      F  137   0.427   2.355   5.131  0.4248 -0.5400 -0.1014
    1MOL      O  138   0.635   2.993   0.205  0.1756  0.5249  0.3025
    1MOL      C  139   0.623   3.038   0.329 -0.0587  0.4669 -0.1063
    1MOL      C  140   0.478   3.024   0.377  0.1672  0.9920  0.0951
    1MOL      O  141   0.711   3.079   0.402 -0.0581  0.3504  0.0331
    1MOL      C  142   0.382   3.130   0.387 -0.9509 -0.3907  0.5482
    1MOL      C  143   0.435   2.887   0.400 -0.2568  0.2111 -0.8591
    1MOL      C  144   0.254   3.094   0.415 -0.5706  0.5622  0.5255
    1MOL      C  145   0.430   3.278   0.375 -0.1402 -0.1102  0.3612
    1MOL      C  146   0.303   2.852   0.433 -0.0914 -0.6792  0.6788
    1MOL      H  147   0.511   2.810   0.396 -0.3951 -0.0797  1.2021
    1MOL      C  148   0.206   2.960   0.439 -0.5738 -0.0405  0.2855
    1MOL      H  149   0.178   3.171   0.425  0.8843  2.0393  0.7480
    1MOL      F  150   0.536   3.297   0.293 -0.3597  0.0264  0.6436
    1MOL      F  151   0.483   3.301   0.497  0.0235 -0.2000 -0.3219
    1MOL      C  152   0.319   3.390   0.344 -0.4689  0.2553  0.4439
    1MOL      C  153   0.269   2.705   0.467 -0.5131  0.1594 -0.5846
    1MOL      C  154   0.070   2.937   0.490  0.0512  0.2865  0.0959
    1MOL      O  155   0.247   3.346   0.226 -0.1203 -0.0887 -0.3685
    1MOL      F  156   0.237   3.417   0.448  0.0169  0.2432  0.6990
    1MOL      F  157   0.384   3.503   0.318  0.2416  0.0978 -0.4611
    1MOL      F  158   0.145   2.669   0.421 -0.2333 -0.3322  0.5152
    1MOL      F  159   0.258   2.690   0.605 -0.4643 -0.0377  0.1468
    1MOL      C  160   0.368   2.598   0.414  0.3292  0.8064 -0.0618
    1MOL      O  161   5.418   2.980   0.405 -0.2040 -0.4013  0.0705
    1MOL      O  162   0.047   2.880   0.595 -0.5844  0.0897 -0.1905
    1MOL      C  163   0.166   3.447   0.156 -0.3558  0.1262  0.0158
    1MOL      F  164   0.413   2.632   0.292 -0.0601  0.9431 -0.2427
    1MOL      F  165   0.473   2.599   0.501 -0.1637  0.9278 -0.3106
    1MOL      O  166   0.312   2.462   0.406 -0.2450 -0.3937  0.6865
    1MOL      C  167   5.282   3.009   0.435  0.0478  0.3805  0.2194
    1MOL      C  168   0.082   3.380   0.040  0.0443  0.4860  0.0774
    1MOL      F  169   0.244   3.550   0.112  0.3145  0.0580 -0.0817
    1MOL      F  170   0.081   3.504   0.244  0.2699  0.0009 -0.2989
    1MOL      C  171   0.390   2.356   0.351  0.0006 -0.0114  0.3184
    1MOL      H  172   5.228   2.938   0.499  1.2313 -0.4725  0.3075
    1MOL      H  173   5.275   3.108   0.481 -2.9130  1.6070 -2.4701
    1MOL      C  174   5.210   3.014   0.306  0.1130  0.0630 -0.6749
    1MOL      F  175   0.152   3.363   5.375  0.0691 -0.4660 -0.0186
    1MOL      F  176   5.432   3.467   0.005  0.8616  0.4265 -0.1168
    1MOL      S  177   0.016   3.222   0.094 -0.1742  0.0283  0.1211
    1MOL      F  178   0.527   2.375   0.344  0.1089 -0.6052 -0.1535
    1MOL      F  179   0.358   2.334   0.221 -0.5505  0.4320  0.3565
    1MOL      C  180   0.351   2.227   0.422  0.4616 -0.1651 -0.0935
    1MOL      H  181   5.141   3.100   0.304 -1.5539 -1.1320  1.4094
    1MOL      H  182   5.286   3.035   0.230  2.3197  0.5820  1.5352
    1MOL      N  183   0.127   3.114   0.115  0.2630 -0.4917  0.8434
    1MOL      O  184   5.388   3.243   0.220  0.4027 -0.1316  0.2078
    1MOL      O  185   5.354   3.185   0.002  0.4941 -0.0704 -0.2436
    1MOL      F  186   0.215   2.205   0.420  0.0246  0.0813 -0.1284
    1MOL      F  187   0.404   2.120   0.356 -0.1603 -0.2212 -0.1454
    1MOL      S  188   0.414   2.222   0.596 -0.4765 -0.5192  0.1698
    1MOL      S  189   0.146   3.018   5.442 -0.4767  0.0834 -0.2634
    1MOL      N  190   0.349   2.336   0.674 -0.0542 -0.6355  0.0145
    1MOL      O  191   0.561   2.245   0.592  0.0005  0.2316 -0.1955
    1MOL      O  192   0.371   2.085   0.637  0.3313 -0.1004 -0.1733
    1MOL      O  193   0.024   2.968   5.384 -0.3984 -0.4800 -0.0918
    1MOL      O  194   0.227   3.081   5.342  0.2855  0.3448 -0.3001
    1MOL      C  195   0.248   2.873   0.047 -0.6882 -0.0350 -0.2934
    1MOL      S  196   0.228   2.318   0.770  0.0250  0.1429 -0.1943
    1MOL      F  197   0.380   2.900   0.053 -0.4470 -0.4252 -0.2375
    1MOL      F  198   0.235   2.764   5.411 -0.0078  0.0613  0.2675
    1MOL      F  199   0.208   2.830   0.168  0.3431 -0.7215 -0.1021
    1MOL      O  200   0.199   2.439   0.840 -0.6349 -0.0895 -0.5218
    1MOL      O  201   0.260   2.209   0.864  0.0704 -0.3737  0.4518
    1MOL      C  202   0.064   2.263   0.688  0.3192  0.6162  0.3855
    1MOL      F  203   0.018   2.329   0.580 -0.3532  0.0845 -0.0434
    1MOL      F  204   0.062   2.133   0.648  0.2695  0.1137  0.1163
    1MOL      F  205   5.402   2.262   0.772  0.7837  0.1567  0.2098
    1MOL      O  206   1.484   2.435   5.286  0.0879 -0.4680  0.9946
    1MOL      C  207   1.472   2.573   5.309 -0.4256 -0.0571 -0.0250
    1MOL      C  208   1.329   2.610   5.340  0.1039  0.8731 -0.4822
    1MOL      O  209   1.558   2.649   5.291  0.0025 -0.2510  0.1359
    1MOL      C  210   1.256   2.548   0.000  0.6633 -0.3456  0.6502
    1MOL      C  211   1.270   2.719   5.269 -0.2948  0.3881  0.2230
    1MOL      C  212   1.121   2.591   0.015 -0.4305 -0.3604 -0.9660
    1MOL      C  213   1.309   2.447   0.104  0.2235  0.8582  0.1500
    1MOL      C  214   1.134   2.751   5.279  0.2175 -0.6823  0.7927
    1MOL      H  215   1.338   2.776   5.206  0.5411  0.3561  1.0686
    1MOL      C  216   1.057   2.685   5.378 -0.3008  0.0189  0.1077
    1MOL      H  217   1.056   2.546   0.090  0.4156  1.1949  0.7779
    1MOL      F  218   1.364   2.340   0.048 -0.1654  0.7259  0.0486
    1MOL      F  219   1.218   2.399   0.183  0.1209  0.0948 -0.1034
    1MOL      C  220   1.413   2.512   0.201  0.4167  0.3848 -0.2737
    1MOL      C  221   1.083   2.867   5.191  0.2444 -0.0240 -0.1823
    1MOL      C  222   0.913   2.715   5.407  0.1648  0.2090  0.8776
    1MOL      O  223   1.466   2.401   0.277 -0.4090 -0.0518 -0.2420
    1MOL      F  224   1.507   2.582   0.138  0.3756 -0.4348 -0.0204
    1MOL      F  225   1.354   2.600   0.283  0.5375 -0.5280  0.5212
    1MOL      F  226   0.955   2.853   5.158  0.5804 -0.3016 -0.0519
    1MOL      F  227   1.142   2.864   5.073  0.0891 -0.8066 -0.0572
    1MOL      C  228   1.119   3.006   5.264  0.0977 -0.6174 -0.6961
    1MOL      O  229   0.893   2.848   5.426  0.3873 -0.2622  0.6426
    1MOL      O  230   0.825   2.631   5.406 -0.1983  0.3190 -0.1812
    1MOL      C  231   1.600   2.363   0.271 -0.4984  0.7908  0.0739
    1MOL      F  232   1.177   3.089   5.177  0.7920  0.1079  0.1781
    1MOL      F  233   1.006   3.061   5.304  0.0088 -0.3823  0.3777
    1MOL      O  234   1.204   2.981   5.379  0.3658 -0.0383  0.5435
    1MOL      C  235   0.767   2.911   0.004 -0.0343  0.6248 -0.1078
    1MOL      C  236   1.624   2.225   0.337 -0.8110 -0.2113  0.1022
    1MOL      F  237   1.666   2.462   0.341  0.5558  0.2263  0.4775
    1MOL      F  238   1.645   2.360   0.141 -0.1711  0.1675 -0.2142
    1MOL      C  239   1.233   3.078   0.040 -0.5255 -0.2957  0.4174
    1MOL      H  240   0.751   2.987   5.374  0.9349  0.9808  0.0208
    1MOL      H  241   0.684   2.840   5.441  0.5689 -0.0037 -0.6740
    1MOL      C  242   0.768   2.977   0.149  0.5702 -0.1378  0.4196
    1MOL      F  243   1.597   2.239   0.472  0.3826  0.5266 -0.0879
    1MOL      F  244   1.759   2.193   0.337  0.1052 -0.1066 -0.1376
    1MOL      S  245   1.525   2.089   0.263  0.0758  0.2914  0.0730
    1MOL      F  246   1.121   3.121   0.107  0.1735 -0.0729 -0.7215
    1MOL      F  247   1.294   3.195   5.447 -0.0268  0.4017  0.4618
    1MOL      C  248   1.317   2.994   0.147  0.3223 -0.0142 -0.3121
    1MOL      H  249   0.827   2.913   0.216  1.7331  1.7122  1.2395
    1MOL      H  250   0.822   3.072   0.145 -0.2196  0.4346  2.1948
    1MOL      N  251   1.558   2.083   0.114 -0.0703  0.0095 -0.1534
    1MOL      O  252   1.559   1.971   0.333  0.0254  0.1821 -0.7058
    1MOL      O  253   1.384   2.124   0.286  0.0558  0.0965 -0.3154
    1MOL      F  254   1.306   3.055   0.269 -0.2093  0.8550 -0.0288
    1MOL      F  255   1.251   2.876   0.157  0.1948  0.2398 -0.0889
    1MOL      S  256   1.488   2.976   0.092 -0.2102 -0.4010  0.1517
    1MOL      S  257   1.585   1.956   0.034 -0.1677 -0.3653  0.1770
    1MOL      N  258   1.545   3.123   0.079  0.2625  0.3835 -0.6219
    1MOL      O  259   1.477   2.908   5.407  0.0442  0.0893 -0.0221
    1MOL      O  260   1.539   2.889   0.190 -0.5141  0.1218 -0.1088
    1MOL      O  261   1.663   1.980   5.359  0.7580 -0.3087  0.2084
    1MOL      O  262   1.622   1.841   0.113 -0.4175  0.2624 -0.2856
    1MOL      C  263   1.434   1.895   5.405  0.4514 -1.2263  0.2236
    1MOL      S  264   1.621   3.187   0.206  0.2108  0.3198  0.1176
    1MOL      F  265   1.414   1.761   5.411 -0.4106  0.3566  0.3334
    1MOL      F  266   1.422   1.940   5.275 -0.0105  0.2925 -0.5913
    1MOL      F  267   1.330   1.954   0.029  0.2786 -0.4153 -0.2046
    1MOL      O  268   1.760   3.214   0.175  0.1051  0.1249  0.7609
    1MOL      O  269   1.623   3.116   0.339 -0.1016 -0.2693  0.7490
    1MOL      C  270   1.560   3.352   0.231  0.8980 -0.0466  0.6680
    1MOL      F  271   1.629   3.407   0.337  0.3928  0.5933  0.3825
    1MOL      F  272   1.579   3.431   0.125  0.0302  0.6798 -0.1190
    1MOL      F  273   1.425   3.347   0.266  0.0080 -0.2496  0.2249
    1MOL      O  274   1.075   1.724   4.785  0.1611  0.0361  0.0782
    1MOL      C  275   1.040   1.852   4.815  0.2619 -1.1626  1.2365
    1MOL      C  276   1.161   1.935   4.861  0.6695 -0.8174  0.0074
    1MOL      O  277   0.918   1.890   4.815 -0.7934 -0.1352 -0.0370
    1MOL      C  278   1.284   1.955   4.784 -0.4072  0.0669  0.0383
    1MOL      C  279   1.145   2.005   4.985 -0.5947  0.9143 -0.1975
    1MOL      C  280   1.381   2.032   4.850 -0.3372  0.7840 -0.4788
    1MOL      C  281   1.308   1.904   4.640  0.3542 -0.6074 -0.0092
    1MOL      C  282   1.244   2.087   5.038 -0.0998 -0.1607 -0.0612
    1MOL      H  283   1.049   1.996   5.035  0.1651 -0.6006  1.0744
    1MOL      C  284   1.366   2.094   4.972  0.0695  0.2544  0.9358
    1MOL      H  285   1.473   2.049   4.796  0.3446  0.5230  0.5765
    1MOL      F  286   1.286   1.771   4.638 -0.5246 -0.0209  0.1573
    1MOL      F  287   1.441   1.924   4.604  0.3379 -0.1756  0.1627
    1MOL      C  288   1.233   1.975   4.528 -0.2526 -0.5728 -0.6651
    1MOL      C  289   1.219   2.152   5.177  0.4346 -0.6176  0.3413
    1MOL      C  290   1.488   2.162   5.025 -0.2091 -0.0780 -0.5214
    1MOL      O  291   1.294   2.104   4.489 -0.0119  0.8030  0.0143
    1MOL      F  292   1.228   1.900   4.423 -0.0371  0.1363 -0.2854
    1MOL      F  293   1.096   1.990   4.560  0.2517  0.2653 -0.0088
    1MOL      F  294   1.327   2.192   5.245 -0.0138 -0.0060 -0.2003
    1MOL      F  295   1.156   2.068   5.260  0.0413  0.0992  0.0039
    1MOL      C  296   1.138   2.285   5.157  0.0874 -1.0921  0.3222
    1MOL      O  297   1.478   2.299   5.030  0.4741  0.0501  0.1543
    1MOL      O  298   1.588   2.105   5.062 -0.1363  0.6958  0.7565
    1MOL      C  299   1.278   2.218   4.569 -0.6374 -0.7184  0.3668
    1MOL      F  300   1.097   2.334   5.275 -0.1196 -0.2560  0.0167
    1MOL      F  301   1.228   2.368   5.104  0.1956  0.0991 -0.4444
    1MOL      O  302   1.026   2.262   5.066  0.0045 -0.0544 -0.4841
    1MOL      C  303   1.589   2.383   5.066 -0.8998  0.4868 -0.8236
    1MOL      C  304   1.210   2.332   4.485  0.3681 -0.1464 -0.1069
    1MOL      F  305   1.398   2.249   4.612  0.5185 -0.8994  0.1204
    1MOL      F  306   1.207   2.201   4.686 -0.7432 -0.1515  1.0359
    1MOL      C  307   0.952   2.383   5.019  0.8830  0.2436  0.6001
    1MOL      H  308   1.683   2.342   5.027 -0.2289  0.4318  0.7732
    1MOL      H  309   1.574   2.483   5.024 -2.0046 -0.0155 -1.6787
    1MOL      C  310   1.602   2.384   5.226  0.4066  0.1558 -0.0807
    1MOL      F  311   1.144   2.417   4.569  0.3928 -0.4874  0.0620
    1MOL      F  312   1.112   2.281   4.402 -0.6267 -0.2586 -0.3952
    1MOL      S  313   1.324   2.427   4.378 -0.2426 -0.2792  0.0484
    1MOL      F  314   1.010   2.429   4.901  0.1861 -0.1293  0.4814
    1MOL      F  315   0.967   2.487   5.105  0.0001 -0.2285 -0.0578
    1MOL      C  316   0.800   2.361   4.993  0.4238 -0.3684  0.8139
    1MOL      H  317   1.607   2.281   5.265 -3.3514  0.3018  1.2286
    1MOL      H  318   1.695   2.435   5.252  0.0633  1.0682 -0.5928
    1MOL      N  319   1.404   2.323   4.296 -0.2784 -0.2971  0.0839
    1MOL      O  320   1.242   2.507   4.288 -0.1210 -0.1948 -0.3577
    1MOL      O  321   1.409   2.516   4.457  0.2957 -0.5666  0.0259
    1MOL      F  322   0.749   2.335   5.113  0.2611 -0.6476 -0.2504
    1MOL      F  323   0.733   2.475   4.952  0.3148  0.5090 -0.6862
    1MOL      S  324   0.757   2.220   4.879  0.7603 -0.1836  0.1112
    1MOL      S  325   1.513   2.394   4.213  0.0343 -0.3103 -0.0557
    1MOL      N  326   0.620   2.251   4.818  0.1267  0.0045  0.4612
    1MOL      O  327   0.767   2.097   4.954  0.1380  0.1470  0.4115
    1MOL      O  328   0.853   2.212   4.771  0.0762  0.3280 -0.2031
    1MOL      O  329   1.440   2.476   4.116  0.1846 -0.3979 -0.3015
    1MOL      O  330   1.604   2.476   4.287  0.2967  0.1062  0.2304
    1MOL      C  331   1.610   2.259   4.134 -0.5628 -0.0983 -0.2405
    1MOL      S  332   0.537   2.147   4.744  0.3738  0.4575 -0.0949
    1MOL      F  333   1.636   2.157   4.215 -0.2679  0.4209  0.3983
    1MOL      F  334   1.731   2.308   4.102 -0.1225 -0.2186 -0.5800
    1MOL      F  335   1.545   2.213   4.019 -0.1263  0.4600 -0.0205
    1MOL      O  336   0.396   2.175   4.761 -0.4984  0.1085 -0.3895
    1MOL      O  337   0.583   2.009   4.776 -0.4663  0.0453  0.1656
    1MOL      C  338   0.560   2.150   4.563  0.4865  0.1584 -0.0078
    1MOL      F  339   0.484   2.240   4.511 -0.0628  0.1193  0.3597
    1MOL      F  340   0.691   2.173   4.535 -0.3248 -0.5328 -0.4723
    1MOL      F  341   0.532   2.031   4.496 -0.0745  0.3982 -0.4476
    1MOL      O  342   1.321   1.136   4.064  0.2238  0.2015 -0.3332
    1MOL      C  343   1.314   1.272   4.067 -0.0542  0.0965 -0.0872
    1MOL      C  344   1.223   1.334   4.172  0.0870 -0.6100 -0.4965
    1MOL      O  345   1.377   1.338   3.983 -0.1589  0.2166  0.6546
    1MOL      C  346   1.277   1.375   4.297 -0.6413  0.7039 -0.1541
    1MOL      C  347   1.085   1.358   4.146  0.5213  0.3132  0.4233
    1MOL      C  348   1.191   1.428   4.389 -0.0022  0.3195 -0.7648
    1MOL      C  349   1.419   1.347   4.345  0.2850 -0.1458 -0.2160
    1MOL      C  350   1.000   1.421   4.232  0.2046  0.0419 -0.3761
    1MOL      H  351   1.048   1.332   4.047  1.3149  1.9371 -0.3522
    1MOL      C  352   1.055   1.445   4.362  0.2485  0.1155  1.2266
    1MOL      H  353   1.222   1.448   4.491  1.6404 -0.3651 -1.1061
    1MOL      F  354   1.487   1.275   4.255  0.2917  0.6279 -0.1742
    1MOL      F  355   1.419   1.268   4.449 -0.2274  0.3927  0.4544
    1MOL      C  356   1.504   1.471   4.370  0.4154 -0.2134  0.6056
    1MOL      C  357   0.857   1.455   4.205  0.1424 -0.0173 -0.3731
    1MOL      C  358   0.971   1.489   4.476  0.0942 -0.2116  0.5795
    1MOL      O  359   1.515   1.554   4.248  0.3667  0.1684 -0.0493
    1MOL      F  360   1.461   1.535   4.477  0.0843 -0.3689  0.2706
    1MOL      F  361   1.625   1.427   4.393  0.1051  0.5017  0.0278
    1MOL      F  362   0.835   1.578   4.251 -0.3161 -0.2060  0.4927
    1MOL      F  363   0.767   1.391   4.281  0.4282  0.7670 -0.2399
    1MOL      C  364   0.815   1.453   4.054  0.3564  0.6361 -0.0941
    1MOL      O  365   0.979   1.617   4.501 -0.3249 -0.1156  0.2427
    1MOL      O  366   0.910   1.412   4.552  0.7486 -0.0621  0.0996
    1MOL      C  367   1.542   1.693   4.264 -0.4505 -0.5383 -0.1170
    1MOL      F  368   0.815   1.319   4.014 -0.0941 -0.5168  0.3097
    1MOL      F  369   0.680   1.466   4.052 -0.1971 -0.1198  0.0024
    1MOL      O  370   0.884   1.553   3.979  0.6479 -0.4731 -0.4811
    1MOL      C  371   0.898   1.672   4.619  0.3492 -0.5789  0.4189
    1MOL      C  372   1.571   1.766   4.127  0.1962  1.0853 -0.2124
    1MOL      F  373   1.649   1.723   4.345  0.0397 -0.7312  0.4211
    1MOL      F  374   1.433   1.748   4.316 -0.5681 -0.0332 -0.4576
    1MOL      C  375   0.859   1.560   3.836 -0.2488 -0.5114 -0.5364
    1MOL      H  376   0.887   1.781   4.608 -0.1036 -0.6534  0.1431
    1MOL      H  377   0.798   1.631   4.604 -0.0701  1.0015 -1.4923
    1MOL      C  378   0.976   1.629   4.749 -0.7690 -0.2345  0.1129
    1MOL      F  379   1.680   1.719   4.065  0.1919 -0.0226  0.5611
    1MOL      F  380   1.605   1.888   4.147 -0.3988  0.3121 -0.3744
    1MOL      S  381   1.420   1.760   4.014 -0.5179 -0.1571  0.1135
    1MOL      F  382   0.725   1.582   3.811 -0.0191 -0.3602  0.0742
    1MOL      F  383   0.890   1.445   3.775 -0.0219  0.3127  0.6212
    1MOL      C  384   0.940   1.680   3.774  0.2225 -0.3291  0.6366
    1MOL      H  385   0.909   1.618   4.835 -0.4499  0.7284  0.4925
    1MOL      H  386   1.024   1.531   4.737 -0.0004 -0.0782  1.7205
    1MOL      N  387   1.288   1.822   4.062  0.1292  0.5091 -0.5480
    1MOL      O  388   1.475   1.842   3.903 -0.0016  0.1779  0.0709
    1MOL      O  389   1.402   1.618   3.987  0.2005 -0.0593 -0.3904
    1MOL      F  390   0.883   1.734   3.663 -0.3166 -0.2005 -0.1533
    1MOL      F  391   0.939   1.773   3.869  0.2799  0.5992 -0.2358
    1MOL      S  392   1.115   1.628   3.742 -0.2209  0.2227 -0.4321
    1MOL      S  393   1.280   1.976   4.067 -0.1428  0.2602  0.1148
    1MOL      N  394   1.198   1.758   3.743 -0.3025 -0.2048  0.1670
    1MOL      O  395   1.102   1.572   3.606  0.2836 -0.2977 -0.6474
    1MOL      O  396   1.153   1.538   3.851  0.4295 -0.2844  0.0162
    1MOL      O  397   1.366   2.023   4.173 -0.7342  0.0480 -0.3892
    1MOL      O  398   1.305   2.043   3.939  0.4635  0.1944  0.0118
    1MOL      C  399   1.115   2.035   4.103  0.6564 -0.3966 -0.0642
    1MOL      S  400   1.244   1.845   3.626  0.0041 -0.3446  0.0038
    1MOL      F  401   1.107   2.167   4.141 -0.4813  0.1850  0.5604
    1MOL      F  402   1.054   1.965   4.199 -0.2007 -0.4245  0.1228
    1MOL      F  403   1.028   2.030   3.997 -0.8986 -0.1224  0.2855
    1MOL      O  404   1.230   1.778   3.501 -0.1275  0.0971 -0.6861
    1MOL      O  405   1.373   1.897   3.658  0.0384  0.0520  0.0839
    1MOL      C  406   1.144   1.999   3.618  0.3448 -0.1317  0.0932
    1MOL      F  407   1.173   2.093   3.713 -0.4615  0.0857  0.8417
    1MOL      F  408   1.156   2.060   3.500  0.2838 -0.0400 -0.2166
    1MOL      F  409   1.012   1.968   3.639 -0.0868 -0.5131 -0.4887
    1MOL      O  410   1.807   0.610   3.303  0.5021  0.0760  0.1669
    1MOL      C  411   1.677   0.600   3.346  0.2119 -0.2852 -0.3963
    1MOL      C  412   1.659   0.666   3.477 -0.1783 -0.4082 -0.0697
    1MOL      O  413   1.585   0.551   3.284 -0.2283 -0.1716 -0.0747
    1MOL      C  414   1.589   0.785   3.495 -1.0011  0.4429 -0.0441
    1MOL      C  415   1.717   0.602   3.588 -0.0060 -0.1610  0.7078
    1MOL      C  416   1.577   0.840   3.622 -0.3917  0.6292  0.4228
    1MOL      C  417   1.541   0.867   3.371 -0.2331 -0.5135  0.3665
    1MOL      C  418   1.709   0.658   3.721 -0.1745  0.5559 -1.0623
    1MOL      H  419   1.783   0.520   3.562 -3.3489 -1.9577 -3.3657
    1MOL      C  420   1.624   0.772   3.736  0.3750 -0.0348 -0.4155
    1MOL      H  421   1.534   0.938   3.639  1.5811  1.4110  1.1763
    1MOL      F  422   1.632   0.867   3.273 -0.2894 -0.1116  0.0163
    1MOL      F  423   1.538   1.002   3.407  0.2809 -0.1992  0.2931
    1MOL      C  424   1.399   0.833   3.323  0.2408  0.0633 -0.2120
    1MOL      C  425   1.792   0.595   3.839  0.4442  0.0361  0.5643
    1MOL      C  426   1.582   0.827   3.877 -1.3774 -0.1263 -0.4272
    1MOL      O  427   1.396   0.836   3.183 -0.1795 -0.1052 -0.4069
    1MOL      F  428   1.371   0.710   3.359 -0.2616 -0.0622  0.1987
    1MOL      F  429   1.301   0.910   3.387  0.1308 -0.1301  0.0160
    1MOL      F  430   1.859   0.693   3.910  0.4861 -0.6969 -0.0678
    1MOL      F  431   1.893   0.519   3.790 -0.3617  0.0841 -0.1339
    1MOL      C  432   1.704   0.511   3.946 -0.6835  0.2034 -0.2226
    1MOL      O  433   1.454   0.835   3.900  0.7506  0.0697  0.1100
    1MOL      O  434   1.665   0.865   3.960  0.0058  0.8266  0.3265
    1MOL      C  435   1.282   0.802   3.106  0.7083 -0.5291 -0.0694
    1MOL      F  436   1.778   0.442   4.032  0.3651  0.0235  0.3740
    1MOL      F  437   1.638   0.592   4.025  0.1860  0.2203 -0.1226
    1MOL      O  438   1.623   0.420   3.875 -0.3444 -0.2487  0.8219
    1MOL      C  439   1.412   0.910   4.025  0.5494  0.8702  0.2563
    1MOL      C  440   1.322   0.804   2.960 -0.5333  0.1752 -0.1846
    1MOL      F  441   1.179   0.895   3.129 -0.7291 -0.5106  0.5350
    1MOL      F  442   1.226   0.680   3.133  0.7262  0.1279  0.3825
    1MOL      C  443   1.477   0.400   3.914 -0.5769 -0.6010  0.1190
    1MOL      H  444   1.305   0.886   4.030  0.9417 -1.2139 -0.2242
    1MOL      H  445   1.465   0.872   4.113  2.0892  1.1945 -0.5086
    1MOL      C  446   1.431   1.065   4.003  0.2912  0.0575 -0.2317
    1MOL      F  447   1.405   0.914   2.950  0.2750 -0.1105  0.1541
    1MOL      F  448   1.212   0.835   2.878  0.1055  0.4546 -0.2657
    1MOL      S  449   1.412   0.653   2.902  0.6602  0.1235 -0.0369
    1MOL      F  450   1.412   0.516   3.883  0.0370 -0.0126 -0.0168
    1MOL      F  451   1.464   0.388   4.045 -0.0030  0.1395 -0.1490
    1MOL      C  452   1.422   0.275   3.839  0.3967  0.4817 -0.3365
    1MOL      H  453   1.534   1.088   4.036  0.7529  0.2215 -1.7274
    1MOL      H  454   1.424   1.081   3.895 -1.1140  2.8804  0.1777
    1MOL      N  455   1.315   0.536   2.885  0.4585 -0.0779  0.4057
    1MOL      O  456   1.449   0.708   2.770  0.2420  0.3679 -1.0433
    1MOL      O  457   1.521   0.634   2.994  0.2644 -0.5102  0.9940
    1MOL      F  458   1.459   0.168   3.914 -0.3134 -0.3585 -0.2208
    1MOL      F  459   1.289   0.286   3.866  0.2965  0.2170 -0.3009
    1MOL      S  460   1.447   0.264   3.654 -0.0594  0.0605  0.2211
    1MOL      S  461   1.355   0.405   2.941  0.1379 -0.1099  0.4213
    1MOL      N  462   1.397   0.390   3.584  0.5505  0.3208 -0.0949
    1MOL      O  463   1.390   0.133   3.623  0.0893 -0.1888  0.8781
    1MOL      O  464   1.592   0.264   3.645 -0.1005 -0.2380 -0.0702
    1MOL      O  465   1.485   0.376   2.879 -0.3572  0.1210  0.7257
    1MOL      O  466   1.368   0.410   3.092  0.1412 -0.2160  0.0967
    1MOL      C  467   1.231   0.280   2.903  0.9152  0.2714  0.6240
    1MOL      S  468   1.251   0.401   3.527 -0.2460  0.1610  0.4973
    1MOL      F  469   1.147   0.280   3.013  0.4059 -0.4949  0.2605
    1MOL      F  470   1.263   0.151   2.866  0.0009  0.0334  0.1225
    1MOL      F  471   1.166   0.310   2.791 -0.0413 -0.1899 -0.3064
    1MOL      O  472   1.157   0.289   3.551  0.3442 -0.0347 -0.0110
    1MOL      O  473   1.268   0.424   3.383  0.0050 -0.2273 -0.0279
    1MOL      C  474   1.169   0.543   3.600 -0.7655  0.0346 -0.6031
    1MOL      F  475   1.258   0.648   3.613  0.1042  0.4422 -0.0326
    1MOL      F  476   1.070   0.587   3.524  0.1841  0.4509 -0.0040
    1MOL      F  477   1.122   0.525   3.724  0.5472 -0.4097  0.0183
    1MOL      O  478   2.130   5.339   3.608  0.6552 -0.3633  0.5195
    1MOL      C  479   2.106   5.319   3.479  0.9509  0.3355 -0.2939
    1MOL      C  480   2.064   5.438   3.404  0.3661 -1.2242 -0.2323
    1MOL      O  481   2.122   5.205   3.442 -0.1301 -0.1901  0.0838
    1MOL      C  482   2.011   0.002   3.273 -0.3544  0.2963 -0.8606
    1MOL      C  483   2.094   0.123   3.466  0.2034  1.0657  0.0847
    1MOL      C  484   1.982   0.128   3.219  0.4294  0.1289  0.5828
    1MOL      C  485   1.987   5.321   3.181  0.1100 -0.2936 -0.1635
    1MOL      C  486   2.077   0.250   3.406  0.3265  0.2617 -0.0492
    1MOL      H  487   2.137   0.130   3.565 -3.0127 -1.3412  1.8340
    1MOL      C  488   2.012   0.254   3.279 -0.3974 -0.9617 -0.4228
    1MOL      H  489   1.949   0.126   3.116  0.6965 -2.6072  0.4874
    1MOL      F  490   2.075   5.220   3.190  0.0434 -0.2341 -0.0727
    1MOL      F  491   1.997   5.344   3.039 -0.5071  0.1268  0.0493
    1MOL      C  492   1.844   5.268   3.218  0.4960 -0.7555  0.7495
    1MOL      C  493   2.110   0.381   3.490 -0.6994  0.3935 -0.1608
    1MOL      C  494   2.003   0.374   3.187 -0.2980  0.5405  0.2842
    1MOL      O  495   1.753   5.380   3.206 -0.0736  0.2710  0.1728
    1MOL      F  496   1.820   5.166   3.141 -0.0044 -0.4710  0.2794
    1MOL      F  497   1.841   5.223   3.344 -0.7598  0.0857 -0.0097
    1MOL      F  498   2.048   0.378   3.608 -0.0031 -0.1721  0.2176
    1MOL      F  499   2.071   0.496   3.426 -0.3178 -0.9485  0.1658
    1MOL      C  500   2.270   0.391   3.497  0.2819 -0.1723 -0.5087
    1MOL      O  501   1.877   0.384   3.140  0.2099  0.3156  0.2306
    1MOL      O  502   2.093   0.452   3.161 -0.1205  0.1639  0.8209
    1MOL      C  503   1.663   5.402   3.096  0.4364 -0.2871 -0.1159
    1MOL      F  504   2.308   0.271   3.561 -0.8084  0.0177 -0.1744
    1MOL      F  505   2.323   0.413   3.382 -0.0602  0.7110  0.2946
    1MOL      O  506   2.289   0.495   3.588  0.2259 -0.1359  0.5945
    1MOL      C  507   1.827   0.496   3.078 -0.5667 -0.1069 -0.2613
    1MOL      C  508   1.602   0.103   3.098  0.0451  0.2785  1.0299
    1MOL      F  509   1.565   5.311   3.119  0.6011 -0.1775  0.0378
    1MOL      F  510   1.718   5.367   2.975  0.3914  0.3716  0.0979
    1MOL      C  511   2.422   0.537   3.630 -0.0528  0.3183 -0.1971
    1MOL      H  512   1.884   0.505   2.985 -0.8895  2.1548 -0.2866
    1MOL      H  513   1.721   0.482   3.050  0.0605 -0.8262 -2.5230
    1MOL      C  514   1.841   0.626   3.164 -0.4922 -0.2081 -0.5759
    1MOL      F  515   1.515   0.125   2.987  0.5897  0.2191 -0.1022
    1MOL      F  516   1.705   0.190   3.092  0.1316  0.0292  0.2557
    1MOL      S  517   1.498   0.131   3.246 -0.1113  0.2940  0.0219
    1MOL      F  518   2.479   0.609   3.529  0.1895 -0.1797  0.3462
    1MOL      F  519   2.501   0.430   3.661  0.0819 -0.1148  0.0186
    1MOL      C  520   2.398   0.628   3.748 -0.2712 -0.4370 -0.7325
    1MOL      H  521   1.944   0.663   3.158 -0.7257  0.5778  0.2062
    1MOL      H  522   1.787   0.710   3.119  1.9414  0.8088 -1.8179
    1MOL      N  523   1.345   0.131   3.222 -0.5351  0.0105  0.5899
    1MOL      O  524   1.536   0.050   3.360 -0.3063 -0.6027 -0.0181
    1MOL      O  525   1.540   0.270   3.270 -0.2917  1.1120 -0.1138
    1MOL      F  526   2.314   0.568   3.831  0.2668 -0.0065 -0.9111
    1MOL      F  527   2.518   0.635   3.814 -0.0727  0.4146  0.2529
    1MOL      S  528   2.342   0.798   3.718  0.1423 -0.3265  0.0785
    1MOL      S  529   1.239   0.058   3.305  0.1847  0.0309  0.1181
    1MOL      N  530   2.433   0.864   3.615 -0.1205  0.1990  0.1757
    1MOL      O  531   2.344   0.876   3.845 -0.0087  0.6220  0.1155
    1MOL      O  532   2.209   0.784   3.663 -0.6511 -0.2089  0.3026
    1MOL      O  533   1.278   5.430   3.424  0.3089 -0.4876 -0.4971
    1MOL      O  534   1.117   0.132   3.328  0.1105  0.7691  0.1406
    1MOL      C  535   1.178   5.361   3.206  0.3072  0.0272  0.6964
    1MOL      S  536   2.494   1.007   3.623  0.0831  0.0144 -0.1823
    1MOL      F  537   1.279   5.283   3.149  0.1498 -0.2633 -0.2571
    1MOL      F  538   1.113   5.413   3.105 -0.7671 -0.2280  0.0175
    1MOL      F  539   1.108   5.272   3.280  0.1562 -0.2640  0.0194
    1MOL      O  540   2.440   1.098   3.725  0.1780  0.0136 -0.0346
    1MOL      O  541   2.514   1.059   3.491 -0.2137 -0.2592 -0.4249
    1MOL      C  542   2.666   0.973   3.691  0.4450 -0.1393 -0.0156
    1MOL      F  543   2.732   1.079   3.740 -0.4205  0.3307  0.0008
    1MOL      F  544   2.660   0.874   3.789 -0.0977 -0.2292  0.1667
    1MOL      F  545   2.747   0.929   3.590  0.0369 -0.3565  0.8122
    1MOL      O  546   2.752   0.568   3.929  0.4297  0.2667  0.9793
    1MOL      C  547   2.739   0.448   3.989 -0.6265 -0.0458  0.1803
    1MOL      C  548   2.623   0.356   3.948 -0.5423 -0.2566  0.1214
    1MOL      O  549   2.810   0.410   4.082 -0.4561 -0.0511  0.6023
    1MOL      C  550   2.642   0.252   3.847 -0.7063  0.4574  0.2529
    1MOL      C  551   2.498   0.373   4.008  0.5853  0.6203  0.0860
    1MOL      C  552   2.533   0.168   3.823 -0.1046  0.1669 -0.1901
    1MOL      C  553   2.774   0.227   3.778 -0.3870 -0.5404  0.6181
    1MOL      C  554   2.386   0.290   3.977  0.4671 -0.8917  0.3515
    1MOL      H  555   2.483   0.458   4.074  0.7938  1.0874 -0.4677
    1MOL      C  556   2.408   0.182   3.886  0.1115  0.1452 -0.9698
    1MOL      H  557   2.547   0.092   3.747 -2.8949 -0.0266 -0.5992
    1MOL      F  558   2.858   0.334   3.789 -0.2019 -0.1540 -0.1078
    1MOL      F  559   2.763   0.217   3.646  0.0914  0.1140  0.1524
    1MOL      C  560   2.837   0.098   3.838 -0.0704 -0.0889  0.6119
    1MOL      C  561   2.252   0.316   4.049 -0.3047 -0.0568  0.9675
    1MOL      C  562   2.299   0.085   3.852 -0.3649 -0.5878 -0.2492
    1MOL      O  563   2.750   5.426   3.815 -0.0066 -0.2191 -0.2571
    1MOL      F  564   2.961   0.087   3.793 -0.3136  1.1279 -0.2113
    1MOL      F  565   2.860   0.104   3.970  0.0790  0.5404 -0.0320
    1MOL      F  566   2.157   0.357   3.954  0.4065 -0.2178 -0.2046
    1MOL      F  567   2.266   0.423   4.127  0.2199  0.1951  0.1418
    1MOL      C  568   2.189   0.197   4.134  0.0820  0.0030  0.0702
    1MOL      O  569   2.332   5.397   3.853  0.5395  0.6865  0.2568
    1MOL      O  570   2.181   0.122   3.820  0.2198  0.0535  0.1578
    1MOL      C  571   2.790   5.293   3.839 -0.1457  0.3071 -0.0020
    1MOL      F  572   2.077   0.155   4.066 -0.8255  0.5897  0.4036
    1MOL      F  573   2.259   0.083   4.148  0.2042 -0.4616 -0.6130
    1MOL      O  574   2.141   0.256   4.261 -0.0031 -0.5022  0.2687
    1MOL      C  575   2.237   5.288   3.837 -0.5685  0.5454 -0.6094
    1MOL      C  576   2.664   5.201   3.848  0.3333  0.0245 -0.4607
    1MOL      F  577   2.853   5.275   3.953  0.3220  1.0645 -0.0226
    1MOL      F  578   2.868   5.244   3.737  0.3546  0.1224  0.5184
    1MOL      C  579   2.133   0.181   4.380 -0.0972 -0.0080 -0.4726
    1MOL      H  580   2.293   5.195   3.852 -1.4541 -0.4142 -2.8195
    1MOL      H  581   2.148   5.301   3.899 -1.1415  0.4054 -1.3934
    1MOL      C  582   2.208   5.245   3.689  0.1838 -0.5576  0.0575
    1MOL      F  583   2.601   5.224   3.730 -0.6336  0.0153 -0.2648
    1MOL      F  584   2.582   5.251   3.950 -0.2433  0.2452  0.1229
    1MOL      S  585   2.696   5.023   3.871 -0.4111 -0.4123 -0.1950
    1MOL      F  586   2.260   0.143   4.417  0.6828  0.0799 -0.0789
    1MOL      F  587   2.053   0.072   4.372 -0.0035 -0.5731  0.5068
    1MOL      C  588   2.067   0.270   4.489 -0.2339 -0.6892  0.1996
    1MOL      H  589   2.307   5.223   3.646  0.7742 -1.2670  1.6966
    1MOL      H  590   2.166   5.144   3.703 -0.1275 -0.6094 -1.1943
    1MOL      N  591   2.780   4.967   3.759  0.9172  0.4098  0.0862
    1MOL      O  592   2.763   5.035   4.002 -0.4782  0.6765  1.0941
    1MOL      O  593   2.565   4.967   3.875  0.5410  0.3114  0.4145
    1MOL      F  594   1.946   0.312   4.449  0.0507  0.0506  0.2976
    1MOL      F  595   2.058   0.210   4.610 -0.6875  0.1256 -0.3490
    1MOL      S  596   2.164   0.426   4.506  0.3266 -0.1003  0.5827
    1MOL      S  597   2.729   4.906   3.630  0.4767 -0.0775  0.0373
    1MOL      N  598   2.088   0.495   4.624  0.6928 -0.5569  0.1858
    1MOL      O  599   2.136   0.502   4.386  0.0779  0.2850  0.4046
    1MOL      O  600   2.304   0.386   4.536 -0.1906  0.3799  0.1725
    1MOL      O  601   2.758   4.764   3.619  0.2466 -0.3249 -0.6525
    1MOL      O  602   2.587   4.928   3.588 -0.3323 -0.1820 -0.3442
    1MOL      C  603   2.829   4.980   3.488  0.3985  0.1094  0.0330
    1MOL      S  604   2.150   0.488   4.766  0.3094 -0.0175 -0.1876
    1MOL      F  605   2.813   4.902   3.378 -0.4393  0.3470  0.0453
    1MOL      F  606   2.958   4.988   3.523 -0.3104 -0.1717 -0.3497
    1MOL      F  607   2.788   5.107   3.458  0.1690 -0.4128  0.3210
    1MOL      O  608   2.200   0.621   4.795 -0.3484 -0.7120  0.5564
    1MOL      O  609   2.249   0.387   4.787 -0.1441  0.4736  0.8635
    1MOL      C  610   2.014   0.460   4.890 -0.2580 -0.3020  0.6408
    1MOL      F  611   2.059   0.494   5.017 -0.0281  0.5100  0.1460
    1MOL      F  612   1.908   0.541   4.865 -0.3003  0.4260 -0.6138
    1MOL      F  613   1.974   0.326   4.899 -0.5449 -0.3010 -0.0205
    1MOL      H  614   3.143   0.481   4.729 -0.6466 -1.4476  1.0505
    1MOL      O  615   3.218   0.486   4.790  0.4143  0.8860 -0.2935
    1MOL      C  616   3.311   0.519   4.701  0.0225  0.0931 -0.1600
    1MOL      C  617   3.257   0.525   4.561  0.7146  0.0439  0.1456
    1MOL      O  618   3.431   0.534   4.729 -0.1049  0.2601 -0.3249
    1MOL      C  619   3.221   0.643   4.496  0.3394 -0.0333 -0.6494
    1MOL      C  620   3.238   0.399   4.500 -0.5483 -0.6628 -0.1124
    1MOL      C  621   3.177   0.629   4.362  0.3672 -0.2034  0.6127
    1MOL      C  622   3.244   0.776   4.555 -0.4146  0.2990  0.2420
    1MOL      C  623   3.172   0.382   4.378  0.3620  0.2086 -0.3114
    1MOL      H  624   3.275   0.312   4.554 -1.1663  0.1840  1.7568
    1MOL      C  625   3.155   0.503   4.299  0.3621  0.0711  0.1605
    1MOL      H  626   3.171   0.726   4.314  2.1199  0.7217  2.1169
    1MOL      F  627   3.238   0.777   4.691  0.1149 -0.4566 -0.1351
    1MOL      F  628   3.146   0.859   4.513 -0.0302 -0.1394  0.0380
    1MOL      C  629   3.376   0.844   4.520  0.4972  0.2202  0.2061
    1MOL      C  630   3.162   0.237   4.329  0.2800  0.1802  0.0883
    1MOL      C  631   3.120   0.506   4.155 -0.2229 -0.5046 -0.2665
    1MOL      O  632   3.393   0.853   4.374  0.1945  0.2566  0.6491
    1MOL      F  633   3.396   0.962   4.581  0.7590  0.4255 -0.0745
    1MOL      F  634   3.476   0.760   4.563  0.0083  0.3938 -0.4074
    1MOL      F  635   3.283   0.194   4.271 -0.3532 -0.6752 -0.1018
    1MOL      F  636   3.074   0.228   4.218  0.2551 -0.6029 -0.0602
    1MOL      C  637   3.115   0.137   4.441 -0.3851  0.6431  0.5031
    1MOL      O  638   3.028   0.595   4.120  0.5748  0.3550  0.2242
    1MOL      O  639   3.177   0.432   4.075 -0.1590 -0.4642 -0.2961
    1MOL      C  640   3.521   0.892   4.311 -0.2823 -0.3738 -0.1064
    1MOL      F  641   3.056   0.029   4.392  0.0410 -0.1153 -0.5141
    1MOL      F  642   3.209   0.082   4.517  0.3612  0.1537  0.3987
    1MOL      O  643   3.020   0.215   4.512  0.2781  0.1942  0.1100
    1MOL      C  644   2.999   0.615   3.979  0.1164  0.1614  0.5443
    1MOL      C  645   3.518   0.878   4.154  0.4911 -0.4367  0.0838
    1MOL      F  646   3.627   0.824   4.354  0.5802  0.5080 -0.2332
    1MOL      F  647   3.546   1.023   4.348  0.0098  0.2140  0.4427
    1MOL      C  648   2.961   0.168   4.633  0.6356  0.0112 -0.2307
    1MOL      H  649   3.062   0.694   3.937  1.2832 -0.6916  0.6294
    1MOL      H  650   3.007   0.517   3.930  0.7225  0.9496 -0.9865
    1MOL      C  651   2.850   0.662   3.966 -0.3881 -1.0939  0.3404
    1MOL      F  652   3.636   0.922   4.103  0.4512 -0.0201 -0.1763
    1MOL      F  653   3.429   0.962   4.102  0.2528  0.3856 -0.3205
    1MOL      S  654   3.504   0.701   4.103 -0.0754 -0.4606 -0.0896
    1MOL      F  655   3.051   0.160   4.732 -0.0808 -0.0041  0.1377
    1MOL      F  656   2.908   0.046   4.614 -0.2059 -0.1415  0.0749
    1MOL      C  657   2.850   0.270   4.683 -0.5737  0.9161  0.5578
    1MOL      H  658   2.828   0.703   4.066 -3.0406 -0.1345 -0.5634
    1MOL      H  659   2.844   0.745   3.895 -0.3807 -2.1009 -0.8566
    1MOL      N  660   3.620   0.618   4.155 -0.3620 -0.8047  0.4070
    1MOL      O  661   3.384   0.638   4.140  0.4856 -0.1790  0.2387
    1MOL      O  662   3.511   0.707   3.956  0.4039 -0.1133 -0.0150
    1MOL      F  663   2.795   0.227   4.801  0.0838 -0.0112  0.4340
    1MOL      F  664   2.922   0.393   4.697  0.7056 -0.4177  0.2456
    1MOL      S  665   2.728   0.297   4.549  0.0733 -0.0482  0.1769
    1MOL      S  666   3.605   0.461   4.154 -0.0207 -0.0061 -0.5951
    1MOL      N  667   2.686   0.169   4.483  0.1914  0.1371  0.7377
    1MOL      O  668   2.779   0.404   4.454  0.2459  0.4610 -0.5497
    1MOL      O  669   2.608   0.351   4.616 -0.5919 -0.0364  0.6902
    1MOL      O  670   3.488   0.397   4.098  0.6223  0.2339 -0.3817
    1MOL      O  671   3.719   0.413   4.089  0.1898 -0.0038  0.2551
    1MOL      C  672   3.639   0.401   4.320  0.8537  0.6065 -0.2453
    1MOL      S  673   2.681   0.168   4.327  0.0982  0.2828  0.1554
    1MOL      F  674   3.571   0.457   4.422 -0.4287  0.2970  0.1158
    1MOL      F  675   3.768   0.406   4.351  0.1610  0.0570 -0.0562
    1MOL      F  676   3.613   0.266   4.329  0.4814  0.2443 -0.2684
    1MOL      O  677   2.815   0.192   4.275  0.1811 -0.1021  0.2092
    1MOL      O  678   2.597   0.279   4.291 -0.1736 -0.2561  0.4580
    1MOL      C  679   2.623   0.005   4.261  0.3498 -0.2571 -0.0042
    1MOL      F  680   2.495   5.425   4.283  0.0502 -0.2125 -0.0506
    1MOL      F  681   2.640   0.014   4.124 -0.1986 -0.8993 -0.2312
    1MOL      F  682   2.694   5.343   4.304  0.1007 -0.2847 -0.2159
    2MOL      O  683   0.280   4.628   4.099  0.3150 -0.6542 -0.3525
    2MOL      C  684   0.249   4.500   4.065  0.0673  0.0428  0.2808
    2MOL      C  685   0.155   4.437   4.161 -0.7607  0.2028  0.3249
    2MOL      O  686   0.287   4.446   3.959 -0.1707  0.3790  0.4483
    2MOL      C  687   0.022   4.403   4.122  0.0647 -0.0407  0.4169
    2MOL      C  688   0.199   4.407   4.288 -0.4892  0.0646  0.0584
    2MOL      C  689   5.398   4.310   4.204  0.1714  0.1770  0.1315
    2MOL      C  690   5.394   4.450   4.001 -0.2682  0.0303 -0.2941
    2MOL      C  691   0.125   4.342   4.382  0.1923 -0.1266  0.2063
    2MOL      H  692   0.302   4.430   4.315 -0.6630 -0.9089  1.6809
    2MOL      C  693   0.010   4.276   4.328  0.1167 -0.2939  0.3448
    2MOL      H  694   5.300   4.270   4.179 -1.1650  2.5738  1.2178
    2MOL      F  695   0.005   4.564   3.956  0.2882  0.5327 -0.3228
    2MOL      F  696   5.273   4.485   4.021  0.6233 -0.4049  0.6538
    2MOL      C  697   5.394   4.343   3.881  0.0752 -0.2137  0.3179
    2MOL      C  698   0.179   4.338   4.523 -0.2168  0.4698 -0.4083
    2MOL      C  699   5.381   4.168   4.399 -0.2866 -0.6368  0.5330
    2MOL      O  700   5.393   4.213   3.938 -0.3558 -0.3662 -0.4938
    2MOL      F  701   5.292   4.368   3.797 -0.7864 -0.3948  0.2381
    2MOL      F  702   0.071   4.367   3.805  0.5488  0.0841 -0.1343
    2MOL      F  703   0.078   4.352   4.613 -0.1231  0.3729  0.1390
    2MOL      F  704   0.263   4.432   4.562 -0.3679 -0.1160  0.3605
    2MOL      C  705   0.260   4.211   4.563  0.5785 -0.3434  0.1149
    2MOL      O  706   5.398   4.040   4.352  0.3166 -0.8730 -0.6326
    2MOL      O  707   5.324   4.186   4.504  0.5835  0.2083  0.6808
    2MOL      C  708   5.355   4.093   3.870 -0.4393 -0.4346 -0.2030
    2MOL      F  709   0.302   4.226   4.693  0.2683  0.1550  0.1061
    2MOL      F  710   0.184   4.095   4.572 -0.1328  0.7551  0.1180
    2MOL      O  711   0.372   4.205   4.470 -0.4920  0.1830  0.4282
    2MOL      C  712   5.351   3.924   4.438 -0.0764 -0.0989 -1.1581
    2MOL      C  713   5.383   3.973   3.964 -0.0306  0.1969 -0.2788
    2MOL      F  714   5.406   4.085   3.744 -0.0197  0.4339 -0.0514
    2MOL      F  715   5.218   4.097   3.856 -0.0669  0.3080 -0.2327
    2MOL      C  716   0.477   4.109   4.502  0.1780 -0.1097 -0.0840
    2MOL      H  717   5.432   3.887   4.502  0.1171  0.4693 -1.0662
    2MOL      H  718   5.262   3.947   4.499  1.0663  0.0695  0.4877
    2MOL      C  719   5.314   3.812   4.341  0.0092 -0.1849 -0.3396
    2MOL      F  720   5.339   3.864   3.903 -0.0107 -0.0668 -0.0918
    2MOL      F  721   5.315   3.992   4.074 -0.1341 -0.0291 -0.2330
    2MOL      S  722   0.116   3.941   4.003  0.1699  0.0633 -0.0201
    2MOL      F  723   0.433   3.990   4.530 -0.2021 -0.0460  0.0947
    2MOL      F  724   0.540   4.153   4.614  0.4781 -0.1733 -0.2274
    2MOL      C  725   0.580   4.095   4.385 -0.1821 -0.6093 -0.0543
    2MOL      H  726   5.256   3.729   4.383 -1.3463  0.0880 -1.5939
    2MOL      H  727   5.230   3.843   4.278 -1.2404 -0.9515  0.9066
    2MOL      H  728   5.398   3.787   4.274 -0.3072  1.0791 -1.2427
    2MOL      N  729   0.188   3.933   3.869 -0.8012 -0.8415 -0.2684
    2MOL      O  730   0.154   4.043   4.098  0.3299 -0.4199 -0.1411
    2MOL      O  731   0.112   3.810   4.058  0.1699 -0.2659  0.3886
    2MOL      F  732   0.641   4.215   4.373  0.3023  0.6270  0.2064
    2MOL      F  733   0.681   4.008   4.408  0.0854  0.6144 -0.3690
    2MOL      S  734   0.498   4.050   4.221  0.1475  0.2227 -0.8088
    2MOL      S  735   0.301   4.035   3.837 -0.3061 -0.2844 -0.1487
    2MOL      N  736   0.407   3.922   4.241 -0.1510  0.7641 -0.4083
    2MOL      O  737   0.611   4.018   4.137 -0.2492 -0.4128 -0.4491
    2MOL      O  738   0.433   4.168   4.180  0.1790  0.1346 -0.0298
    2MOL      O  739   0.252   4.171   3.824  0.1286 -0.0419  0.2034
    2MOL      O  740   0.410   4.037   3.935 -0.2210 -0.0588  0.8215
    2MOL      C  741   0.369   3.998   3.669 -0.2459  1.0115 -0.6926
    2MOL      S  742   0.461   3.775   4.219 -0.3012 -0.3780 -0.0489
    2MOL      F  743   0.280   4.006   3.572 -0.3614 -1.1795 -0.5511
    2MOL      F  744   0.420   3.867   3.659 -0.2001  0.0368  0.1377
    2MOL      F  745   0.477   4.077   3.633 -0.0804  0.2310 -0.2994
    2MOL      O  746   0.598   3.767   4.166  0.0149  0.3487 -0.4774
    2MOL      O  747   0.364   3.697   4.145 -0.2226  0.1155 -0.0732
    2MOL      C  748   0.459   3.682   4.373 -0.3356  0.2213  0.0861
    2MOL      F  749   0.568   3.720   4.450  0.4913  0.3663 -0.2903
    2MOL      F  750   0.347   3.706   4.445 -0.3898 -0.3943  0.5849
    2MOL      F  751   0.468   3.553   4.353 -0.0024  0.2457  0.2672
    2MOL      O  752   0.278   5.221   3.343 -0.1729 -0.2190 -0.8623
    2MOL      C  753   0.199   5.267   3.451  0.8857  1.1935  0.4794
    2MOL      C  754   0.246   5.225   3.580 -0.0857 -0.3336 -0.9154
    2MOL      O  755   0.101   5.335   3.433 -0.2419  0.5866 -0.5335
    2MOL      C  756   0.227   5.294   3.702  0.0294  0.2190  0.0487
    2MOL      C  757   0.313   5.100   3.583  0.5592  0.6276 -0.0283
    2MOL      C  758   0.280   5.234   3.818 -0.8672  0.3800 -0.7750
    2MOL      C  759   0.156   5.431   3.720  0.0456  0.3371 -0.7286
    2MOL      C  760   0.382   5.053   3.693  0.0747 -0.5084 -0.2484
    2MOL      H  761   0.315   5.039   3.493  2.2590  3.0692 -1.7615
    2MOL      C  762   0.360   5.121   3.814 -0.8532 -0.1258  0.5888
    2MOL      H  763   0.265   5.277   3.916  0.9869 -2.8579  1.1294
    2MOL      F  764   0.146   0.025   3.849  0.1451  0.7924 -0.6249
    2MOL      F  765   0.025   5.421   3.683 -0.6356 -0.0552  0.2442
    2MOL      C  766   0.218   0.109   3.644  0.4984  0.3347  0.1355
    2MOL      C  767   0.485   4.935   3.677  0.6299 -0.5537  0.4421
    2MOL      C  768   0.403   5.061   3.942 -0.2938  0.3632 -0.3197
    2MOL      O  769   0.127   0.144   3.538 -0.1195 -0.2670 -0.0259
    2MOL      F  770   0.226   0.212   3.734 -0.5484  0.6733 -0.4283
    2MOL      F  771   0.338   0.071   3.604  0.2793 -0.3462 -0.3736
    2MOL      F  772   0.411   4.820   3.686 -0.7862 -0.2867  0.0622
    2MOL      F  773   0.577   4.932   3.774  0.3822  0.3073 -0.1585
    2MOL      C  774   0.560   4.939   3.537  0.3779  0.3677 -0.6765
    2MOL      O  775   0.366   4.924   3.948 -0.1081 -0.8704 -0.2292
    2MOL      O  776   0.448   5.125   4.034  0.2489 -0.0555  0.2315
    2MOL      C  777   0.187   0.211   3.423  0.1614  0.3229 -0.0100
    2MOL      F  778   0.663   4.854   3.555  0.3999 -0.1107 -0.3514
    2MOL      F  779   0.483   4.873   3.446 -0.1452 -0.4131 -0.2214
    2MOL      O  780   0.607   5.063   3.502 -0.0551 -0.2031  0.1076
    2MOL      C  781   0.383   4.846   4.068 -0.1453 -1.0221  0.1724
    2MOL      C  782   0.063   0.259   3.339 -0.0352  0.0879 -1.0505
    2MOL      F  783   0.252   0.126   3.357 -0.3945 -0.1358  0.5562
    2MOL      F  784   0.266   0.324   3.441  0.4082  0.4839 -0.1631
    2MOL      C  785   0.641   5.083   3.363  0.1275  0.8779  0.6254
    2MOL      H  786   0.482   4.867   4.110  0.7670 -2.5865 -1.0741
    2MOL      H  787   0.308   4.864   4.146 -0.4241 -0.1070 -0.2887
    2MOL      C  788   0.377   4.702   4.025 -0.4082  0.0553 -0.4778
    2MOL      F  789   5.429   0.153   3.307  0.0083 -0.1952 -0.3306
    2MOL      F  790   0.112   0.289   3.215 -0.0236 -0.3373  0.0429
    2MOL      S  791   5.407   0.394   3.411 -0.0499 -0.4620 -0.4255
    2MOL      F  792   0.519   5.101   3.299  0.2481 -0.3391 -0.1823
    2MOL      F  793   0.698   4.969   3.306 -0.3021  0.2315 -0.4452
    2MOL      C  794   0.726   5.212   3.345  0.3599  0.5727 -0.1551
    2MOL      H  795   0.356   4.701   3.917  0.5168 -0.5574 -0.6696
    2MOL      H  796   0.478   4.666   4.049 -0.1367  2.1947  1.9859
    2MOL      N  797   5.370   0.354   3.556  0.3981 -0.0906  0.4865
    2MOL      O  798   0.054   0.509   3.405 -0.3810 -0.1788  0.4830
    2MOL      O  799   5.287   0.395   3.330 -0.0132 -0.3414  0.2907
    2MOL      F  800   0.840   5.199   3.410 -0.0810 -0.0209 -0.0038
    2MOL      F  801   0.764   5.229   3.212  0.2549 -0.5093  0.1353
    2MOL      S  802   0.633   5.370   3.392  0.1411  0.5488  0.3721
    2MOL      S  803   5.244   0.275   3.588  0.4834  0.2825 -0.0493
    2MOL      N  804   0.722   0.048   3.381 -0.3836 -0.6973  0.2044
    2MOL      O  805   0.578   5.360   3.531 -0.7851  0.0564 -0.3344
    2MOL      O  806   0.536   5.390   3.292  0.3338  0.0153  0.2781
    2MOL      O  807   5.115   0.309   3.527 -0.3664  0.2722 -0.1906
    2MOL      O  808   5.276   0.135   3.554 -0.1799 -0.0383  0.4716
    2MOL      C  809   5.206   0.272   3.771  0.4288  0.0420 -0.2007
    2MOL      S  810   0.691   0.178   3.451  0.1177  0.0184 -0.2434
    2MOL      F  811   5.117   0.174   3.808 -0.4674  0.1237 -0.3590
    2MOL      F  812   5.149   0.386   3.806 -0.5270 -0.6205  0.0690
    2MOL      F  813   5.313   0.251   3.846  0.2332 -0.1095  0.5889
    2MOL      O  814   0.824   0.234   3.470 -0.1910 -0.1953  0.3623
    2MOL      O  815   0.625   0.179   3.583 -0.4050 -0.0316  0.3571
    2MOL      C  816   0.613   0.297   3.333  0.2451  0.0654 -0.5807
    2MOL      F  817   0.697   0.330   3.229  0.5454  0.2478 -0.8074
    2MOL      F  818   0.498   0.255   3.272  0.9190  0.2161 -0.1353
    2MOL      F  819   0.581   0.409   3.407 -0.1660 -0.2958 -0.1024
    2MOL      O  820   5.360   5.141   2.326  0.7806  0.1630  0.0097
    2MOL      C  821   5.360   5.239   2.424 -0.6929 -0.1573 -0.0594
    2MOL      C  822   5.420   5.188   2.551 -0.4181  0.8953 -0.0058
    2MOL      O  823   5.311   5.352   2.414  0.2298  0.1383  0.3378
    2MOL      C  824   0.100   5.240   2.605  0.1727  0.7401 -0.1564
    2MOL      C  825   5.341   5.097   2.621  0.1199 -1.1093  0.3352
    2MOL      C  826   0.136   5.197   2.733  0.2323  0.1235 -0.4604
    2MOL      C  827   0.183   5.346   2.531 -0.0661 -0.4632  0.3383
    2MOL      C  828   5.381   5.056   2.749 -0.1710 -0.5591 -0.0398
    2MOL      H  829   5.243   5.064   2.589  1.0835 -0.6165 -3.6872
    2MOL      C  830   0.065   5.099   2.797  0.3236  0.0028  0.0444
    2MOL      H  831   0.226   5.236   2.779  0.2760  0.9368 -1.2068
    2MOL      F  832   0.141   5.395   2.414 -0.5024 -0.0182 -0.5821
    2MOL      F  833   0.304   5.300   2.501 -0.4748 -0.1478  0.0225
    2MOL      C  834   0.207   0.023   2.628  0.2376 -1.0966 -0.1334
    2MOL      C  835   5.281   4.969   2.825  0.3915 -0.1282 -0.3035
    2MOL      C  836   0.114   5.056   2.931 -0.4158  0.4362 -0.1155
    2MOL      O  837   0.081   0.049   2.698  0.7191  0.6352  0.4757
    2MOL      F  838   0.310   0.000   2.712 -0.3036  0.2973  0.0242
    2MOL      F  839   0.258   0.132   2.562 -0.1686  0.6735 -0.4757
    2MOL      F  840   5.335   4.887   2.923 -0.5458 -0.0409 -0.4793
    2MOL      F  841   5.222   4.875   2.743 -0.0038 -0.1703  0.0287
    2MOL      C  842   5.172   5.058   2.900 -0.6672 -0.6121  0.6116
    2MOL      O  843   0.125   5.160   3.024 -0.6127  0.0166 -0.4634
    2MOL      O  844   0.141   4.940   2.957  0.0790  0.1630  0.0491
    2MOL      C  845   0.077   0.130   2.817  0.4150  0.5327  0.1379
    2MOL      F  846   5.109   4.989   2.996 -0.1286 -0.0037 -0.0293
    2MOL      F  847   5.236   5.144   2.978  0.1180  0.0951 -0.1465
    2MOL      O  848   5.085   5.125   2.802 -0.1481 -0.8609 -0.0602
    2MOL      C  849   0.177   5.126   3.153  1.0002 -0.1172 -0.8071
    2MOL      C  850   5.380   0.141   2.885  1.0568  0.5927 -0.7085
    2MOL      F  851   0.137   0.250   2.801 -0.9171  0.0046  0.3500
    2MOL      F  852   0.154   0.066   2.908  0.6877  0.0898 -0.2175
    2MOL      C  853   4.940   5.099   2.800  0.2309 -0.9170 -0.3412
    2MOL      H  854   0.092   5.092   3.214  1.8644 -0.0970  0.4319
    2MOL      H  855   0.252   5.047   3.143  0.0538 -0.9237 -1.7944
    2MOL      C  856   0.244   5.249   3.205  0.1557 -0.2842  0.6238
    2MOL      F  857   5.379   0.209   3.004 -0.3351 -0.4462 -0.5259
    2MOL      F  858   5.335   0.016   2.915  1.0585 -0.0218  0.1749
    2MOL      S  859   5.248   0.200   2.762  0.1686 -0.0458  0.2210
    2MOL      F  860   4.877   5.161   2.900 -0.1303  0.5276 -0.0472
    2MOL      F  861   4.916   4.971   2.800  0.1427  0.0741 -0.1852
    2MOL      C  862   4.877   5.160   2.671  0.8044  0.2628 -0.1109
    2MOL      H  863   0.328   5.266   3.135 -0.5768 -1.4174 -0.5734
    2MOL      H  864   0.178   5.336   3.195 -1.4614 -1.7500 -4.1800
    2MOL      N  865   5.107   0.227   2.825  0.3781 -0.2344  0.1667
    2MOL      O  866   5.300   0.321   2.710  0.2661 -0.0530 -0.2692
    2MOL      O  867   5.234   0.090   2.667 -0.2431 -0.8645  0.1798
    2MOL      F  868   4.907   5.084   2.558  0.0789  0.6710 -0.4804
    2MOL      F  869   4.740   5.154   2.679  0.3321 -0.4996  0.0006
    2MOL      S  870   4.934   5.327   2.640  0.1437 -0.1408 -0.0739
    2MOL      S  871   5.058   0.343   2.912 -0.0431 -0.0845 -0.0252
    2MOL      N  872   4.839   5.407   2.554  0.5912  0.1636  0.3975
    2MOL      O  873   5.059   5.306   2.570 -0.2850 -0.8281  0.5151
    2MOL      O  874   4.962   5.388   2.766  0.0519 -0.1363 -0.3959
    2MOL      O  875   4.924   0.302   2.959 -0.1184  0.1663  0.3879
    2MOL      O  876   5.149   0.374   3.019  0.4317  0.3635  0.0590
    2MOL      C  877   5.029   0.499   2.827 -0.4106 -0.4814 -0.4429
    2MOL      S  878   4.854   0.117   2.552 -0.4459  0.0235  0.4101
    2MOL      F  879   4.969   0.471   2.708  0.1225  0.1262 -0.2015
    2MOL      F  880   5.144   0.565   2.805 -0.1075 -0.0783  0.5662
    2MOL      F  881   4.957   0.579   2.907  0.1634  0.6250 -0.4761
    2MOL      O  882   4.989   0.141   2.511 -0.7114 -0.5974  0.4194
    2MOL      O  883   4.817   0.179   2.676 -0.3534 -0.5644  0.2388
    2MOL      C  884   4.743   0.182   2.418  0.7907 -0.5312 -0.2570
    2MOL      F  885   4.612   0.163   2.454 -0.5466  0.4244 -0.0155
    2MOL      F  886   4.750   0.317   2.398 -0.0307 -0.5571 -0.2371
    2MOL      F  887   4.766   0.131   2.299 -0.1151 -0.1863 -0.1485
    2MOL      O  888   5.026   4.625   2.837  0.5466 -0.0953  0.1174
    2MOL      C  889   5.078   4.537   2.747 -0.5310  0.6221  0.2314
    2MOL      C  890   5.074   4.587   2.603 -0.2376  0.0058 -0.2301
    2MOL      O  891   5.143   4.450   2.789 -0.3738 -0.2597 -0.0741
    2MOL      C  892   4.953   4.637   2.544  0.2107 -0.5773 -0.0214
    2MOL      C  893   5.200   4.600   2.538  0.4394 -0.0546  0.7382
    2MOL      C  894   4.965   4.724   2.440 -1.0730  0.2151  0.0030
    2MOL      C  895   4.805   4.599   2.587 -0.5089 -0.4582  0.3542
    2MOL      C  896   5.213   4.687   2.432 -0.0892 -0.6957 -0.1028
    2MOL      H  897   5.287   4.560   2.589 -0.2081 -0.6557  1.3986
    2MOL      C  898   5.097   4.751   2.386  0.7304 -0.5760  0.1908
    2MOL      H  899   4.882   4.780   2.398  0.0859  0.7595 -1.6932
    2MOL      F  900   4.710   4.616   2.488  0.0931 -0.5145  0.1864
    2MOL      F  901   4.757   4.692   2.673 -0.4044  0.1356  0.1236
    2MOL      C  902   4.794   4.458   2.650 -0.2086 -0.1435  0.2936
    2MOL      C  903   5.360   4.712   2.376  0.1078  0.6587  0.6804
    2MOL      C  904   5.103   4.858   2.283 -0.3853 -0.0666  0.2978
    2MOL      O  905   4.878   4.370   2.578  0.1038  0.4288 -0.3295
    2MOL      F  906   4.820   4.457   2.784 -0.1236  0.1164 -0.3035
    2MOL      F  907   4.661   4.431   2.636  0.2780 -0.3822 -0.3507
    2MOL      F  908   0.004   4.721   2.481  0.2127  0.1303 -0.8673
    2MOL      F  909   5.375   4.833   2.317  0.2036  0.6228 -0.5285
    2MOL      C  910   5.394   4.599   2.281  0.2323  1.2410 -0.3784
    2MOL      O  911   5.128   4.982   2.329  0.5875  0.1109 -0.0124
    2MOL      O  912   5.084   4.835   2.166 -0.9446  0.7293 -0.0236
    2MOL      C  913   4.837   4.229   2.571  0.2208  0.0371  0.6683
    2MOL      F  914   5.288   4.578   2.204 -0.0627  0.0021 -0.3897
    2MOL      F  915   0.042   4.634   2.185  0.0457 -0.0315  0.1261
    2MOL      O  916   5.441   4.484   2.359 -0.1050 -0.4855 -0.1001
    2MOL      C  917   5.126   5.102   2.254  0.0185 -0.2882  0.0001
    2MOL      C  918   4.955   4.141   2.509  0.3078 -0.4791  0.1984
    2MOL      F  919   4.730   4.216   2.491  0.6180 -0.0616 -0.1627
    2MOL      F  920   4.794   4.183   2.691  0.0502  0.0117  0.2010
    2MOL      C  921   5.422   4.349   2.310 -0.3958 -0.3367 -0.2064
    2MOL      H  922   5.070   5.092   2.160 -0.7735 -2.2693  0.6449
    2MOL      H  923   5.081   5.181   2.316  1.7084 -0.2603  1.2534
    2MOL      C  924   5.268   5.150   2.213  0.6256  0.3031 -0.8766
    2MOL      F  925   5.024   4.205   2.416 -0.2549  0.4662 -0.2703
    2MOL      F  926   4.905   4.033   2.441 -0.2589  0.0262 -0.2889
    2MOL      S  927   5.062   4.071   2.636  0.4699  0.2677  0.6050
    2MOL      F  928   0.001   4.337   2.175 -0.0363 -0.0963  0.3344
    2MOL      F  929   5.295   4.319   2.330 -0.1762  0.0287  0.3144
    2MOL      C  930   0.071   4.251   2.390 -0.2024 -0.9020  0.1698
    2MOL      H  931   5.306   5.091   2.129  0.3811  0.2686 -0.9650
    2MOL      H  932   5.261   5.255   2.183  1.8119  0.4889 -0.5584
    2MOL      N  933   5.166   3.985   2.569 -0.1348  0.2583 -0.1280
    2MOL      O  934   5.123   4.186   2.701  0.7278  0.1836 -0.0670
    2MOL      O  935   4.989   3.996   2.735  0.1386  0.0421  0.1468
    2MOL      F  936   0.039   4.124   2.349  0.2154  0.4372  0.2512
    2MOL      F  937   0.200   4.277   2.358  0.1068  0.1088  0.4011
    2MOL      S  938   0.066   4.280   2.569  0.4869 -0.2343  0.1460
    2MOL      S  939   5.268   3.905   2.653  0.0967  0.0056 -0.1762
    2MOL      N  940   0.127   4.418   2.614  0.1992 -0.1066 -0.0943
    2MOL      O  941   0.125   4.167   2.639  0.3440 -0.1236 -0.6013
    2MOL      O  942   5.366   4.292   2.603 -0.4264  0.2095 -0.1055
    2MOL      O  943   5.401   3.950   2.624  0.0273 -0.1726 -0.3040
    2MOL      O  944   5.242   3.908   2.797 -0.1175  0.5483  0.2134
    2MOL      C  945   5.275   3.729   2.606 -0.3177  0.7621  0.4698
    2MOL      S  946   0.120   4.452   2.766 -0.3268 -0.2344 -0.4972
    2MOL      F  947   5.164   3.660   2.647 -0.5091  0.3485 -0.2912
    2MOL      F  948   5.383   3.673   2.667  0.2965  0.8651  0.1458
    2MOL      F  949   5.277   3.717   2.473 -0.2737  0.4379  0.2361
    2MOL      O  950   0.199   4.365   2.855  0.0717  0.7796 -0.3073
    2MOL      O  951   5.428   4.450   2.818 -0.1900 -0.1758 -0.2482
    2MOL      C  952   0.188   4.621   2.798  0.1041  0.0251  0.1428
    2MOL      F  953   0.176   4.656   2.928  0.0267  0.4140 -0.2930
    2MOL      F  954   0.318   4.627   2.753  0.3141 -0.3813 -0.1721
    2MOL      F  955   0.121   4.707   2.726 -0.4438  0.6312  0.0864
    2MOL      O  956   5.051   4.733   3.908  0.0672 -0.3763 -0.1001
    2MOL      C  957   5.018   4.616   3.837 -0.2850  0.4545  0.5074
    2MOL      C  958   5.055   4.631   3.692  0.0876 -0.4572  0.7157
    2MOL      O  959   4.962   4.515   3.885 -0.2504  0.3160  0.8239
    2MOL      C  960   4.972   4.597   3.581 -0.5597  0.3065 -0.4646
    2MOL      C  961   5.185   4.652   3.673 -0.1162 -0.6984  0.7621
    2MOL      C  962   5.029   4.584   3.453 -0.2376 -0.1129 -0.1357
    2MOL      C  963   4.818   4.575   3.605  0.4068 -0.3854  0.2574
    2MOL      C  964   5.245   4.651   3.543 -0.2452  0.3643  0.1477
    2MOL      H  965   5.252   4.673   3.756 -0.2031 -2.2297  1.2519
    2MOL      C  966   5.163   4.623   3.431  0.2529  0.0984 -0.5434
    2MOL      H  967   4.970   4.557   3.366 -0.6813 -0.3347  0.2279
    2MOL      F  968   4.775   4.677   3.688  0.0667  0.0616 -0.1600
    2MOL      F  969   4.796   4.458   3.673 -0.1906  1.0173  0.6305
    2MOL      C  970   4.729   4.575   3.484 -0.2202  0.7385  0.0235
    2MOL      C  971   5.391   4.696   3.546 -0.6798  0.4245 -0.3732
    2MOL      C  972   5.209   4.641   3.288 -0.0344 -0.0701 -0.1423
    2MOL      O  973   4.753   4.695   3.409 -0.3246 -0.2077  0.0852
    2MOL      F  974   4.758   4.465   3.407  0.1515 -0.3348 -0.0952
    2MOL      F  975   4.598   4.560   3.519 -0.1825  0.5091  0.6623
    2MOL      F  976   0.022   4.632   3.453 -0.5021 -0.2500  0.0363
    2MOL      F  977   0.015   4.652   3.654 -0.3777 -0.1043 -0.0969
    2MOL      C  978   5.406   4.852   3.548  0.2479  0.0284 -0.3786
    2MOL      O  979   5.115   4.613   3.196 -0.0547  0.0824  0.0170
    2MOL      O  980   5.306   4.706   3.258 -0.2985 -0.4634  0.9586
    2MOL      C  981   4.684   4.709   3.285 -0.1796 -0.1959 -0.4204
    2MOL      F  982   5.380   4.891   3.680  0.3049  0.2011  0.4052
    2MOL      F  983   0.087   4.897   3.507 -0.1927  0.2754  0.4312
    2MOL      O  984   5.309   4.904   3.453 -0.0117  0.2966 -0.3787
    2MOL      C  985   5.143   4.641   3.053 -0.2668  0.2464  0.3169
    2MOL      C  986   4.721   4.857   3.246 -0.2544  0.3241 -0.9220
    2MOL      F  987   4.556   4.698   3.298  0.0512 -0.0652 -0.5365
    2MOL      F  988   4.732   4.623   3.193  0.4121 -0.2416 -0.1419
    2MOL      C  989   5.268   5.044   3.459 -0.3945 -0.4500  0.0339
    2MOL      H  990   5.167   4.747   3.038  3.0378 -0.5222 -0.6311
    2MOL      H  991   5.231   4.589   3.015  0.2963 -0.1709  2.1030
    2MOL      C  992   5.017   4.593   2.977  0.2047 -0.2967 -0.7936
    2MOL      F  993   4.673   4.891   3.120  0.1458  0.1887 -0.1552
    2MOL      F  994   4.858   4.861   3.235 -0.1236  0.0012 -0.2765
    2MOL      S  995   4.664   4.992   3.350  0.1498 -0.0669 -0.0238
    2MOL      F  996   5.374   5.125   3.478  0.1484  0.1363 -0.0282
    2MOL      F  997   5.188   5.057   3.561 -0.1677  0.1656  0.3623
    2MOL      C  998   5.203   5.094   3.331  0.6924  0.0506 -0.3819
    2MOL      H  999   4.983   4.492   3.000 -1.1892  0.2390 -0.3895
    2MOL      H 1000   4.936   4.652   3.021  0.9054  1.1149 -1.3366
    2MOL      N 1001   4.715   4.979   3.498  0.7293 -0.2906  0.0462
    2MOL      O 1002   4.707   5.118   3.292  0.1015  0.1622 -0.2308
    2MOL      O 1003   4.522   4.985   3.349 -0.0577  0.5527 -0.3688
    2MOL      F 1004   5.298   5.104   3.238  0.0841 -0.5074 -0.3283
    2MOL      F 1005   5.114   4.991   3.288  0.2893 -0.1404 -1.1541
    2MOL      S 1006   5.115   5.256   3.337  0.0525  0.5356 -0.6342
    2MOL      S 1007   4.664   5.086   3.595  0.0256 -0.0247  0.1415
    2MOL      N 1008   5.089   5.311   3.195  0.6071 -0.4448 -0.1231
    2MOL      O 1009   5.218   5.337   3.406 -0.1795  0.4789 -0.0468
    2MOL      O 1010   4.988   5.243   3.411 -0.2591 -0.0926 -0.2428
    2MOL      O 1011   4.734   5.215   3.568  0.1876 -0.5329 -0.5551
    2MOL      O 1012   4.518   5.098   3.594  0.1871 -0.0973  0.2845
    2MOL      C 1013   4.705   5.047   3.760  0.3788 -0.2304 -0.0974
    2MOL      S 1014   4.973   5.407   3.172 -0.0634 -0.1773  0.1327
    2MOL      F 1015   4.839   5.052   3.771 -0.4779  0.1129 -0.4306
    2MOL      F 1016   4.672   4.919   3.791  1.2446 -0.2274 -0.6105
    2MOL      F 1017   4.652   5.130   3.856  0.2435 -0.0381 -0.0224
    2MOL      O 1018   4.847   5.358   3.221  0.2881 -0.0913 -0.0741
    2MOL      O 1019   4.967   0.007   3.034 -0.1274 -0.2555 -0.0301
    2MOL      C 1020   4.998   0.117   3.269  0.2951  0.0738 -0.5761
    2MOL      F 1021   4.929   0.220   3.223  0.2178 -0.6491  0.1609
    2MOL      F 1022   4.952   0.102   3.400  0.4296  0.2111  0.0457
    2MOL      F 1023   5.133   0.150   3.271  0.4067  0.1157 -0.5016
    2MOL      O 1024   4.601   4.059   3.749  0.1567 -0.7822  0.1293
    2MOL      C 1025   4.570   4.089   3.885 -0.9655 -0.0810  0.5539
    2MOL      C 1026   4.624   4.217   3.938 -0.4244  0.2927 -0.0306
    2MOL      O 1027   4.498   4.017   3.949 -0.3888 -0.4470  0.6102
    2MOL      C 1028   4.572   4.350   3.922 -0.1595  0.4400  0.1122
    2MOL      C 1029   4.743   4.202   4.013 -0.0173 -0.0023  0.7154
    2MOL      C 1030   4.635   4.458   3.984  0.1246  0.2187  0.0604
    2MOL      C 1031   4.438   4.379   3.845  0.2304  0.4774 -0.4080
    2MOL      C 1032   4.804   4.313   4.079  0.1094  0.2214  0.5067
    2MOL      H 1033   4.782   4.101   4.019 -0.8936 -0.2806  2.4788
    2MOL      C 1034   4.748   4.444   4.064  0.2784  0.2832 -1.1288
    2MOL      H 1035   4.603   4.558   3.960  2.2193  0.4763 -1.9703
    2MOL      F 1036   4.371   4.272   3.796 -0.5017 -0.9389  0.1259
    2MOL      F 1037   4.469   4.453   3.737  0.0096  0.2664  0.2244
    2MOL      C 1038   4.333   4.455   3.937 -0.2560  0.3586  0.6220
    2MOL      C 1039   4.942   4.287   4.149  0.1397  0.5646 -0.0272
    2MOL      C 1040   4.797   4.575   4.133  0.5046 -0.3158  0.5099
    2MOL      O 1041   4.341   4.395   4.066 -0.2272 -0.4901  0.6192
    2MOL      F 1042   4.347   4.593   3.930 -0.3590 -0.2379 -0.1747
    2MOL      F 1043   4.207   4.430   3.885 -0.3596 -0.4618 -0.0545
    2MOL      F 1044   5.019   4.391   4.148 -0.2707 -0.0098 -0.6729
    2MOL      F 1045   5.010   4.190   4.080 -0.2537 -0.2610 -0.1874
    2MOL      C 1046   4.934   4.242   4.299  0.6878  0.8490  0.3522
    2MOL      O 1047   4.778   4.692   4.063  0.1741 -0.2004  0.1232
    2MOL      O 1048   4.848   4.574   4.248 -0.0814  0.8044  0.0478
    2MOL      C 1049   4.273   4.449   4.179  0.1190  0.3456  0.4108
    2MOL      F 1050   5.059   4.250   4.356 -0.1591 -0.6465  0.0245
    2MOL      F 1051   4.836   4.307   4.372 -0.0357  0.1139 -0.3590
    2MOL      O 1052   4.903   4.102   4.302 -0.1741  0.6488  0.7159
    2MOL      C 1053   4.876   4.791   4.083  0.3111  0.1520  0.2682
    2MOL      C 1054   4.256   4.334   4.291 -0.6846  0.3229 -0.2208
    2MOL      F 1055   4.148   4.499   4.143  0.4708 -0.0235  0.0578
    2MOL      F 1056   4.340   4.552   4.238 -0.2248 -0.1497  0.3901
    2MOL      C 1057   4.905   4.021   4.421 -0.8072  0.4437  0.0678
    2MOL      H 1058   4.868   4.876   4.013  1.7352  2.1849  2.4473
    2MOL      H 1059   4.863   4.839   4.180 -2.4293  0.5497 -0.2070
    2MOL      C 1060   5.021   4.742   4.051  0.1306 -0.2254 -0.4879
    2MOL      F 1061   4.141   4.351   4.365  0.3670  0.0916  1.1539
    2MOL      F 1062   4.358   4.352   4.379  0.0510  0.2306 -0.0943
    2MOL      S 1063   4.251   4.170   4.217  0.2688  0.1421 -0.2920
    2MOL      F 1064   4.822   4.063   4.518 -0.0962 -0.0448 -0.4108
    2MOL      F 1065   5.025   4.029   4.476  0.2663  0.6877 -0.1812
    2MOL      C 1066   4.871   3.878   4.371 -0.0443  0.4001  0.1412
    2MOL      H 1067   5.078   4.819   4.104  1.0618 -2.0047  1.1725
    2MOL      H 1068   5.042   4.649   4.104 -4.4943 -1.2596 -0.0648
    2MOL      N 1069   4.160   4.160   4.092  0.2271  0.2111 -0.4184
    2MOL      O 1070   4.388   4.127   4.184  0.2920 -0.1885  0.2279
    2MOL      O 1071   4.200   4.081   4.318 -0.3602 -0.1162  0.4267
    2MOL      F 1072   4.950   3.835   4.264  0.5238  0.2381 -0.0910
    2MOL      F 1073   4.902   3.784   4.464 -0.3852 -0.2468  0.2235
    2MOL      S 1074   4.691   3.853   4.326  0.0858 -0.1056 -0.0215
    2MOL      S 1075   4.167   4.035   4.002 -0.4913  0.4348 -0.2612
    2MOL      N 1076   4.597   3.919   4.433 -0.0667 -0.0534 -0.0720
    2MOL      O 1077   4.676   3.711   4.301 -0.0973 -0.0388 -0.0101
    2MOL      O 1078   4.668   3.911   4.193 -0.0290 -0.6873  0.3017
    2MOL      O 1079   4.172   4.082   3.867 -0.4507  0.1451  0.4877
    2MOL      O 1080   4.254   3.927   4.043 -0.0046  0.4009 -0.0801
    2MOL      C 1081   4.001   3.951   4.006 -0.5715 -0.4991  0.3804
    2MOL      S 1082   4.447   3.872   4.442  0.1138  0.2117 -0.1067
    2MOL      F 1083   3.998   3.863   3.906  0.1769 -0.2568  0.6857
    2MOL      F 1084   3.897   4.038   4.002 -0.5950  0.8053  0.3312
    2MOL      F 1085   3.987   3.885   4.121  0.2084 -0.1832  0.2506
    2MOL      O 1086   4.404   3.853   4.304  0.5646  0.1559  0.2352
    2MOL      O 1087   4.359   3.953   4.514 -0.2493 -0.3451  0.3399
    2MOL      C 1088   4.431   3.707   4.534  0.6006 -0.7994 -0.1228
    2MOL      F 1089   4.423   3.732   4.668  0.4407  0.3955  0.0551
    2MOL      F 1090   4.319   3.635   4.505 -0.7042 -0.3742  0.2079
    2MOL      F 1091   4.526   3.619   4.506 -0.2393 -0.1725  0.2326
    2MOL      O 1092   0.010   3.657   3.557  0.2783 -0.7453  0.1545
    2MOL      C 1093   5.370   3.644   3.667 -0.3261 -0.3003  0.1554
    2MOL      C 1094   5.229   3.679   3.626 -0.6472 -0.4029  0.5965
    2MOL      O 1095   5.403   3.616   3.782  0.1924  0.0722  0.8411
    2MOL      C 1096   5.107   3.628   3.683 -0.7410  0.2655  0.9466
    2MOL      C 1097   5.221   3.783   3.529 -0.6101 -0.9843 -0.6732
    2MOL      C 1098   4.988   3.691   3.642  0.3852 -0.5899  0.3602
    2MOL      C 1099   5.099   3.517   3.790 -0.3653  0.4669  0.8538
    2MOL      C 1100   5.096   3.840   3.483 -0.2189 -0.1199 -0.0868
    2MOL      H 1101   5.312   3.822   3.484  0.7234 -0.8851  1.9506
    2MOL      C 1102   4.981   3.794   3.546 -0.2020  0.2208  0.0133
    2MOL      H 1103   4.897   3.659   3.690  0.3972  1.1414  1.5962
    2MOL      F 1104   5.209   3.442   3.764  0.2786 -0.2780  0.3012
    2MOL      F 1105   5.003   3.428   3.766  0.4172 -0.1192  0.3699
    2MOL      C 1106   5.079   3.563   3.940  0.4101  0.0896  0.5855
    2MOL      C 1107   5.103   3.953   3.378  0.2594 -0.0588 -0.1311
    2MOL      C 1108   4.849   3.845   3.524  0.7428  0.0703  0.0396
    2MOL      O 1109   5.099   3.451   4.027 -0.1121  0.1465  0.2038
    2MOL      F 1110   5.166   3.662   3.959  0.0864 -0.4505 -0.4546
    2MOL      F 1111   4.954   3.608   3.965  0.0258 -0.2880  0.0298
    2MOL      F 1112   4.983   3.974   3.320 -0.2138 -0.1251 -0.1645
    2MOL      F 1113   5.191   3.914   3.282 -0.2809 -0.1844 -0.5453
    2MOL      C 1114   5.147   4.102   3.426 -0.3880 -0.0822 -0.2027
    2MOL      O 1115   4.850   3.977   3.573  0.5886  0.4129 -0.0081
    2MOL      O 1116   4.758   3.785   3.474  0.3679  0.5718  0.4928
    2MOL      C 1117   5.143   3.470   4.157 -0.2914 -0.1749 -0.6315
    2MOL      F 1118   5.051   4.179   3.483 -0.4999 -0.3840 -0.4259
    2MOL      F 1119   5.241   4.107   3.516 -0.0266 -0.5319 -0.1168
    2MOL      O 1120   5.175   4.175   3.306 -0.0627 -0.4204 -0.1297
    2MOL      C 1121   4.737   4.066   3.539 -0.0737 -0.1198 -1.0526
    2MOL      C 1122   5.089   3.357   4.250 -0.1315 -0.0871 -0.8984
    2MOL      F 1123   5.100   3.585   4.209  1.0609 -0.4910 -0.1023
    2MOL      F 1124   5.275   3.479   4.167 -0.0914 -0.2436  0.1016
    2MOL      C 1125   5.310   4.219   3.283 -0.2483 -0.7145  1.0558
    2MOL      H 1126   4.773   4.134   3.461  2.5847 -1.9414 -1.5539
    2MOL      H 1127   4.652   4.010   3.497 -0.6308 -0.3678  0.3534
    2MOL      C 1128   4.693   4.146   3.665  0.3713 -0.1269 -0.1437
    2MOL      F 1129   5.132   3.401   4.376  0.2067 -0.3454  0.4195
    2MOL      F 1130   5.164   3.249   4.231 -0.0631 -0.6443 -0.1831
    2MOL      S 1131   4.908   3.331   4.252  0.2616 -0.3138  0.1773
    2MOL      F 1132   5.407   4.129   3.308  0.2289 -0.1970 -0.0951
    2MOL      F 1133   5.339   4.328   3.359 -0.4857  0.1361  0.2211
    2MOL      C 1134   5.322   4.257   3.137  0.0609 -0.3208 -0.1606
    2MOL      H 1135   4.783   4.184   3.716 -0.4664  3.0748 -0.7995
    2MOL      H 1136   4.643   4.236   3.627 -0.2704 -0.7078 -0.6924
    2MOL      N 1137   4.860   3.269   4.383 -0.7299 -0.0803 -0.5907
    2MOL      O 1138   4.851   3.464   4.235 -0.2874  0.1387 -0.1245
    2MOL      O 1139   4.867   3.250   4.137 -0.1050 -0.3738 -0.4185
    2MOL      F 1140   5.232   4.353   3.107  0.0261  0.6093  0.0494
    2MOL      F 1141   0.003   4.311   3.130 -0.2154 -0.5619 -0.1678
    2MOL      S 1142   5.318   4.124   3.011 -0.1761 -0.2880 -0.0662
    2MOL      S 1143   4.711   3.249   4.402  0.2238 -0.1577  0.2440
    2MOL      N 1144   5.400   3.998   3.043  0.3054 -0.2896 -0.2502
    2MOL      O 1145   5.366   4.189   2.892  0.5780  0.3623 -0.2506
    2MOL      O 1146   5.179   4.083   3.007 -0.2684 -0.0103 -0.3781
    2MOL      O 1147   4.637   3.370   4.363 -0.2663  0.2686  0.0371
    2MOL      O 1148   4.670   3.139   4.314  0.6667 -0.2105 -0.4851
    2MOL      C 1149   4.659   3.206   4.576 -0.4647  0.2725 -0.1690
    2MOL      S 1150   0.113   3.995   3.019 -0.0869 -0.2701  0.2656
    2MOL      F 1151   4.700   3.088   4.616 -0.4606  0.4284  0.2175
    2MOL      F 1152   4.523   3.219   4.599 -0.2231 -0.4752 -0.4511
    2MOL      F 1153   4.720   3.294   4.660 -0.0262  0.0877 -0.1288
    2MOL      O 1154   0.175   4.119   3.054 -0.4836  0.2112  0.3277
    2MOL      O 1155   0.153   3.945   2.886  0.3517 -0.1209 -0.4243
    2MOL      C 1156   0.177   3.878   3.135  0.6986  0.7092  0.4264
    2MOL      F 1157   0.124   3.758   3.099  0.1115 -0.3527 -0.3055
    2MOL      F 1158   0.310   3.850   3.141  0.3821 -0.4323 -0.0897
    2MOL      F 1159   0.139   3.909   3.258  0.1379 -0.4564  0.5404
    2MOL      O 1160   5.086   3.103   3.813  0.2400  0.1743  0.4278
    2MOL      C 1161   5.171   3.009   3.764  0.7078  0.1599 -0.3189
    2MOL      C 1162   5.294   3.064   3.699 -0.1218 -0.3079 -0.6788
    2MOL      O 1163   5.143   2.887   3.753 -0.3964 -0.0201 -0.1820
    2MOL      C 1164   5.392   3.147   3.761 -0.1874  0.1873 -0.1571
    2MOL      C 1165   5.317   3.028   3.567 -0.2740 -0.8491  0.4692
    2MOL      C 1166   0.055   3.199   3.681  0.3296 -0.4263  0.0201
    2MOL      C 1167   5.406   3.179   3.919 -0.6275  0.3014  0.2521
    2MOL      C 1168   5.408   3.089   3.482 -0.0029  0.5562 -0.2289
    2MOL      H 1169   5.244   2.960   3.524 -0.1306 -0.8700  0.2577
    2MOL      C 1170   0.051   3.190   3.540  0.3149 -0.4998 -0.0315
    2MOL      H 1171   0.123   3.268   3.731 -0.2603  0.1982 -0.0294
    2MOL      F 1172   5.289   3.170   3.982 -0.1362  0.5036  0.1650
    2MOL      F 1173   5.433   3.311   3.933  0.3620 -0.1015 -0.2231
    2MOL      C 1174   0.066   3.083   3.994 -0.5636 -1.1443 -0.0576
    2MOL      C 1175   5.404   3.063   3.329  0.7819  0.3701 -0.1790
    2MOL      C 1176   0.137   3.287   3.467 -0.4030 -0.2422 -0.1442
    2MOL      O 1177   0.009   2.959   4.008 -0.0800  0.4153 -0.8050
    2MOL      F 1178   0.178   3.072   3.916 -0.0780  0.5507 -0.1777
    2MOL      F 1179   0.099   3.146   4.112 -0.0681  0.3313 -0.4879
    2MOL      F 1180   5.436   3.169   3.252 -0.3357  0.2344  0.3267
    2MOL      F 1181   5.278   3.042   3.287 -0.0575 -0.2603 -0.3757
    2MOL      C 1182   0.053   2.942   3.286  0.6764 -0.4709  0.3507
    2MOL      O 1183   0.138   3.400   3.537  0.3645 -0.0978 -0.7402
    2MOL      O 1184   0.194   3.276   3.360 -0.3477 -0.0765  0.0342
    2MOL      C 1185   0.078   2.871   4.098  0.2327 -0.5675 -0.6031
    2MOL      F 1186   0.057   2.947   3.154 -0.3377  0.1309 -0.2929
    2MOL      F 1187   0.180   2.971   3.331 -0.3830 -0.3967 -0.4766
    2MOL      O 1188   0.004   2.812   3.332  0.1187  0.1342 -0.2897
    2MOL      C 1189   0.197   3.514   3.482 -0.8539 -0.1381  0.6073
    2MOL      C 1190   0.014   2.733   4.100 -0.8165  0.1528  0.0356
    2MOL      F 1191   0.063   2.908   4.228 -0.0837  0.5356 -0.3548
    2MOL      F 1192   0.215   2.867   4.073 -0.2165  0.5862  0.0699
    2MOL      C 1193   5.385   2.720   3.236 -0.7996  0.0671  0.0872
    2MOL      H 1194   0.306   3.499   3.486 -0.8131 -0.6900 -1.2760
    2MOL      H 1195   0.179   3.515   3.374 -0.9648  0.8511  0.6293
    2MOL      C 1196   0.157   3.635   3.563  0.5120  0.0679  0.3052
    2MOL      F 1197   5.330   2.741   4.138 -0.2896  0.2890  0.2832
    2MOL      F 1198   0.094   2.653   4.172 -0.1520 -0.1591  0.4659
    2MOL      S 1199   0.011   2.676   3.925  0.1430  0.0903  0.0930
    2MOL      F 1200   0.037   2.683   3.142  0.2347 -0.0102  0.0311
    2MOL      F 1201   5.279   2.783   3.180  0.3590 -0.3431 -0.0002
    2MOL      C 1202   5.347   2.584   3.308 -0.4643 -0.6649 -0.1323
    2MOL      H 1203   0.193   3.609   3.664  0.8460 -1.7902 -0.2444
    2MOL      H 1204   0.198   3.727   3.521 -2.3368  1.1981 -0.1807
    2MOL      N 1205   0.128   2.712   3.838 -0.1137 -0.1209  0.3402
    2MOL      O 1206   5.429   2.531   3.927  0.2111  0.2630  0.0223
    2MOL      O 1207   5.334   2.733   3.862 -0.3713 -0.0892  0.6460
    2MOL      F 1208   5.332   2.486   3.215  0.2391 -0.3182  0.3689
    2MOL      F 1209   0.006   2.553   3.392 -0.0393 -0.2392  0.0082
    2MOL      S 1210   5.187   2.602   3.395  0.1538 -0.0054 -0.2489
    2MOL      S 1211   0.110   2.678   3.689 -0.1428 -0.0560  0.0676
    2MOL      N 1212   5.071   2.625   3.300 -0.4361  0.1973 -0.3833
    2MOL      O 1213   5.192   2.705   3.500  0.0873  0.8444  0.2436
    2MOL      O 1214   5.171   2.472   3.457 -1.0593 -0.1891  0.1240
    2MOL      O 1215   0.140   2.537   3.666  0.0503 -0.4064 -0.1337
    2MOL      O 1216   5.423   2.712   3.630 -0.4089 -0.5505 -1.0265
    2MOL      C 1217   0.237   2.780   3.607  0.3735 -0.3598 -0.7347
    2MOL      S 1218   4.923   2.638   3.345 -0.1175 -0.3195 -0.1700
    2MOL      F 1219   0.270   2.729   3.491 -0.0323 -0.4918 -0.1010
    2MOL      F 1220   0.354   2.789   3.670 -0.0321 -0.2383  0.2903
    2MOL      F 1221   0.197   2.907   3.587 -0.4067 -0.4449 -0.0346
    2MOL      O 1222   4.892   2.558   3.461 -0.1399  0.1734 -0.0966
    2MOL      O 1223   4.825   2.607   3.235 -0.5472  0.6628 -0.0373
    2MOL      C 1224   4.912   2.811   3.388  0.1329 -0.0454 -0.5313
    2MOL      F 1225   4.955   2.821   3.512  0.0312 -0.3317  0.5601
    2MOL      F 1226   4.983   2.889   3.308  0.6382  0.2615 -0.2386
    2MOL      F 1227   4.784   2.865   3.385 -0.0017 -0.5610 -0.5637
    2MOL      O 1228   4.411   2.483   4.342  0.0568  1.1868  0.0125
    2MOL      C 1229   4.527   2.507   4.405 -0.1912  0.0003 -0.0455
    2MOL      C 1230   4.627   2.582   4.316  0.1130  0.0391 -0.4987
    2MOL      O 1231   4.549   2.476   4.525  0.1387 -0.1506 -0.3562
    2MOL      C 1232   4.711   2.687   4.360  0.1337  0.0602  0.1627
    2MOL      C 1233   4.616   2.560   4.177 -0.0326  0.1010  0.1273
    2MOL      C 1234   4.781   2.762   4.261 -0.2837  0.8391  0.3099
    2MOL      C 1235   4.735   2.726   4.503 -0.0470 -0.5152 -0.2611
    2MOL      C 1236   4.701   2.617   4.075  0.0832 -0.2503 -0.5798
    2MOL      H 1237   4.545   2.487   4.139  2.0553 -1.6426 -0.6235
    2MOL      C 1238   4.783   2.723   4.123 -0.3740  0.4141  0.0930
    2MOL      H 1239   4.849   2.842   4.291  0.5570 -0.0842  0.9260
    2MOL      F 1240   4.622   2.741   4.572  0.6921 -0.2309  0.3491
    2MOL      F 1241   4.779   2.853   4.518 -0.5373 -0.1471  0.2991
    2MOL      C 1242   4.840   2.637   4.569 -1.1746  0.1329 -1.1466
    2MOL      C 1243   4.681   2.581   3.927  0.6992 -0.3663  0.8114
    2MOL      C 1244   4.882   2.791   4.034 -0.4117  0.6652  0.5351
    2MOL      O 1245   4.822   2.494   4.540 -0.8183  0.0890 -0.0472
    2MOL      F 1246   4.958   2.689   4.542 -0.4854  0.1514 -0.6282
    2MOL      F 1247   4.834   2.649   4.703 -0.1482 -0.1123 -0.1322
    2MOL      F 1248   4.730   2.675   3.839 -0.2372  0.0199 -0.6691
    2MOL      F 1249   4.544   2.572   3.916 -0.0301 -0.2501 -0.1179
    2MOL      C 1250   4.747   2.446   3.891  0.2066  0.5921 -0.3110
    2MOL      O 1251   4.907   2.920   4.073 -0.2214 -0.1474  0.5999
    2MOL      O 1252   4.962   2.730   3.956  0.9505  0.0749  0.2339
    2MOL      C 1253   4.933   2.402   4.540 -0.1478  0.3767 -0.1561
    2MOL      F 1254   4.687   2.343   3.957 -0.1413  0.3449  0.1018
    2MOL      F 1255   4.717   2.424   3.766  0.3076 -0.2323 -0.1181
    2MOL      O 1256   4.886   2.458   3.903 -0.5531 -0.2881  0.1906
    2MOL      C 1257   5.009   2.996   4.013  1.0304  0.5279  0.2617
    2MOL      C 1258   4.881   2.255   4.546  0.2217 -0.2965 -0.1092
    2MOL      F 1259   5.017   2.432   4.643 -0.4668  0.5601  0.2748
    2MOL      F 1260   5.010   2.420   4.429 -0.2795  0.5249  0.3654
    2MOL      C 1261   4.963   2.349   3.964  0.3428 -0.0810 -0.2967
    2MOL      H 1262   5.029   3.081   4.080  0.4799  1.8574 -1.1857
    2MOL      H 1263   5.096   2.931   3.996  1.3336  0.3625  2.2851
    2MOL      C 1264   4.964   3.065   3.882  0.3241 -0.0677  0.6183
    2MOL      F 1265   4.992   2.175   4.563  0.5677 -0.3889  0.2619
    2MOL      F 1266   4.829   2.230   4.422 -0.3936  0.1812 -0.3143
    2MOL      S 1267   4.757   2.236   4.672  0.3306  0.6385  0.4258
    2MOL      F 1268   4.937   2.228   3.908  1.2101  0.1219 -0.2556
    2MOL      F 1269   4.928   2.331   4.092  0.1673 -0.3246  0.1728
    2MOL      C 1270   5.114   2.374   3.937 -0.2243 -0.0287  1.0175
    2MOL      H 1271   4.904   3.003   3.815  1.6337  0.5089 -1.1833
    2MOL      H 1272   4.897   3.149   3.904  0.6841  0.0244  1.3859
    2MOL      N 1273   4.646   2.151   4.619 -0.0502  0.4869 -0.3306
    2MOL      O 1274   4.821   2.170   4.782  0.2227  0.4238  0.8323
    2MOL      O 1275   4.705   2.355   4.726 -0.0826 -0.5194 -0.5762
    2MOL      F 1276   5.158   2.480   4.015 -0.0446 -0.3053 -0.3800
    2MOL      F 1277   5.183   2.266   3.985  0.4235  0.2333  0.1220
    2MOL      S 1278   5.150   2.411   3.762 -0.3661 -0.2443 -0.3212
    2MOL      S 1279   4.520   2.137   4.705  0.0646 -0.3183 -0.3667
    2MOL      N 1280   5.298   2.374   3.722 -0.1914 -0.3050 -0.1044
    2MOL      O 1281   5.129   2.555   3.744 -0.2005  0.0851 -0.1623
    2MOL      O 1282   5.060   2.322   3.687 -0.7143  0.4082 -0.4043
    2MOL      O 1283   4.552   2.104   4.847 -0.0220  0.2937 -0.1305
    2MOL      O 1284   4.456   2.267   4.709  0.5384  0.3755  0.0078
    2MOL      C 1285   4.398   2.029   4.639  0.4239 -0.0194  0.6149
    2MOL      S 1286   5.325   2.225   3.702 -0.6196  0.2246  0.6760
    2MOL      F 1287   4.375   2.036   4.505  0.1418  0.5049 -0.0620
    2MOL      F 1288   4.281   2.058   4.693 -0.4616  0.8212 -0.2187
    2MOL      F 1289   4.411   1.899   4.670 -0.1585 -0.1574  0.1284
    2MOL      O 1290   5.246   2.123   3.773 -0.2894 -0.0516  0.3686
    2MOL      O 1291   0.021   2.211   3.721 -0.7913 -0.2229 -0.0730
    2MOL      C 1292   5.303   2.180   3.519 -0.4526  0.1227 -0.7784
    2MOL      F 1293   5.389   2.254   3.438 -0.3422 -0.7217 -0.0773
    2MOL      F 1294   5.353   2.055   3.509  0.5368  0.8502  0.3350
    2MOL      F 1295   5.182   2.184   3.469  0.1121  0.0883  0.6296
    2MOL      H 1296   3.983   3.039   4.710  2.0250 -1.8975  2.1002
    2MOL      O 1297   3.920   3.043   4.783  0.5771  0.3562  0.8387
    2MOL      C 1298   3.830   2.936   4.773 -0.7738 -0.5373  0.1183
    2MOL      C 1299   3.869   2.829   4.680  0.5747 -0.6138  0.5534
    2MOL      O 1300   3.722   2.938   4.835  0.2172 -0.0289  0.1877
    2MOL      C 1301   3.937   2.706   4.719  0.8526 -0.6073  0.1814
    2MOL      C 1302   3.849   2.851   4.542  0.3062  0.8726 -0.2322
    2MOL      C 1303   3.967   2.615   4.619 -1.0599 -0.2322  0.4847
    2MOL      C 1304   3.979   2.672   4.860 -0.0499 -0.3666 -0.0302
    2MOL      C 1305   3.887   2.765   4.439 -0.6339  0.2370  0.8898
    2MOL      H 1306   3.811   2.948   4.510  2.0535  0.8003 -2.7425
    2MOL      C 1307   3.943   2.641   4.480  0.2392  0.1703 -0.7010
    2MOL      H 1308   4.023   2.523   4.633 -1.5386 -0.4843  0.7761
    2MOL      F 1309   3.988   2.786   4.933  0.1448 -0.3798  0.0361
    2MOL      F 1310   4.106   2.620   4.861 -0.7305  0.3855  0.6188
    2MOL      C 1311   3.879   2.578   4.932 -0.4163 -0.6360  0.1748
    2MOL      C 1312   3.868   2.814   4.294 -0.4725 -0.2918  0.7287
    2MOL      C 1313   3.991   2.533   4.389 -0.1551 -0.5778 -0.0975
    2MOL      O 1314   3.865   2.454   4.857 -0.1155 -0.2523 -0.0955
    2MOL      F 1315   3.914   2.565   5.060 -0.1206 -0.5311 -0.7004
    2MOL      F 1316   3.758   2.641   4.929  0.2927 -0.1006 -0.0217
    2MOL      F 1317   3.928   2.728   4.204 -0.0481 -0.6171 -1.0243
    2MOL      F 1318   3.933   2.936   4.269  0.0104  0.0709 -0.7781
    2MOL      C 1319   3.714   2.834   4.253 -0.5188 -0.0994 -0.9878
    2MOL      O 1320   4.121   2.503   4.423  0.3164  0.4253 -0.6093
    2MOL      O 1321   3.919   2.489   4.301 -0.4558 -0.3973 -0.3156
    2MOL      C 1322   3.788   2.344   4.910 -0.2184  0.5187  0.2203
    2MOL      F 1323   3.651   2.925   4.342 -0.0897  0.7974 -0.1255
    2MOL      F 1324   3.716   2.902   4.135 -0.6732  0.2554 -0.2741
    2MOL      O 1325   3.645   2.711   4.235 -0.0758  0.6622 -0.1928
    2MOL      C 1326   4.183   2.408   4.340  0.4441 -0.4347  0.4203
    2MOL      C 1327   3.792   2.225   4.816  0.2810  1.2917 -0.9284
    2MOL      F 1328   3.656   2.376   4.918  0.3334  0.1146  0.4328
    2MOL      F 1329   3.830   2.291   5.032 -0.3829 -0.0309  0.0494
    2MOL      C 1330   3.497   2.705   4.232 -0.3459  0.3003 -0.2093
    2MOL      H 1331   4.119   2.319   4.333 -2.0110  1.2152  0.7659
    2MOL      H 1332   4.202   2.447   4.239 -1.1224  3.6974  1.5440
    2MOL      C 1333   4.321   2.386   4.398 -0.7992  0.3313 -0.6177
    2MOL      F 1334   3.707   2.129   4.854  0.1917 -0.0220  0.1671
    2MOL      F 1335   3.918   2.162   4.826 -0.0722  0.2475 -0.7461
    2MOL      S 1336   3.751   2.274   4.643  0.2553 -0.3104  0.5407
    2MOL      F 1337   3.452   2.779   4.132  0.0525 -0.2030  0.5205
    2MOL      F 1338   3.436   2.752   4.339  0.1743  0.0484  0.3825
    2MOL      C 1339   3.448   2.562   4.221  0.2956 -0.1805  0.2556
    2MOL      H 1340   4.320   2.383   4.507  0.0295 -0.5554 -0.6138
    2MOL      H 1341   4.345   2.286   4.359 -0.3662 -0.6227  1.9491
    2MOL      N 1342   3.715   2.148   4.563  0.1428  0.4305  0.4868
    2MOL      O 1343   3.634   2.350   4.663  0.1069 -0.2053 -0.0032
    2MOL      O 1344   3.858   2.351   4.591 -0.4534 -0.3718  0.5661
    2MOL      F 1345   3.311   2.555   4.225 -0.1573  0.1482  0.4324
    2MOL      F 1346   3.485   2.515   4.099  0.1978 -0.0257  0.3947
    2MOL      S 1347   3.513   2.452   4.357  0.3720 -0.3332  0.1680
    2MOL      S 1348   3.805   2.105   4.444 -0.3059  0.3660 -0.1310
    2MOL      N 1349   3.439   2.318   4.359 -0.4859 -0.1451 -0.1787
    2MOL      O 1350   3.494   2.517   4.481  0.7966  0.3435  0.4292
    2MOL      O 1351   3.649   2.433   4.322 -0.0888 -0.1117  0.3312
    2MOL      O 1352   3.755   1.982   4.384 -0.2938  0.3095  0.0741
    2MOL      O 1353   3.827   2.208   4.345  0.8355 -0.0699 -0.1348
    2MOL      C 1354   3.972   2.056   4.498 -0.4899  0.1701  0.7391
    2MOL      S 1355   3.474   2.217   4.245  0.0426 -0.2209 -0.2413
    2MOL      F 1356   4.021   1.987   4.392  0.1999 -0.0024  0.0730
    2MOL      F 1357   3.963   1.974   4.605  0.5393  0.3698  0.4779
    2MOL      F 1358   4.066   2.154   4.519  0.4950 -0.2004  0.0679
    2MOL      O 1359   3.480   2.075   4.286 -0.1810 -0.8797  0.0870
    2MOL      O 1360   3.585   2.252   4.153 -0.0383  0.3305 -0.2118
    2MOL      C 1361   3.340   2.189   4.127  0.3840 -0.3007 -0.5631
    2MOL      F 1362   3.226   2.146   4.191  0.0204 -0.1193 -0.0172
    2MOL      F 1363   3.310   2.296   4.050 -0.5182  0.2900 -0.3169
    2MOL      F 1364   3.362   2.096   4.033 -0.4057  0.0688  0.0520
    3MOL      O 1365   3.585   1.551   3.397  0.0879 -0.1465 -0.1269
    3MOL      C 1366   3.581   1.415   3.421 -0.3396  0.2366  0.5632
    3MOL      C 1367   3.468   1.359   3.504  0.1868  0.1995  0.1554
    3MOL      O 1368   3.682   1.347   3.396  0.0103  0.1948 -0.2083
    3MOL      C 1369   3.364   1.285   3.441 -0.0138 -0.1164 -0.0327
    3MOL      C 1370   3.451   1.401   3.638  0.1398 -0.0409  0.1858
    3MOL      C 1371   3.262   1.241   3.524 -0.0931  0.0588 -0.3466
    3MOL      C 1372   3.341   1.268   3.288 -0.1731  0.1713 -0.0594
    3MOL      C 1373   3.350   1.353   3.721 -0.1288  0.8000  1.3752
    3MOL      H 1374   3.527   1.471   3.670 -0.0689  0.0228  0.5499
    3MOL      C 1375   3.263   1.258   3.664 -0.2903  0.8370  0.1253
    3MOL      H 1376   3.171   1.206   3.477  1.3758 -4.7574 -0.0909
    3MOL      F 1377   3.457   1.279   3.215 -0.2556 -0.5814 -0.5339
    3MOL      F 1378   3.256   1.350   3.231  0.1772 -0.5100  0.3480
    3MOL      C 1379   3.299   1.119   3.256 -0.0660 -0.2608  0.2819
    3MOL      C 1380   3.339   1.410   3.867 -0.6589 -0.0314 -0.1522
    3MOL      C 1381   3.160   1.190   3.748 -0.0138 -0.5169  0.5780
    3MOL      O 1382   3.408   1.046   3.302  0.2133  0.3898 -0.6431
    3MOL      F 1383   3.177   1.089   3.301 -0.3806 -0.1285  0.5582
    3MOL      F 1384   3.288   1.118   3.123  0.5890 -0.7135  0.1343
    3MOL      F 1385   3.217   1.410   3.922  0.3634  0.0102 -0.3392
    3MOL      F 1386   3.380   1.538   3.882  0.1123 -0.1647  0.1408
    3MOL      C 1387   3.424   1.325   3.960  0.2391  0.3746  0.4505
    3MOL      O 1388   3.202   1.065   3.762  0.2282 -0.0489 -0.6939
    3MOL      O 1389   3.043   1.236   3.752  0.5339  0.1898 -0.8896
    3MOL      C 1390   3.403   0.903   3.287 -0.1270 -0.4704  0.0527
    3MOL      F 1391   3.431   1.374   4.088 -0.1221 -0.2935 -0.1698
    3MOL      F 1392   3.378   1.197   3.963 -0.0270 -0.0527 -0.3825
    3MOL      O 1393   3.558   1.324   3.904  0.0235  0.4708 -0.3449
    3MOL      C 1394   3.110   0.968   3.817  0.2753 -0.1708  0.2444
    3MOL      C 1395   3.511   0.838   3.376 -0.4093  0.3323  0.5108
    3MOL      F 1396   3.420   0.872   3.154 -0.1866 -0.4671 -0.1547
    3MOL      F 1397   3.278   0.853   3.324 -0.0710 -0.6553  0.2487
    3MOL      C 1398   3.657   1.228   3.955  0.1586 -0.6290  0.3722
    3MOL      H 1399   3.166   0.907   3.889  2.4383  2.6052  1.1011
    3MOL      H 1400   3.032   1.021   3.872  0.3924 -0.1312  0.3746
    3MOL      C 1401   3.039   0.898   3.699 -0.0963 -0.3593  0.1128
    3MOL      F 1402   3.512   0.703   3.346  0.1406  0.5791 -0.2712
    3MOL      F 1403   3.483   0.854   3.504  0.6503 -0.1782  0.0344
    3MOL      S 1404   3.682   0.906   3.341  0.0700 -0.2629 -0.5345
    3MOL      F 1405   3.643   1.116   3.880 -0.1798  0.6703 -0.7209
    3MOL      F 1406   3.636   1.187   4.080 -0.3536 -0.3048 -0.0024
    3MOL      C 1407   3.801   1.279   3.936  0.3655 -0.4723  0.5330
    3MOL      H 1408   2.963   0.826   3.731  1.3738 -1.3207  1.6394
    3MOL      H 1409   2.980   0.965   3.636 -2.2437  1.9529  4.1569
    3MOL      H 1410   3.107   0.841   3.635 -1.6288 -1.8468 -0.2592
    3MOL      N 1411   3.783   0.828   3.433  0.1457  0.2131  0.1007
    3MOL      O 1412   3.698   0.878   3.197  0.0682  0.0457  0.5839
    3MOL      O 1413   3.664   1.045   3.369 -0.5949  0.7296 -0.0594
    3MOL      F 1414   3.824   1.365   4.031 -0.2014 -0.1613 -0.3562
    3MOL      F 1415   3.886   1.172   3.952 -0.3071 -0.0182  0.6341
    3MOL      S 1416   3.817   1.354   3.770 -0.4491 -0.5690 -0.3965
    3MOL      S 1417   3.810   0.883   3.575 -0.3809 -0.1398 -0.3177
    3MOL      N 1418   3.966   1.395   3.748  0.4016  0.5185 -0.3018
    3MOL      O 1419   3.748   1.480   3.777 -0.7314  0.7358  0.5463
    3MOL      O 1420   3.755   1.265   3.679  0.2672  0.2755 -0.2630
    3MOL      O 1421   3.812   1.030   3.592 -0.0796 -0.1282 -0.3563
    3MOL      O 1422   3.716   0.830   3.676 -0.2886 -0.3946  0.5378
    3MOL      C 1423   3.973   0.821   3.632 -0.3031 -0.1609 -0.7710
    3MOL      S 1424   4.043   1.346   3.623  0.3094 -0.2333  0.3840
    3MOL      F 1425   4.066   0.888   3.557  0.5866 -0.0925  0.6867
    3MOL      F 1426   3.997   0.686   3.613  0.3660  0.1733 -0.2904
    3MOL      F 1427   3.993   0.848   3.762 -0.4264  0.2019  0.4593
    3MOL      O 1428   4.146   1.444   3.580 -0.0668  0.3826  0.3917
    3MOL      O 1429   3.958   1.293   3.511  0.3120 -0.4145 -0.4151
    3MOL      C 1430   4.149   1.207   3.671  0.3949  0.0922 -1.0476
    3MOL      F 1431   4.170   1.122   3.569 -0.0842  0.2355 -0.1064
    3MOL      F 1432   4.263   1.243   3.720 -0.4017  0.0614 -0.1019
    3MOL      F 1433   4.083   1.132   3.774  0.2454  0.1069  0.4809
    3MOL      O 1434   3.812   2.175   2.658 -0.8625 -0.1880 -0.2340
    3MOL      C 1435   3.726   2.087   2.603  0.0824  0.4538 -0.0507
    3MOL      C 1436   3.697   1.979   2.699  0.1109 -0.6063 -0.1539
    3MOL      O 1437   3.677   2.086   2.494  0.1957 -0.2501  0.8707
    3MOL      C 1438   3.562   1.928   2.715 -0.1068 -0.7220  0.2479
    3MOL      C 1439   3.801   1.934   2.780  0.6245  0.3936 -0.1989
    3MOL      C 1440   3.550   1.826   2.812  0.2925 -0.1436  0.2363
    3MOL      C 1441   3.441   1.994   2.649 -0.2415 -0.2769 -0.5575
    3MOL      C 1442   3.786   1.832   2.874  0.7991  0.3354  0.3646
    3MOL      H 1443   3.903   1.971   2.769  1.5766 -2.4366 -1.8563
    3MOL      C 1444   3.659   1.764   2.885 -0.0839 -0.2681  0.0360
    3MOL      H 1445   3.453   1.780   2.826 -0.2958  1.4447  1.8192
    3MOL      F 1446   3.452   2.123   2.614 -0.6433 -0.1801  0.3298
    3MOL      F 1447   3.341   2.005   2.736 -0.5511 -0.0823  0.4325
    3MOL      C 1448   3.391   1.905   2.528  0.1556  0.8185  0.1770
    3MOL      C 1449   3.909   1.782   2.957 -0.2695 -0.7114  0.0059
    3MOL      C 1450   3.631   1.649   2.972  0.5359  0.1064  0.9653
    3MOL      O 1451   3.328   1.786   2.587  0.2180  0.0309 -0.1412
    3MOL      F 1452   3.303   1.975   2.459 -0.0620  0.3763  0.6038
    3MOL      F 1453   3.495   1.871   2.445 -0.1232  0.2375  0.0986
    3MOL      F 1454   4.025   1.806   2.892 -0.6265 -0.1116  0.2568
    3MOL      F 1455   3.912   1.649   2.973 -0.3887 -0.0532  0.8795
    3MOL      C 1456   3.929   1.855   3.100  0.6011 -0.0116 -0.4859
    3MOL      O 1457   3.673   1.671   3.098  0.2487 -0.3917 -0.0709
    3MOL      O 1458   3.584   1.541   2.934 -0.3439 -0.5108 -0.4137
    3MOL      C 1459   3.255   1.686   2.507  0.1502 -0.4986 -0.5111
    3MOL      F 1460   3.995   1.972   3.070 -0.6266  0.3146  0.2319
    3MOL      F 1461   3.800   1.889   3.145 -0.1436  0.1858 -0.3488
    3MOL      O 1462   4.001   1.776   3.194  0.2249 -0.2117 -0.3226
    3MOL      C 1463   3.688   1.555   3.178  0.3984  0.6483  0.0698
    3MOL      C 1464   3.160   1.610   2.604 -0.3953  0.1205 -0.0103
    3MOL      F 1465   3.340   1.601   2.456  0.0424 -0.2577  0.8872
    3MOL      F 1466   3.182   1.746   2.406 -0.2591  0.3463  0.3219
    3MOL      C 1467   4.037   1.843   3.322  0.0360 -0.3207  0.7460
    3MOL      H 1468   3.601   1.489   3.167  1.9462 -1.3609 -0.7916
    3MOL      H 1469   3.775   1.496   3.148  1.4025  1.6797  0.8795
    3MOL      C 1470   3.698   1.600   3.324  0.3067  0.2765 -0.5975
    3MOL      F 1471   3.231   1.563   2.713  0.1086 -0.0304  0.5659
    3MOL      F 1472   3.114   1.496   2.544 -0.0911  0.2174  0.0725
    3MOL      S 1473   3.020   1.716   2.652 -0.2797  0.5383 -0.1886
    3MOL      F 1474   3.933   1.894   3.390  0.3890  0.1246 -0.0952
    3MOL      F 1475   4.110   1.951   3.287  0.6252  0.1457  0.3913
    3MOL      C 1476   4.111   1.743   3.408 -1.0279 -0.0797 -0.3010
    3MOL      H 1477   3.791   1.567   3.371  0.6643  0.7219 -0.9771
    3MOL      H 1478   3.698   1.709   3.334  1.1527  0.0461  2.8535
    3MOL      N 1479   2.933   1.674   2.777  0.7501  0.1243  0.4320
    3MOL      O 1480   3.083   1.844   2.698  0.7159 -0.6126 -0.8685
    3MOL      O 1481   2.942   1.722   2.530  0.4181  0.0957 -0.3027
    3MOL      F 1482   4.023   1.651   3.446 -0.0938  0.1516 -0.0637
    3MOL      F 1483   4.198   1.681   3.319 -0.3066 -0.5413 -0.3079
    3MOL      S 1484   4.189   1.820   3.552 -0.3172  0.2586 -0.4591
    3MOL      S 1485   2.805   1.755   2.804  0.1432 -0.3520  0.0790
    3MOL      N 1486   4.260   1.955   3.524  0.2127  0.5957  1.2742
    3MOL      O 1487   4.276   1.714   3.592  0.5149 -0.2429  0.3346
    3MOL      O 1488   4.083   1.845   3.654  0.4070 -0.0148 -0.1488
    3MOL      O 1489   2.833   1.875   2.877 -0.1312  0.4604  0.4117
    3MOL      O 1490   2.727   1.781   2.682  0.0734 -0.4474  0.2657
    3MOL      C 1491   2.700   1.661   2.916  0.1889 -0.5972  0.1949
    3MOL      S 1492   4.309   2.052   3.628 -0.0339  0.0753  0.0245
    3MOL      F 1493   2.648   1.543   2.866 -0.0712  0.8668 -0.6545
    3MOL      F 1494   2.600   1.740   2.952 -0.1817 -0.2950  0.2280
    3MOL      F 1495   2.762   1.640   3.031  0.3824 -0.1233  0.1478
    3MOL      O 1496   4.189   2.114   3.692  0.3816 -0.0670 -0.1111
    3MOL      O 1497   4.398   2.157   3.579 -0.4267 -0.5630  0.1216
    3MOL      C 1498   4.393   1.971   3.767 -0.7475 -0.7849  0.1764
    3MOL      F 1499   4.492   1.887   3.727  0.2372  0.2108 -0.5151
    3MOL      F 1500   4.452   2.065   3.839 -0.7604 -0.5373 -0.0872
    3MOL      F 1501   4.308   1.904   3.858 -0.2353 -0.3816  0.2363
    3MOL      O 1502   4.395   1.968   3.139  0.2253  0.2105 -0.6904
    3MOL      C 1503   4.451   1.979   3.018 -0.6399  0.0060  1.4879
    3MOL      C 1504   4.347   1.993   2.910 -0.3537 -0.0008  0.2655
    3MOL      O 1505   4.574   1.980   2.991 -0.0660 -0.0335  0.0022
    3MOL      C 1506   4.270   2.112   2.897 -0.3900 -0.1228  0.5145
    3MOL      C 1507   4.345   1.890   2.811 -0.1381  0.1554  0.2417
    3MOL      C 1508   4.191   2.120   2.783 -0.1292 -0.0463 -0.0090
    3MOL      C 1509   4.287   2.222   3.007  0.4232 -0.5956  0.3059
    3MOL      C 1510   4.269   1.902   2.693 -0.0654  0.0603 -0.2353
    3MOL      H 1511   4.406   1.803   2.830  2.8119  2.5439  2.8354
    3MOL      C 1512   4.190   2.019   2.682  0.2148 -0.4947 -0.0130
    3MOL      H 1513   4.114   2.197   2.777 -0.6712 -0.2216  3.0133
    3MOL      F 1514   4.410   2.251   3.041  0.3907 -0.6783  0.2357
    3MOL      F 1515   4.225   2.184   3.116 -0.2445  0.0593 -0.6697
    3MOL      C 1516   4.236   2.370   2.980 -0.0140 -0.5271 -0.4992
    3MOL      C 1517   4.277   1.792   2.585 -1.2134  0.1454  0.3574
    3MOL      C 1518   4.076   2.040   2.585 -0.1203  0.2324 -0.1981
    3MOL      O 1519   4.351   2.443   2.911 -0.3287  0.4721 -0.0914
    3MOL      F 1520   4.120   2.373   2.912  0.0815 -0.0390  0.4001
    3MOL      F 1521   4.201   2.424   3.094 -0.2996  0.3128 -0.0186
    3MOL      F 1522   4.160   1.740   2.547  0.1170 -0.2714  0.3733
    3MOL      F 1523   4.347   1.689   2.632  0.2099  0.4167 -0.5389
    3MOL      C 1524   4.360   1.836   2.463  0.0409 -0.8015 -0.1009
    3MOL      O 1525   4.060   2.173   2.553 -0.3745  0.0156 -0.5003
    3MOL      O 1526   4.004   1.948   2.545  0.3264 -0.3115  0.4367
    3MOL      C 1527   4.330   2.585   2.888  0.1284 -0.1547 -0.0013
    3MOL      F 1528   4.308   1.944   2.406  0.0474 -0.7670 -0.2005
    3MOL      F 1529   4.486   1.871   2.502 -0.4392  0.0472  0.0784
    3MOL      O 1530   4.361   1.733   2.360  0.0501  1.0047 -0.5008
    3MOL      C 1531   3.955   2.236   2.483  0.4897  0.3333  0.1532
    3MOL      C 1532   4.460   2.658   2.863  0.6226  0.2301  0.9243
    3MOL      F 1533   4.264   2.645   2.988  0.0503  0.0922  0.8283
    3MOL      F 1534   4.254   2.598   2.778 -0.1886 -0.2116 -0.2772
    3MOL      C 1535   4.424   1.751   2.230  0.1917  1.3401 -0.2871
    3MOL      H 1536   3.984   2.326   2.428 -0.5601 -0.5661 -1.9656
    3MOL      H 1537   3.907   2.166   2.414 -1.3533  0.9626  0.7537
    3MOL      C 1538   3.861   2.288   2.590  0.7649  0.5128 -0.3040
    3MOL      F 1539   4.440   2.787   2.822 -0.1168 -0.1238 -0.0298
    3MOL      F 1540   4.528   2.604   2.760  0.0564  0.3782  0.4399
    3MOL      S 1541   4.568   2.672   3.013  0.1516  0.3018 -0.1659
    3MOL      F 1542   4.488   1.868   2.207 -0.3226  0.1519 -0.2847
    3MOL      F 1543   4.333   1.727   2.132 -0.4321 -0.0309 -0.3659
    3MOL      C 1544   4.515   1.637   2.215  0.3464  0.2852 -0.2719
    3MOL      H 1545   3.914   2.360   2.654  2.2207 -0.0058 -0.8827
    3MOL      H 1546   3.770   2.329   2.544  1.8124  1.0017 -2.0618
    3MOL      N 1547   4.709   2.709   2.973 -0.1446  0.1789 -0.5000
    3MOL      O 1548   4.503   2.753   3.110 -0.1188 -0.3012  0.4579
    3MOL      O 1549   4.581   2.539   3.063  0.2683 -0.1910  0.1218
    3MOL      F 1550   4.547   1.614   2.085 -0.3703  0.5326  0.0889
    3MOL      F 1551   4.639   1.665   2.276 -0.7362 -0.5852 -0.0091
    3MOL      S 1552   4.464   1.474   2.274 -0.1535 -0.2154  0.0786
    3MOL      S 1553   4.742   2.860   2.983 -0.2342  0.1170 -0.8444
    3MOL      N 1554   4.560   1.362   2.241  0.1086  0.9303 -1.0534
    3MOL      O 1555   4.329   1.449   2.216 -0.1067  0.1997  0.2804
    3MOL      O 1556   4.434   1.488   2.418  0.1802 -0.6067  0.1628
    3MOL      O 1557   4.667   2.939   2.894  0.5423  0.6173  0.6418
    3MOL      O 1558   4.727   2.905   3.124  0.0864 -0.7825  1.0940
    3MOL      C 1559   4.916   2.882   2.950 -0.6350  0.4019  0.3723
    3MOL      S 1560   4.510   1.210   2.259 -0.4729 -0.1423 -0.3105
    3MOL      F 1561   4.949   3.006   2.986 -0.1316  0.2041 -0.0286
    3MOL      F 1562   4.969   2.862   2.823 -0.3702 -0.3367 -0.0096
    3MOL      F 1563   4.987   2.803   3.032 -0.6324 -0.2086 -0.3652
    3MOL      O 1564   4.369   1.192   2.231  0.3051 -0.2268 -0.5451
    3MOL      O 1565   4.545   1.177   2.401 -0.4897  0.3368  0.1695
    3MOL      C 1566   4.615   1.100   2.159 -0.6408  0.0194 -0.1736
    3MOL      F 1567   4.739   1.103   2.215 -0.3403 -0.2202 -0.1132
    3MOL      F 1568   4.569   0.975   2.173 -0.0297 -0.4693  0.3661
    3MOL      F 1569   4.631   1.127   2.028  0.2675 -0.0606 -0.5723
    3MOL      O 1570   4.804   1.256   2.699  0.1336  0.1787 -0.0199
    3MOL      C 1571   4.713   1.354   2.688  0.7702 -0.5621  0.2985
    3MOL      C 1572   4.709   1.430   2.815  0.2109  0.7995  0.2318
    3MOL      O 1573   4.646   1.376   2.592  0.4188  0.2453  0.0452
    3MOL      C 1574   4.735   1.569   2.827  0.2017 -0.0354 -0.3625
    3MOL      C 1575   4.651   1.364   2.928  0.0822 -0.4044  0.6108
    3MOL      C 1576   4.713   1.631   2.951 -0.2199  0.0502 -0.7298
    3MOL      C 1577   4.766   1.673   2.710 -0.4189  0.2708  0.3501
    3MOL      C 1578   4.627   1.426   3.052  0.0991 -0.2829  0.2133
    3MOL      H 1579   4.619   1.261   2.911 -1.4264  0.1643 -0.2313
    3MOL      C 1580   4.676   1.560   3.069  0.4603 -0.4839  0.8180
    3MOL      H 1581   4.727   1.738   2.970 -0.8065  0.0647 -0.3595
    3MOL      F 1582   4.705   1.791   2.723  0.0901  0.3595 -0.1342
    3MOL      F 1583   4.715   1.628   2.597 -0.2288 -0.6100  0.1006
    3MOL      C 1584   4.918   1.693   2.689  0.4682 -0.3535 -0.6321
    3MOL      C 1585   4.549   1.344   3.163 -0.4032  0.1083 -0.4294
    3MOL      C 1586   4.642   1.640   3.193  0.6787  0.3951  0.3067
    3MOL      O 1587   4.968   1.561   2.655  0.1519  0.2416  0.0774
    3MOL      F 1588   4.940   1.775   2.584 -0.1629  0.0887 -0.0115
    3MOL      F 1589   4.984   1.755   2.795  0.1862  0.3870 -0.5962
    3MOL      F 1590   4.606   1.347   3.287  0.2106  0.3261  0.0093
    3MOL      F 1591   4.558   1.216   3.124 -0.1049  0.3450 -0.5076
    3MOL      C 1592   4.395   1.382   3.174 -0.1759  0.0765 -0.2478
    3MOL      O 1593   4.564   1.752   3.170 -0.3004 -0.1941 -0.5577
    3MOL      O 1594   4.687   1.608   3.305  0.3253 -0.3133  0.1342
    3MOL      C 1595   5.108   1.540   2.644 -0.1355 -0.3443  0.5990
    3MOL      F 1596   4.346   1.332   3.283 -0.2560 -0.1171  0.0318
    3MOL      F 1597   4.373   1.511   3.191  0.0535  0.2123  0.0975
    3MOL      O 1598   4.327   1.339   3.055  0.6068 -0.0998  0.0207
    3MOL      C 1599   4.513   1.824   3.292 -0.4176 -0.0636  0.5397
    3MOL      C 1600   5.115   1.425   2.546  0.1546  0.6101  0.1625
    3MOL      F 1601   5.161   1.508   2.763 -0.5780  0.3599  0.5564
    3MOL      F 1602   5.186   1.644   2.593  0.0433  0.2749 -0.5198
    3MOL      C 1603   4.271   1.434   2.957  0.6052 -0.5150  0.2657
    3MOL      H 1604   4.419   1.774   3.320 -1.5255  0.2486 -2.3090
    3MOL      H 1605   4.591   1.824   3.369  1.6980  0.7364 -1.5143
    3MOL      C 1606   4.484   1.973   3.254  0.0356 -0.0077 -0.1466
    3MOL      F 1607   5.070   1.310   2.598  0.7763  0.0073 -0.1389
    3MOL      F 1608   5.248   1.391   2.518  0.0614 -0.4293 -0.2648
    3MOL      S 1609   5.038   1.466   2.381  0.8225 -0.3453 -0.1289
    3MOL      F 1610   4.369   1.497   2.893  0.1234 -0.0959 -0.1582
    3MOL      F 1611   4.190   1.533   3.007  0.4426  0.2213 -0.2268
    3MOL      C 1612   4.183   1.358   2.854 -1.3086  0.5375  0.2494
    3MOL      H 1613   4.436   2.024   3.339  0.5766 -0.0364  0.1765
    3MOL      H 1614   4.572   2.032   3.224 -0.6970  2.4314  2.0556
    3MOL      N 1615   5.113   1.387   2.273 -0.3012 -0.6568  0.0633
    3MOL      O 1616   4.897   1.429   2.397 -0.0758 -0.3555 -0.1152
    3MOL      O 1617   5.036   1.609   2.351 -0.6385  0.2506 -0.4851
    3MOL      F 1618   4.074   1.300   2.907 -0.6514 -0.1791  0.1509
    3MOL      F 1619   4.135   1.451   2.768 -0.2438  0.6255  0.5629
    3MOL      S 1620   4.277   1.232   2.764 -0.5880 -0.2372 -0.0281
    3MOL      S 1621   5.109   1.428   2.122 -0.8550 -0.1093  0.2029
    3MOL      N 1622   4.181   1.151   2.675  0.3423 -0.6908 -0.6666
    3MOL      O 1623   4.343   1.145   2.860  0.2659 -0.3268  0.0680
    3MOL      O 1624   4.386   1.313   2.696 -0.6712 -0.2212 -0.1279
    3MOL      O 1625   5.029   1.544   2.090 -0.8006 -0.3614  0.5694
    3MOL      O 1626   5.238   1.424   2.062  0.1874 -0.1563  0.4463
    3MOL      C 1627   5.007   1.301   2.032 -0.5730  0.0447 -0.3119
    3MOL      S 1628   4.196   1.124   2.532 -0.0881 -0.2052  0.2874
    3MOL      F 1629   4.982   1.347   1.910 -0.7701  0.3519 -0.2113
    3MOL      F 1630   4.889   1.275   2.097 -0.0110 -0.0666 -0.5416
    3MOL      F 1631   5.074   1.180   2.024  0.0810  0.0721 -0.7006
    3MOL      O 1632   4.260   1.235   2.470 -0.6161  0.1249 -0.5396
    3MOL      O 1633   4.074   1.094   2.460  0.3487 -0.1927  0.4568
    3MOL      C 1634   4.305   0.975   2.503 -0.0019 -0.4557 -0.7348
    3MOL      F 1635   4.248   0.855   2.551 -0.2088 -0.4239  0.0014
    3MOL      F 1636   4.341   0.954   2.375  0.1318 -0.4809 -0.4843
    3MOL      F 1637   4.418   0.983   2.572  0.3578  0.0267 -0.2194
    3MOL      O 1638   4.787   0.498   3.353 -0.3640  0.3188 -0.1741
    3MOL      C 1639   4.874   0.542   3.256  0.7790 -0.0856  0.3656
    3MOL      C 1640   4.816   0.635   3.157  1.0188  0.2573 -0.8318
    3MOL      O 1641   4.997   0.520   3.255  0.7684  0.3454  0.1099
    3MOL      C 1642   4.703   0.608   3.078  0.3335  0.4353 -0.1151
    3MOL      C 1643   4.889   0.753   3.139  0.7322 -0.6471 -0.1787
    3MOL      C 1644   4.655   0.714   2.999  0.0473  0.4023  0.7255
    3MOL      C 1645   4.618   0.478   3.092  0.3625  0.2038 -0.0795
    3MOL      C 1646   4.859   0.847   3.035  0.9047 -0.5611 -1.0149
    3MOL      H 1647   4.978   0.769   3.200  0.3294  0.4992  0.1404
    3MOL      C 1648   4.731   0.834   2.978  0.2759  0.9361  0.2845
    3MOL      H 1649   4.564   0.700   2.940  0.1336 -0.6285  0.8176
    3MOL      F 1650   4.531   0.475   3.198  0.6015  1.0014  0.2947
    3MOL      F 1651   4.698   0.371   3.133  0.0444 -0.3946 -0.0724
    3MOL      C 1652   4.554   0.421   2.956  0.3142  0.2084 -0.6977
    3MOL      C 1653   4.952   0.967   3.009  0.0167  0.4567  0.2572
    3MOL      C 1654   4.673   0.930   2.879 -0.5387  0.0085 -0.2997
    3MOL      O 1655   4.449   0.509   2.912  0.8719  0.0958  0.1031
    3MOL      F 1656   4.647   0.413   2.857 -0.2702 -0.5965 -0.3461
    3MOL      F 1657   4.505   0.297   2.981 -0.3082  0.0968  0.1718
    3MOL      F 1658   5.033   0.995   3.113  0.1295 -0.6523  0.0107
    3MOL      F 1659   4.889   1.083   2.982  0.3247 -0.0962  0.2043
    3MOL      C 1660   5.061   0.942   2.899  0.1072  0.3350 -0.1401
    3MOL      O 1661   4.748   0.958   2.768 -0.6787  0.5265  0.0244
    3MOL      O 1662   4.555   0.962   2.881  0.2573 -0.2163  0.4925
    3MOL      C 1663   4.353   0.459   2.810 -0.4317  0.0370 -0.0731
    3MOL      F 1664   5.005   0.872   2.800  0.1105  0.3775  0.5183
    3MOL      F 1665   5.102   1.061   2.841 -0.3473  0.2371  0.2413
    3MOL      O 1666   5.166   0.857   2.947  0.1378 -0.2603 -0.5411
    3MOL      C 1667   4.703   1.040   2.654 -0.7237 -0.5795 -0.0412
    3MOL      C 1668   4.281   0.577   2.735  0.0404  0.2068 -0.7968
    3MOL      F 1669   4.263   0.380   2.870 -0.4657 -0.6769  0.3533
    3MOL      F 1670   4.400   0.374   2.721  0.1781  0.3663  0.3601
    3MOL      C 1671   5.295   0.887   2.897 -0.6742  0.0176 -0.6129
    3MOL      H 1672   4.676   0.973   2.572  0.2567 -0.4249 -0.5000
    3MOL      H 1673   4.610   1.092   2.680 -0.2390  0.1359  0.2999
    3MOL      C 1674   4.814   1.143   2.612 -0.2516  0.2097  0.7717
    3MOL      F 1675   4.194   0.528   2.644  0.6061 -0.2004  0.4425
    3MOL      F 1676   4.366   0.647   2.655  0.0830  0.2877 -1.0332
    3MOL      S 1677   4.198   0.697   2.847  0.0051 -0.3667  0.0673
    3MOL      F 1678   5.327   1.015   2.930 -0.0089 -0.7704  0.4186
    3MOL      F 1679   5.312   0.877   2.764  0.3389 -0.1344  0.2230
    3MOL      C 1680   5.407   0.796   2.966  0.6979 -0.8084  0.0452
    3MOL      H 1681   4.911   1.096   2.634  1.0505  1.9048 -1.0223
    3MOL      H 1682   4.810   1.166   2.505 -1.7753 -1.6607  0.3701
    3MOL      N 1683   4.163   0.634   2.982  0.0569  0.5233  0.1314
    3MOL      O 1684   4.307   0.792   2.871  0.1093  0.5720  0.3700
    3MOL      O 1685   4.077   0.740   2.772  0.4403 -0.3244  0.0786
    3MOL      F 1686   5.426   0.693   2.886 -0.4701 -0.0547 -0.3333
    3MOL      F 1687   0.083   0.863   2.958 -0.3672  0.0548  0.5865
    3MOL      S 1688   5.370   0.745   3.137 -0.1610 -0.2720 -0.5752
    3MOL      S 1689   4.027   0.571   3.007  0.3085 -0.4206  0.4461
    3MOL      N 1690   5.319   0.868   3.214  0.3419  0.3895 -0.5271
    3MOL      O 1691   0.043   0.685   3.200 -0.6812 -0.4393  0.0216
    3MOL      O 1692   5.273   0.637   3.128  0.6959  0.1743 -0.7115
    3MOL      O 1693   3.924   0.669   3.008  0.2468 -0.3232 -0.3121
    3MOL      O 1694   3.986   0.493   2.892  0.2751  0.8912  0.2423
    3MOL      C 1695   4.032   0.484   3.170  0.0144  0.4749 -0.1153
    3MOL      S 1696   5.276   0.856   3.361 -0.0895  0.1156 -0.5575
    3MOL      F 1697   3.913   0.446   3.219 -0.1844 -0.3458 -0.3756
    3MOL      F 1698   4.086   0.574   3.259  0.0505  0.2435 -0.2763
    3MOL      F 1699   4.119   0.383   3.167 -0.1396 -0.8788  0.1345
    3MOL      O 1700   5.391   0.817   3.443 -0.4742 -0.3611 -0.2317
    3MOL      O 1701   5.166   0.763   3.375  1.1806  0.1469  0.3852
    3MOL      C 1702   5.217   1.015   3.439  0.4174  0.1929 -0.3686
    3MOL      F 1703   5.312   1.114   3.443 -0.8926  0.4200 -0.2183
    3MOL      F 1704   5.114   1.068   3.367  0.0078  0.8979  0.4814
    3MOL      F 1705   5.180   1.001   3.567  0.4609  0.0497 -0.4417
    3MOL      O 1706   4.641   1.199   3.992 -0.0867  0.5083  0.4605
    3MOL      C 1707   4.565   1.089   4.004 -0.3162 -0.1860 -0.3827
    3MOL      C 1708   4.617   0.983   3.909 -0.0792  0.4620 -0.4523
    3MOL      O 1709   4.467   1.085   4.075 -0.0591 -0.0116  0.6864
    3MOL      C 1710   4.630   0.845   3.949 -0.0038 -0.1372  0.3510
    3MOL      C 1711   4.685   1.032   3.791 -0.8939  0.1303 -1.1047
    3MOL      C 1712   4.724   0.769   3.880 -1.0089 -0.5401 -0.0099
    3MOL      C 1713   4.574   0.783   4.077 -0.4621  0.3683  0.8058
    3MOL      C 1714   4.754   0.943   3.707 -0.3952  0.2011 -0.0702
    3MOL      H 1715   4.673   1.137   3.768 -0.1305  0.4391 -0.1314
    3MOL      C 1716   4.786   0.813   3.761  1.3143 -0.1235  0.4065
    3MOL      H 1717   4.759   0.670   3.910  0.5306 -0.0240 -0.0091
    3MOL      F 1718   4.579   0.862   4.195  0.2237  0.4913 -0.2310
    3MOL      F 1719   4.653   0.682   4.117 -1.1041  0.9925 -0.3490
    3MOL      C 1720   4.430   0.726   4.059 -0.3371 -0.4018  0.1161
    3MOL      C 1721   4.803   0.992   3.569 -0.1999 -0.1084 -0.8448
    3MOL      C 1722   4.880   0.721   3.690  0.4272 -0.8256  0.1639
    3MOL      O 1723   4.422   0.620   3.957 -0.1671  0.1034  0.4863
    3MOL      F 1724   4.393   0.676   4.179 -0.6163 -0.4859 -0.5136
    3MOL      F 1725   4.343   0.824   4.035  0.0376 -0.2908  0.7637
    3MOL      F 1726   4.867   0.908   3.495  0.1726  0.2160 -0.5363
    3MOL      F 1727   4.901   1.086   3.591 -0.2523  0.2262  0.3322
    3MOL      C 1728   4.686   1.047   3.490 -0.1524 -0.7960  0.1862
    3MOL      O 1729   4.820   0.618   3.622  0.0749  0.3094  0.0667
    3MOL      O 1730   4.999   0.736   3.697 -0.9978 -0.4619  0.4445
    3MOL      C 1731   4.361   0.645   3.828  0.3057  0.0882 -0.3052
    3MOL      F 1732   4.665   1.167   3.544 -0.1302 -0.0330  0.1690
    3MOL      F 1733   4.722   1.077   3.369 -0.0179  0.1796 -0.0666
    3MOL      O 1734   4.562   0.976   3.510  0.1782 -0.2475  0.5923
    3MOL      C 1735   4.910   0.530   3.564  0.8867 -0.3642 -0.1024
    3MOL      C 1736   4.386   0.513   3.748 -0.1343 -0.8619  0.3135
    3MOL      F 1737   4.414   0.748   3.762  0.0676 -0.2807 -0.5594
    3MOL      F 1738   4.232   0.681   3.840  0.0581  0.0240  0.1019
    3MOL      C 1739   4.549   0.844   3.441 -0.3233 -0.4103  0.0503
    3MOL      H 1740   4.993   0.576   3.508  0.9227 -0.1225  0.1487
    3MOL      H 1741   4.958   0.468   3.640  2.2065 -0.0762 -0.6714
    3MOL      C 1742   4.823   0.435   3.477  0.2852 -0.3047 -0.0504
    3MOL      F 1743   4.511   0.467   3.785 -0.4054  0.1773  0.1628
    3MOL      F 1744   4.396   0.528   3.608  0.6172  0.3697 -0.7180
    3MOL      S 1745   4.257   0.390   3.783 -0.3172 -0.2541 -0.0293
    3MOL      F 1746   4.587   0.749   3.524 -0.6044 -0.1406 -0.3618
    3MOL      F 1747   4.631   0.829   3.333 -0.0661  0.2669 -0.1193
    3MOL      C 1748   4.400   0.820   3.401  0.5455 -0.2380 -0.2803
    3MOL      H 1749   4.890   0.351   3.457  1.5827  0.4803  0.7823
    3MOL      H 1750   4.734   0.413   3.537 -0.2414  0.3979 -0.5566
    3MOL      N 1751   4.229   0.375   3.930  0.7806 -0.2971 -0.2281
    3MOL      O 1752   4.144   0.402   3.692  0.5403  0.2836 -0.8173
    3MOL      O 1753   4.317   0.269   3.739 -0.4069 -0.2216 -0.3384
    3MOL      F 1754   4.374   0.688   3.391 -0.0817 -0.0096  0.6797
    3MOL      F 1755   4.332   0.851   3.518  0.1487  0.2704  0.2003
    3MOL      S 1756   4.323   0.927   3.272 -0.1632 -0.2517 -0.7452
    3MOL      S 1757   4.117   0.273   3.969 -0.8611 -0.3185 -0.2759
    3MOL      N 1758   4.173   0.902   3.270  0.1944 -0.3934 -0.6035
    3MOL      O 1759   4.383   0.884   3.144  0.0377  0.4731 -0.1763
    3MOL      O 1760   4.350   1.069   3.299  0.5389  0.2140  0.1069
    3MOL      O 1761   3.990   0.322   3.943  0.4297  0.1410  0.6557
    3MOL      O 1762   4.132   0.143   3.898  0.3175 -0.0987 -0.5414
    3MOL      C 1763   4.108   0.245   4.147 -0.0520  0.7382  0.2072
    3MOL      S 1764   4.089   0.963   3.155 -0.2086  0.1035 -0.3612
    3MOL      F 1765   4.219   0.195   4.201  0.0191  0.0702  0.7613
    3MOL      F 1766   4.010   0.155   4.186 -0.2912 -0.1643  0.0774
    3MOL      F 1767   4.091   0.358   4.223 -0.0658  0.1801  0.4063
    3MOL      O 1768   3.974   0.885   3.141 -0.0696 -0.2047 -0.3726
    3MOL      O 1769   4.163   0.990   3.030 -0.5438 -0.1678  0.8533
    3MOL      C 1770   4.001   1.111   3.216 -0.5196 -0.0744  0.8058
    3MOL      F 1771   4.077   1.222   3.234  0.1734 -0.1466 -0.1077
    3MOL      F 1772   3.901   1.151   3.134 -0.0594 -0.2631 -0.2164
    3MOL      F 1773   3.936   1.088   3.334 -0.3267 -0.0962  0.4192
    3MOL      O 1774   0.071   1.154   3.742 -0.3294 -0.6061 -0.3254
    3MOL      C 1775   0.040   1.216   3.864 -0.3693  0.5872 -0.1360
    3MOL      C 1776   5.343   1.185   3.927 -0.1922 -0.4785 -0.0907
    3MOL      O 1777   0.116   1.298   3.913  0.1565 -0.3932 -0.1924
    3MOL      C 1778   5.307   1.060   3.980 -0.1870 -0.5733  1.3917
    3MOL      C 1779   5.266   1.300   3.957  0.1618 -0.1218  0.0512
    3MOL      C 1780   5.179   1.056   4.043 -0.2484 -0.0009 -0.4029
    3MOL      C 1781   5.402   0.936   3.984 -0.0161  0.2040  0.5384
    3MOL      C 1782   5.134   1.289   4.005 -0.0189  0.5647 -0.1405
    3MOL      H 1783   5.312   1.391   3.922 -0.0702 -0.5047 -1.2831
    3MOL      C 1784   5.090   1.162   4.053  0.0604  0.1548  0.0263
    3MOL      H 1785   5.149   0.958   4.080  0.2361 -0.5071 -1.3141
    3MOL      F 1786   5.392   0.864   4.101 -0.3023 -0.3657 -0.1763
    3MOL      F 1787   0.090   0.972   3.994 -0.0572  0.5352 -0.1276
    3MOL      C 1788   5.380   0.847   3.864 -0.2657  0.0298  0.7139
    3MOL      C 1789   5.046   1.418   4.003 -0.4962 -0.1766 -0.0677
    3MOL      C 1790   4.945   1.134   4.096  0.0202  0.9708  0.3592
    3MOL      O 1791   0.062   0.766   3.841 -0.5643  0.0295  0.9392
    3MOL      F 1792   5.265   0.776   3.875 -0.6270  0.0830  0.1597
    3MOL      F 1793   5.357   0.915   3.754 -0.0841 -0.4916 -0.2890
    3MOL      F 1794   4.920   1.386   3.957 -0.0173  0.0257  0.0316
    3MOL      F 1795   5.079   1.510   3.909 -0.0761  0.1610 -0.1957
    3MOL      C 1796   5.039   1.495   4.140 -0.2050 -0.3387 -0.0880
    3MOL      O 1797   4.884   1.230   4.176 -0.2226 -0.8065 -0.0514
    3MOL      O 1798   4.895   1.028   4.062  0.1848  0.3511 -0.0025
    3MOL      C 1799   0.043   0.644   3.770  0.1639  0.0479  0.3094
    3MOL      F 1800   5.142   1.580   4.126 -0.1041 -0.3175 -0.7387
    3MOL      F 1801   4.930   1.578   4.144 -0.1996  0.1626  0.0331
    3MOL      O 1802   5.056   1.414   4.253  0.2309  1.0741 -0.0249
    3MOL      C 1803   4.745   1.217   4.223  0.0649 -0.3932 -0.3509
    3MOL      C 1804   0.186   0.581   3.742 -0.3416  0.3709  0.6143
    3MOL      F 1805   5.423   0.658   3.646 -0.1781 -0.2214  0.0936
    3MOL      F 1806   5.409   0.557   3.841  0.0107  0.1721  0.3862
    3MOL      C 1807   5.036   1.471   4.386 -0.1294  0.4432 -0.2082
    3MOL      H 1808   4.711   1.116   4.249 -1.6949  0.1531 -0.3880
    3MOL      H 1809   4.725   1.276   4.313  0.1026  0.8771 -1.1383
    3MOL      C 1810   4.649   1.278   4.115  0.6237  0.3490  0.3962
    3MOL      F 1811   0.168   0.472   3.669  1.0521  0.3604  0.4817
    3MOL      F 1812   0.239   0.554   3.860  0.0613 -0.2310 -0.1921
    3MOL      S 1813   0.310   0.684   3.640 -0.3118 -0.1915  0.2452
    3MOL      F 1814   4.904   1.460   4.420 -0.2017  0.4625 -0.3722
    3MOL      F 1815   5.065   1.604   4.394 -0.9072 -0.0529 -0.0096
    3MOL      C 1816   5.122   1.384   4.482  0.0421  0.0902 -0.2738
    3MOL      H 1817   4.551   1.290   4.163  0.3673 -3.7207  1.2036
    3MOL      H 1818   4.695   1.375   4.093 -0.1790  0.6408 -0.0285
    3MOL      N 1819   0.353   0.795   3.739  0.5091  0.0796  0.4673
    3MOL      O 1820   0.403   0.584   3.600 -0.6329  0.3671  0.8319
    3MOL      O 1821   0.232   0.737   3.534 -0.1479 -0.0984  0.1115
    3MOL      F 1822   5.075   1.418   4.604 -0.4179 -0.0256 -0.0077
    3MOL      F 1823   5.100   1.250   4.472  0.4190  0.6863 -0.4242
    3MOL      S 1824   5.301   1.411   4.447 -0.2664  0.0918 -0.2397
    3MOL      S 1825   0.489   0.782   3.798  0.1300 -0.3376 -0.1575
    3MOL      N 1826   5.338   1.406   4.297  0.2343 -0.0443 -0.0745
    3MOL      O 1827   5.378   1.312   4.519  0.1648 -0.2916 -0.4074
    3MOL      O 1828   5.332   1.550   4.487 -0.9148 -0.1779  0.1855
    3MOL      O 1829   0.500   0.665   3.887 -0.3466 -0.0261  0.0236
    3MOL      O 1830   0.594   0.767   3.698 -0.3111  0.2419  0.3815
    3MOL      C 1831   0.527   0.927   3.909 -0.1967  0.5240  0.1211
    3MOL      S 1832   0.044   1.442   4.253 -0.1523 -0.0802  0.1775
    3MOL      F 1833   0.550   1.039   3.844 -0.2701  0.4105  0.1176
    3MOL      F 1834   0.628   0.903   3.994 -0.4026 -0.4539 -0.6520
    3MOL      F 1835   0.418   0.956   3.978  0.1340  0.2226  0.2809
    3MOL      O 1836   0.098   1.559   4.324  0.1590  0.1400 -0.1109
    3MOL      O 1837   0.044   1.453   4.105 -0.1587  0.0218 -1.0210
    3MOL      C 1838   0.159   1.300   4.269 -0.3958 -0.0532  0.1608
    3MOL      F 1839   0.187   1.281   4.398  0.2095  0.3531  0.4068
    3MOL      F 1840   0.101   1.184   4.223  0.3281 -0.1879  0.2175
    3MOL      F 1841   0.274   1.308   4.203  0.0401 -0.1359  0.2428
    3MOL      O 1842   0.887   1.429   3.085  0.0783 -0.2668 -0.2075
    3MOL      C 1843   0.772   1.478   3.136 -0.9301 -0.4206  0.4820
    3MOL      C 1844   0.699   1.385   3.222  0.1921  0.0421  0.3751
    3MOL      O 1845   0.727   1.589   3.099 -0.2517  0.2456  0.2247
    3MOL      C 1846   0.758   1.327   3.341  1.2509 -0.3545  0.2266
    3MOL      C 1847   0.569   1.354   3.178 -0.1618  0.0725 -0.1532
    3MOL      C 1848   0.673   1.237   3.413  0.2196 -0.7278 -0.0977
    3MOL      C 1849   0.903   1.354   3.389 -0.1939 -0.1826  0.2961
    3MOL      C 1850   0.492   1.271   3.255 -0.2480  0.1000  0.0233
    3MOL      H 1851   0.518   1.389   3.089 -2.0911 -1.3563  0.3368
    3MOL      C 1852   0.539   1.214   3.373  0.1949 -0.2891 -0.6304
    3MOL      H 1853   0.708   1.203   3.510  2.7771  3.9759  0.9339
    3MOL      F 1854   0.896   1.345   3.526 -0.1912 -0.2835 -0.3514
    3MOL      F 1855   0.950   1.484   3.361 -0.0726 -0.1362 -0.4382
    3MOL      C 1856   1.005   1.247   3.330 -0.1218  0.1184 -0.3703
    3MOL      C 1857   0.349   1.256   3.206 -0.5610  0.6304 -0.4006
    3MOL      C 1858   0.454   1.119   3.455  0.0420 -0.4795 -0.2791
    3MOL      O 1859   1.129   1.309   3.304  0.5060 -0.0422 -0.0080
    3MOL      F 1860   1.015   1.146   3.427 -0.1303  0.3301  0.2200
    3MOL      F 1861   0.952   1.190   3.220  0.7053 -0.8646  0.7404
    3MOL      F 1862   0.284   1.148   3.256 -0.1664 -0.9996 -0.1904
    3MOL      F 1863   0.337   1.234   3.086  0.4011 -0.4062  0.4689
    3MOL      C 1864   0.266   1.384   3.234 -0.3470 -0.3198  0.0356
    3MOL      O 1865   0.358   1.172   3.528  0.1396  0.6402 -0.1290
    3MOL      O 1866   0.480   1.003   3.460 -0.1605  0.3110 -0.1660
    3MOL      C 1867   1.254   1.251   3.300 -0.4325  0.5513  0.3612
    3MOL      F 1868   0.286   1.476   3.137  0.4457 -0.3445  0.0859
    3MOL      F 1869   0.135   1.350   3.219  0.3846 -0.3641  0.1228
    3MOL      O 1870   0.285   1.425   3.370  0.1387 -0.1404 -0.1946
    3MOL      C 1871   0.236   1.101   3.563 -0.1677  0.3095  0.8468
    3MOL      C 1872   1.356   1.355   3.242  0.0483 -0.1173 -0.0725
    3MOL      F 1873   1.257   1.139   3.224  0.2809  0.2169  0.2983
    3MOL      F 1874   1.295   1.210   3.421  0.0443  0.0595  0.5377
    3MOL      C 1875   0.318   1.562   3.393  0.4294  0.0233  0.1914
    3MOL      H 1876   0.159   1.111   3.485 -0.3271  0.2236  0.9900
    3MOL      H 1877   0.251   0.993   3.576  0.7716 -0.0409 -2.3356
    3MOL      C 1878   0.201   1.169   3.693 -0.0631 -0.0947 -0.8403
    3MOL      F 1879   1.317   1.383   3.112  0.0879 -0.5660  0.1505
    3MOL      F 1880   1.475   1.311   3.236 -0.2055  0.0812  0.2710
    3MOL      S 1881   1.361   1.517   3.324 -0.2368 -0.1930  0.2504
    3MOL      F 1882   0.222   1.649   3.351 -0.0049  0.1996 -0.0434
    3MOL      F 1883   0.429   1.590   3.316  0.0723  0.6902 -0.2396
    3MOL      C 1884   0.344   1.594   3.542 -0.1483  0.7166  0.2834
    3MOL      H 1885   0.274   1.130   3.766  0.9916  1.2326 -1.1484
    3MOL      H 1886   0.220   1.277   3.682  1.3261 -0.3759 -1.3962
    3MOL      N 1887   1.375   1.492   3.477  0.5270  0.0980  0.2171
    3MOL      O 1888   1.470   1.592   3.259  0.1313  0.2132  0.6771
    3MOL      O 1889   1.225   1.566   3.296 -1.1023  0.1255 -0.0757
    3MOL      F 1890   0.434   1.506   3.593 -0.5172 -0.0019  0.2595
    3MOL      F 1891   0.390   1.714   3.546 -0.5504 -0.0355 -0.3419
    3MOL      S 1892   0.189   1.578   3.645  0.1508  0.5708  0.1358
    3MOL      S 1893   1.489   1.551   3.561  0.2763 -0.0996  0.1323
    3MOL      N 1894   0.102   1.706   3.640  0.7414  0.3016  0.4289
    3MOL      O 1895   0.241   1.548   3.780  0.2654 -0.4949  0.0685
    3MOL      O 1896   0.119   1.463   3.592 -0.0403  0.6350 -0.3638
    3MOL      O 1897   1.548   1.678   3.510 -0.3146  0.0593 -0.3129
    3MOL      O 1898   1.460   1.556   3.706  0.2414  0.7023  0.2197
    3MOL      C 1899   1.615   1.418   3.560 -0.0264  0.2775 -0.3233
    3MOL      S 1900   5.404   1.695   3.713  0.1356  0.2139 -0.3611
    3MOL      F 1901   1.712   1.432   3.652 -0.2581  0.0911  0.0274
    3MOL      F 1902   1.666   1.419   3.439 -0.0302  0.2972 -0.1387
    3MOL      F 1903   1.557   1.292   3.582 -0.7779 -0.2516 -0.2450
    3MOL      O 1904   5.367   1.827   3.763 -0.2120 -0.2829 -0.4539
    3MOL      O 1905   5.416   1.599   3.826  0.3339 -0.2938 -0.1770
    3MOL      C 1906   5.273   1.622   3.605 -0.0109  0.2023 -0.2562
    3MOL      F 1907   5.330   1.567   3.493 -0.2140 -0.3193 -0.1035
    3MOL      F 1908   5.201   1.528   3.668 -0.5419 -0.4401 -0.0238
    3MOL      F 1909   5.183   1.714   3.556  0.5694  0.3574 -0.2068
    3MOL      O 1910   0.414   1.262   2.463  0.5180 -0.0471 -0.0015
    3MOL      C 1911   0.534   1.221   2.411  0.0154  0.3995 -0.6052
    3MOL      C 1912   0.650   1.297   2.478 -0.0410  0.8140  0.2328
    3MOL      O 1913   0.535   1.139   2.320 -0.2047 -0.3061  0.1106
    3MOL      C 1914   0.777   1.233   2.504  0.6623 -0.5616 -0.6977
    3MOL      C 1915   0.621   1.428   2.528 -0.2757  0.3405 -0.3635
    3MOL      C 1916   0.869   1.306   2.583  1.0580 -0.7390  0.1594
    3MOL      C 1917   0.824   1.085   2.464  0.5210  0.5167  0.3220
    3MOL      C 1918   0.713   1.501   2.608  0.3868 -0.1283 -0.2311
    3MOL      H 1919   0.529   1.469   2.486 -0.8854  0.4587  1.0417
    3MOL      C 1920   0.837   1.436   2.632 -0.3154  0.1495  0.3186
    3MOL      H 1921   0.966   1.259   2.595  0.8032 -1.3120  0.0072
    3MOL      F 1922   0.961   1.076   2.448 -0.7038 -0.2845 -0.3121
    3MOL      F 1923   0.774   1.030   2.351 -0.4886 -0.3985  0.4879
    3MOL      C 1924   0.802   0.980   2.578 -0.4951  0.0547 -0.0021
    3MOL      C 1925   0.664   1.643   2.652  0.0799 -0.1084 -0.4172
    3MOL      C 1926   0.940   1.495   2.719 -0.2320 -0.7507  0.1802
    3MOL      O 1927   0.666   0.996   2.611 -0.0561 -0.1646 -0.5702
    3MOL      F 1928   0.816   0.853   2.540  0.6578 -0.2589  0.2791
    3MOL      F 1929   0.893   1.001   2.676  0.6862 -0.5870 -0.1245
    3MOL      F 1930   0.708   1.685   2.775 -0.0379  0.1816 -0.3814
    3MOL      F 1931   0.527   1.645   2.674  0.3855  0.2759 -0.5731
    3MOL      C 1932   0.694   1.750   2.546  0.1663  0.0724 -0.6295
    3MOL      O 1933   0.986   1.403   2.807 -0.2524  0.3329  0.2775
    3MOL      O 1934   0.972   1.611   2.730  0.1950  0.3079  0.3448
    3MOL      C 1935   0.615   0.970   2.744 -0.5108  0.0460 -0.0163
    3MOL      F 1936   0.645   1.861   2.591  0.6344  0.3416 -0.0406
    3MOL      F 1937   0.828   1.754   2.517  0.3296 -0.1634 -0.7774
    3MOL      O 1938   0.609   1.714   2.434 -0.4424  0.1910 -0.0345
    3MOL      C 1939   1.068   1.438   2.926 -0.1937  0.7898  0.3377
    3MOL      C 1940   0.457   0.956   2.731  0.4805 -0.4834 -0.1743
    3MOL      F 1941   0.654   1.070   2.821 -0.1618 -0.2852  0.0941
    3MOL      F 1942   0.667   0.854   2.793 -0.2167 -0.1792 -0.5486
    3MOL      C 1943   0.639   1.783   2.308  0.3435  0.6422  0.2965
    3MOL      H 1944   1.105   1.347   2.975 -0.3976 -0.5367 -1.8077
    3MOL      H 1945   1.155   1.490   2.884  0.5537 -0.0990  0.7590
    3MOL      C 1946   0.977   1.513   3.025 -0.0616 -0.0080  0.4356
    3MOL      F 1947   0.391   1.071   2.710 -0.6477  0.1045  0.0186
    3MOL      F 1948   0.400   0.899   2.841  0.0775 -0.1371  0.3415
    3MOL      S 1949   0.424   0.850   2.588  0.2359  0.1232  0.4370
    3MOL      F 1950   0.766   1.750   2.255 -0.1039  0.0664  0.4504
    3MOL      F 1951   0.638   1.922   2.327 -0.3763 -0.1697 -0.0993
    3MOL      C 1952   0.524   1.756   2.199  0.1586 -1.0429  0.2408
    3MOL      H 1953   1.047   1.562   3.094 -1.6753  0.4827  1.8071
    3MOL      H 1954   0.924   1.585   2.962  1.7696  0.9995 -0.0270
    3MOL      N 1955   0.282   0.809   2.574  0.8726  0.1820 -0.0874
    3MOL      O 1956   0.460   0.929   2.468  0.2389  0.0415  0.3520
    3MOL      O 1957   0.518   0.741   2.599  0.4272 -0.4961  0.3269
    3MOL      F 1958   0.522   1.617   2.183  0.3075  0.8487  0.4089
    3MOL      F 1959   0.405   1.800   2.248 -0.5013  0.0690  0.4342
    3MOL      S 1960   0.565   1.836   2.041 -0.0432  0.1798  0.0281
    3MOL      S 1961   0.240   0.689   2.490 -0.1337 -0.5631  0.0569
    3MOL      N 1962   0.575   1.985   2.056  0.0073 -0.5516  0.3857
    3MOL      O 1963   0.453   1.815   1.953 -0.0921  1.0945  0.2922
    3MOL      O 1964   0.688   1.783   1.984  0.2863  0.5915  0.4066
    3MOL      O 1965   0.143   0.745   2.390  0.5043  0.0486  0.7480
    3MOL      O 1966   0.344   0.601   2.439  0.3099  0.0227 -0.0681
    3MOL      C 1967   0.133   0.582   2.596 -0.6186  0.0288 -0.3617
    3MOL      S 1968   0.596   2.077   1.938  0.3392 -0.1387  0.3278
    3MOL      F 1969   0.189   0.565   2.725 -0.5407 -0.0822  0.1020
    3MOL      F 1970   0.115   0.461   2.536 -0.6198  0.4855  0.1451
    3MOL      F 1971   0.012   0.637   2.609  0.3629  0.5541  0.1890
    3MOL      O 1972   0.467   2.097   1.876  0.6429  0.2799 -0.0406
    3MOL      O 1973   0.691   2.021   1.844  0.0423  0.7459 -0.6443
    3MOL      C 1974   0.665   2.239   1.987  0.1665 -0.2074 -0.4844
    3MOL      F 1975   0.719   2.306   1.881  0.0333 -0.3477 -0.4976
    3MOL      F 1976   0.571   2.311   2.037 -0.1972  0.0743  0.5014
    3MOL      F 1977   0.758   2.250   2.089 -0.0923  0.7408 -0.6443
    3MOL      H 1978   0.498   0.876   1.704  2.8709  0.1872 -0.5422
    3MOL      O 1979   0.482   0.891   1.610  0.1895 -0.3332 -0.2336
    3MOL      C 1980   0.388   0.984   1.595  0.5265 -0.4780 -0.0702
    3MOL      C 1981   0.348   1.050   1.719 -0.4882  0.8333 -0.5359
    3MOL      O 1982   0.350   1.030   1.491 -0.3469 -0.1062  0.3127
    3MOL      C 1983   0.213   1.056   1.755 -0.0878 -0.4302 -0.7895
    3MOL      C 1984   0.447   1.126   1.789  1.0445 -0.4585  0.2870
    3MOL      C 1985   0.185   1.131   1.873  0.9998 -0.5167  1.0329
    3MOL      C 1986   0.094   0.994   1.681 -0.4731 -0.4544  0.5199
    3MOL      C 1987   0.416   1.216   1.894  0.8877  0.0312 -0.0283
    3MOL      H 1988   0.551   1.115   1.761  1.4002  0.9564  0.9494
    3MOL      C 1989   0.279   1.208   1.939 -0.1046 -0.0938  0.3792
    3MOL      H 1990   0.084   1.133   1.913  1.3298  0.5440  1.8543
    3MOL      F 1991   5.432   0.968   1.764  0.0537  0.2752 -0.3634
    3MOL      F 1992   0.128   0.866   1.644  0.8151  0.2401  0.2670
    3MOL      C 1993   0.044   1.083   1.560 -1.2229 -0.2250  0.6061
    3MOL      C 1994   0.512   1.320   1.948 -0.2239  0.4892  0.1092
    3MOL      C 1995   0.218   1.275   2.059  0.4054  0.6769 -0.0952
    3MOL      O 1996   0.119   1.201   1.556  0.1856 -0.0941  0.6352
    3MOL      F 1997   0.060   1.024   1.440 -0.2671 -0.0678 -0.3985
    3MOL      F 1998   5.352   1.102   1.574  0.0499  0.0528  0.0179
    3MOL      F 1999   0.554   1.286   2.071 -0.1848 -0.1302  0.2386
    3MOL      F 2000   0.446   1.443   1.958 -0.4041  0.6800  0.1857
    3MOL      C 2001   0.641   1.352   1.864  0.6662 -0.5159  0.0564
    3MOL      O 2002   0.285   1.250   2.175 -0.1715 -0.2488 -0.1689
    3MOL      O 2003   0.110   1.330   2.071 -0.6257  0.0863  0.4787
    3MOL      C 2004   0.104   1.308   1.460  0.7327 -0.1493 -0.6670
    3MOL      F 2005   0.721   1.446   1.923  0.0005  0.3267  0.2321
    3MOL      F 2006   0.713   1.237   1.849  0.4163 -0.4015 -0.4455
    3MOL      O 2007   0.593   1.397   1.736 -0.2939 -0.1664 -0.8387
    3MOL      C 2008   0.233   1.294   2.306 -0.0377  0.4489  0.1418
    3MOL      C 2009   0.191   1.420   1.522  0.2229  0.3451  0.2049
    3MOL      F 2010   5.419   1.357   1.457 -0.2533  0.0363 -0.0359
    3MOL      F 2011   0.147   1.269   1.339  0.2733 -0.2591 -0.1577
    3MOL      C 2012   0.691   1.417   1.634  0.0343 -0.3248  0.0640
    3MOL      H 2013   0.231   1.403   2.317 -0.8332  0.6242 -1.4253
    3MOL      H 2014   0.126   1.272   2.311  0.3752 -3.0182 -2.1372
    3MOL      C 2015   0.287   1.208   2.422 -0.4614 -0.2358 -0.3310
    3MOL      F 2016   0.223   1.502   1.423  0.1251 -0.0215  0.4592
    3MOL      F 2017   0.309   1.361   1.565  0.5209  0.1644 -0.2597
    3MOL      S 2018   0.121   1.501   1.672  0.0742  0.6506 -0.2860
    3MOL      F 2019   0.692   1.311   1.555 -0.2310  0.0180 -0.7139
    3MOL      F 2020   0.821   1.427   1.679 -0.2512  0.4939 -0.5896
    3MOL      C 2021   0.652   1.550   1.553  0.8218  0.8405 -0.2554
    3MOL      H 2022   0.219   1.215   2.508 -0.9469  0.9320 -0.7783
    3MOL      H 2023   0.285   1.101   2.400  1.0345 -0.4503  0.4472
    3MOL      N 2024   0.017   1.615   1.647 -0.3441  0.1537  0.6206
    3MOL      O 2025   0.085   1.413   1.776  0.0270  0.2047 -0.0451
    3MOL      O 2026   0.235   1.581   1.711  0.3043 -0.1850 -0.1331
    3MOL      F 2027   0.745   1.577   1.456 -0.3752  0.6559  0.0258
    3MOL      F 2028   0.539   1.524   1.482 -0.3566  0.0625 -0.1598
    3MOL      S 2029   0.617   1.693   1.654 -0.2729 -0.0562  0.2442
    3MOL      S 2030   5.348   1.648   1.744  0.2784  0.0479 -0.1863
    3MOL      N 2031   0.593   1.824   1.576 -0.0628  0.0796 -0.1065
    3MOL      O 2032   0.746   1.710   1.723 -0.0524  0.0234 -0.3614
    3MOL      O 2033   0.507   1.652   1.745 -0.2707  0.0940 -0.6819
    3MOL      O 2034   5.373   1.606   1.873 -0.3360 -0.2783 -0.7419
    3MOL      O 2035   5.290   1.783   1.734 -0.0414 -0.3950  0.1283
    3MOL      C 2036   5.202   1.553   1.685  0.0882 -0.3838  0.1418
    3MOL      S 2037   0.459   1.890   1.560  0.0689  0.0758 -0.0322
    3MOL      F 2038   5.180   1.582   1.552 -0.2513  0.3386  0.2683
    3MOL      F 2039   5.083   1.596   1.750  0.4373 -0.5397  0.1372
    3MOL      F 2040   5.222   1.419   1.701 -0.2150 -0.3854 -0.1988
    3MOL      O 2041   0.468   2.035   1.572 -0.5108  0.4578  0.1298
    3MOL      O 2042   0.355   1.840   1.648  0.4088  0.2254  0.1089
    3MOL      C 2043   0.409   1.877   1.382  0.2892 -0.6297  0.3022
    3MOL      F 2044   0.511   1.885   1.291 -0.4002 -0.5122  1.2072
    3MOL      F 2045   0.345   1.762   1.365 -0.2051  0.2141 -0.2757
    3MOL      F 2046   0.327   1.976   1.352 -0.0283 -0.5248 -0.3875
    4MOL      O 2047   0.818   2.545   4.394 -0.6928 -0.1084  0.0032
    4MOL      C 2048   0.729   2.585   4.492 -0.3103  0.3443  1.0468
    4MOL      C 2049   0.740   2.730   4.511 -0.2241  0.3743 -1.3303
    4MOL      O 2050   0.678   2.507   4.574 -0.3776 -0.2659  0.7677
    4MOL      C 2051   0.696   2.818   4.407  0.3943 -1.1900 -0.4581
    4MOL      C 2052   0.801   2.784   4.624  0.1423  0.2040 -0.0296
    4MOL      C 2053   0.730   2.955   4.417 -0.4440 -0.0287  0.1241
    4MOL      C 2054   0.599   2.782   4.298  0.1311  0.9644  0.5992
    4MOL      C 2055   0.838   2.919   4.639 -0.7876  0.1875  0.4771
    4MOL      H 2056   0.834   2.706   4.691 -1.4947 -0.0893  0.4837
    4MOL      C 2057   0.807   3.007   4.533  0.6516  0.2631  0.7223
    4MOL      H 2058   0.713   3.023   4.334 -0.6488  0.5133  0.6050
    4MOL      F 2059   0.626   2.656   4.259  0.5954 -0.1543 -0.0395
    4MOL      F 2060   0.610   2.861   4.187  0.0465  0.5692 -0.2357
    4MOL      C 2061   0.450   2.789   4.355  0.0555 -0.1822  0.1483
    4MOL      C 2062   0.895   2.966   4.773  0.1812  0.2645  0.2531
    4MOL      C 2063   0.844   3.150   4.516 -0.0018 -0.5985 -0.3967
    4MOL      O 2064   0.444   2.700   4.469 -0.4853  0.1257 -0.2028
    4MOL      F 2065   0.417   2.912   4.392 -0.4727 -0.2810  0.4508
    4MOL      F 2066   0.360   2.745   4.261  0.9549 -0.3445  0.0856
    4MOL      F 2067   1.023   2.994   4.760 -0.2131  0.1833 -0.4093
    4MOL      F 2068   0.902   2.862   4.865  0.4182  0.0914  0.1510
    4MOL      C 2069   0.815   3.088   4.838 -0.3841  0.0821 -1.2918
    4MOL      O 2070   0.972   3.170   4.546 -0.7005  0.2077  0.1599
    4MOL      O 2071   0.764   3.237   4.482 -0.0334 -0.4720 -0.5007
    4MOL      C 2072   0.315   2.692   4.544 -0.1276  0.5783 -0.3082
    4MOL      F 2073   0.825   3.084   4.971 -0.2978  0.6489  0.0785
    4MOL      F 2074   0.860   3.212   4.802 -0.2711 -0.7565  0.5033
    4MOL      O 2075   0.675   3.082   4.797  0.1813 -0.1877 -0.3798
    4MOL      C 2076   1.020   3.304   4.552  0.5255  1.0135  0.0835
    4MOL      C 2077   0.330   2.579   4.650 -0.5443  0.1678 -0.4308
    4MOL      F 2078   0.209   2.664   4.459 -0.6340 -0.3653 -0.0175
    4MOL      F 2079   0.288   2.806   4.606 -0.3379 -0.2065  0.3508
    4MOL      C 2080   0.587   3.196   4.825 -0.0812 -0.0167  0.8003
    4MOL      H 2081   0.986   3.353   4.459  1.4405  0.0345 -0.8042
    4MOL      H 2082   0.970   3.356   4.634 -0.6454 -0.4261  0.3286
    4MOL      C 2083   1.170   3.298   4.547  0.3247 -0.1357 -0.2230
    4MOL      F 2084   0.443   2.596   4.717 -0.2083  0.3639  0.0791
    4MOL      F 2085   0.327   2.453   4.591  0.6152 -0.3072  0.0728
    4MOL      S 2086   0.198   2.580   4.769  0.5106 -0.0110 -0.0697
    4MOL      F 2087   0.615   3.298   4.736 -0.4358  0.6398 -0.7319
    4MOL      F 2088   0.606   3.230   4.949  1.0855  0.5071 -0.1627
    4MOL      C 2089   0.439   3.149   4.798 -0.2766  0.2286  0.3287
    4MOL      H 2090   1.210   3.228   4.473  3.1576 -0.7968  1.7579
    4MOL      H 2091   1.209   3.401   4.539 -0.8189  0.5280  1.8903
    4MOL      H 2092   1.213   3.248   4.634 -0.8935 -0.2872  0.3124
    4MOL      N 2093   0.058   2.583   4.700 -0.1707 -0.2648 -0.0030
    4MOL      O 2094   0.218   2.455   4.843  0.0658  0.6374 -0.1167
    4MOL      O 2095   0.240   2.685   4.861 -0.0828  0.2511  1.1153
    4MOL      F 2096   0.363   3.258   4.777  0.0611  0.1517 -0.2225
    4MOL      F 2097   0.435   3.076   4.682 -0.1387  0.1720 -0.8825
    4MOL      S 2098   0.366   3.047   4.928  0.0745 -0.0621  0.1768
    4MOL      S 2099   5.396   2.688   4.748  0.0063 -0.2264 -0.1355
    4MOL      N 2100   0.467   2.939   4.971 -0.2182  0.4328  0.0800
    4MOL      O 2101   0.243   2.992   4.870  0.1214 -0.3275 -0.2177
    4MOL      O 2102   0.330   3.133   5.037  0.3390 -0.3928 -0.0657
    4MOL      O 2103   5.275   2.619   4.798 -0.3708 -0.6359 -0.3726
    4MOL      O 2104   0.002   2.783   4.842  0.6287 -0.7153 -0.3435
    4MOL      C 2105   5.320   2.779   4.605 -0.0297  0.7062  0.4809
    4MOL      S 2106   0.432   2.863   5.105 -0.0445  0.1486 -0.2322
    4MOL      F 2107   5.318   2.706   4.485 -0.1509  0.0941 -0.0964
    4MOL      F 2108   5.387   2.886   4.577  0.9982  0.0206 -0.4412
    4MOL      F 2109   5.193   2.818   4.628  0.5949 -0.3935 -0.2251
    4MOL      O 2110   0.290   2.829   5.103 -0.0617 -0.1966 -0.2592
    4MOL      O 2111   0.447   2.960   5.213 -0.4757  0.6825  0.2208
    4MOL      C 2112   0.539   2.720   5.132  0.0502 -0.5418  0.0687
    4MOL      F 2113   0.529   2.667   5.259 -0.5187  0.2687  0.6020
    4MOL      F 2114   0.501   2.626   5.045 -0.4762  0.1719 -0.2852
    4MOL      F 2115   0.666   2.758   5.111 -0.0358  0.2065  0.0836
    4MOL      O 2116   0.403   2.063   3.565  0.3062  0.0549  0.4362
    4MOL      C 2117   0.371   2.165   3.654  0.7467 -0.6673  0.9088
    4MOL      C 2118   0.472   2.179   3.764  0.3598 -0.4858  0.1547
    4MOL      O 2119   0.263   2.222   3.637  0.1733  0.3171  0.2201
    4MOL      C 2120   0.519   2.308   3.798  0.4282  0.2687 -0.2618
    4MOL      C 2121   0.520   2.071   3.827 -0.5246  0.7432 -1.0902
    4MOL      C 2122   0.596   2.317   3.916 -0.1562  1.2108 -0.2889
    4MOL      C 2123   0.489   2.443   3.729  0.4367 -0.6091 -0.1809
    4MOL      C 2124   0.610   2.070   3.937 -0.0945 -0.2482 -0.1021
    4MOL      H 2125   0.489   1.974   3.791 -0.8692 -0.0741  1.2204
    4MOL      C 2126   0.647   2.202   3.987  0.5194  0.4564 -0.1430
    4MOL      H 2127   0.620   2.416   3.952  0.1961  1.3155 -0.8032
    4MOL      F 2128   0.435   2.527   3.821  0.0887 -0.0772  0.0923
    4MOL      F 2129   0.391   2.443   3.640  0.0286 -0.2654 -0.7800
    4MOL      C 2130   0.616   2.513   3.666 -0.3255 -0.0817  0.0558
    4MOL      C 2131   0.650   1.933   3.998 -0.2535 -0.3073 -0.6127
    4MOL      C 2132   0.729   2.223   4.108 -0.2447 -0.0618 -0.2158
    4MOL      O 2133   0.712   2.417   3.630 -0.2979  0.3443 -0.3551
    4MOL      F 2134   0.569   2.586   3.560 -0.4375  0.4840  0.0521
    4MOL      F 2135   0.668   2.600   3.759  0.0696  0.5319  0.6551
    4MOL      F 2136   0.769   1.945   4.055  0.3174 -0.0449 -0.2207
    4MOL      F 2137   0.664   1.833   3.904  0.1110 -0.5551 -0.1404
    4MOL      C 2138   0.550   1.893   4.106 -0.2036 -0.1622 -0.5021
    4MOL      O 2139   0.762   2.353   4.130 -0.0928 -0.4085 -0.4537
    4MOL      O 2140   0.771   2.144   4.193  0.7818  0.5712 -0.0770
    4MOL      C 2141   0.700   2.341   3.505 -0.0551 -0.8766  0.2977
    4MOL      F 2142   0.592   1.788   4.173  0.0709 -0.2590 -0.3429
    4MOL      F 2143   0.533   1.987   4.204  0.2852  0.0397 -0.3132
    4MOL      O 2144   0.432   1.865   4.032 -0.4380 -0.2596 -0.0472
    4MOL      C 2145   0.869   2.393   4.219 -0.0902 -0.6040  0.2489
    4MOL      C 2146   0.813   2.231   3.505 -0.7543 -0.9899  0.3397
    4MOL      F 2147   0.711   2.419   3.396  0.0886  0.1735 -0.3183
    4MOL      F 2148   0.582   2.282   3.494  0.2024  0.1900  0.4048
    4MOL      C 2149   0.324   1.787   4.085  0.2130 -0.1552  0.2876
    4MOL      H 2150   0.957   2.327   4.214  2.3984  2.4626  0.6078
    4MOL      H 2151   0.912   2.485   4.178  1.7213 -2.2477 -1.7712
    4MOL      C 2152   0.833   2.407   4.368  0.1667 -0.4777 -0.1741
    4MOL      F 2153   0.802   2.157   3.620 -0.1292 -0.2892  0.3938
    4MOL      F 2154   0.936   2.292   3.517  0.4799  0.6065  0.3732
    4MOL      S 2155   0.801   2.129   3.346 -0.1042  0.2960  0.1506
    4MOL      F 2156   0.306   1.806   4.215 -0.2846  0.2467  0.2067
    4MOL      F 2157   0.351   1.649   4.074  0.3647 -0.1205 -0.3401
    4MOL      C 2158   0.188   1.823   4.014  0.1950  0.5586 -0.0611
    4MOL      H 2159   0.733   2.363   4.361 -0.9036  2.0338 -2.8046
    4MOL      H 2160   0.893   2.351   4.441 -1.0263  0.0269  1.2369
    4MOL      N 2161   0.899   2.008   3.355  0.9830  0.1817 -0.3014
    4MOL      O 2162   0.668   2.097   3.323  0.2556 -0.2201  0.1326
    4MOL      O 2163   0.857   2.226   3.254 -0.0448  0.1284 -0.3099
    4MOL      F 2164   0.199   1.824   3.882 -0.2127  0.7698  0.4738
    4MOL      F 2165   0.101   1.725   4.037  0.4862  0.1167  0.1253
    4MOL      S 2166   0.125   1.982   4.072  0.0583  0.0611  0.2278
    4MOL      S 2167   0.858   1.861   3.331 -0.1912  0.0919  0.0159
    4MOL      N 2168   0.036   1.962   4.201  0.7920 -0.3200  0.1115
    4MOL      O 2169   0.042   2.026   3.956 -0.6842 -0.1111  0.4224
    4MOL      O 2170   0.240   2.065   4.095 -0.5588  0.1523  0.3008
    4MOL      O 2171   0.853   1.832   3.190 -0.2532  0.0752  0.1439
    4MOL      O 2172   0.956   1.770   3.393  0.4103 -0.2201 -0.4954
    4MOL      C 2173   0.692   1.807   3.391  0.1143  0.5650 -0.7780
    4MOL      S 2174   5.340   1.892   4.189 -0.3201 -0.2835 -0.0647
    4MOL      F 2175   0.594   1.844   3.299 -0.5541  0.2674 -0.0713
    4MOL      F 2176   0.664   1.859   3.509  0.1609 -0.4419 -0.2383
    4MOL      F 2177   0.684   1.669   3.422  0.3732  0.3129  0.0309
    4MOL      O 2178   5.348   1.789   4.291 -0.6360 -0.3098 -0.1731
    4MOL      O 2179   5.296   1.852   4.054  0.0575  0.8048  0.8303
    4MOL      C 2180   5.198   1.991   4.250  0.2247 -0.1140 -0.2252
    4MOL      F 2181   5.143   1.941   4.363 -0.1010 -0.6013 -0.3278
    4MOL      F 2182   5.237   2.117   4.283  0.3784 -0.0872 -0.5154
    4MOL      F 2183   5.103   1.998   4.154  0.6983 -0.6013  0.5339
    4MOL      O 2184   5.245   1.985   2.662 -0.4507  0.4365 -0.2993
    4MOL      C 2185   5.366   1.928   2.690 -0.0854 -0.1815  0.2830
    4MOL      C 2186   5.393   1.920   2.841 -0.2889  0.0364  0.5898
    4MOL      O 2187   0.005   1.881   2.612 -0.4719  0.1037 -0.6165
    4MOL      C 2188   5.441   2.030   2.920  0.0831  0.7815  0.0257
    4MOL      C 2189   5.376   1.793   2.906 -0.5651 -0.1064 -0.2723
    4MOL      C 2190   0.037   2.008   3.056  0.5222 -0.6165  0.2669
    4MOL      C 2191   0.022   2.168   2.858  0.1373  0.2731 -0.5352
    4MOL      C 2192   5.412   1.775   3.043 -0.0434 -0.1001 -0.9187
    4MOL      H 2193   5.323   1.715   2.854  0.8291 -2.3651  1.4975
    4MOL      C 2194   0.019   1.881   3.122  0.3583 -0.6519 -0.2786
    4MOL      H 2195   0.066   2.089   3.122 -0.8936  1.4640 -1.5207
    4MOL      F 2196   5.437   2.262   2.946  0.0646  0.0034 -0.1537
    4MOL      F 2197   5.374   2.200   2.758 -0.4452 -0.1589  0.1956
    4MOL      C 2198   0.168   2.186   2.815 -0.2358  0.7936  0.6799
    4MOL      C 2199   5.379   1.630   3.098  0.7257  0.3443  0.4949
    4MOL      C 2200   0.052   1.881   3.270  0.4511 -0.2901  0.1925
    4MOL      O 2201   0.273   2.129   2.903  0.0315 -0.4162  0.0213
    4MOL      F 2202   0.181   2.131   2.689  0.4562  0.4188 -0.4914
    4MOL      F 2203   0.182   2.316   2.798  0.0957 -0.3340  0.4058
    4MOL      F 2204   0.000   1.609   3.209  0.0907 -0.1560  0.0018
    4MOL      F 2205   0.002   1.541   3.013 -0.1205  0.0871  0.2421
    4MOL      C 2206   5.227   1.605   3.113 -0.2600 -0.3299  0.2188
    4MOL      O 2207   0.168   1.954   3.304  0.3756 -0.0701  0.2878
    4MOL      O 2208   5.419   1.830   3.351 -0.0809  0.1986  0.7073
    4MOL      C 2209   0.333   2.001   2.877  0.2681 -0.0651  0.2738
    4MOL      F 2210   5.170   1.597   2.991 -0.3534  0.8485 -0.4962
    4MOL      F 2211   5.196   1.496   3.184  0.1461  0.2105  0.4456
    4MOL      O 2212   5.179   1.725   3.190  0.0579 -0.3009 -0.5742
    4MOL      C 2213   0.207   1.980   3.440  0.1402 -0.1173 -0.3226
    4MOL      C 2214   0.442   1.963   2.978 -0.2613 -0.5469  0.0182
    4MOL      F 2215   0.388   1.982   2.754  0.2693  0.1063 -0.0891
    4MOL      F 2216   0.240   1.903   2.889  0.1622 -0.5190 -0.1062
    4MOL      C 2217   5.039   1.756   3.213  0.3071  0.4168 -0.0201
    4MOL      H 2218   0.137   2.047   3.492  1.6456 -0.2947  2.0838
    4MOL      H 2219   0.217   1.894   3.507  1.4291 -1.3391 -1.9932
    4MOL      C 2220   0.348   2.034   3.435 -1.1280 -0.4461  0.2260
    4MOL      F 2221   0.496   1.844   2.945  0.1577 -0.8079 -0.0635
    4MOL      F 2222   0.388   1.941   3.099 -0.2059 -0.3143  0.6685
    4MOL      S 2223   0.571   2.096   2.980  0.1319 -0.0750 -0.0006
    4MOL      F 2224   5.006   1.714   3.341 -0.4717 -0.1594 -0.0138
    4MOL      F 2225   4.967   1.697   3.121  0.2429  0.7180 -0.0271
    4MOL      C 2226   5.037   1.907   3.193 -0.2659 -0.5540 -0.3856
    4MOL      H 2227   0.417   1.958   3.395  0.0223  0.2928  0.7628
    4MOL      H 2228   0.349   2.128   3.378  1.5212 -0.3777  0.2572
    4MOL      N 2229   0.531   2.204   3.082 -0.2335 -0.7156  0.2389
    4MOL      O 2230   0.684   2.019   3.024  0.2053  0.6060 -0.2956
    4MOL      O 2231   0.588   2.150   2.845  0.3445 -0.8407  1.0733
    4MOL      F 2232   5.099   1.971   3.294 -0.6275 -0.3037  0.5610
    4MOL      F 2233   5.113   1.932   3.079  0.2946 -0.2404 -0.1121
    4MOL      S 2234   4.877   1.976   3.164  0.2321 -0.1854 -0.2062
    4MOL      S 2235   0.491   2.349   3.046  0.4961 -0.0501 -0.0334
    4MOL      N 2236   4.891   2.130   3.177 -0.2159  0.0037  0.6567
    4MOL      O 2237   4.786   1.921   3.257 -0.0943  0.5699 -0.0378
    4MOL      O 2238   4.857   1.945   3.021 -0.6138  0.9879 -0.2506
    4MOL      O 2239   0.593   2.433   3.111 -0.2415 -0.4918 -0.4723
    4MOL      O 2240   0.466   2.389   2.908  0.9117 -0.5228 -0.0911
    4MOL      C 2241   0.340   2.385   3.147 -1.1740  0.1811  0.1633
    4MOL      S 2242   4.845   2.221   3.295 -0.1607  0.4898  0.3406
    4MOL      F 2243   0.348   2.347   3.276 -0.2945 -0.3888  0.1753
    4MOL      F 2244   0.234   2.320   3.100 -0.5058 -0.5974  0.2929
    4MOL      F 2245   0.307   2.507   3.150 -0.7898  0.6528  0.0072
    4MOL      O 2246   4.738   2.303   3.239  0.3806  0.0196  0.8072
    4MOL      O 2247   4.949   2.308   3.340  0.4528  0.2782  0.0382
    4MOL      C 2248   4.799   2.123   3.456 -0.0221 -0.6449  0.2885
    4MOL      F 2249   4.682   2.059   3.443 -0.0995 -0.0018  0.4227
    4MOL      F 2250   4.897   2.039   3.497 -0.1179 -0.1650  0.1384
    4MOL      F 2251   4.777   2.207   3.558 -0.4127  0.3188 -0.0307
    4MOL      O 2252   4.879   2.832   2.503  0.1893  0.4589 -0.1616
    4MOL      C 2253   4.971   2.823   2.398 -0.1263 -0.4379 -0.0421
    4MOL      C 2254   5.051   2.697   2.408 -0.4889 -0.4286 -0.7867
    4MOL      O 2255   4.991   2.904   2.309  0.3555  0.1956  0.6271
    4MOL      C 2256   5.045   2.587   2.321 -0.6862  0.6501  0.3585
    4MOL      C 2257   5.140   2.696   2.522  0.4736 -0.5535  0.2470
    4MOL      C 2258   5.132   2.481   2.347 -0.2091 -0.3544 -0.9028
    4MOL      C 2259   4.963   2.569   2.196 -0.1112  0.4021 -0.8871
    4MOL      C 2260   5.228   2.589   2.540  0.0892  0.1550 -0.7642
    4MOL      H 2261   5.141   2.784   2.585 -1.1268  1.0687 -1.8585
    4MOL      C 2262   5.224   2.476   2.452 -0.5873  0.1861  0.9200
    4MOL      H 2263   5.131   2.392   2.285  0.2098 -0.8866 -0.1645
    4MOL      F 2264   5.029   2.511   2.093 -0.5885 -0.2765  0.0727
    4MOL      F 2265   4.909   2.678   2.157  0.7508 -0.1129 -0.3766
    4MOL      C 2266   4.847   2.475   2.236  0.6223  0.0864 -0.2971
    4MOL      C 2267   5.330   2.597   2.661  0.0579 -0.2149  0.3659
    4MOL      C 2268   5.314   2.355   2.456  0.3634  0.0723  0.1174
    4MOL      O 2269   4.895   2.337   2.243 -0.3608 -0.5107  0.0505
    4MOL      F 2270   4.796   2.524   2.355 -0.6063  0.7680  0.5584
    4MOL      F 2271   4.746   2.485   2.144  0.8535 -0.5825 -0.3718
    4MOL      F 2272   5.379   2.721   2.673 -0.1294  0.0944 -0.3268
    4MOL      F 2273   0.004   2.524   2.643  0.0927 -0.1253  0.0658
    4MOL      C 2274   5.264   2.550   2.791 -0.3259 -1.4893 -0.1432
    4MOL      O 2275   5.251   2.239   2.484 -0.1932 -0.8597  0.7725
    4MOL      O 2276   5.435   2.358   2.436 -0.0801  0.2074  0.1446
    4MOL      C 2277   4.809   2.218   2.227 -0.2183  0.3253 -0.3436
    4MOL      F 2278   5.360   2.545   2.888  0.1357  0.8589  0.0973
    4MOL      F 2279   5.177   2.651   2.836  0.9472  0.5578  0.5461
    4MOL      O 2280   5.208   2.421   2.762  0.4075  0.0651  0.4411
    4MOL      C 2281   5.316   2.115   2.469  0.4485  1.3869 -0.1660
    4MOL      C 2282   4.878   2.077   2.261 -0.4785 -0.4375 -0.2794
    4MOL      F 2283   4.746   2.213   2.108 -0.0559 -0.0716  0.3858
    4MOL      F 2284   4.709   2.229   2.318 -0.2486 -0.1574  0.2459
    4MOL      C 2285   5.098   2.374   2.829 -0.4923  0.0525  0.2830
    4MOL      H 2286   5.347   2.102   2.364 -1.0439  0.7126 -0.5453
    4MOL      H 2287   5.412   2.111   2.522  0.4812  1.6124 -0.2061
    4MOL      C 2288   5.214   2.008   2.521 -0.5346 -1.1076  0.1282
    4MOL      F 2289   4.791   1.979   2.224  0.5424  0.3981 -0.4457
    4MOL      F 2290   4.884   2.063   2.398 -0.8049 -0.0613  0.3343
    4MOL      S 2291   5.039   2.049   2.180 -0.1925  0.3393  0.5442
    4MOL      F 2292   5.112   2.397   2.959 -0.5884 -0.0835  0.0603
    4MOL      F 2293   5.116   2.244   2.808  0.2379  0.0855  0.1026
    4MOL      C 2294   4.967   2.419   2.760  0.2151 -0.5242  0.1353
    4MOL      H 2295   5.115   2.054   2.515  0.5536  1.4308  0.0861
    4MOL      H 2296   5.230   1.914   2.468  0.4587 -1.4196  0.9383
    4MOL      N 2297   5.010   2.052   2.025  0.2358  0.0736  0.5049
    4MOL      O 2298   5.120   2.160   2.221 -0.4306 -0.1505 -0.7612
    4MOL      O 2299   5.081   1.919   2.218 -0.0097 -0.2128 -0.0194
    4MOL      F 2300   4.946   2.552   2.769  0.2507 -0.1048  0.5423
    4MOL      F 2301   4.966   2.391   2.625  0.3469 -0.3685  0.1307
    4MOL      S 2302   4.821   2.336   2.836 -0.0338  0.2246  0.0384
    4MOL      S 2303   4.955   1.927   1.948 -0.2166 -0.5202  0.4905
    4MOL      N 2304   4.705   2.346   2.738  0.0517 -0.1249  0.0740
    4MOL      O 2305   4.795   2.416   2.954  0.0423 -0.4995 -0.3145
    4MOL      O 2306   4.856   2.200   2.864  0.6576 -0.0554 -0.0510
    4MOL      O 2307   5.063   1.896   1.855 -0.5080 -0.4448  0.5227
    4MOL      O 2308   4.918   1.813   2.029  0.2180  0.0556  0.1267
    4MOL      C 2309   4.817   1.980   1.841 -0.1089 -0.0961 -0.1539
    4MOL      S 2310   4.631   2.222   2.683 -0.0891  0.2162 -0.2636
    4MOL      F 2311   4.712   2.006   1.925  0.5711  0.1230 -0.2156
    4MOL      F 2312   4.784   1.876   1.767  0.5607 -0.2154 -0.1044
    4MOL      F 2313   4.849   2.089   1.764  0.0090 -0.1079  0.9125
    4MOL      O 2314   4.585   2.146   2.795 -0.1990  0.4236  0.1516
    4MOL      O 2315   4.726   2.133   2.616  0.3863 -0.0314 -1.0393
    4MOL      C 2316   4.498   2.262   2.560  0.2384 -0.6676  0.1215
    4MOL      F 2317   4.379   2.304   2.621 -0.1320 -0.0619 -0.2388
    4MOL      F 2318   4.537   2.363   2.486  0.5333 -0.3031 -0.0903
    4MOL      F 2319   4.466   2.152   2.494  0.3394  0.6427  0.2853
    4MOL      O 2320   4.428   3.291   3.253 -0.4018 -0.4280 -0.1685
    4MOL      C 2321   4.520   3.203   3.207  0.1157 -0.0707 -0.3123
    4MOL      C 2322   4.594   3.250   3.082  0.2298  0.3629 -0.1699
    4MOL      O 2323   4.533   3.085   3.250 -0.3831 -0.2142  0.5052
    4MOL      C 2324   4.725   3.279   3.082 -0.6708  0.3279  0.1992
    4MOL      C 2325   4.523   3.246   2.961  0.5059 -0.2073 -0.6651
    4MOL      C 2326   4.791   3.297   2.959  0.1142 -0.1710 -0.0814
    4MOL      C 2327   4.807   3.296   3.213 -0.5064  0.0667  0.1766
    4MOL      C 2328   4.585   3.255   2.836 -0.0253 -0.0982  0.4583
    4MOL      H 2329   4.419   3.217   2.972  0.8044 -1.7357 -1.6582
    4MOL      C 2330   4.723   3.278   2.833 -0.6833 -0.4488 -0.1735
    4MOL      H 2331   4.899   3.312   2.953  0.0698 -0.2160 -1.6429
    4MOL      F 2332   4.935   3.272   3.184  0.1587  0.3158 -0.5658
    4MOL      F 2333   4.779   3.192   3.302 -0.2859  0.3716  0.0338
    4MOL      C 2334   4.808   3.434   3.281 -0.2235  0.4473  0.0479
    4MOL      C 2335   4.502   3.223   2.710 -0.4740  0.6840 -0.3535
    4MOL      C 2336   4.804   3.255   2.710 -0.0525 -0.7164  1.2285
    4MOL      O 2337   4.781   3.537   3.185  0.4037 -0.0793 -0.0346
    4MOL      F 2338   4.721   3.431   3.385 -0.9524 -0.1571  0.3948
    4MOL      F 2339   4.919   3.464   3.349 -0.5282 -0.1525  0.0478
    4MOL      F 2340   4.386   3.163   2.749 -0.2002 -0.2365  0.0210
    4MOL      F 2341   4.560   3.117   2.650  0.4084 -0.4499 -0.2558
    4MOL      C 2342   4.464   3.340   2.616 -0.9094  0.0580 -0.0665
    4MOL      O 2343   4.813   3.122   2.685  0.2299  0.2892  0.5521
    4MOL      O 2344   4.870   3.337   2.650 -0.3085  0.0516 -0.4494
    4MOL      C 2345   4.889   3.602   3.116  0.8449  0.0260  0.7827
    4MOL      F 2346   4.577   3.396   2.570 -0.3998 -0.0086  0.0703
    4MOL      F 2347   4.396   3.282   2.518 -0.6036  0.0012  0.0785
    4MOL      O 2348   4.384   3.429   2.692 -0.1464 -0.4788  0.0892
    4MOL      C 2349   4.878   3.064   2.571 -0.6128  0.2728 -0.2421
    4MOL      C 2350   4.827   3.672   2.993  0.9271 -0.3779  0.0757
    4MOL      F 2351   4.991   3.519   3.071 -0.2399 -0.0946 -0.1378
    4MOL      F 2352   4.941   3.696   3.205  0.5268 -1.2630  0.6313
    4MOL      C 2353   4.299   3.519   2.625  0.3585 -0.0897  0.1085
    4MOL      H 2354   4.894   3.134   2.488 -1.2985 -1.7621 -2.1959
    4MOL      H 2355   4.976   3.029   2.606 -1.0699 -0.3246  0.4863
    4MOL      C 2356   4.794   2.946   2.516  0.0585 -0.3562 -0.1343
    4MOL      F 2357   4.762   3.587   2.915  0.4367  0.0447  0.4649
    4MOL      F 2358   4.917   3.718   2.907 -0.1127 -0.1230  0.1720
    4MOL      S 2359   4.726   3.813   3.050  0.4440 -0.4219 -0.0609
    4MOL      F 2360   4.212   3.458   2.544  0.1355 -0.2263 -0.1373
    4MOL      F 2361   4.367   3.589   2.545  0.1579  0.3593 -0.1347
    4MOL      C 2362   4.232   3.606   2.732 -0.3974 -0.1186 -0.4617
    4MOL      H 2363   4.718   2.918   2.590 -0.8877 -2.4725 -1.7772
    4MOL      H 2364   4.738   2.972   2.425  1.8482 -0.9209 -1.4674
    4MOL      N 2365   4.806   3.943   3.047  0.2629 -0.1698 -0.3404
    4MOL      O 2366   4.614   3.829   2.964  0.2017 -0.6464  0.2368
    4MOL      O 2367   4.677   3.791   3.185  0.0615  0.2790 -0.6831
    4MOL      F 2368   4.160   3.711   2.682 -0.0947  0.0370 -0.2474
    4MOL      F 2369   4.143   3.525   2.806  0.3668  0.3297  0.5186
    4MOL      S 2370   4.350   3.688   2.843 -0.0042 -0.1134  0.1417
    4MOL      S 2371   4.721   4.072   3.061  0.0647 -0.2008  0.3153
    4MOL      N 2372   4.261   3.751   2.948 -1.1204 -0.2039 -0.8610
    4MOL      O 2373   4.409   3.799   2.760  0.4949 -0.3946  0.0486
    4MOL      O 2374   4.450   3.595   2.884  0.0872  0.2685  0.1205
    4MOL      O 2375   4.642   4.095   2.938 -0.5875  0.1416  0.9547
    4MOL      O 2376   4.641   4.057   3.179  0.0197  0.1514 -0.3018
    4MOL      C 2377   4.819   4.228   3.075 -0.1333 -0.4246  0.7579
    4MOL      S 2378   4.289   3.744   3.097 -0.1046  0.1530  0.0002
    4MOL      F 2379   4.906   4.228   3.175  0.1116 -0.3589  0.6472
    4MOL      F 2380   4.741   4.335   3.092  0.1456  0.0478  0.3391
    4MOL      F 2381   4.883   4.236   2.958 -0.1414  0.1715  0.1587
    4MOL      O 2382   4.167   3.775   3.171  0.0842 -0.4177  0.1094
    4MOL      O 2383   4.394   3.835   3.124  0.0840 -0.2294 -0.1559
    4MOL      C 2384   4.348   3.581   3.158 -0.0926 -0.7844 -0.0058
    4MOL      F 2385   4.487   3.578   3.154 -0.1263 -0.3432  0.5205
    4MOL      F 2386   4.311   3.567   3.285  0.4720  0.3850  0.4183
    4MOL      F 2387   4.303   3.475   3.097  0.5733  0.0712  0.9206
    4MOL      O 2388   3.650   3.030   3.866  0.1400 -0.2514  0.0553
    4MOL      C 2389   3.667   3.166   3.855 -0.6379 -0.2441 -0.3086
    4MOL      C 2390   3.814   3.198   3.816  0.5770 -0.0747 -0.8945
    4MOL      O 2391   3.575   3.250   3.860  0.0154 -0.0707  0.0113
    4MOL      C 2392   3.849   3.271   3.701 -0.5122  0.0035 -0.4708
    4MOL      C 2393   3.916   3.152   3.904 -0.2633 -0.0726  0.7007
    4MOL      C 2394   3.985   3.286   3.666 -0.3187  0.5052  0.4373
    4MOL      C 2395   3.743   3.325   3.602  0.2170 -0.4345 -0.1265
    4MOL      C 2396   4.053   3.189   3.879  0.2439 -0.3162 -0.0615
    4MOL      H 2397   3.902   3.086   3.988  0.7775 -3.4190 -1.5581
    4MOL      C 2398   4.086   3.247   3.753 -0.2045 -0.4056  0.1728
    4MOL      H 2399   4.005   3.324   3.566  2.3865 -2.5035 -0.3162
    4MOL      F 2400   3.625   3.258   3.599 -0.4004  0.0486  0.0965
    4MOL      F 2401   3.788   3.297   3.474  0.5251  0.2891  0.2680
    4MOL      C 2402   3.719   3.486   3.609 -0.3614 -0.2803 -0.5831
    4MOL      C 2403   4.161   3.140   3.978 -0.1035  0.6152  0.5196
    4MOL      C 2404   4.223   3.282   3.705 -0.5122  0.0669 -1.3622
    4MOL      O 2405   3.849   3.539   3.585 -0.3062 -0.2598  0.0406
    4MOL      F 2406   3.630   3.522   3.514  0.3715 -0.0917  0.3353
    4MOL      F 2407   3.677   3.513   3.734 -0.0402  0.2568 -0.6305
    4MOL      F 2408   4.287   3.150   3.925 -0.1341 -0.4263 -0.3227
    4MOL      F 2409   4.130   3.014   4.017 -0.0205  0.1875  0.1323
    4MOL      C 2410   4.159   3.225   4.113  0.5715  0.0568  0.1190
    4MOL      O 2411   4.260   3.214   3.588  0.0649 -0.2132  0.1549
    4MOL      O 2412   4.290   3.360   3.774  0.4867 -0.2801  0.3811
    4MOL      C 2413   3.873   3.679   3.563  0.0490  0.3510  0.5939
    4MOL      F 2414   4.039   3.208   4.181 -0.5328 -0.0864 -0.0934
    4MOL      F 2415   4.269   3.175   4.182  0.3883 -0.0874  0.0295
    4MOL      O 2416   4.189   3.362   4.070  0.3375 -0.2335 -0.0774
    4MOL      C 2417   4.371   3.271   3.506 -0.2565 -0.3577  0.7320
    4MOL      C 2418   4.027   3.688   3.539  0.2341  0.3689  0.5123
    4MOL      F 2419   3.828   3.759   3.671 -0.4402  0.3900  0.1015
    4MOL      F 2420   3.803   3.716   3.453 -0.0034 -0.0027  0.1148
    4MOL      C 2421   4.153   3.461   4.166 -0.1486 -0.3143 -0.0143
    4MOL      H 2422   4.381   3.379   3.519 -0.0313 -0.6529  3.6917
    4MOL      H 2423   4.468   3.228   3.535  0.4135  0.1572 -0.6643
    4MOL      C 2424   4.324   3.249   3.353  0.9105 -0.2183 -0.2147
    4MOL      F 2425   4.046   3.616   3.425 -0.0264  0.4464 -0.3576
    4MOL      F 2426   4.090   3.615   3.634 -0.3610  0.4843  0.0867
    4MOL      S 2427   4.086   3.861   3.513  0.2744 -0.4478  0.1531
    4MOL      F 2428   4.198   3.437   4.292 -0.5024  0.3747 -0.1542
    4MOL      F 2429   4.016   3.470   4.174 -0.2284  0.1969  0.2363
    4MOL      C 2430   4.220   3.595   4.119 -0.1308  0.1929  0.0095
    4MOL      H 2431   4.296   3.143   3.354  1.1492 -0.3192  2.4080
    4MOL      H 2432   4.236   3.308   3.324  2.6711  2.6048 -0.1191
    4MOL      N 2433   4.229   3.865   3.447  0.6249 -0.5649  0.8192
    4MOL      O 2434   4.004   3.912   3.402  0.4145 -0.2355 -0.0098
    4MOL      O 2435   4.076   3.928   3.641 -0.1452  0.1423 -0.1172
    4MOL      F 2436   4.151   3.635   4.009  0.2478  0.1914 -0.2087
    4MOL      F 2437   4.195   3.681   4.223  0.0610  0.1629  0.0950
    4MOL      S 2438   4.396   3.578   4.090 -0.0034 -0.0068  0.0205
    4MOL      S 2439   4.366   3.888   3.518  0.3930  0.3367  0.2849
    4MOL      N 2440   4.433   3.472   3.983  0.3032 -0.1980 -0.5410
    4MOL      O 2441   4.461   3.545   4.219  0.8144 -0.1389 -0.2675
    4MOL      O 2442   4.427   3.713   4.053  0.1580 -0.3892  0.3076
    4MOL      O 2443   4.468   3.887   3.415 -1.1049  0.5098 -0.6528
    4MOL      O 2444   4.364   4.007   3.595 -0.5645  0.1580  0.0278
    4MOL      C 2445   4.402   3.751   3.628  0.0364  0.2612 -0.1768
    4MOL      S 2446   4.586   3.448   3.973  0.0307  0.2798 -0.2002
    4MOL      F 2447   4.388   3.636   3.564 -0.3667  0.4096 -0.4316
    4MOL      F 2448   4.320   3.763   3.739 -0.1496  0.3167  0.3694
    4MOL      F 2449   4.531   3.756   3.670 -0.3960  0.4912  0.2179
    4MOL      O 2450   4.610   3.332   4.061  0.4931  0.5319  0.1616
    4MOL      O 2451   4.666   3.566   4.004 -0.1192 -0.4090 -0.2290
    4MOL      C 2452   4.634   3.380   3.808 -0.2622  0.1751  0.0398
    4MOL      F 2453   4.560   3.270   3.767 -0.4409 -0.9306 -0.2416
    4MOL      F 2454   4.633   3.477   3.719  0.0906  0.0651 -0.6172
    4MOL      F 2455   4.755   3.330   3.821 -0.8148  0.3150  0.2530
    4MOL      O 2456   3.808   2.660   2.982 -0.0056 -0.0632 -0.3022
    4MOL      C 2457   3.852   2.634   3.113  0.0038 -0.2053 -0.0586
    4MOL      C 2458   3.761   2.689   3.223 -0.3872 -0.3005  0.4090
    4MOL      O 2459   3.963   2.593   3.135 -0.1255 -0.1651 -0.0911
    4MOL      C 2460   3.621   2.674   3.227 -0.2819  1.0097 -0.7045
    4MOL      C 2461   3.823   2.769   3.325 -0.3649  0.2488 -0.1660
    4MOL      C 2462   3.550   2.755   3.320 -0.5534 -0.8803 -0.1585
    4MOL      C 2463   3.536   2.580   3.134  0.7061 -0.1586  0.3343
    4MOL      C 2464   3.757   2.839   3.427 -0.1738  0.3571 -0.0792
    4MOL      H 2465   3.931   2.772   3.327 -0.4028  2.3184  0.3937
    4MOL      C 2466   3.614   2.836   3.415  0.0206 -0.6715  0.1408
    4MOL      H 2467   3.441   2.755   3.318 -0.6022 -1.2549  1.1713
    4MOL      F 2468   3.607   2.511   3.048  0.3029 -0.1347 -0.0583
    4MOL      F 2469   3.446   2.659   3.058 -0.2870  0.2396 -0.3325
    4MOL      C 2470   3.459   2.472   3.228 -0.0465 -0.0861  0.3525
    4MOL      C 2471   3.844   2.927   3.527 -0.5263 -0.3070 -0.0222
    4MOL      C 2472   3.527   2.929   3.496  1.0934 -0.0641  0.0044
    4MOL      O 2473   3.422   2.359   3.139  0.1953  0.4648 -0.1120
    4MOL      F 2474   3.538   2.427   3.325  0.0975  0.0601 -0.1904
    4MOL      F 2475   3.346   2.529   3.278  0.1775  0.1339  0.3377
    4MOL      F 2476   3.780   3.019   3.595 -0.5724  0.4459 -0.2483
    4MOL      F 2477   3.940   2.997   3.463 -0.0968  0.0833 -0.0798
    4MOL      C 2478   3.908   2.827   3.634  0.0048  0.1949 -0.9599
    4MOL      O 2479   3.543   2.906   3.631  0.6310  0.8452 -1.0131
    4MOL      O 2480   3.451   3.010   3.443 -0.8615 -0.0758  0.2608
    4MOL      C 2481   3.335   2.251   3.187  0.8167 -0.2526 -0.3570
    4MOL      F 2482   4.009   2.750   3.584 -0.3058  0.2733  0.1211
    4MOL      F 2483   3.960   2.899   3.742  0.6787  0.5353  0.1818
    4MOL      O 2484   3.802   2.742   3.677 -0.6872 -0.0018  0.0842
    4MOL      C 2485   3.453   2.981   3.720 -0.2231  0.3427  0.5161
    4MOL      C 2486   3.296   2.176   3.056  0.3354  0.4093  0.3610
    4MOL      F 2487   3.226   2.301   3.245  0.5294 -0.3535  0.0464
    4MOL      F 2488   3.396   2.162   3.276 -0.1495  0.1984 -0.1246
    4MOL      C 2489   3.825   2.655   3.790 -0.0345 -0.1299  0.1408
    4MOL      H 2490   3.436   3.086   3.692 -0.8334  0.3813  1.0046
    4MOL      H 2491   3.357   2.928   3.727 -1.0711  1.2179 -2.7672
    4MOL      C 2492   3.520   2.967   3.865 -0.2254 -0.0495 -0.0027
    4MOL      F 2493   3.398   2.112   2.998 -0.3045  0.7574 -0.0726
    4MOL      F 2494   3.246   2.266   2.968 -0.6175 -0.3072 -0.2005
    4MOL      S 2495   3.162   2.053   3.094 -0.0186 -0.1005  0.1061
    4MOL      F 2496   3.823   2.734   3.898  0.1645 -0.1220  0.2053
    4MOL      F 2497   3.947   2.587   3.792 -0.1136  0.1541  0.4940
    4MOL      C 2498   3.713   2.548   3.779  0.2660 -0.1111  0.4016
    4MOL      H 2499   3.460   3.022   3.939 -0.2974  0.3703 -0.3669
    4MOL      H 2500   3.526   2.866   3.906 -1.4019  0.5559  1.7886
    4MOL      N 2501   3.203   1.948   3.192 -0.0097  0.0347  0.3464
    4MOL      O 2502   3.036   2.119   3.124 -0.1946  0.1912  0.2663
    4MOL      O 2503   3.135   1.995   2.957 -0.6596  0.2152 -0.7772
    4MOL      F 2504   3.591   2.605   3.804 -0.0472 -0.1144 -0.4011
    4MOL      F 2505   3.706   2.497   3.651 -0.1859  0.1159 -0.3905
    4MOL      S 2506   3.743   2.414   3.896  0.1311  0.4386 -0.0070
    4MOL      S 2507   3.094   1.840   3.219 -0.3223 -0.0245  0.0008
    4MOL      N 2508   3.856   2.321   3.855 -0.8736 -1.1753  0.3454
    4MOL      O 2509   3.622   2.333   3.882  0.2998  0.4142  0.0805
    4MOL      O 2510   3.761   2.469   4.034 -0.1467  0.3258 -0.0615
    4MOL      O 2511   3.076   1.835   3.365 -0.1902  0.9581  0.3388
    4MOL      O 2512   2.976   1.856   3.132 -0.6119  0.3782  0.1135
    4MOL      C 2513   3.178   1.691   3.174  0.1423  0.0385  0.1251
    4MOL      S 2514   3.955   2.258   3.953 -0.1160 -0.6745  0.2360
    4MOL      F 2515   3.224   1.684   3.046  0.1393 -0.4755  0.0358
    4MOL      F 2516   3.091   1.588   3.196  0.1693 -0.4645  0.5602
    4MOL      F 2517   3.284   1.678   3.260 -0.3392 -0.3460 -0.5973
    4MOL      O 2518   3.988   2.127   3.896 -0.0974 -0.6978 -0.4854
    4MOL      O 2519   3.907   2.245   4.091 -0.0299 -0.5861  0.1131
    4MOL      C 2520   4.110   2.351   3.964 -0.2087  0.6610 -0.3028
    4MOL      F 2521   4.090   2.476   4.015 -0.1298 -0.1022 -0.2546
    4MOL      F 2522   4.207   2.292   4.036 -0.2453  0.4613 -0.3690
    4MOL      F 2523   4.160   2.375   3.837 -0.4947 -0.3773 -0.3155
    4MOL      O 2524   4.038   2.220   2.190  0.2353  0.3809 -0.1987
    4MOL      C 2525   4.072   2.333   2.130 -0.0975 -0.2985  0.2172
    4MOL      C 2526   4.019   2.444   2.208  0.2788 -0.1994 -0.6852
    4MOL      O 2527   4.123   2.359   2.020  0.0812  0.7075  0.2717
    4MOL      C 2528   4.092   2.530   2.291 -0.7856 -0.0589 -0.6406
    4MOL      C 2529   3.883   2.449   2.210  0.3484 -0.6391  0.1686
    4MOL      C 2530   4.019   2.606   2.386 -0.2021 -0.1673  0.1510
    4MOL      C 2531   4.247   2.527   2.309 -0.0671 -0.4259 -0.5504
    4MOL      C 2532   3.808   2.534   2.298 -0.2913 -0.0724 -0.4986
    4MOL      H 2533   3.833   2.383   2.140  0.6451  1.3445 -2.0267
    4MOL      C 2534   3.876   2.605   2.398  0.4506  0.0111 -0.3606
    4MOL      H 2535   4.072   2.657   2.466 -3.1015  0.7954  1.6064
    4MOL      F 2536   4.299   2.409   2.268  0.4895  0.4045 -0.3893
    4MOL      F 2537   4.282   2.530   2.444  0.0710  0.3831 -0.0453
    4MOL      C 2538   4.319   2.649   2.237  0.4156  0.5352 -0.0575
    4MOL      C 2539   3.656   2.520   2.297 -0.1255  0.1272  0.2290
    4MOL      C 2540   3.817   2.681   2.515 -0.0863  0.3843  0.2915
    4MOL      O 2541   4.249   2.767   2.294  0.1892  0.1884 -0.1456
    4MOL      F 2542   4.448   2.640   2.269  0.1143 -0.5059 -0.2146
    4MOL      F 2543   4.305   2.641   2.098  0.3744  0.0470  0.2935
    4MOL      F 2544   3.604   2.546   2.416 -0.1598 -0.9861  0.3328
    4MOL      F 2545   3.631   2.391   2.285  0.1845  0.6292 -0.8279
    4MOL      C 2546   3.570   2.587   2.186 -0.1445 -0.3735  0.4111
    4MOL      O 2547   3.867   2.625   2.629 -0.4392  0.2003 -0.1268
    4MOL      O 2548   3.732   2.766   2.511  0.3527 -0.0135 -0.2184
    4MOL      C 2549   4.291   2.897   2.241  0.0937  0.5173  0.1624
    4MOL      F 2550   3.622   2.538   2.068  0.2364  0.4528  0.4498
    4MOL      F 2551   3.445   2.541   2.197 -0.3929 -0.5238  0.4188
    4MOL      O 2552   3.581   2.735   2.192  0.1472 -0.0656  0.5533
    4MOL      C 2553   3.841   2.693   2.756 -0.5636  0.3448  0.2481
    4MOL      C 2554   4.268   3.003   2.348 -0.6909  0.7687 -0.2912
    4MOL      F 2555   4.227   2.918   2.126  0.0242  0.0019  0.1260
    4MOL      F 2556   4.423   2.896   2.201  0.1207 -0.3333 -0.3096
    4MOL      C 2557   3.520   2.812   2.089  0.2588 -0.0490 -0.0388
    4MOL      H 2558   3.883   2.794   2.750  1.2540 -0.4213 -0.6521
    4MOL      H 2559   3.732   2.700   2.761 -0.6425  0.1840 -0.9218
    4MOL      C 2560   3.899   2.619   2.877  0.1506  0.3499  0.4331
    4MOL      F 2561   4.305   3.123   2.294 -0.4262 -0.3062  0.3454
    4MOL      F 2562   4.345   2.981   2.457  0.1488  0.3754 -0.4785
    4MOL      S 2563   4.096   3.030   2.388 -0.3814  0.0491 -0.0862
    4MOL      F 2564   3.405   2.765   2.040  0.2040  1.1214 -0.4524
    4MOL      F 2565   3.598   2.825   1.981  0.0331  1.2972 -0.4890
    4MOL      C 2566   3.498   2.955   2.146 -0.1092 -0.9537 -0.7636
    4MOL      H 2567   3.893   2.510   2.862  0.3277  0.1251  1.8597
    4MOL      H 2568   4.003   2.647   2.895 -0.2586  1.9726  0.3748
    4MOL      N 2569   4.085   3.165   2.455  0.0481 -0.9601  0.5191
    4MOL      O 2570   4.021   3.039   2.264 -1.0669  0.3655 -0.3669
    4MOL      O 2571   4.046   2.920   2.470 -0.2818 -0.1063 -0.4309
    4MOL      F 2572   3.432   3.034   2.062  0.2182  0.1171 -0.0506
    4MOL      F 2573   3.408   2.948   2.253 -0.0301 -0.3210  0.2390
    4MOL      S 2574   3.659   3.043   2.207  0.1290 -0.1507 -0.3059
    4MOL      S 2575   3.967   3.195   2.549 -0.2533 -0.1508 -0.3832
    4MOL      N 2576   3.639   3.184   2.270  0.0631  0.2725 -0.6762
    4MOL      O 2577   3.750   3.049   2.096  0.1813  0.5050  0.1513
    4MOL      O 2578   3.684   2.953   2.314 -0.4532  0.1624 -0.2497
    4MOL      O 2579   3.943   3.337   2.542 -0.4337  0.0738 -0.1637
    4MOL      O 2580   3.841   3.121   2.527 -0.0026 -0.2939  0.0541
    4MOL      C 2581   4.016   3.166   2.722  0.1074  0.3782  0.0103
    4MOL      S 2582   3.720   3.307   2.223  0.3911  0.0978  0.2013
    4MOL      F 2583   3.916   3.204   2.801 -0.2087  0.1774  0.7034
    4MOL      F 2584   4.123   3.238   2.752 -0.0095 -0.1884 -0.4158
    4MOL      F 2585   4.037   3.031   2.752  0.3632 -0.7564  0.1420
    4MOL      O 2586   3.846   3.276   2.165 -0.0877  0.0465  0.1932
    4MOL      O 2587   3.726   3.400   2.337  0.2349  0.4516 -0.1644
    4MOL      C 2588   3.618   3.396   2.100  0.7674  0.3250  0.4280
    4MOL      F 2589   3.671   3.519   2.072  0.4229 -0.0905 -0.3939
    4MOL      F 2590   3.626   3.333   1.976  0.1112  0.3530  0.5400
    4MOL      F 2591   3.484   3.397   2.127 -0.2813  0.0483 -0.0444
    4MOL      O 2592   3.169   2.346   1.827  0.6606  0.1689 -0.4860
    4MOL      C 2593   3.244   2.392   1.929 -0.9135 -0.3725  0.3191
    4MOL      C 2594   3.378   2.318   1.952 -0.3674  0.2352 -0.3878
    4MOL      O 2595   3.224   2.499   1.982  0.0071 -0.4201  0.1916
    4MOL      C 2596   3.404   2.239   2.077  0.3275  0.2744 -0.6287
    4MOL      C 2597   3.485   2.329   1.865 -0.4441 -0.4903 -0.0866
    4MOL      C 2598   3.522   2.159   2.077  0.7073  0.0726 -0.4539
    4MOL      C 2599   3.306   2.229   2.194  0.1477 -0.5426 -0.1551
    4MOL      C 2600   3.605   2.258   1.875  0.8110 -0.6751 -0.1851
    4MOL      H 2601   3.468   2.397   1.782 -0.5855 -1.4585 -0.8663
    4MOL      C 2602   3.617   2.167   1.978  0.3203  0.1002 -0.0903
    4MOL      H 2603   3.545   2.102   2.166 -0.0772 -2.1562 -1.6132
    4MOL      F 2604   3.244   2.346   2.219 -0.1019 -0.2351  0.3625
    4MOL      F 2605   3.370   2.201   2.310 -0.2007  0.3305 -0.3382
    4MOL      C 2606   3.201   2.120   2.165  0.3551 -0.1247 -0.5757
    4MOL      C 2607   3.733   2.313   1.806 -0.0043  0.5157 -0.4659
    4MOL      C 2608   3.733   2.070   1.999 -0.3228 -0.5817 -0.2908
    4MOL      O 2609   3.105   2.120   2.276  0.4012  0.3682  0.4796
    4MOL      F 2610   3.136   2.125   2.046 -0.2880 -0.0416  0.6923
    4MOL      F 2611   3.268   2.004   2.165  0.0165 -0.0793 -0.3070
    4MOL      F 2612   3.843   2.299   1.885 -0.2144  0.1647 -0.2843
    4MOL      F 2613   3.719   2.448   1.784  0.1707 -0.2456  0.5323
    4MOL      C 2614   3.762   2.255   1.664 -0.2601 -0.5287 -0.2567
    4MOL      O 2615   3.787   2.082   2.126  0.5386 -0.2043  0.4992
    4MOL      O 2616   3.778   2.001   1.910  0.1938 -0.0535  0.2465
    4MOL      C 2617   2.982   2.202   2.280  0.1879  0.0926 -0.5096
    4MOL      F 2618   3.877   2.313   1.614 -0.2632 -0.2874 -0.1926
    4MOL      F 2619   3.783   2.123   1.674  0.0381  0.0243 -0.4118
    4MOL      O 2620   3.641   2.282   1.589 -0.5556 -0.1784  0.4795
    4MOL      C 2621   3.910   2.015   2.160 -0.1939  1.2783  0.6465
    4MOL      C 2622   2.947   2.239   2.427 -0.4513 -0.1788 -0.1763
    4MOL      F 2623   2.879   2.131   2.228  0.2323  0.0463  0.1034
    4MOL      F 2624   2.996   2.312   2.206  0.2334  0.2127 -0.3876
    4MOL      C 2625   3.635   2.255   1.447  0.6171  0.5503  0.3635
    4MOL      H 2626   3.918   2.001   2.268 -0.9494 -0.0086  0.5582
    4MOL      H 2627   3.910   1.913   2.122 -1.1470  0.8702  1.6809
    4MOL      C 2628   4.034   2.094   2.113  0.3856 -0.3492 -0.4734
    4MOL      F 2629   2.824   2.305   2.432 -0.4027  0.1371  0.4857
    4MOL      F 2630   3.036   2.328   2.481 -0.1623  0.2659 -0.2375
    4MOL      S 2631   2.941   2.097   2.547 -0.1590  0.2067  0.0069
    4MOL      F 2632   3.653   2.120   1.425 -0.0663 -0.4011 -0.7112
    4MOL      F 2633   3.743   2.307   1.378  0.6969 -0.0266 -0.2163
    4MOL      C 2634   3.504   2.307   1.384  0.2387 -0.2765 -0.6639
    4MOL      H 2635   4.125   2.034   2.125  1.2280  1.1566  1.1115
    4MOL      H 2636   4.023   2.114   2.005  0.3750  0.3153 -0.3564
    4MOL      N 2637   2.843   2.148   2.655  0.3361  0.5006 -0.1459
    4MOL      O 2638   2.886   1.985   2.473  0.1010 -0.4174 -0.0909
    4MOL      O 2639   3.081   2.087   2.587 -0.0599 -0.6374  0.2094
    4MOL      F 2640   3.487   2.444   1.401 -0.5552  0.8849 -0.4290
    4MOL      F 2641   3.509   2.279   1.252  0.3931 -0.6168  0.3457
    4MOL      S 2642   3.355   2.221   1.437  0.4756 -0.2943  0.1986
    4MOL      S 2643   2.901   2.228   2.774  0.1419 -0.0622 -0.0349
    4MOL      N 2644   3.220   2.279   1.381 -0.5098 -0.0092  0.1335
    4MOL      O 2645   3.351   2.242   1.579 -0.0396  0.2876 -0.8244
    4MOL      O 2646   3.362   2.081   1.419 -0.5259  0.2349  0.1828
    4MOL      O 2647   2.861   2.166   2.901 -0.3698  0.4350  0.5274
    4MOL      O 2648   3.048   2.240   2.779 -0.1495  0.1597  0.2430
    4MOL      C 2649   2.831   2.393   2.802  0.0853 -0.0103  0.0523
    4MOL      S 2650   3.092   2.201   1.416  0.1352  0.0812  0.3954
    4MOL      F 2651   2.902   2.483   2.723  0.0072  0.5259 -0.2203
    4MOL      F 2652   2.848   2.443   2.924 -0.9038 -0.1602  0.1794
    4MOL      F 2653   2.702   2.395   2.774  0.2713 -0.0076 -0.1300
    4MOL      O 2654   3.077   2.185   1.558 -0.1044  0.2170 -0.2061
    4MOL      O 2655   3.086   2.060   1.369  0.5347 -0.2534  0.5543
    4MOL      C 2656   2.944   2.283   1.341  0.0498  0.2570 -0.6637
    4MOL      F 2657   2.931   2.408   1.392 -0.4128 -0.5782 -0.2348
    4MOL      F 2658   2.962   2.291   1.207  0.3825 -0.4686  0.1607
    4MOL      F 2659   2.825   2.215   1.364 -0.4957 -0.7904 -0.0796
    4MOL      H 2660   2.421   1.917   2.031 -1.8307  0.7481  1.0592
    4MOL      O 2661   2.395   1.825   2.013 -0.4160  0.5069  0.0543
    4MOL      C 2662   2.499   1.755   1.955  0.0406 -0.2635  0.4941
    4MOL      C 2663   2.615   1.850   1.921 -0.6575  0.0620 -0.1032
    4MOL      O 2664   2.489   1.644   1.906 -0.4112  0.3248 -0.5430
    4MOL      C 2665   2.741   1.855   1.993 -0.0758 -0.2194  0.3765
    4MOL      C 2666   2.600   1.942   1.818  0.3318 -0.5749 -0.0071
    4MOL      C 2667   2.834   1.960   1.965 -0.2507  0.0416 -0.3344
    4MOL      C 2668   2.778   1.768   2.110  0.0602 -0.2143  0.0246
    4MOL      C 2669   2.689   2.049   1.786 -0.3602 -0.1106  0.6861
    4MOL      H 2670   2.506   1.938   1.763  0.5953 -0.0855 -0.5090
    4MOL      C 2671   2.802   2.062   1.875 -0.5858 -0.1040  0.2870
    4MOL      H 2672   2.930   1.959   2.017 -0.5695 -1.5488  0.2912
    4MOL      F 2673   2.669   1.712   2.159  0.5343 -0.0050 -0.0227
    4MOL      F 2674   2.831   1.840   2.209 -0.3331 -0.1872 -0.4677
    4MOL      C 2675   2.885   1.658   2.083  0.5500  0.1566  0.0935
    4MOL      C 2676   2.649   2.165   1.682  0.3770  0.2610 -0.0696
    4MOL      C 2677   2.907   2.165   1.847 -0.3986  0.2090  0.4016
    4MOL      O 2678   3.018   1.717   2.066  0.4090 -0.1085 -0.8176
    4MOL      F 2679   2.883   1.573   2.185 -0.3975 -0.2947 -0.1978
    4MOL      F 2680   2.835   1.587   1.974 -0.2710  0.0262  0.0746
    4MOL      F 2681   2.589   2.107   1.578 -0.3172  0.1624  0.0813
    4MOL      F 2682   2.756   2.221   1.614  0.1946 -0.0173  0.0947
    4MOL      C 2683   2.565   2.281   1.737  0.5695  0.8321 -0.4448
    4MOL      O 2684   2.867   2.289   1.868  0.1322 -0.0390 -0.5578
    4MOL      O 2685   3.017   2.129   1.814  0.2487  0.8589 -0.5054
    4MOL      C 2686   3.134   1.634   2.053 -0.2117 -0.4075 -0.0890
    4MOL      F 2687   2.615   2.404   1.720 -0.0141 -0.4717  0.1282
    4MOL      F 2688   2.440   2.282   1.683  0.3303 -0.2227  0.1518
    4MOL      O 2689   2.544   2.254   1.877 -0.1553 -0.4225  0.4338
    4MOL      C 2690   2.939   2.414   1.885 -0.2061 -0.0460  0.0718
    4MOL      C 2691   3.150   1.580   1.907  0.4493  0.1874 -0.0737
    4MOL      F 2692   3.134   1.533   2.138  0.1208 -0.1659 -0.1684
    4MOL      F 2693   3.247   1.700   2.095 -0.4593 -0.2195  0.0389
    4MOL      C 2694   2.488   2.349   1.965 -0.0636  0.6684  0.2549
    4MOL      H 2695   2.870   2.499   1.876 -0.4078 -0.3839 -2.2070
    4MOL      H 2696   2.984   2.418   1.985  3.2666 -0.0788 -1.3684
    4MOL      C 2697   3.054   2.423   1.779 -0.6455 -1.0258 -0.3018
    4MOL      F 2698   3.076   1.470   1.885  0.0480  0.3301  0.2687
    4MOL      F 2699   3.277   1.531   1.897  0.2380  0.1449  0.2016
    4MOL      S 2700   3.122   1.698   1.781  0.5436  0.0385 -0.1198
    4MOL      F 2701   2.410   2.438   1.895 -0.5564 -0.0307 -0.0899
    4MOL      F 2702   2.592   2.427   2.015 -0.1196 -0.3379  0.0838
    4MOL      C 2703   2.424   2.260   2.080 -0.1233 -0.8007  0.8959
    4MOL      H 2704   3.010   2.382   1.687 -1.5257 -0.8950  0.0497
    4MOL      H 2705   3.091   2.524   1.758 -3.1149  0.2120  0.8808
    4MOL      N 2706   3.175   1.834   1.822  0.0285 -0.6140  0.2766
    4MOL      O 2707   3.181   1.643   1.662 -0.1060 -0.0611 -0.5223
    4MOL      O 2708   2.975   1.692   1.781  0.3396 -0.5312  0.0751
    4MOL      F 2709   2.336   2.179   2.028 -0.2149 -0.2655 -0.3785
    4MOL      F 2710   2.523   2.186   2.138 -0.3211  0.4002 -0.4929
    4MOL      S 2711   2.350   2.373   2.202 -0.2030  0.2722  0.0405
    4MOL      S 2712   3.283   1.916   1.747  0.0291  0.0679 -0.4587
    4MOL      N 2713   2.460   2.455   2.272  0.2041  0.6124 -0.0913
    4MOL      O 2714   2.295   2.279   2.296 -0.4923  0.1074  0.1016
    4MOL      O 2715   2.244   2.451   2.139  0.2378 -0.4297 -0.3909
    4MOL      O 2716   3.264   1.904   1.596 -0.3151 -0.2146 -0.6117
    4MOL      O 2717   3.286   2.057   1.796 -0.1072  0.4813  0.3888
    4MOL      C 2718   3.455   1.850   1.782  0.7309 -0.6347  0.1521
    4MOL      S 2719   2.444   2.599   2.325 -0.0823  0.1648 -0.0370
    4MOL      F 2720   3.466   1.844   1.918  0.2457  0.5968 -0.4235
    4MOL      F 2721   3.544   1.926   1.726  0.1381 -0.4270 -0.3251
    4MOL      F 2722   3.470   1.718   1.736 -0.1759 -0.1844  0.1626
    4MOL      O 2723   2.524   2.623   2.444 -0.1711  0.0753  0.0482
    4MOL      O 2724   2.307   2.644   2.337  0.3291 -0.3041 -0.0784
    4MOL      C 2725   2.529   2.702   2.201 -0.1332 -0.8689 -0.0911
    4MOL      F 2726   2.520   2.833   2.247 -0.0948 -0.0403  0.4024
    4MOL      F 2727   2.651   2.659   2.177 -0.0121  0.2281 -0.3315
    4MOL      F 2728   2.463   2.696   2.086 -0.2258 -0.4936 -0.0650
    5MOL      O 2729   2.575   1.124   5.066 -0.0155 -0.2546  0.4332
    5MOL      C 2730   2.547   1.016   5.148 -0.8485 -0.3123  0.5567
    5MOL      C 2731   2.557   0.891   5.082 -0.2247 -0.3956  0.1412
    5MOL      O 2732   2.528   1.019   5.267  0.4111 -0.4882  0.0029
    5MOL      C 2733   2.444   0.816   5.038 -0.2947 -0.2611  0.1641
    5MOL      C 2734   2.685   0.836   5.076 -0.5175  1.0001  0.2063
    5MOL      C 2735   2.465   0.687   4.992 -0.1787  0.3166  0.4017
    5MOL      C 2736   2.298   0.870   5.043 -0.0076  0.4470 -1.2220
    5MOL      C 2737   2.706   0.702   5.031  0.8161  0.0494 -1.1110
    5MOL      H 2738   2.774   0.896   5.094 -0.8464  1.3636  0.6763
    5MOL      C 2739   2.589   0.626   4.995 -0.0340 -0.4110  0.1206
    5MOL      H 2740   2.378   0.632   4.958  0.7687 -1.9882  1.4648
    5MOL      F 2741   2.266   0.950   5.150  0.5665 -0.2376 -0.3479
    5MOL      F 2742   2.197   0.775   5.047  0.4302  0.2812 -0.1799
    5MOL      C 2743   2.267   0.952   4.907 -0.6905 -0.5475 -0.4827
    5MOL      C 2744   2.852   0.648   5.024  1.0078  0.0461  0.6125
    5MOL      C 2745   2.593   0.478   4.964  0.2550 -0.2329  0.0455
    5MOL      O 2746   2.344   0.879   4.802  0.4232  0.1852  0.2357
    5MOL      F 2747   2.138   0.958   4.900  0.5148  0.0731 -0.4350
    5MOL      F 2748   2.317   1.076   4.930  0.0111  0.2164 -0.0649
    5MOL      F 2749   2.925   0.738   4.960 -0.1653 -0.5130 -0.4283
    5MOL      F 2750   2.864   0.543   4.944  0.2055  0.1679 -0.5160
    5MOL      C 2751   2.911   0.611   5.164  0.7873 -0.2132  0.3761
    5MOL      O 2752   2.639   0.415   5.075 -0.1889 -0.2101  0.0211
    5MOL      O 2753   2.537   0.415   4.873  0.4490  0.9431 -0.0264
    5MOL      C 2754   2.362   0.949   4.681 -0.2673 -0.0736  0.5799
    5MOL      F 2755   2.828   0.541   5.245  0.1398  0.7645 -0.4810
    5MOL      F 2756   3.016   0.528   5.146  0.1616 -0.0561 -0.0554
    5MOL      O 2757   2.951   0.732   5.239  0.0089  0.3610 -0.0442
    5MOL      C 2758   2.635   0.269   5.090  0.0539  0.2907 -0.0061
    5MOL      C 2759   2.476   0.881   4.605  0.3960  0.3550 -0.0175
    5MOL      F 2760   2.392   1.080   4.689 -0.3615  0.0813 -0.0542
    5MOL      F 2761   2.244   0.939   4.616  0.2486 -0.3526  0.5173
    5MOL      C 2762   3.022   0.736   5.362 -0.2677  0.4910  0.2741
    5MOL      H 2763   2.534   0.227   5.076 -0.4589  1.3928  0.2844
    5MOL      H 2764   2.705   0.227   5.017 -2.3551 -0.9252 -1.7785
    5MOL      C 2765   2.678   0.243   5.234 -0.6398 -0.3037 -0.4479
    5MOL      F 2766   2.581   0.880   4.687  0.0238  0.2469  0.1695
    5MOL      F 2767   2.517   0.957   4.501 -0.3097 -0.2781 -0.2580
    5MOL      S 2768   2.439   0.710   4.542  0.3620 -0.4569 -0.3458
    5MOL      F 2769   3.130   0.660   5.362  0.3241 -0.5242 -0.1925
    5MOL      F 2770   2.950   0.701   0.030 -0.1678  0.3200 -0.4396
    5MOL      C 2771   3.074   0.881   5.373  0.6208  0.6317  0.5373
    5MOL      H 2772   2.761   0.309   5.264 -0.1759 -1.9889  2.3820
    5MOL      H 2773   2.597   0.270   5.303  0.2753  0.2748  0.4349
    5MOL      H 2774   2.717   0.142   5.257 -1.6731 -0.8117 -0.8868
    5MOL      N 2775   2.559   0.678   4.452 -0.5741  0.2059 -0.2759
    5MOL      O 2776   2.439   0.627   4.660 -0.2002  0.1077 -0.0961
    5MOL      O 2777   2.307   0.720   4.481 -0.4926  0.5859 -0.2709
    5MOL      F 2778   3.176   0.881   0.017 -0.6832  0.0057  0.2442
    5MOL      F 2779   3.134   0.916   5.252  0.6374  0.0183  0.6143
    5MOL      S 2780   2.936   0.988   5.415 -0.1108 -0.0373 -0.2587
    5MOL      S 2781   2.540   0.662   4.298 -0.1341  0.0861 -0.1228
    5MOL      N 2782   2.975   1.133   5.413  0.8173 -0.9486  0.5983
    5MOL      O 2783   2.885   0.946   0.096 -0.0333  0.5108 -0.6796
    5MOL      O 2784   2.828   0.965   5.325  0.2997 -0.4040 -0.2620
    5MOL      O 2785   2.651   0.575   4.254 -0.5744 -0.1782 -0.0488
    5MOL      O 2786   2.409   0.613   4.260 -0.1761  0.3564  0.3446
    5MOL      C 2787   2.541   0.816   4.217  0.2200  0.8596  0.4528
    5MOL      S 2788   2.871   1.234   0.022  0.4473  0.2205 -0.1699
    5MOL      F 2789   2.427   0.892   4.233  0.3769  0.3990  0.0391
    5MOL      F 2790   2.558   0.786   4.083  0.3946  0.1636  0.0227
    5MOL      F 2791   2.647   0.888   4.253  0.4350  0.0303  0.3175
    5MOL      O 2792   2.735   1.178   0.027  0.4090 -0.1870  0.3559
    5MOL      O 2793   2.899   1.366   5.408 -0.1251 -0.8516  0.1652
    5MOL      C 2794   2.932   1.253   0.194 -0.2238  0.0704 -0.1848
    5MOL      F 2795   2.920   1.135   0.264  0.2776  0.0255 -0.2997
    5MOL      F 2796   3.055   1.303   0.213 -0.4893 -0.5624 -0.1233
    5MOL      F 2797   2.864   1.341   0.260  0.1474 -0.0433  0.2142
    5MOL      O 2798   2.002   0.880   0.305  0.0322  0.2660 -0.1045
    5MOL      C 2799   1.952   0.969   0.220 -0.0520 -0.1269 -0.8934
    5MOL      C 2800   2.056   1.046   0.147 -0.0960 -0.1227 -0.0867
    5MOL      O 2801   1.832   0.979   0.201  0.4552  0.0034 -0.0805
    5MOL      C 2802   2.155   0.982   0.073 -0.3773  0.6759  0.1434
    5MOL      C 2803   2.050   1.191   0.149  0.0742 -0.6997 -0.2992
    5MOL      C 2804   2.241   1.061   5.443 -0.2820 -0.7349  0.0570
    5MOL      C 2805   2.159   0.833   0.031 -0.0538 -0.5322 -0.1233
    5MOL      C 2806   2.140   1.269   0.078  0.2619  0.2888 -0.4963
    5MOL      H 2807   1.961   1.235   0.193  0.7334 -0.1062  0.4787
    5MOL      C 2808   2.230   1.198   5.445  0.0923  0.4744 -0.4773
    5MOL      H 2809   2.324   1.017   5.389  0.2688  0.3537  0.0027
    5MOL      F 2810   2.154   0.737   0.130 -0.0007 -0.3191 -0.3058
    5MOL      F 2811   2.277   0.803   5.429  0.0711  0.4926 -0.4443
    5MOL      C 2812   2.045   0.797   5.378  0.0875  0.1594  0.7701
    5MOL      C 2813   2.140   1.424   0.084  0.0649 -0.0686  0.3024
    5MOL      C 2814   2.343   1.266   5.361  1.0232  0.8681  0.2622
    5MOL      O 2815   2.012   0.919   5.303 -0.0303 -0.7535  0.6315
    5MOL      F 2816   2.100   0.705   5.292 -0.1701 -0.4228  0.0135
    5MOL      F 2817   1.936   0.736   5.434 -0.7572  0.3163 -0.0071
    5MOL      F 2818   2.176   1.467   5.404 -0.1336 -0.5865 -0.2562
    5MOL      F 2819   2.241   1.463   0.167  0.7892  0.3267 -0.2387
    5MOL      C 2820   2.008   1.502   0.119 -0.6894  0.9995  0.0726
    5MOL      O 2821   2.336   1.238   5.232 -0.3332  0.2179  0.5946
    5MOL      O 2822   2.434   1.327   5.413 -0.1513  0.1719 -0.5955
    5MOL      C 2823   1.894   0.931   5.223  0.5946  0.9207  0.5994
    5MOL      F 2824   1.993   1.497   0.253 -0.3607  0.1622 -0.5397
    5MOL      F 2825   2.014   1.631   0.088 -0.0803  0.3716  0.0856
    5MOL      O 2826   1.895   1.441   0.036 -0.6676 -0.6642 -0.8249
    5MOL      C 2827   2.422   1.307   5.139 -0.7287  0.0610 -0.2318
    5MOL      C 2828   1.887   1.073   5.161  0.6961  0.1415  0.4861
    5MOL      F 2829   1.788   0.904   5.304  0.6593  0.5250 -0.6886
    5MOL      F 2830   1.894   0.833   5.128  0.3188  0.4141  0.0678
    5MOL      C 2831   1.755   1.448   0.077  0.0855  0.1149 -1.3772
    5MOL      H 2832   2.376   1.301   5.040 -0.8611 -1.6064 -0.0940
    5MOL      H 2833   2.430   1.412   5.169  0.4560  0.6726 -2.4910
    5MOL      C 2834   2.568   1.256   5.128 -0.4501 -1.0704  0.4919
    5MOL      F 2835   2.000   1.107   5.098 -0.8068  0.4107 -0.0379
    5MOL      F 2836   1.882   1.158   5.267 -0.1355 -0.5527 -0.2292
    5MOL      S 2837   1.755   1.093   5.045 -0.0253 -0.0857 -0.0900
    5MOL      F 2838   1.721   1.561   0.139 -0.2393 -0.2413 -0.1473
    5MOL      F 2839   1.743   1.356   0.175 -0.5468 -1.1326 -0.1691
    5MOL      C 2840   1.656   1.422   5.408  0.3052 -0.3689 -0.3475
    5MOL      H 2841   2.622   1.324   5.061 -0.4964 -0.5515  0.9777
    5MOL      H 2842   2.621   1.261   5.224  1.4125  0.3092 -0.5586
    5MOL      N 2843   1.769   1.012   4.907 -0.1396  0.4291  0.1015
    5MOL      O 2844   1.629   1.074   5.116 -0.2174  0.8220 -0.2032
    5MOL      O 2845   1.759   1.236   5.012  0.7197  0.5419 -0.2340
    5MOL      F 2846   1.664   1.290   5.368  0.2148  0.0709  0.3450
    5MOL      F 2847   1.532   1.444   0.011  0.2485  0.1183  0.1766
    5MOL      S 2848   1.690   1.530   5.262  0.3254  0.4308  0.4942
    5MOL      S 2849   1.651   0.998   4.814  0.2928 -0.3529  0.0706
    5MOL      N 2850   1.552   1.562   5.195 -0.5171  0.9061  0.0725
    5MOL      O 2851   1.786   1.453   5.176 -0.1691  0.0574 -0.0362
    5MOL      O 2852   1.743   1.655   5.314 -0.0930  0.1137  0.1870
    5MOL      O 2853   1.535   1.081   4.857  0.6082 -0.4767  0.0524
    5MOL      O 2854   1.685   0.998   4.670  0.2447 -0.2573 -0.8295
    5MOL      C 2855   1.578   0.830   4.826  0.0654 -0.5560  0.0322
    5MOL      S 2856   1.507   1.481   5.072  0.0524  0.1116  0.0974
    5MOL      F 2857   1.488   0.810   4.728  0.1594 -0.3262  0.5159
    5MOL      F 2858   1.515   0.808   4.943  0.1448  0.6757  0.3304
    5MOL      F 2859   1.668   0.731   4.803  0.0306 -0.0911 -0.2232
    5MOL      O 2860   1.475   1.344   5.103  0.1465 -0.1646  0.0446
    5MOL      O 2861   1.600   1.473   4.962  0.4097 -0.4516 -0.7561
    5MOL      C 2862   1.350   1.564   5.010 -0.8080  0.3941 -0.2041
    5MOL      F 2863   1.252   1.579   5.105 -0.1200  0.1418 -0.4189
    5MOL      F 2864   1.365   1.677   4.945 -0.0215 -0.3827 -0.1926
    5MOL      F 2865   1.292   1.478   4.922 -0.0935 -0.2462 -0.0962
    5MOL      O 2866   2.373   1.431   0.595  0.5588 -0.1620 -0.5053
    5MOL      C 2867   2.249   1.471   0.641 -0.9746  0.2321 -0.6082
    5MOL      C 2868   2.148   1.364   0.661  0.5121 -0.4566 -0.5448
    5MOL      O 2869   2.211   1.579   0.679 -0.2666 -0.8168 -0.5809
    5MOL      C 2870   2.165   1.245   0.727 -0.8170  0.9474 -0.7645
    5MOL      C 2871   2.024   1.403   0.610  0.0172 -0.5914  0.6979
    5MOL      C 2872   2.058   1.155   0.716  0.0251  0.3831  0.0681
    5MOL      C 2873   2.291   1.206   0.813  0.7848 -0.0889 -0.6936
    5MOL      C 2874   1.911   1.318   0.614 -0.3709 -0.0608 -0.5607
    5MOL      H 2875   2.015   1.505   0.575  0.5879 -0.0617  2.0341
    5MOL      C 2876   1.931   1.184   0.661  0.5178  0.4347  0.0283
    5MOL      H 2877   2.077   1.055   0.753 -2.6898 -0.4809 -0.6578
    5MOL      F 2878   2.246   1.158   0.933  0.2264 -1.1084  0.4580
    5MOL      F 2879   2.354   1.319   0.843 -0.4052 -0.1344  0.1810
    5MOL      C 2880   2.384   1.097   0.747 -0.2405  0.4583  0.5678
    5MOL      C 2881   1.774   1.377   0.578 -0.0526  0.8790 -0.4184
    5MOL      C 2882   1.841   1.068   0.627  0.1583 -1.1251  0.5286
    5MOL      O 2883   2.385   1.116   0.604 -0.1714 -0.3977 -0.0149
    5MOL      F 2884   2.513   1.106   0.795  0.3183 -0.1637  0.0165
    5MOL      F 2885   2.339   0.972   0.780 -0.0836 -0.7724  0.0984
    5MOL      F 2886   1.700   1.291   0.503 -0.6511 -0.6317  0.0533
    5MOL      F 2887   1.786   1.477   0.493 -0.4803 -0.2693 -0.3080
    5MOL      C 2888   1.692   1.415   0.703 -1.0758  0.3401  0.6050
    5MOL      O 2889   1.905   0.981   0.548 -0.3503 -0.0896  0.1593
    5MOL      O 2890   1.731   1.053   0.671  0.1423 -0.2804  0.0204
    5MOL      C 2891   2.476   1.055   0.521 -0.8499  0.6285  0.3347
    5MOL      F 2892   1.661   1.306   0.778  0.2196  0.0719 -0.2232
    5MOL      F 2893   1.766   1.495   0.789 -0.3935  0.1284  0.5429
    5MOL      O 2894   1.583   1.489   0.656  0.0711 -0.1754 -0.0308
    5MOL      C 2895   1.822   0.890   0.480  0.1065  0.0875 -0.5598
    5MOL      C 2896   2.438   1.093   0.377 -0.2446  0.9218  0.1959
    5MOL      F 2897   2.482   0.921   0.547 -0.2715  0.0593 -0.1875
    5MOL      F 2898   2.600   1.103   0.546 -0.0337 -0.2736 -0.1893
    5MOL      C 2899   1.450   1.428   0.643 -0.3700 -0.3727  0.3364
    5MOL      H 2900   1.771   0.823   0.550 -2.4419  2.0677 -0.3923
    5MOL      H 2901   1.749   0.935   0.412  0.8900  1.2793 -0.6397
    5MOL      C 2902   1.916   0.802   0.388  0.0877  0.1184  0.0671
    5MOL      F 2903   2.466   1.216   0.352  0.0133 -0.0481 -0.2594
    5MOL      F 2904   2.301   1.087   0.363  0.2089  0.3290 -0.4200
    5MOL      S 2905   2.542   0.988   0.271 -0.2875  0.1289  0.4104
    5MOL      F 2906   1.382   1.425   0.760  0.9266  0.3622 -0.7731
    5MOL      F 2907   1.463   1.299   0.605 -0.2287 -0.0782 -0.0859
    5MOL      C 2908   1.378   1.503   0.528  0.6426  1.0209 -0.5908
    5MOL      H 2909   1.979   0.731   0.443 -0.7857 -0.7464 -0.0184
    5MOL      H 2910   1.860   0.732   0.324 -0.5097  1.4213 -0.8738
    5MOL      N 2911   2.511   0.834   0.269  0.3585  0.2919  0.0337
    5MOL      O 2912   2.514   1.044   0.136 -0.0183 -0.1238  0.1320
    5MOL      O 2913   2.684   1.004   0.307  0.0819  0.3216 -0.2339
    5MOL      F 2914   1.442   1.481   0.411 -0.3639  0.0012  0.8767
    5MOL      F 2915   1.257   1.444   0.501  0.1267 -0.3567  0.2450
    5MOL      S 2916   1.359   1.682   0.555  0.2258  0.2931  0.3713
    5MOL      S 2917   2.607   0.750   0.183  0.1473 -0.1035 -0.0446
    5MOL      N 2918   1.240   1.723   0.466 -0.2845 -0.0974 -0.4817
    5MOL      O 2919   1.481   1.740   0.497  0.2561  0.5926 -0.2971
    5MOL      O 2920   1.337   1.699   0.695  0.3087 -0.0475 -0.6175
    5MOL      O 2921   2.643   0.823   0.061  0.3630 -0.1895 -0.5302
    5MOL      O 2922   2.725   0.718   0.261  0.2916 -0.1745  0.3997
    5MOL      C 2923   2.549   0.584   0.121 -0.2506 -0.2489  0.0883
    5MOL      S 2924   1.260   1.758   0.314  0.0553 -0.5760 -0.2252
    5MOL      F 2925   2.516   0.505   0.222 -0.1698 -0.7804 -0.3659
    5MOL      F 2926   2.637   0.515   0.041 -0.4771  0.0406  0.1614
    5MOL      F 2927   2.436   0.603   0.049 -0.5678  0.1724  0.4497
    5MOL      O 2928   1.385   1.720   0.254  0.3397 -0.0003 -0.5498
    5MOL      O 2929   1.226   1.904   0.294  0.5790  0.6504 -0.3706
    5MOL      C 2930   1.128   1.672   0.224 -0.2771 -0.4214 -0.4129
    5MOL      F 2931   1.102   1.718   0.097  0.8185  0.0578  0.1326
    5MOL      F 2932   1.151   1.537   0.228  0.2736 -0.1010  0.1878
    5MOL      F 2933   1.007   1.688   0.279 -0.6204 -0.0366 -0.1962
    5MOL      O 2934   2.586   2.412   0.183  0.1328  0.4336  0.1858
    5MOL      C 2935   2.659   2.348   0.284 -0.1213  0.2355  0.2634
    5MOL      C 2936   2.589   2.226   0.340  0.4456  0.9024 -0.5999
    5MOL      O 2937   2.765   2.386   0.321  0.2888 -0.3061 -0.4404
    5MOL      C 2938   2.608   2.178   0.473 -0.0025  0.9196  0.2049
    5MOL      C 2939   2.509   2.146   0.255 -0.1259 -0.3032  0.8369
    5MOL      C 2940   2.550   2.052   0.508 -1.0197 -0.3489 -0.3183
    5MOL      C 2941   2.682   2.259   0.584  0.1652 -0.4015 -0.3225
    5MOL      C 2942   2.455   2.018   0.288 -0.3710  0.1577  0.0542
    5MOL      H 2943   2.486   2.193   0.159 -0.7350 -2.3642 -0.0856
    5MOL      C 2944   2.483   1.972   0.420  0.6819  0.0109  0.3934
    5MOL      H 2945   2.567   2.019   0.610  3.6331  0.3215 -0.6691
    5MOL      F 2946   2.614   2.238   0.701  0.1500 -0.4188 -0.2508
    5MOL      F 2947   2.670   2.395   0.565 -0.1389  0.3905  0.0143
    5MOL      C 2948   2.832   2.214   0.596  0.3506  0.9912 -0.2807
    5MOL      C 2949   2.357   1.944   0.190  0.6314  0.3489  0.0739
    5MOL      C 2950   2.436   1.847   0.480 -0.7237 -0.4018 -0.3006
    5MOL      O 2951   2.867   2.187   0.462  0.1431  0.3886 -0.4740
    5MOL      F 2952   2.911   2.303   0.643  0.3682 -0.2190 -0.3823
    5MOL      F 2953   2.836   2.096   0.670 -0.1633  0.0622  0.4333
    5MOL      F 2954   2.245   2.010   0.169 -0.3588  0.0608  0.1440
    5MOL      F 2955   2.300   1.831   0.241  0.8187 -0.2340 -0.0467
    5MOL      C 2956   2.418   1.910   0.050  0.0100 -0.2188 -0.2788
    5MOL      O 2957   2.483   1.741   0.412 -0.4267  0.1680  0.1575
    5MOL      O 2958   2.361   1.842   0.576  0.3675  0.1121 -0.2336
    5MOL      C 2959   3.000   2.135   0.436  0.2713 -0.3461  0.1631
    5MOL      F 2960   2.325   1.834   5.431  0.0685  0.7994  0.1104
    5MOL      F 2961   2.434   2.020   5.421  0.2975  0.3384 -0.4792
    5MOL      O 2962   2.549   1.848   0.069 -0.2652 -0.0384  0.4536
    5MOL      C 2963   2.433   1.610   0.442  0.0140  0.9697  0.1243
    5MOL      C 2964   2.986   2.073   0.297  0.3379  0.0375  0.2369
    5MOL      F 2965   3.049   2.048   0.532  0.3588 -0.0100  0.0411
    5MOL      F 2966   3.090   2.231   0.430 -0.0691  0.6999 -0.2858
    5MOL      C 2967   2.561   1.708   0.059  0.5786 -0.5791  0.1296
    5MOL      H 2968   2.324   1.619   0.450  0.0008  0.3834  0.6921
    5MOL      H 2969   2.457   1.543   0.359 -0.3580 -0.0860  0.8444
    5MOL      C 2970   2.470   1.531   0.573  0.1201 -0.1634 -0.0848
    5MOL      F 2971   2.935   2.165   0.207 -0.2014  0.2822 -0.4549
    5MOL      F 2972   2.888   1.980   0.300 -0.2864  0.1649  0.0149
    5MOL      S 2973   3.132   1.991   0.231 -0.0096 -0.3847  0.1235
    5MOL      F 2974   2.539   1.668   5.383  0.1008  0.0091  0.1268
    5MOL      F 2975   2.476   1.633   0.128  0.1312 -0.6722  0.1876
    5MOL      C 2976   2.701   1.674   0.101 -0.7711  1.0288  0.3478
    5MOL      H 2977   2.572   1.491   0.575  0.0889 -0.2869 -0.7870
    5MOL      H 2978   2.456   1.606   0.651  0.1049  1.1874 -1.3464
    5MOL      N 2979   3.240   2.108   0.209  0.0399 -0.3042  0.2027
    5MOL      O 2980   3.177   1.894   0.324 -0.2154 -0.0124  0.2540
    5MOL      O 2981   3.081   1.951   0.100  0.4542  0.1892 -0.2674
    5MOL      F 2982   2.737   1.724   0.220 -0.1444  0.5776  0.1341
    5MOL      F 2983   2.710   1.536   0.118  0.1092 -0.1622  0.2016
    5MOL      S 2984   2.841   1.704   5.423  0.1609  0.1760 -0.0444
    5MOL      S 2985   3.380   2.094   0.284  0.1856  0.1677  0.2876
    5MOL      N 2986   2.977   1.667   0.032 -0.0457  0.4739  0.0371
    5MOL      O 2987   2.837   1.848   5.392 -0.3771 -0.1370  0.3365
    5MOL      O 2988   2.815   1.636   5.300 -0.0498  0.3014  0.3841
    5MOL      O 2989   3.360   2.052   0.422 -0.5974 -0.5865 -0.6128
    5MOL      O 2990   3.461   1.992   0.216 -0.1642 -0.6280  0.0556
    5MOL      C 2991   3.469   2.255   0.271 -0.3902  0.1883 -0.0559
    5MOL      S 2992   3.095   1.666   5.380 -0.1980 -0.2998  0.1343
    5MOL      F 2993   3.426   2.327   0.171  0.1701 -0.3915 -0.1198
    5MOL      F 2994   3.601   2.237   0.244  0.3734 -0.1764 -0.2983
    5MOL      F 2995   3.454   2.330   0.381 -0.3608  0.2784  0.0898
    5MOL      O 2996   3.099   1.795   5.308  0.2837 -0.3949 -0.6192
    5MOL      O 2997   3.071   1.561   5.284 -0.0296 -0.0136 -0.0809
    5MOL      C 2998   3.261   1.632   0.009 -0.3556 -0.2779  0.2413
    5MOL      F 2999   3.268   1.711   0.118  0.5064  0.1430  0.7258
    5MOL      F 3000   3.276   1.504   0.049 -0.6043 -0.3381  0.0328
    5MOL      F 3001   3.365   1.661   5.376  0.0175 -0.0653 -0.0529
    5MOL      O 3002   2.206   2.292   0.877 -0.3573 -0.2058 -0.0420
    5MOL      C 3003   2.321   2.363   0.880  0.8743  0.2698  0.0862
    5MOL      C 3004   2.345   2.441   0.752  0.1718 -0.9404 -1.5791
    5MOL      O 3005   2.395   2.374   0.975  0.5855 -0.0572 -0.8309
    5MOL      C 3006   2.430   2.557   0.742  0.0605  0.8834  0.3311
    5MOL      C 3007   2.288   2.388   0.635 -0.6931  0.0582 -0.6098
    5MOL      C 3008   2.460   2.609   0.617  0.4582  0.2971  0.4905
    5MOL      C 3009   2.500   2.620   0.870 -0.1204 -1.0084  0.3667
    5MOL      C 3010   2.312   2.445   0.508 -0.2751  0.5479  0.4442
    5MOL      H 3011   2.228   2.297   0.635  2.8326 -2.4487 -0.5567
    5MOL      C 3012   2.402   2.552   0.500  0.1268 -0.5154  0.4518
    5MOL      H 3013   2.513   2.702   0.596 -0.6315  1.3746  2.2533
    5MOL      F 3014   2.592   2.535   0.923  0.1589  0.0957  0.0460
    5MOL      F 3015   2.414   2.648   0.974  0.1769  0.2806  0.2700
    5MOL      C 3016   2.577   2.755   0.846 -0.6615 -0.4002  0.3624
    5MOL      C 3017   2.217   2.402   0.386  0.2756  0.3650  0.3432
    5MOL      C 3018   2.443   2.620   0.376 -0.7291  0.7641  0.0944
    5MOL      O 3019   2.482   2.851   0.794  0.6143 -0.5791 -0.4634
    5MOL      F 3020   2.636   2.803   0.967 -0.4100  0.2334  0.0976
    5MOL      F 3021   2.684   2.733   0.766 -0.6020  0.3923  0.0602
    5MOL      F 3022   2.206   2.266   0.388 -0.3755  0.5424 -0.3535
    5MOL      F 3023   2.274   2.425   0.270 -0.1224 -0.2233 -0.3510
    5MOL      C 3024   2.081   2.474   0.406 -0.4003 -0.2756  0.4754
    5MOL      O 3025   2.573   2.631   0.368 -0.0735 -0.6693  0.1346
    5MOL      O 3026   2.375   2.672   0.292  0.1549  0.7510  0.4445
    5MOL      C 3027   2.529   2.986   0.760 -0.5446  0.8058 -0.2573
    5MOL      F 3028   2.003   2.443   0.294  0.0588  0.1322 -0.1419
    5MOL      F 3029   2.009   2.425   0.505 -0.3423  0.1529 -0.9571
    5MOL      O 3030   2.105   2.618   0.395 -0.4350 -0.2556  0.2346
    5MOL      C 3031   2.640   2.659   0.238  0.3078  0.1560 -0.2680
    5MOL      C 3032   2.435   3.093   0.823 -0.0244  0.1855  0.4944
    5MOL      F 3033   2.522   2.989   0.625  0.0496 -0.1781  0.1045
    5MOL      F 3034   2.663   3.017   0.787 -0.3498 -1.1725  0.6469
    5MOL      C 3035   2.036   2.704   0.480  0.8158  0.6866 -0.0351
    5MOL      H 3036   2.598   2.752   0.198  1.9232  2.4357  2.8989
    5MOL      H 3037   2.743   2.672   0.272  0.0044 -2.3445  1.9205
    5MOL      C 3038   2.620   2.543   0.131  0.0574 -1.1633 -0.0463
    5MOL      F 3039   2.321   3.091   0.748  0.2683  0.0228  0.2350
    5MOL      F 3040   2.489   3.215   0.801 -0.1988  0.1721 -0.0766
    5MOL      S 3041   2.409   3.067   1.004  0.0460 -0.2494 -0.1646
    5MOL      F 3042   2.091   2.699   0.603 -0.1067 -0.0867  0.2650
    5MOL      F 3043   1.904   2.668   0.499 -0.0117 -0.3223 -0.1767
    5MOL      C 3044   2.043   2.852   0.428 -0.0211 -0.0078 -0.3231
    5MOL      H 3045   2.541   2.572   0.060 -0.7245 -0.7782  0.9643
    5MOL      H 3046   2.711   2.542   0.069 -0.0842  0.2606 -0.3159
    5MOL      N 3047   2.332   2.936   1.032 -0.5039  0.6275 -0.8916
    5MOL      O 3048   2.537   3.065   1.065 -0.0660 -0.1041 -0.1443
    5MOL      O 3049   2.333   3.186   1.050 -0.2224  0.5929 -0.1406
    5MOL      F 3050   2.044   2.934   0.536  0.5418 -0.1521  0.0833
    5MOL      F 3051   2.160   2.890   0.359  0.9446  0.3150 -0.2387
    5MOL      S 3052   1.898   2.898   0.326  0.2672 -0.4882 -0.0550
    5MOL      S 3053   2.260   2.907   1.166  0.1212  0.3578 -0.2854
    5MOL      N 3054   1.864   2.790   0.222 -0.4765 -0.6731  0.4309
    5MOL      O 3055   1.926   3.028   0.275  0.3189  0.6979  0.6428
    5MOL      O 3056   1.786   2.900   0.422 -0.1024 -0.3470 -0.2236
    5MOL      O 3057   2.181   3.026   1.201  0.1990 -0.1231  0.4888
    5MOL      O 3058   2.180   2.789   1.165  0.1364  0.2384 -0.2806
    5MOL      C 3059   2.382   2.884   1.299  0.0930  0.2185 -0.2622
    5MOL      S 3060   1.895   2.813   0.074  0.3085  0.4484 -0.0476
    5MOL      F 3061   2.335   2.843   1.416 -0.0533 -0.0436  0.1993
    5MOL      F 3062   2.451   2.999   1.313  0.0166 -0.1074 -0.0007
    5MOL      F 3063   2.475   2.795   1.254 -0.1588 -0.3232 -0.4833
    5MOL      O 3064   1.992   2.915   0.033  0.3780 -0.1634 -0.0441
    5MOL      O 3065   1.767   2.820   5.443 -0.5602 -0.0515  0.4876
    5MOL      C 3066   1.938   2.652   0.003  0.1735 -0.0804 -0.1585
    5MOL      F 3067   1.849   2.548   0.031 -0.5203  0.2277 -0.4247
    5MOL      F 3068   1.943   2.657   5.319 -0.0206  0.6674 -0.2331
    5MOL      F 3069   2.060   2.611   0.048 -0.1200  0.4282  0.1311
    5MOL      O 3070   2.604   1.451   0.878 -0.3338  0.4856 -0.5482
    5MOL      C 3071   2.561   1.493   1.003  0.2937 -0.4628 -0.2533
    5MOL      C 3072   2.450   1.591   0.996 -0.0510 -0.5052 -0.6673
    5MOL      O 3073   2.597   1.446   1.106 -0.5480 -0.2006  0.2611
    5MOL      C 3074   2.471   1.725   0.973 -0.1608 -0.4602  0.2970
    5MOL      C 3075   2.322   1.551   1.040  0.2714  0.3310  0.6436
    5MOL      C 3076   2.362   1.815   0.989 -1.0087 -0.4227  0.0802
    5MOL      C 3077   2.612   1.778   0.926 -0.2940  0.3450  0.7021
    5MOL      C 3078   2.211   1.637   1.042 -0.3740  0.6154 -1.0081
    5MOL      H 3079   2.305   1.447   1.065  1.7171 -0.3230 -0.9700
    5MOL      C 3080   2.234   1.775   1.018 -0.0104 -0.4328 -0.1819
    5MOL      H 3081   2.382   1.919   0.965  1.8920 -0.8238  0.3771
    5MOL      F 3082   2.587   1.836   0.809  0.0295  0.1215  0.3596
    5MOL      F 3083   2.707   1.684   0.915 -0.4468 -0.1253  0.0223
    5MOL      C 3084   2.677   1.884   1.022 -0.2386 -1.1052 -0.2734
    5MOL      C 3085   2.075   1.570   1.048 -0.0955 -0.5213  0.1399
    5MOL      C 3086   2.133   1.877   1.033 -1.0085 -0.7120  0.1850
    5MOL      O 3087   2.660   1.828   1.154 -0.0704  0.3813 -0.8459
    5MOL      F 3088   2.807   1.909   0.990 -0.4866 -0.3454 -0.4549
    5MOL      F 3089   2.610   2.001   1.007  0.0924 -0.1808  0.2442
    5MOL      F 3090   2.066   1.454   0.982 -0.3276 -0.2566  0.5187
    5MOL      F 3091   1.982   1.644   0.987 -0.8044  0.0638 -0.3622
    5MOL      C 3092   2.033   1.541   1.192  0.3333 -1.0659 -0.4885
    5MOL      O 3093   2.141   1.976   0.936 -0.3831 -0.2909  0.0236
    5MOL      O 3094   2.056   1.887   1.119  0.1835  0.2968 -0.5876
    5MOL      C 3095   2.708   1.905   1.274  0.1107 -0.2231 -0.4102
    5MOL      F 3096   2.034   1.657   1.262 -0.0786 -0.3816 -0.3996
    5MOL      F 3097   1.904   1.498   1.193  0.7051 -0.0389 -0.2652
    5MOL      O 3098   2.126   1.449   1.259  0.1821 -0.3837  0.2135
    5MOL      C 3099   2.064   2.104   0.954 -0.1751 -0.5602  0.2987
    5MOL      C 3100   2.695   1.807   1.392 -0.4079 -1.2486 -0.2070
    5MOL      F 3101   2.629   2.015   1.289 -0.2658 -0.0621 -0.4773
    5MOL      F 3102   2.834   1.955   1.270 -0.2215 -0.0976 -0.4840
    5MOL      C 3103   2.093   1.387   1.392 -0.0916 -0.1911  0.1033
    5MOL      H 3104   2.007   2.129   0.864  2.4086  0.9979 -1.0004
    5MOL      H 3105   2.002   2.106   1.045 -0.5747  2.7100  0.0518
    5MOL      C 3106   2.159   2.226   0.988 -0.5109  0.1264 -0.3445
    5MOL      F 3107   2.561   1.768   1.390  0.1193  0.6321 -0.6178
    5MOL      F 3108   2.706   1.872   1.508 -0.0065  0.1316 -0.4071
    5MOL      S 3109   2.797   1.662   1.379 -0.2325 -0.1436  0.3915
    5MOL      F 3110   2.005   1.286   1.374  0.0589  0.1903  0.9664
    5MOL      F 3111   2.036   1.478   1.472 -0.0488  0.3858 -0.5452
    5MOL      C 3112   2.223   1.339   1.466 -0.2090  0.1623 -0.1928
    5MOL      H 3113   2.099   2.298   1.046  1.1520  1.5380 -0.2930
    5MOL      H 3114   2.239   2.187   1.052  0.4725 -1.2976 -2.3585
    5MOL      N 3115   2.878   1.655   1.249  0.2052 -0.1053 -0.0210
    5MOL      O 3116   2.869   1.664   1.501  0.4566 -0.2676 -0.5285
    5MOL      O 3117   2.702   1.546   1.370 -0.1531  0.1238 -0.0003
    5MOL      F 3118   2.188   1.324   1.597 -0.5803  0.1699 -0.1222
    5MOL      F 3119   2.256   1.217   1.425 -0.0948 -0.0501  0.0861
    5MOL      S 3120   2.363   1.456   1.458 -0.5039  0.2699  0.1431
    5MOL      S 3121   3.031   1.685   1.254  0.5498  0.0373  0.2578
    5MOL      N 3122   2.309   1.602   1.467  0.0579  0.4743  0.0969
    5MOL      O 3123   2.439   1.424   1.343 -0.6944  0.0507  0.1583
    5MOL      O 3124   2.430   1.421   1.585 -0.0909 -0.0667 -0.0304
    5MOL      O 3125   3.086   1.720   1.121  0.9201 -0.5513  0.3370
    5MOL      O 3126   3.086   1.768   1.361  0.9251 -0.7519  0.1997
    5MOL      C 3127   3.121   1.526   1.270 -0.2064 -0.2825  0.7133
    5MOL      S 3128   2.301   1.674   1.604  0.1354  0.0210 -0.1873
    5MOL      F 3129   3.063   1.436   1.193 -0.2166 -0.5554  0.3429
    5MOL      F 3130   3.112   1.466   1.388  0.0519 -0.5008 -0.6400
    5MOL      F 3131   3.246   1.527   1.222  0.2222  0.6034  0.2238
    5MOL      O 3132   2.440   1.686   1.656 -0.1869  0.5518  0.0546
    5MOL      O 3133   2.236   1.601   1.713  0.1922 -0.5762  0.5146
    5MOL      C 3134   2.240   1.839   1.588  0.7435 -0.4435  0.8140
    5MOL      F 3135   2.306   1.913   1.493 -0.0248 -0.0680  0.3284
    5MOL      F 3136   2.110   1.826   1.543 -0.2497 -0.2668  0.0024
    5MOL      F 3137   2.234   1.904   1.709  0.0966 -0.1286 -0.2956
    5MOL      O 3138   3.237   0.655   1.244  0.5814 -0.9089  0.4804
    5MOL      C 3139   3.271   0.753   1.149 -0.0220 -0.0019  0.3741
    5MOL      C 3140   3.170   0.863   1.127 -0.3337 -0.0319 -0.7572
    5MOL      O 3141   3.363   0.733   1.067  0.1050  0.1028 -0.7880
    5MOL      C 3142   3.212   0.989   1.081 -0.1906  0.2847  0.1357
    5MOL      C 3143   3.036   0.842   1.148 -0.7202 -0.4533 -0.8856
    5MOL      C 3144   3.117   1.090   1.046 -0.8696  0.4547 -0.3187
    5MOL      C 3145   3.361   1.028   1.095  0.2939  0.6104 -0.0813
    5MOL      C 3146   2.942   0.942   1.123  0.4537 -0.9171 -0.0751
    5MOL      H 3147   3.011   0.739   1.171  1.2835 -0.9489 -0.7583
    5MOL      C 3148   2.981   1.068   1.074  0.6607 -0.4381 -0.0672
    5MOL      H 3149   3.150   1.190   1.020  0.0823  0.2295 -0.0349
    5MOL      F 3150   3.440   0.979   0.990 -0.4845 -0.1024  0.5623
    5MOL      F 3151   3.415   0.976   1.207  0.6895 -0.3644 -0.6624
    5MOL      C 3152   3.400   1.175   1.107 -0.7905  0.4882  0.1023
    5MOL      C 3153   2.793   0.902   1.149 -0.1550  0.0473 -0.0274
    5MOL      C 3154   2.889   1.187   1.057  0.0962  0.4768 -0.8655
    5MOL      O 3155   3.389   1.233   0.971  0.1470  0.1898 -0.0583
    5MOL      F 3156   3.337   1.237   1.210 -0.3365 -0.1908 -0.1834
    5MOL      F 3157   3.525   1.190   1.149  0.0677  0.1513  0.3605
    5MOL      F 3158   2.767   0.777   1.105  0.4240  0.3577 -0.5934
    5MOL      F 3159   2.710   0.969   1.074  0.2695 -0.2464 -0.1537
    5MOL      C 3160   2.763   0.908   1.302  0.5643  0.4014 -0.7915
    5MOL      O 3161   2.920   1.271   0.951  0.0315 -0.4669  0.1711
    5MOL      O 3162   2.794   1.205   1.131 -0.4368  0.1779 -0.4306
    5MOL      C 3163   3.469   1.353   0.939  0.2439  0.4622 -0.5127
    5MOL      F 3164   2.633   0.925   1.324 -0.5060 -0.0314  0.7950
    5MOL      F 3165   2.790   0.785   1.355  0.3591 -0.9263  0.2909
    5MOL      O 3166   2.844   1.007   1.363 -0.7062  0.4357 -0.3304
    5MOL      C 3167   2.837   1.393   0.923 -0.3182  0.2431 -0.6828
    5MOL      C 3168   3.440   1.395   0.795  0.0754  0.1616  0.0177
    5MOL      F 3169   3.601   1.324   0.943  0.0314 -0.1494 -0.1805
    5MOL      F 3170   3.455   1.453   1.024 -0.4208 -0.0724 -0.5107
    5MOL      C 3171   2.842   1.011   1.507 -0.2558  1.3879 -0.1796
    5MOL      H 3172   2.834   1.448   1.018  0.6159 -1.6708  0.5129
    5MOL      H 3173   2.890   1.454   0.849  0.1959  1.3568  0.5599
    5MOL      C 3174   2.703   1.344   0.861 -0.7193 -0.8107  0.2536
    5MOL      F 3175   3.460   1.292   0.707 -0.4015  0.2591  0.4683
    5MOL      F 3176   3.519   1.495   0.754  0.0130 -0.1481 -0.0339
    5MOL      S 3177   3.263   1.452   0.786 -0.1420 -0.0720  0.2435
    5MOL      F 3178   2.925   0.916   1.549 -0.3999 -0.0392  0.7109
    5MOL      F 3179   2.729   0.982   1.580 -0.0545  0.3868 -0.0714
    5MOL      C 3180   2.907   1.143   1.556 -0.3907 -0.1469  0.3143
    5MOL      H 3181   2.709   1.329   0.752 -0.3738  1.7482 -0.1538
    5MOL      H 3182   2.657   1.257   0.908 -2.2890  0.0173  0.3356
    5MOL      N 3183   3.228   1.495   0.640  0.0650  0.2413  0.2904
    5MOL      O 3184   3.202   1.328   0.814 -0.6231 -0.0846  0.0966
    5MOL      O 3185   3.246   1.552   0.894 -0.4266 -0.2395  0.0658
    5MOL      F 3186   2.949   1.135   1.680 -0.0770  0.1984  0.3965
    5MOL      F 3187   3.017   1.183   1.488 -0.2782  0.0181  0.1877
    5MOL      S 3188   2.766   1.269   1.550 -0.0969 -0.0111 -0.2651
    5MOL      S 3189   3.148   1.631   0.621  0.1342 -0.3523 -0.0266
    5MOL      N 3190   2.661   1.250   1.666 -0.3910 -0.0376 -0.1683
    5MOL      O 3191   2.713   1.252   1.417  0.1021  0.1465 -0.5959
    5MOL      O 3192   2.842   1.391   1.557  0.0586  0.2135  0.4439
    5MOL      O 3193   3.087   1.696   0.736  0.1732 -0.7133 -0.2755
    5MOL      O 3194   3.239   1.731   0.558  0.1762  0.6328 -0.4617
    5MOL      C 3195   3.021   1.602   0.493 -0.2050  0.4270  0.1261
    5MOL      S 3196   2.645   1.348   1.783  0.2295 -0.1685  0.3186
    5MOL      F 3197   2.938   1.499   0.517  0.3955  0.1683  0.0941
    5MOL      F 3198   3.076   1.571   0.375 -0.5860  0.5414 -0.1995
    5MOL      F 3199   2.949   1.711   0.481 -0.6237  0.8035  0.4410
    5MOL      O 3200   2.510   1.357   1.829  0.5334 -0.1665 -0.0837
    5MOL      O 3201   2.695   1.487   1.761 -0.2145  0.7720 -0.1257
    5MOL      C 3202   2.733   1.276   1.927 -0.0937  0.1415 -0.1164
    5MOL      F 3203   2.699   1.342   2.033 -0.0243 -0.3047  0.0225
    5MOL      F 3204   2.693   1.150   1.944 -0.0031  0.3048 -0.0292
    5MOL      F 3205   2.863   1.280   1.910  0.0292 -0.0670  0.2710
    5MOL      O 3206   3.321   1.139   2.013  0.6734 -0.0108  0.9107
    5MOL      C 3207   3.242   1.044   1.948  0.2657  0.2894  0.1739
    5MOL      C 3208   3.308   0.943   1.854 -0.0110  0.5156 -0.4031
    5MOL      O 3209   3.124   1.030   1.973 -0.3789  0.3523 -0.5891
    5MOL      C 3210   3.402   0.974   1.753 -0.3433  0.3699 -0.2013
    5MOL      C 3211   3.266   0.806   1.871  0.2682 -0.4442  0.3113
    5MOL      C 3212   3.443   0.866   1.667  0.6621  0.1272 -0.2191
    5MOL      C 3213   3.447   1.113   1.724 -0.0802 -0.3730  0.5982
    5MOL      C 3214   3.316   0.700   1.792  0.6318 -0.9529  0.5781
    5MOL      H 3215   3.207   0.782   1.959  0.0380  0.6986  0.4857
    5MOL      C 3216   3.404   0.731   1.684 -0.0552 -0.6063 -0.1153
    5MOL      H 3217   3.513   0.886   1.586 -2.3789 -0.4447 -3.1981
    5MOL      F 3218   3.374   1.218   1.763 -0.0802 -0.2943 -0.6099
    5MOL      F 3219   3.451   1.128   1.586  0.3362 -0.0120 -0.7479
    5MOL      C 3220   3.589   1.143   1.778  0.3679 -0.4179 -0.0329
    5MOL      C 3221   3.265   0.558   1.834  0.9339  0.5816 -0.9147
    5MOL      C 3222   3.463   0.624   1.592 -0.0562  0.1970 -0.1775
    5MOL      O 3223   3.589   1.129   1.926  0.1758  0.4236  0.3217
    5MOL      F 3224   3.683   1.063   1.728  0.1993  0.4496  0.0676
    5MOL      F 3225   3.623   1.260   1.735 -0.2271  0.2110 -0.4191
    5MOL      F 3226   3.260   0.474   1.733  0.3045  0.2990  0.0511
    5MOL      F 3227   3.134   0.570   1.867  0.2587 -0.7813  0.1832
    5MOL      C 3228   3.333   0.498   1.965  0.0691  0.0141  0.0907
    5MOL      O 3229   3.389   0.620   1.475 -0.0880 -0.5575 -0.4062
    5MOL      O 3230   3.567   0.561   1.613  0.8858 -0.0352 -0.0760
    5MOL      C 3231   3.670   1.208   2.013  0.2575  0.0786 -0.3687
    5MOL      F 3232   3.466   0.525   1.964  0.2004  0.1980 -0.2834
    5MOL      F 3233   3.273   0.570   2.066 -0.1272 -0.5731  0.0595
    5MOL      O 3234   3.327   0.354   1.974 -0.1738 -0.3781 -0.1285
    5MOL      C 3235   3.426   0.549   1.356 -0.1264  0.3887 -0.2781
    5MOL      C 3236   3.821   1.188   2.007 -0.4791 -0.1462 -0.7607
    5MOL      F 3237   3.625   1.156   2.133  0.0735 -0.3488  0.1434
    5MOL      F 3238   3.641   1.339   2.013 -0.0061 -0.4835 -0.2272
    5MOL      C 3239   3.207   0.282   2.014 -0.0135 -0.5829  0.4090
    5MOL      H 3240   3.515   0.594   1.310  0.3934  0.6557  0.9457
    5MOL      H 3241   3.463   0.455   1.399  2.7965  0.0681 -3.1025
    5MOL      C 3242   3.300   0.530   1.261  0.4153 -0.1752 -0.2237
    5MOL      F 3243   3.872   1.254   1.904 -0.2852 -0.5245  0.1320
    5MOL      F 3244   3.854   1.061   1.988 -0.1074  0.8635 -0.3396
    5MOL      S 3245   3.905   1.238   2.164  0.0620 -0.2527 -0.2060
    5MOL      F 3246   3.119   0.281   1.915  0.3781  0.0085  0.0293
    5MOL      F 3247   3.155   0.343   2.125  0.2290  0.1003 -0.0746
    5MOL      C 3248   3.264   0.144   2.056  0.2038 -0.6877  0.2837
    5MOL      H 3249   3.313   0.482   1.163 -2.6726 -0.6567 -0.5090
    5MOL      H 3250   3.227   0.467   1.315 -0.0405  1.3399  0.9943
    5MOL      N 3251   3.872   1.379   2.216  0.2333  0.3978 -0.0994
    5MOL      O 3252   3.876   1.139   2.266  0.1903 -0.6356 -0.1412
    5MOL      O 3253   4.051   1.227   2.144  0.2082  0.3515  0.5629
    5MOL      F 3254   3.160   0.062   2.074 -0.0012  0.0037 -0.1442
    5MOL      F 3255   3.328   0.096   1.945 -0.2831 -0.0782 -0.0444
    5MOL      S 3256   3.369   0.144   2.202 -0.1681  0.4682 -0.5562
    5MOL      S 3257   3.926   1.421   2.356  0.1602  0.1677  0.4108
    5MOL      N 3258   3.487   0.238   2.198 -0.4746 -0.3347  0.1759
    5MOL      O 3259   3.416   0.012   2.187 -0.5144 -0.1638  0.9610
    5MOL      O 3260   3.286   0.157   2.322 -0.1875 -0.0473  0.0285
    5MOL      O 3261   3.886   1.326   2.458  0.0071  0.6716  0.3721
    5MOL      O 3262   4.079   1.434   2.353  0.1838 -0.8983 -0.1784
    5MOL      C 3263   3.868   1.580   2.411  0.6407 -1.0478  0.5415
    5MOL      S 3264   3.513   0.347   2.311  0.4166  0.2758  0.0347
    5MOL      F 3265   3.735   1.599   2.391  0.1847  0.4427 -0.0383
    5MOL      F 3266   3.933   1.687   2.349  0.0241 -0.0523 -0.5951
    5MOL      F 3267   3.892   1.588   2.541 -0.3668 -0.1377 -0.0178
    5MOL      O 3268   3.436   0.338   2.431  0.1667  0.5826  0.0272
    5MOL      O 3269   3.481   0.483   2.257 -0.2382  0.2926  0.2137
    5MOL      C 3270   3.689   0.341   2.354  0.5305  0.4549 -0.6897
    5MOL      F 3271   3.766   0.323   2.243  0.0939 -0.2557 -0.4349
    5MOL      F 3272   3.720   0.459   2.424  0.1908  0.1542  0.3560
    5MOL      F 3273   3.712   0.229   2.432 -1.0593 -0.2921  0.2142
    5MOL      O 3274   2.490   0.772   2.404  0.2688 -0.8541  0.2729
    5MOL      C 3275   2.531   0.781   2.279  0.0989 -0.2607  0.2985
    5MOL      C 3276   2.646   0.878   2.268 -0.4104 -0.2542  0.2377
    5MOL      O 3277   2.480   0.718   2.187 -0.4334  0.3463 -0.3484
    5MOL      C 3278   2.727   0.891   2.152  0.3213 -0.1917 -0.0748
    5MOL      C 3279   2.674   0.967   2.373  0.6711  0.5306 -0.3602
    5MOL      C 3280   2.838   0.976   2.155 -0.1228 -0.3346 -0.4886
    5MOL      C 3281   2.719   0.797   2.029 -0.2749 -0.2147  0.2039
    5MOL      C 3282   2.777   1.061   2.372  0.0800 -0.0434  0.1110
    5MOL      H 3283   2.609   0.957   2.460  0.0062  1.2065 -0.7673
    5MOL      C 3284   2.867   1.059   2.262 -0.4079  0.2832 -0.8510
    5MOL      H 3285   2.917   0.969   2.080 -0.0376 -0.9142 -0.3510
    5MOL      F 3286   2.785   0.844   1.916 -0.2688  0.1721  0.6191
    5MOL      F 3287   2.595   0.776   1.980 -0.2130  0.3508  0.3090
    5MOL      C 3288   2.788   0.657   2.047 -0.0870  0.0760  0.4486
    5MOL      C 3289   2.796   1.142   2.505  0.4669  0.3058 -0.2264
    5MOL      C 3290   2.990   1.143   2.246  0.6100  0.6579 -0.3855
    5MOL      O 3291   2.731   0.589   2.163  0.3510 -0.2710  0.5163
    5MOL      F 3292   2.769   0.583   1.936 -0.1435  0.1988 -0.1143
    5MOL      F 3293   2.925   0.659   2.062  0.7956  0.6366  0.3934
    5MOL      F 3294   2.927   1.160   2.520 -0.0977  0.2196 -0.1271
    5MOL      F 3295   2.756   1.070   2.615  0.2874 -0.6376  0.6281
    5MOL      C 3296   2.720   1.280   2.501  0.5646 -0.3260 -0.1462
    5MOL      O 3297   3.110   1.073   2.244 -0.1344  0.1213 -0.1533
    5MOL      O 3298   2.980   1.263   2.241 -0.3203  1.1081  0.3235
    5MOL      C 3299   2.787   0.463   2.209  0.1409  0.2185  1.0773
    5MOL      F 3300   2.750   1.355   2.608 -0.1594  0.2053  0.1739
    5MOL      F 3301   2.751   1.351   2.395 -0.6846 -0.2950 -0.1009
    5MOL      O 3302   2.579   1.239   2.495 -0.0830 -0.8880 -0.1354
    5MOL      C 3303   3.232   1.159   2.249 -0.3069  0.9335 -0.1215
    5MOL      C 3304   2.682   0.383   2.288  0.1771  0.0945 -0.0123
    5MOL      F 3305   2.887   0.472   2.290  0.1742 -0.3695 -0.3261
    5MOL      F 3306   2.828   0.382   2.113  0.2423 -0.4587 -0.0780
    5MOL      C 3307   2.469   1.329   2.513  0.6567  0.4195 -0.2226
    5MOL      H 3308   3.224   1.241   2.321  0.1974  1.4604 -0.6519
    5MOL      H 3309   3.320   1.097   2.270 -1.5146  0.0690  3.0471
    5MOL      C 3310   3.260   1.232   2.109 -0.2309  0.1055 -0.0196
    5MOL      F 3311   2.639   0.459   2.392  0.1785  0.3137  0.2761
    5MOL      F 3312   2.734   0.276   2.350  0.1669 -0.0516  0.3598
    5MOL      S 3313   2.536   0.333   2.179 -0.5172 -0.5415  0.0325
    5MOL      F 3314   2.459   1.362   2.642 -0.3949  0.2466  0.5080
    5MOL      F 3315   2.355   1.251   2.483  0.1464 -0.1229  0.3259
    5MOL      C 3316   2.466   1.455   2.427  0.2992  0.0925  0.1676
    5MOL      H 3317   3.174   1.281   2.061  1.3160  2.7079 -0.3739
    5MOL      H 3318   3.334   1.306   2.143 -0.8587 -0.1179  1.9034
    5MOL      N 3319   2.421   0.295   2.274  0.3467  0.1331  0.1243
    5MOL      O 3320   2.512   0.438   2.078 -0.9583  0.3597 -0.5555
    5MOL      O 3321   2.585   0.213   2.112  0.2001  0.1815 -0.0354
    5MOL      F 3322   2.556   1.542   2.478  0.2433  0.2915  0.3182
    5MOL      F 3323   2.508   1.430   2.299 -0.1245 -0.3224 -0.3344
    5MOL      S 3324   2.299   1.535   2.418  0.3044 -0.1271 -0.0164
    5MOL      S 3325   2.288   0.372   2.274 -0.0907 -0.1213 -0.1051
    5MOL      N 3326   2.310   1.681   2.360 -0.1534  0.2842  0.0924
    5MOL      O 3327   2.256   1.536   2.554  0.7298 -0.2767  0.1770
    5MOL      O 3328   2.206   1.452   2.343 -0.2901 -0.4127 -0.2537
    5MOL      O 3329   2.251   0.418   2.407  0.0913 -0.1335  0.4084
    5MOL      O 3330   2.277   0.472   2.172  0.5751 -0.1944 -0.0821
    5MOL      C 3331   2.142   0.269   2.236  0.0473  0.6969 -0.6555
    5MOL      S 3332   2.187   1.766   2.351  0.0748  0.2535  0.0112
    5MOL      F 3333   2.156   0.184   2.132 -0.4123  0.2533  0.2774
    5MOL      F 3334   2.036   0.343   2.232 -0.5394  0.0289 -0.1054
    5MOL      F 3335   2.121   0.188   2.351 -0.3685  0.4426  0.3272
    5MOL      O 3336   2.238   1.904   2.341  0.1311 -0.1395 -0.2994
    5MOL      O 3337   2.092   1.739   2.455  0.6278 -0.2744  0.1455
    5MOL      C 3338   2.083   1.720   2.206 -0.6410  0.0550 -0.1123
    5MOL      F 3339   1.986   1.626   2.243  0.5476  0.2048 -0.3858
    5MOL      F 3340   2.032   1.830   2.141 -0.1449 -0.7939  0.5576
    5MOL      F 3341   2.165   1.658   2.119  0.3594  0.6286  0.2802
    5MOL      H 3342   3.059   0.429   2.390  1.1544  0.3025  0.0838
    5MOL      O 3343   3.129   0.392   2.445  0.1174 -0.8149  0.7102
    5MOL      C 3344   3.131   0.448   2.566 -0.0057 -0.2018  0.9203
    5MOL      C 3345   3.004   0.516   2.606  0.2793 -0.5285  0.0114
    5MOL      O 3346   3.219   0.418   2.644 -0.0608 -0.0390 -0.3811
    5MOL      C 3347   2.972   0.650   2.572 -0.2631 -0.9688 -0.3763
    5MOL      C 3348   2.905   0.439   2.676  0.0632  0.0144 -0.4266
    5MOL      C 3349   2.846   0.702   2.616  0.2393 -0.0130 -0.4379
    5MOL      C 3350   3.071   0.732   2.481  0.5776 -0.2073 -0.1756
    5MOL      C 3351   2.780   0.491   2.713  0.5096 -0.3537 -0.7059
    5MOL      H 3352   2.940   0.344   2.713  1.5436  1.2229  1.4435
    5MOL      C 3353   2.748   0.622   2.674 -0.0120  0.3462  0.2005
    5MOL      H 3354   2.830   0.807   2.594 -0.1699  0.1210  0.4916
    5MOL      F 3355   2.994   0.822   2.415 -0.1893  0.4080 -0.0764
    5MOL      F 3356   3.130   0.668   2.373  0.0486  0.0204  0.5106
    5MOL      C 3357   3.176   0.813   2.566 -0.7970  0.2674 -0.5295
    5MOL      C 3358   2.685   0.409   2.806  0.5658  0.6728 -0.2066
    5MOL      C 3359   2.611   0.684   2.678 -0.3009  0.6021 -0.4563
    5MOL      O 3360   3.284   0.729   2.606 -0.0595 -0.1085 -0.2860
    5MOL      F 3361   3.217   0.918   2.490 -0.6933 -0.0357  0.2364
    5MOL      F 3362   3.111   0.876   2.668 -0.0144  0.9264 -0.0350
    5MOL      F 3363   2.737   0.286   2.809 -0.2302 -0.0328 -0.2526
    5MOL      F 3364   2.558   0.385   2.764 -0.0025  0.1720  0.4342
    5MOL      C 3365   2.684   0.465   2.948 -0.2481  0.2893 -1.0953
    5MOL      O 3366   2.504   0.612   2.637  0.0176  0.1209  0.4220
    5MOL      O 3367   2.597   0.805   2.705  0.2350  0.3090  0.5353
    5MOL      C 3368   3.385   0.785   2.698 -0.0296  0.9008  0.2355
    5MOL      F 3369   2.692   0.365   3.038 -0.8060 -0.1761 -0.3744
    5MOL      F 3370   2.793   0.536   2.974  0.0253  0.2293  0.0835
    5MOL      O 3371   2.573   0.549   2.971  0.1567 -0.3769  0.4254
    5MOL      C 3372   2.385   0.674   2.600 -0.7594  0.8258  0.8253
    5MOL      C 3373   3.502   0.689   2.689  0.6651  0.6689 -0.4891
    5MOL      F 3374   3.338   0.792   2.828  0.5746 -0.7319 -0.2363
    5MOL      F 3375   3.430   0.907   2.660 -0.4054  0.0106 -0.1098
    5MOL      C 3376   2.503   0.556   3.097  0.4953 -0.1605 -0.2445
    5MOL      H 3377   2.305   0.614   2.643 -0.2251 -0.9847 -0.6001
    5MOL      H 3378   2.386   0.780   2.631  0.0397  1.2238 -0.4668
    5MOL      C 3379   2.391   0.674   2.449 -0.3978 -0.4201 -0.0795
    5MOL      F 3380   3.524   0.676   2.558  0.1966 -0.2161  0.4607
    5MOL      F 3381   3.478   0.559   2.733 -0.3673  0.5405  0.0333
    5MOL      S 3382   3.653   0.756   2.762 -0.3415 -0.0977  0.3640
    5MOL      F 3383   2.585   0.592   3.203  0.1472  0.2046 -0.5831
    5MOL      F 3384   2.462   0.431   3.129 -0.3147  0.5400 -0.3519
    5MOL      C 3385   2.386   0.659   3.088  0.3440  0.0753  0.2613
    5MOL      H 3386   2.436   0.579   2.417  2.4876  0.3073  1.3978
    5MOL      H 3387   2.288   0.683   2.413 -0.2593  0.8140 -0.2354
    5MOL      N 3388   3.700   0.880   2.688 -0.0164  0.0804 -0.5643
    5MOL      O 3389   3.635   0.784   2.902 -0.2421 -0.4562 -0.5335
    5MOL      O 3390   3.754   0.647   2.745 -0.2201 -0.9566  0.4013
    5MOL      F 3391   2.322   0.640   2.965  0.3011 -0.3108  0.3626
    5MOL      F 3392   2.296   0.652   3.190 -0.0636  0.4216 -0.0171
    5MOL      S 3393   2.452   0.826   3.086  0.5777  0.1031  0.3946
    5MOL      S 3394   3.789   0.988   2.760 -0.2338  0.4525  0.0622
    5MOL      N 3395   2.344   0.929   3.039 -0.4025  0.2009  0.1065
    5MOL      O 3396   2.576   0.830   3.005 -0.2456  0.4211  0.2614
    5MOL      O 3397   2.469   0.851   3.227  0.5564  0.3112  0.1032
    5MOL      O 3398   3.849   0.943   2.890 -0.2296  0.0595 -0.1278
    5MOL      O 3399   3.876   1.043   2.655  0.4050  0.1770  0.5524
    5MOL      C 3400   3.679   1.128   2.810 -0.1334  0.3967  0.4234
    5MOL      S 3401   2.358   1.037   2.933  0.2813  0.6609  0.0592
    5MOL      F 3402   3.608   1.174   2.705  0.4485 -0.0888  0.6597
    5MOL      F 3403   3.743   1.235   2.865  0.2231 -0.3652 -0.6500
    5MOL      F 3404   3.591   1.091   2.908 -0.0115  0.2777 -0.5242
    5MOL      O 3405   2.484   1.029   2.853 -0.1610 -0.1157 -0.2101
    5MOL      O 3406   2.332   1.167   2.985  0.1177  1.0708  0.6384
    5MOL      C 3407   2.209   1.013   2.832  0.4429  1.2287  0.0671
    5MOL      F 3408   2.097   1.023   2.904  0.0963  0.1635 -0.0484
    5MOL      F 3409   2.187   1.091   2.727  0.2841  0.2020 -0.6440
    5MOL      F 3410   2.207   0.889   2.779  0.4796 -0.7814  0.4680
    6MOL      O 3411   0.808   3.503   1.319 -0.3894  0.3519  0.6455
    6MOL      C 3412   0.802   3.453   1.193 -0.0321  0.6303  0.2580
    6MOL      C 3413   0.928   3.463   1.123 -0.4748  0.6007  0.4735
    6MOL      O 3414   0.695   3.417   1.140  1.1862 -0.5283 -0.4169
    6MOL      C 3415   1.024   3.355   1.107 -0.3164  0.1451 -0.2438
    6MOL      C 3416   0.964   3.590   1.074  0.2156  0.6458 -0.4841
    6MOL      C 3417   1.155   3.383   1.053  0.6138 -0.0752  0.2339
    6MOL      C 3418   0.998   3.214   1.166 -0.2179 -0.2624 -0.6994
    6MOL      C 3419   1.089   3.616   1.013 -0.2228 -0.2291 -0.6515
    6MOL      H 3420   0.889   3.666   1.092  1.2914  1.5629  0.3368
    6MOL      C 3421   1.191   3.511   1.005  0.4411 -0.0837 -0.4072
    6MOL      H 3422   1.228   3.303   1.044  0.6385 -0.0449  0.1707
    6MOL      F 3423   0.917   3.204   1.278  0.3454 -0.0408  0.0127
    6MOL      F 3424   1.115   3.165   1.206 -0.9466  0.3854  0.4203
    6MOL      C 3425   0.947   3.109   1.063  0.0378  0.1198  0.0373
    6MOL      C 3426   1.108   3.761   0.971 -0.3735 -0.0908  0.7163
    6MOL      C 3427   1.325   3.530   0.930  0.9995 -0.0051  0.6600
    6MOL      O 3428   1.025   3.119   0.938  0.9266 -0.8578 -0.1146
    6MOL      F 3429   0.960   2.996   1.137 -0.3811 -0.0708 -0.2637
    6MOL      F 3430   0.812   3.136   1.040  0.1530  0.1245  0.0515
    6MOL      F 3431   0.991   3.806   0.912  0.1705  0.1920  0.4267
    6MOL      F 3432   1.198   3.781   0.869 -0.1304 -0.0287 -0.0092
    6MOL      C 3433   1.137   3.868   1.088  0.5500  0.9674  0.1437
    6MOL      O 3434   1.301   3.543   0.798 -0.2137  0.3847 -0.4612
    6MOL      O 3435   1.437   3.523   0.979  0.3439  0.0321  0.2789
    6MOL      C 3436   0.979   3.049   0.823  0.1082 -0.0773 -0.2682
    6MOL      F 3437   1.156   3.986   1.037 -0.4052 -0.4020 -0.1873
    6MOL      F 3438   1.028   3.883   1.158  0.6628  0.4210 -0.0877
    6MOL      O 3439   1.247   3.828   1.174  0.1630 -0.3196 -0.2969
    6MOL      C 3440   1.412   3.526   0.706  0.4499  0.3021  0.9544
    6MOL      C 3441   1.097   3.046   0.720  0.5765 -1.3234  0.3892
    6MOL      F 3442   0.874   3.116   0.756 -0.4824 -0.0380 -0.0813
    6MOL      F 3443   0.922   2.924   0.847  0.2877 -0.5295  0.1894
    6MOL      C 3444   1.388   3.858   1.141  0.3140  0.5399 -0.0983
    6MOL      H 3445   1.382   3.535   0.601 -2.6661 -0.5277  1.6533
    6MOL      H 3446   1.487   3.602   0.732 -1.3586  1.5441  2.9370
    6MOL      C 3447   1.465   3.380   0.712  0.0415 -0.1598 -0.9219
    6MOL      F 3448   1.131   3.175   0.680 -0.2460  0.1520 -0.4383
    6MOL      F 3449   1.062   2.988   0.601 -0.0951 -0.1788 -0.2382
    6MOL      S 3450   1.244   2.974   0.796  0.0491 -0.0661  0.0343
    6MOL      F 3451   1.417   3.993   1.148  0.1470  0.0896  0.2397
    6MOL      F 3452   1.424   3.815   1.017  0.5041 -0.6228  0.2695
    6MOL      C 3453   1.479   3.788   1.245 -0.3547 -0.2066  0.4054
    6MOL      H 3454   1.382   3.308   0.711 -0.2778  0.1534  0.6488
    6MOL      H 3455   1.540   3.360   0.634 -0.1475 -1.6504 -0.7528
    6MOL      H 3456   1.519   3.360   0.805  0.0160  2.5639 -0.2179
    6MOL      N 3457   1.356   2.968   0.691  0.1186  0.2871  0.5938
    6MOL      O 3458   1.276   3.061   0.914  0.0907 -0.0518  0.0347
    6MOL      O 3459   1.191   2.835   0.819 -0.4576 -0.5220 -0.4255
    6MOL      F 3460   1.434   3.660   1.254 -0.1740 -0.3232  0.4611
    6MOL      F 3461   1.605   3.783   1.199  0.0747 -0.2537 -0.3231
    6MOL      S 3462   1.477   3.881   1.402  0.4863 -0.1820  0.2084
    6MOL      S 3463   1.375   2.846   0.595  0.2536  0.2764 -0.3900
    6MOL      N 3464   1.337   3.872   1.476 -0.0572  0.0513  0.1373
    6MOL      O 3465   1.543   4.008   1.391 -0.5251 -0.0693  0.0516
    6MOL      O 3466   1.562   3.799   1.485 -0.7461 -0.5135  0.2364
    6MOL      O 3467   1.262   2.755   0.594  0.2949 -0.4628 -0.1416
    6MOL      O 3468   1.427   2.878   0.465 -0.7312  0.5791  0.3534
    6MOL      C 3469   1.518   2.741   0.659  0.5650 -0.4517  0.7849
    6MOL      S 3470   1.285   3.994   1.549  0.2980  0.0411  0.0803
    6MOL      F 3471   1.546   2.639   0.579 -0.3701 -0.2522  0.0850
    6MOL      F 3472   1.492   2.691   0.779 -0.0439  0.2579  0.3612
    6MOL      F 3473   1.630   2.817   0.664  0.1926  0.6312  0.8228
    6MOL      O 3474   1.372   4.111   1.547  0.1461  0.1577  0.3675
    6MOL      O 3475   1.260   3.953   1.686  0.1463 -0.6882  0.0312
    6MOL      C 3476   1.122   4.039   1.486 -0.5570  0.2677 -0.8276
    6MOL      F 3477   1.038   3.937   1.496  0.3063  0.5798 -0.1221
    6MOL      F 3478   1.073   4.148   1.548  0.2235  0.1077  0.1026
    6MOL      F 3479   1.119   4.076   1.351 -0.3027  0.0953 -0.4158
    6MOL      O 3480   1.343   3.004   1.901 -0.1356 -0.1787 -0.8876
    6MOL      C 3481   1.304   3.126   1.863  0.5133  0.3604  0.5757
    6MOL      C 3482   1.188   3.124   1.769 -0.3925  0.0173  0.1503
    6MOL      O 3483   1.347   3.234   1.905  0.2532  0.6428 -0.2353
    6MOL      C 3484   1.181   3.203   1.648  0.2311 -0.4114 -0.5636
    6MOL      C 3485   1.080   3.041   1.803  0.3614 -0.5290 -0.4755
    6MOL      C 3486   1.052   3.210   1.579 -1.2103  0.3028 -0.9757
    6MOL      C 3487   1.294   3.292   1.589 -0.2933  0.2722  0.3153
    6MOL      C 3488   0.954   3.050   1.743  0.2577 -0.9994 -0.7923
    6MOL      H 3489   1.097   2.989   1.897  1.2703 -1.1772 -0.9878
    6MOL      C 3490   0.936   3.134   1.626 -0.0517 -0.0014 -0.5107
    6MOL      H 3491   1.056   3.256   1.481  0.8865  1.3162 -0.4930
    6MOL      F 3492   1.336   3.246   1.465 -0.0975  0.2797  0.0548
    6MOL      F 3493   1.416   3.283   1.649  0.0085 -0.7225  0.1244
    6MOL      C 3494   1.244   3.438   1.578 -0.2198 -0.6235 -0.1637
    6MOL      C 3495   0.845   2.973   1.822  0.5451  0.7155  0.6885
    6MOL      C 3496   0.802   3.157   1.560 -0.3976 -0.0924  0.2475
    6MOL      O 3497   1.141   3.475   1.677  0.4971  0.1575 -0.8954
    6MOL      F 3498   1.349   3.518   1.597 -0.1446  0.0890  0.1860
    6MOL      F 3499   1.196   3.460   1.449  0.1208  0.0047 -0.1303
    6MOL      F 3500   0.892   2.855   1.876 -0.5132 -0.4262 -0.3047
    6MOL      F 3501   0.750   2.913   1.737 -0.1586 -0.4319 -0.6453
    6MOL      C 3502   0.768   3.052   1.932  0.4541 -0.8330 -0.1112
    6MOL      O 3503   0.788   3.292   1.533 -0.0960  0.0116  0.4132
    6MOL      O 3504   0.714   3.078   1.540 -0.2110 -0.3826  0.0196
    6MOL      C 3505   1.053   3.584   1.668  0.5637 -0.1867  0.0406
    6MOL      F 3506   0.728   3.167   1.869  0.5756 -0.3072  0.3178
    6MOL      F 3507   0.665   2.988   1.977 -0.1576  0.5868  0.1221
    6MOL      O 3508   0.867   3.089   2.038  0.4271 -0.1345 -0.3223
    6MOL      C 3509   0.677   3.334   1.452 -0.0754 -0.0162 -0.5360
    6MOL      C 3510   0.969   3.595   1.801  0.7118  0.0955  0.2675
    6MOL      F 3511   0.966   3.560   1.564  0.1828  0.5024 -0.0955
    6MOL      F 3512   1.113   3.698   1.636 -0.7756  0.1779  0.3144
    6MOL      C 3513   0.821   3.097   2.172 -0.3457  0.6756  0.2292
    6MOL      H 3514   0.663   3.276   1.360 -0.1023  0.8773 -1.1187
    6MOL      H 3515   0.582   3.325   1.506  0.0604 -0.0373 -0.2985
    6MOL      C 3516   0.698   3.479   1.412  0.1333  0.1547  0.0904
    6MOL      F 3517   0.900   3.480   1.823  0.2458 -0.4352 -0.3913
    6MOL      F 3518   0.868   3.683   1.788 -0.5498 -0.8238 -0.2513
    6MOL      S 3519   1.063   3.654   1.947 -0.2783 -0.0689  0.1467
    6MOL      F 3520   0.777   2.978   2.207  0.0064  0.5008  0.1859
    6MOL      F 3521   0.716   3.183   2.181 -0.5606  0.1346 -0.5357
    6MOL      C 3522   0.944   3.145   2.267  0.3899  0.2917 -0.1107
    6MOL      H 3523   0.606   3.528   1.377  1.0401  0.8650 -1.3864
    6MOL      H 3524   0.733   3.527   1.505  0.0209  0.8449 -0.2126
    6MOL      N 3525   1.107   3.796   1.913  0.1201 -0.1893  0.4712
    6MOL      O 3526   0.982   3.626   2.064 -0.0658 -0.5480  0.1891
    6MOL      O 3527   1.167   3.558   1.939  0.0694 -0.4165 -0.5939
    6MOL      F 3528   0.897   3.181   2.392  0.0695  0.0796 -0.0665
    6MOL      F 3529   1.031   3.043   2.284  0.4749 -0.9579 -0.3828
    6MOL      S 3530   1.036   3.285   2.198 -0.2840  0.1128 -0.0268
    6MOL      S 3531   1.054   3.916   1.986 -0.3941  0.1811  0.0502
    6MOL      N 3532   1.123   3.344   2.314  0.1060 -0.3425  0.4387
    6MOL      O 3533   0.928   3.378   2.170 -0.1756 -0.1359 -0.5873
    6MOL      O 3534   1.115   3.259   2.079  0.0978  0.6844  0.4599
    6MOL      O 3535   1.029   3.893   2.132  0.3167 -0.2454  0.3954
    6MOL      O 3536   1.136   4.034   1.972 -0.5017  0.1460 -0.5747
    6MOL      C 3537   0.892   3.961   1.903 -0.0050 -0.0984  0.1477
    6MOL      S 3538   1.270   3.354   2.297 -0.2201 -0.3998 -0.1449
    6MOL      F 3539   0.856   4.081   1.930  0.3932 -0.7433 -0.0872
    6MOL      F 3540   0.793   3.875   1.953 -0.2496 -0.0471  0.3050
    6MOL      F 3541   0.906   3.949   1.765 -0.3077 -0.1119 -0.4781
    6MOL      O 3542   1.314   3.432   2.181  0.4554  0.7899  0.2892
    6MOL      O 3543   1.323   3.218   2.273  0.2678 -0.3527  0.2810
    6MOL      C 3544   1.348   3.415   2.449  0.1015  0.5835 -0.8209
    6MOL      F 3545   1.348   3.545   2.471  0.3702  0.1449 -0.0693
    6MOL      F 3546   1.297   3.358   2.561  0.4034  0.2240  0.1287
    6MOL      F 3547   1.473   3.378   2.449 -0.4733 -0.0104  0.5002
    6MOL      O 3548   1.752   2.405   1.337 -0.4972 -0.6763 -0.3299
    6MOL      C 3549   1.838   2.507   1.353 -0.2723  0.0134 -0.1851
    6MOL      C 3550   1.808   2.580   1.481  0.3184 -0.2146 -0.7788
    6MOL      O 3551   1.925   2.537   1.272 -0.8844  0.1233  0.0270
    6MOL      C 3552   1.899   2.616   1.585  0.2510  0.0013  0.1570
    6MOL      C 3553   1.680   2.641   1.484  0.1872 -0.0872  1.0892
    6MOL      C 3554   1.853   2.698   1.690 -0.0028  0.4771  0.1868
    6MOL      C 3555   2.047   2.578   1.585  0.2689  0.2182  0.5032
    6MOL      C 3556   1.634   2.723   1.588 -0.9210 -0.6084 -0.6088
    6MOL      H 3557   1.604   2.621   1.409 -0.2632  0.0654  1.4971
    6MOL      C 3558   1.724   2.752   1.693 -0.0982 -0.0235 -0.0996
    6MOL      H 3559   1.920   2.718   1.773  0.1212 -0.5283  0.3433
    6MOL      F 3560   2.105   2.614   1.695 -0.0833 -0.1220  0.0319
    6MOL      F 3561   2.122   2.648   1.492  0.6732 -0.3566  0.6306
    6MOL      C 3562   2.073   2.424   1.573 -0.5909  0.4207  0.3707
    6MOL      C 3563   1.490   2.797   1.573 -0.6525  0.0105 -0.0492
    6MOL      C 3564   1.690   2.845   1.804  0.1380 -0.0360 -0.8465
    6MOL      O 3565   1.985   2.361   1.664  0.7153  0.1995  0.2643
    6MOL      F 3566   2.064   2.373   1.454 -0.1780 -0.0716 -0.2779
    6MOL      F 3567   2.193   2.394   1.613 -0.6371 -0.3517  0.0900
    6MOL      F 3568   1.431   2.827   1.692 -0.6152 -0.0890 -0.1926
    6MOL      F 3569   1.402   2.708   1.522  0.4121 -0.4242 -0.0524
    6MOL      C 3570   1.491   2.920   1.473  0.1519 -0.0263 -0.9857
    6MOL      O 3571   1.645   2.971   1.774 -0.3409 -0.2886 -0.1246
    6MOL      O 3572   1.702   2.810   1.920  0.8697 -0.2296 -0.1315
    6MOL      C 3573   1.992   2.219   1.683 -0.0046 -0.0714 -0.0735
    6MOL      F 3574   1.365   2.950   1.453  0.8507  0.0698  0.8770
    6MOL      F 3575   1.555   3.026   1.519 -0.1555 -0.0949 -0.1745
    6MOL      O 3576   1.556   2.868   1.362  0.1214  0.7953  0.4828
    6MOL      C 3577   1.602   3.051   1.887  0.4180  0.0324 -0.8496
    6MOL      C 3578   2.053   2.185   1.828  0.2397  0.5823 -0.1758
    6MOL      F 3579   2.064   2.144   1.597 -0.4468  0.0428  0.3483
    6MOL      F 3580   1.865   2.163   1.688 -0.5818 -0.1153 -0.0629
    6MOL      C 3581   1.544   2.919   1.224  0.0618  0.1688  0.2564
    6MOL      H 3582   1.689   3.064   1.951  0.4887  0.9471 -1.1277
    6MOL      H 3583   1.573   3.149   1.847  1.1089  1.1721  1.3059
    6MOL      C 3584   1.476   2.998   1.968  0.0319  0.0560  0.1338
    6MOL      F 3585   2.181   2.204   1.815  0.1157 -0.4866 -0.4524
    6MOL      F 3586   2.041   2.050   1.866  1.3618 -0.0999  0.2821
    6MOL      S 3587   1.978   2.290   1.957  0.0339  0.3192 -0.0859
    6MOL      F 3588   1.586   3.042   1.224  0.2899  0.1923 -0.0119
    6MOL      F 3589   1.415   2.912   1.188 -0.0774  0.1818 -0.2636
    6MOL      C 3590   1.631   2.830   1.136 -1.1870  0.5964  1.0095
    6MOL      H 3591   1.496   2.893   1.994  1.5793  0.3167  0.1139
    6MOL      H 3592   1.459   3.063   2.054 -2.9878 -1.2913  0.6740
    6MOL      N 3593   2.043   2.249   2.086  0.9703 -0.0528 -0.7162
    6MOL      O 3594   2.029   2.420   1.926  0.8226  0.3515 -0.1134
    6MOL      O 3595   1.831   2.268   1.945  0.1657  0.6863 -0.2900
    6MOL      F 3596   1.609   2.700   1.163 -0.3945  0.4302  0.2353
    6MOL      F 3597   1.603   2.846   1.003  0.2623 -0.0578 -0.0802
    6MOL      S 3598   1.814   2.880   1.159  0.0215  0.0407 -0.4338
    6MOL      S 3599   1.966   2.175   2.192 -0.1784  0.0038  0.2100
    6MOL      N 3600   1.858   2.980   1.050  0.3182  0.8292 -0.4251
    6MOL      O 3601   1.882   2.755   1.140 -0.4528  0.2161 -0.1587
    6MOL      O 3602   1.822   2.938   1.296 -0.1929 -0.1079  0.0424
    6MOL      O 3603   1.838   2.116   2.154  0.2213 -0.2841  0.8361
    6MOL      O 3604   2.051   2.101   2.281  0.4800  0.2348  0.3794
    6MOL      C 3605   1.905   2.305   2.304  0.2079  0.1117 -0.0233
    6MOL      S 3606   1.863   3.128   1.062 -0.2662 -0.3122  0.1880
    6MOL      F 3607   2.018   2.374   2.343 -0.0823 -0.3500  0.0983
    6MOL      F 3608   1.854   2.248   2.416  0.4290  0.0515 -0.1517
    6MOL      F 3609   1.807   2.382   2.250  0.6179  0.5460  1.0994
    6MOL      O 3610   1.996   3.175   1.018  0.0077 -0.4383 -0.0543
    6MOL      O 3611   1.827   3.186   1.193 -0.7722  0.0281 -0.0900
    6MOL      C 3612   1.757   3.207   0.925  0.0033  0.2554 -0.1339
    6MOL      F 3613   1.817   3.184   0.804 -0.0497 -0.4381 -0.0436
    6MOL      F 3614   1.635   3.149   0.924 -0.0244  0.9426  0.2977
    6MOL      F 3615   1.743   3.337   0.932  0.1707 -0.4113  0.1381
    6MOL      O 3616   0.845   2.545   1.018 -0.5054 -0.1849  0.0877
    6MOL      C 3617   0.973   2.526   0.966  0.1994 -0.8959  0.1521
    6MOL      C 3618   1.059   2.442   1.051 -0.4843 -0.1265  0.5163
    6MOL      O 3619   1.009   2.569   0.851  0.2389 -0.0202 -0.4483
    6MOL      C 3620   1.128   2.490   1.159  0.0198 -0.6193 -0.3719
    6MOL      C 3621   1.095   2.310   1.001  0.1126  0.0026 -0.2633
    6MOL      C 3622   1.242   2.421   1.213  0.0250  0.2867  0.2154
    6MOL      C 3623   1.120   2.637   1.209 -0.0253 -0.0881  0.3103
    6MOL      C 3624   1.197   2.232   1.064  0.3709  0.2244 -0.4688
    6MOL      H 3625   1.040   2.264   0.919  0.1642 -0.0298 -0.2791
    6MOL      C 3626   1.280   2.294   1.161 -0.3164  0.6101 -0.2976
    6MOL      H 3627   1.296   2.454   1.301  3.7989 -1.5308 -1.2103
    6MOL      F 3628   1.076   2.723   1.109 -0.2421  0.0936  0.0156
    6MOL      F 3629   1.240   2.683   1.241  0.0706 -0.5609  0.5937
    6MOL      C 3630   1.030   2.665   1.333 -0.4634  0.5046 -0.1814
    6MOL      C 3631   1.203   2.085   1.019 -0.0715  0.1914 -0.3673
    6MOL      C 3632   1.398   2.227   1.231  0.6048  0.1896  0.5493
    6MOL      O 3633   1.072   2.587   1.448 -0.4165  0.3494 -0.2588
    6MOL      F 3634   1.038   2.802   1.369 -0.2792  0.0728  0.4008
    6MOL      F 3635   0.904   2.648   1.283  0.6639  0.0461 -0.4527
    6MOL      F 3636   1.088   2.023   1.017 -0.1724 -0.1523 -0.4056
    6MOL      F 3637   1.260   2.006   1.109  0.2966  0.0055  0.1460
    6MOL      C 3638   1.279   2.073   0.883  0.0293  0.4489  0.9111
    6MOL      O 3639   1.521   2.277   1.193  0.2953 -0.1804 -0.3488
    6MOL      O 3640   1.384   2.150   1.319  0.7382 -0.0513 -0.0056
    6MOL      C 3641   0.970   2.551   1.551 -0.0711 -0.3899 -0.9408
    6MOL      F 3642   1.411   2.083   0.903  0.3139 -0.4319 -0.0293
    6MOL      F 3643   1.258   1.954   0.822 -0.0314 -0.4502 -0.3011
    6MOL      O 3644   1.231   2.182   0.795 -0.1716  0.3961  0.5660
    6MOL      C 3645   1.646   2.219   1.240  0.1422 -0.1263  0.1020
    6MOL      C 3646   1.036   2.486   1.677  0.2374 -0.4571  0.0375
    6MOL      F 3647   0.870   2.472   1.509  0.1417  0.3937 -0.3499
    6MOL      F 3648   0.911   2.665   1.593 -0.4204 -0.2807 -1.0351
    6MOL      C 3649   1.311   2.229   0.682 -0.1846 -1.1530 -0.6470
    6MOL      H 3650   1.637   2.179   1.341  0.1197 -0.1337  0.0972
    6MOL      H 3651   1.660   2.136   1.169 -1.7933  1.6253 -2.5269
    6MOL      C 3652   1.760   2.315   1.228  0.2702  0.2860 -0.0018
    6MOL      F 3653   0.943   2.483   1.775 -0.4971  0.3514  0.4029
    6MOL      F 3654   1.143   2.566   1.720  0.0828  0.2212  0.3543
    6MOL      S 3655   1.094   2.316   1.637 -0.2404  0.1366 -0.1411
    6MOL      F 3656   1.362   2.136   0.599  0.0126  0.5361  0.4307
    6MOL      F 3657   1.416   2.296   0.733 -0.0238 -0.6083  0.3180
    6MOL      C 3658   1.229   2.331   0.606  0.6161 -0.5118  0.5583
    6MOL      H 3659   1.849   2.251   1.228 -0.0115 -0.1287 -1.0005
    6MOL      H 3660   1.759   2.362   1.129  1.5254 -1.8194 -1.0949
    6MOL      N 3661   0.987   2.226   1.570  0.2829  0.8297 -0.7110
    6MOL      O 3662   1.223   2.321   1.567 -0.7199  1.0474 -0.5938
    6MOL      O 3663   1.111   2.254   1.764  0.3277  0.0065 -0.1439
    6MOL      F 3664   1.204   2.440   0.677 -0.3776 -0.7446 -0.4801
    6MOL      F 3665   1.313   2.377   0.510 -0.7375  0.1756 -0.4638
    6MOL      S 3666   1.066   2.288   0.524 -0.4018 -0.2760  0.0767
    6MOL      S 3667   1.030   2.108   1.479 -0.3642 -0.2862  0.0556
    6MOL      N 3668   1.022   2.406   0.434 -0.5518  0.0899 -0.8103
    6MOL      O 3669   0.985   2.264   0.641  0.6352 -0.3352 -0.6223
    6MOL      O 3670   1.104   2.164   0.449  0.6357 -0.1910 -0.5870
    6MOL      O 3671   1.041   2.161   1.348 -0.4447 -0.4052  0.1130
    6MOL      O 3672   1.164   2.064   1.511  0.0603  0.1497 -0.2968
    6MOL      C 3673   0.896   1.977   1.463  0.3070  0.0787  0.5122
    6MOL      S 3674   0.932   2.518   0.492  0.2135  0.0663  0.2573
    6MOL      F 3675   0.861   1.922   1.579 -0.1146  0.1445  0.4347
    6MOL      F 3676   0.948   1.884   1.380  0.0292  0.3124  0.4256
    6MOL      F 3677   0.780   2.022   1.410 -0.3818  0.1672  0.5748
    6MOL      O 3678   1.006   2.616   0.570 -0.4719  0.1952  0.0362
    6MOL      O 3679   0.821   2.455   0.563 -0.0799  0.2018 -0.0076
    6MOL      C 3680   0.862   2.615   0.342  0.1326 -0.1379 -0.6077
    6MOL      F 3681   0.962   2.673   0.274 -0.4899 -0.5920  0.4769
    6MOL      F 3682   0.789   2.536   0.263  0.0684  0.0398  0.2938
    6MOL      F 3683   0.787   2.723   0.380 -0.1243  0.5417  0.1326
    6MOL      O 3684   0.267   2.919   1.751 -0.4583  0.2575 -0.4364
    6MOL      C 3685   0.271   2.792   1.708  0.2621  0.0859  0.4527
    6MOL      C 3686   0.367   2.784   1.593 -0.1053 -0.0686 -0.0845
    6MOL      O 3687   0.205   2.702   1.756 -0.0573  0.1398 -0.0936
    6MOL      C 3688   0.468   2.692   1.577  0.3780  0.2478  0.1168
    6MOL      C 3689   0.351   2.883   1.491 -0.5802 -0.0875 -0.5454
    6MOL      C 3690   0.560   2.709   1.472 -1.4873  0.6179 -0.0341
    6MOL      C 3691   0.487   2.568   1.672  0.1999 -0.6054  0.2460
    6MOL      C 3692   0.423   2.890   1.374  0.3759  0.0632  0.2482
    6MOL      H 3693   0.271   2.953   1.512 -1.4218 -1.7773  2.2985
    6MOL      C 3694   0.542   2.808   1.373  0.6618  0.0356  0.7942
    6MOL      H 3695   0.641   2.637   1.465 -0.1615  1.9257  1.1830
    6MOL      F 3696   0.447   2.603   1.793  0.0824 -0.1614 -0.3084
    6MOL      F 3697   0.618   2.541   1.700  0.5447  0.2342  0.5115
    6MOL      C 3698   0.408   2.446   1.619  0.6376  0.3463 -0.1173
    6MOL      C 3699   0.388   3.000   1.264  0.5668 -0.7588 -0.1332
    6MOL      C 3700   0.646   2.836   1.264 -0.1560 -0.0604  0.6989
    6MOL      O 3701   0.488   2.388   1.517  0.5555  0.2312 -0.0206
    6MOL      F 3702   0.385   2.361   1.716 -0.2707  0.2060 -0.4535
    6MOL      F 3703   0.288   2.487   1.574 -0.3451  0.1140 -0.4507
    6MOL      F 3704   0.443   2.978   1.140 -0.1564 -0.0935 -0.0558
    6MOL      F 3705   0.449   3.112   1.311  0.5165 -0.2424 -0.0061
    6MOL      C 3706   0.235   3.040   1.252  0.6958 -0.1349 -0.0393
    6MOL      O 3707   0.657   2.745   1.163 -0.1724 -0.7875  0.1595
    6MOL      O 3708   0.704   2.942   1.268  0.2454  0.1510 -0.6353
    6MOL      C 3709   0.430   2.373   1.382  0.9478  0.5447  0.2654
    6MOL      F 3710   0.191   3.098   1.365 -0.6326 -0.0839  0.3596
    6MOL      F 3711   0.222   3.128   1.153  0.6755 -0.1468 -0.3905
    6MOL      O 3712   0.166   2.918   1.213 -0.0967 -0.3746 -0.2187
    6MOL      C 3713   0.746   2.774   1.051  0.2322 -0.3801  0.6667
    6MOL      C 3714   0.537   2.318   1.284  0.0305 -0.6556 -0.5952
    6MOL      F 3715   0.385   2.491   1.335  0.8372  0.1187 -0.4876
    6MOL      F 3716   0.327   2.291   1.379 -0.1345 -0.3101 -0.0040
    6MOL      C 3717   0.026   2.906   1.239  0.0245 -0.2770  0.3281
    6MOL      H 3718   0.732   2.871   1.001  1.1540 -0.3425  0.4673
    6MOL      H 3719   0.851   2.781   1.083  0.1969 -0.0579  0.7181
    6MOL      C 3720   0.756   2.646   0.964 -0.1182  0.1031 -0.2230
    6MOL      F 3721   0.577   2.203   1.332  0.0401  0.0430 -0.3065
    6MOL      F 3722   0.644   2.397   1.276  0.0424  0.0393  0.2263
    6MOL      S 3723   0.470   2.292   1.121 -0.1321  0.0554 -0.0106
    6MOL      F 3724   5.399   3.025   1.213  0.3489  0.8071 -0.4899
    6MOL      F 3725   0.002   2.880   1.367  0.3744  0.2961 -0.2648
    6MOL      C 3726   5.401   2.796   1.154 -0.6640 -0.0215  0.2412
    6MOL      H 3727   0.657   2.598   0.969  0.4102 -1.0415 -0.6207
    6MOL      H 3728   0.776   2.671   0.859 -0.6473  0.7682 -0.1793
    6MOL      N 3729   0.584   2.307   1.021 -0.4354  0.4323  0.6436
    6MOL      O 3730   0.414   2.161   1.124  0.4716  0.3925 -0.6194
    6MOL      O 3731   0.375   2.397   1.098  0.4659  0.3800 -1.0041
    6MOL      F 3732   5.277   2.782   1.200 -0.2738  0.1100 -0.2527
    6MOL      F 3733   5.390   2.828   1.028 -0.3857  0.1739  0.2911
    6MOL      S 3734   0.041   2.637   1.157 -0.2855  0.0553 -0.2522
    6MOL      S 3735   0.631   2.197   0.923  0.2173 -0.0488 -0.1194
    6MOL      N 3736   5.385   2.529   1.102 -0.3407 -0.2189 -0.4659
    6MOL      O 3737   0.101   2.610   1.288  0.0187 -0.6571 -0.4645
    6MOL      O 3738   0.145   2.653   1.054 -0.5167 -0.4269 -0.3154
    6MOL      O 3739   0.524   2.103   0.878  0.8088 -0.5463 -0.6363
    6MOL      O 3740   0.704   2.255   0.814 -0.1883  0.7460 -0.4082
    6MOL      C 3741   0.749   2.088   1.006  0.2171 -0.6453  0.0116
    6MOL      S 3742   5.343   2.418   1.201 -0.0217  0.1492 -0.1267
    6MOL      F 3743   0.838   2.156   1.085  0.4553 -0.1097  0.3375
    6MOL      F 3744   0.814   2.015   0.919 -0.6054  0.5963  0.4770
    6MOL      F 3745   0.683   2.013   1.094 -0.5462 -0.9110  0.1484
    6MOL      O 3746   5.262   2.464   1.309 -0.2744 -0.0038  0.0487
    6MOL      O 3747   0.014   2.347   1.265  0.1007  1.4927  0.5240
    6MOL      C 3748   5.230   2.295   1.115 -0.0393  0.2763  0.2567
    6MOL      F 3749   5.121   2.356   1.074  0.3734 -0.1310  0.0688
    6MOL      F 3750   5.276   2.246   0.999 -0.2733 -0.7257 -0.5483
    6MOL      F 3751   5.183   2.196   1.196 -0.1552 -0.4434 -0.4036
    6MOL      O 3752   0.296   2.858   2.757 -0.2091 -0.0452  0.7273
    6MOL      C 3753   0.327   2.754   2.674 -0.4403  1.0639 -0.2858
    6MOL      C 3754   0.333   2.786   2.530 -0.0284  0.3004 -0.1765
    6MOL      O 3755   0.340   2.638   2.719 -0.0099 -0.1816 -0.7374
    6MOL      C 3756   0.409   2.888   2.474 -0.3477 -0.4424 -0.0701
    6MOL      C 3757   0.263   2.702   2.442 -0.4135 -0.5017 -0.8974
    6MOL      C 3758   0.408   2.910   2.334 -0.3473  0.5589 -0.1540
    6MOL      C 3759   0.526   2.962   2.548  0.0751 -0.0818  0.5678
    6MOL      C 3760   0.267   2.717   2.300 -0.2518  0.1481  0.2804
    6MOL      H 3761   0.202   2.623   2.485  0.9404 -1.2104 -0.2143
    6MOL      C 3762   0.343   2.822   2.249 -0.0138 -0.0505  0.7668
    6MOL      H 3763   0.469   2.990   2.293 -2.0794  2.8175  1.4129
    6MOL      F 3764   0.472   3.034   2.645  0.3548 -0.0608  0.4052
    6MOL      F 3765   0.587   3.056   2.471 -0.0237  0.1598 -0.0147
    6MOL      C 3766   0.639   2.860   2.598 -0.3528 -0.0781  0.2509
    6MOL      C 3767   0.178   2.630   2.211 -0.4705 -0.0376 -0.7732
    6MOL      C 3768   0.342   2.855   2.101  0.2792 -0.3598  1.0940
    6MOL      O 3769   0.634   2.751   2.512 -0.1192  0.2282 -0.7419
    6MOL      F 3770   0.768   2.912   2.602  0.4412  0.2295  0.6141
    6MOL      F 3771   0.615   2.827   2.729  0.1243 -0.3154  0.2192
    6MOL      F 3772   0.119   2.706   2.112 -0.5303 -0.9491  0.1209
    6MOL      F 3773   0.062   2.597   2.280 -0.7159 -0.0840 -0.8491
    6MOL      C 3774   0.248   2.501   2.149  0.3354 -0.2065  0.1934
    6MOL      O 3775   0.269   2.970   2.087 -0.2098 -0.4468 -0.2125
    6MOL      O 3776   0.397   2.799   2.012 -0.3606 -0.1520  0.1052
    6MOL      C 3777   0.744   2.668   2.466 -0.3850 -0.0734  0.2371
    6MOL      F 3778   0.336   2.536   2.061  0.0522  0.2303 -0.3691
    6MOL      F 3779   0.307   2.441   2.250 -0.1473  0.2892 -0.1263
    6MOL      O 3780   0.134   2.425   2.101  0.3869 -0.8648 -0.3773
    6MOL      C 3781   0.255   3.046   1.962  0.4848 -0.1238  1.0991
    6MOL      C 3782   0.692   2.550   2.382  0.5739  0.2114 -0.1925
    6MOL      F 3783   0.832   2.622   2.560  0.3133 -0.1289 -0.1557
    6MOL      F 3784   0.827   2.749   2.395  0.5155  0.2511 -0.6787
    6MOL      C 3785   0.161   2.326   2.008  0.0866  0.1547  0.1949
    6MOL      H 3786   0.205   3.142   1.980  1.6268  1.1272 -1.8569
    6MOL      H 3787   0.356   3.066   1.926 -0.8522  3.5504 -1.1289
    6MOL      C 3788   0.178   2.959   1.862  0.8655 -0.7293  0.5045
    6MOL      F 3789   0.796   2.500   2.310  0.3083 -0.0125  0.6543
    6MOL      F 3790   0.598   2.588   2.293 -0.4617 -0.7550 -0.0807
    6MOL      S 3791   0.629   2.418   2.484  0.7543  0.0266 -0.1717
    6MOL      F 3792   0.277   2.254   2.018 -0.1493  0.3885  0.3538
    6MOL      F 3793   0.164   2.379   1.886 -0.8536 -0.2880  0.1730
    6MOL      C 3794   0.036   2.226   2.013 -0.0444 -0.8558 -0.7764
    6MOL      H 3795   0.154   2.871   1.923 -1.7676  0.9957  2.1952
    6MOL      H 3796   0.093   3.012   1.818  2.0638  0.5961 -0.3194
    6MOL      N 3797   0.542   2.328   2.394 -0.6955 -0.1609  0.2993
    6MOL      O 3798   0.738   2.338   2.533  0.4547 -0.4110  0.4219
    6MOL      O 3799   0.553   2.483   2.592 -0.4424 -0.2054  0.0308
    6MOL      F 3800   0.030   2.154   2.122  0.3305  0.0057 -0.4991
    6MOL      F 3801   5.364   2.296   2.007 -0.1581 -0.0109  0.1198
    6MOL      S 3802   0.047   2.116   1.863  0.4013  0.3622 -0.0845
    6MOL      S 3803   0.464   2.225   2.476  0.2383  0.3237 -0.1846
    6MOL      N 3804   5.438   2.195   1.743  0.4893  0.2116  0.8058
    6MOL      O 3805   5.384   2.020   1.883 -0.5636 -0.2569 -0.5656
    6MOL      O 3806   0.171   2.045   1.853  0.5195 -0.2398  0.4565
    6MOL      O 3807   0.561   2.141   2.548  0.4948  0.4054  0.0872
    6MOL      O 3808   0.383   2.290   2.582  0.0193  0.3531 -0.0362
    6MOL      C 3809   0.353   2.124   2.368 -0.0045 -1.1964 -0.5782
    6MOL      S 3810   0.076   2.201   1.609  0.0608  0.0748 -0.1145
    6MOL      F 3811   0.324   2.003   2.415 -0.1230 -0.2410  0.0374
    6MOL      F 3812   0.418   2.104   2.251  0.8848  0.3975  0.2409
    6MOL      F 3813   0.244   2.197   2.340  0.2657 -0.3739  0.3606
    6MOL      O 3814   0.221   2.183   1.625 -0.1088 -0.3993  0.3290
    6MOL      O 3815   0.047   2.329   1.544  0.4504  0.4706 -0.0643
    6MOL      C 3816   0.000   2.073   1.495  0.2372 -0.3148  0.8204
    6MOL      F 3817   5.312   2.097   1.482  0.5027  1.0216 -0.3577
    6MOL      F 3818   0.065   2.074   1.374  0.5219 -0.2545  0.9662
    6MOL      F 3819   0.005   1.955   1.546  0.4529  0.6564 -0.1752
    6MOL      O 3820   1.135   3.024   2.883 -0.7414 -0.2604  0.5295
    6MOL      C 3821   1.105   3.063   3.009 -0.3487 -0.0631 -0.4751
    6MOL      C 3822   0.954   3.059   3.026 -0.0284 -0.3777 -0.2161
    6MOL      O 3823   1.194   3.097   3.085  0.3231  0.5482 -0.7902
    6MOL      C 3824   0.880   3.177   3.033  0.0002 -0.2845 -0.0025
    6MOL      C 3825   0.896   2.940   3.058  0.2313  0.0262  0.3050
    6MOL      C 3826   0.743   3.166   3.042 -1.2997  0.4852 -0.4353
    6MOL      C 3827   0.945   3.315   3.011 -0.3409 -0.2496 -0.9754
    6MOL      C 3828   0.754   2.924   3.076  0.0844 -0.3331 -0.2825
    6MOL      H 3829   0.962   2.853   3.063  0.5428  0.2446  0.0274
    6MOL      C 3830   0.677   3.043   3.062 -0.4086 -0.0653 -0.2298
    6MOL      H 3831   0.681   3.254   3.046 -3.3548 -0.9191  2.4856
    6MOL      F 3832   0.883   3.386   2.909 -0.4362  0.3935 -0.1547
    6MOL      F 3833   1.070   3.320   2.968  0.1292 -0.1608  0.2594
    6MOL      C 3834   0.941   3.399   3.144 -0.5740 -0.5643 -0.0796
    6MOL      C 3835   0.698   2.787   3.118 -0.6493  0.0834 -0.4970
    6MOL      C 3836   0.527   3.045   3.078 -0.4484  0.4687 -0.8305
    6MOL      O 3837   0.963   3.314   3.259 -0.0185 -0.1334  0.0742
    6MOL      F 3838   1.023   3.509   3.122 -0.5711  0.2698 -0.3124
    6MOL      F 3839   0.818   3.448   3.152  0.5082 -0.2816 -0.2949
    6MOL      F 3840   0.786   2.690   3.080  0.1652  0.0387  0.2879
    6MOL      F 3841   0.604   2.753   3.033  0.0990 -0.0006 -0.2813
    6MOL      C 3842   0.665   2.779   3.271  0.2346  0.5664  0.3772
    6MOL      O 3843   0.470   2.965   2.982  0.3582 -0.1944  0.2354
    6MOL      O 3844   0.472   3.111   3.164  0.5089  0.0062 -0.5131
    6MOL      C 3845   0.916   3.351   3.389  0.4971 -0.0113  0.1849
    6MOL      F 3846   0.635   2.897   3.327 -0.3976 -0.1214  0.1499
    6MOL      F 3847   0.557   2.693   3.282  0.0446  0.0164 -0.3411
    6MOL      O 3848   0.776   2.714   3.340 -0.2323  0.5967  0.4844
    6MOL      C 3849   0.326   2.955   2.983 -0.0502 -0.7136  0.0563
    6MOL      C 3850   0.958   3.246   3.498 -0.3758 -0.6723 -0.2050
    6MOL      F 3851   0.778   3.374   3.394  0.1773  0.3248 -0.3941
    6MOL      F 3852   0.966   3.471   3.416  0.2381  0.3462  0.2792
    6MOL      C 3853   0.871   2.792   3.413  0.7281  0.1904  0.7044
    6MOL      H 3854   0.291   2.940   3.086 -0.1510  2.2088  0.5202
    6MOL      H 3855   0.278   3.048   2.950  3.3126  0.7567 -1.1342
    6MOL      C 3856   0.288   2.835   2.900 -0.2896 -0.2234  0.1442
    6MOL      F 3857   0.920   3.117   3.464 -0.0610 -0.4569 -0.2855
    6MOL      F 3858   0.904   3.273   3.621  0.1425 -0.4813  0.2433
    6MOL      S 3859   1.137   3.237   3.511 -0.2953 -0.1901  0.0509
    6MOL      F 3860   0.814   2.849   3.516  0.0271 -0.2030  0.3171
    6MOL      F 3861   0.931   2.888   3.338  0.4282 -0.6494 -0.2317
    6MOL      C 3862   0.972   2.692   3.474 -0.8512  0.1698  0.3222
    6MOL      H 3863   0.353   2.755   2.938  1.3850  1.5267  1.1252
    6MOL      H 3864   0.182   2.815   2.922 -0.8546  1.9592 -0.3372
    6MOL      N 3865   1.200   3.377   3.529 -0.4094  0.9987  0.5793
    6MOL      O 3866   1.163   3.144   3.617  0.2799  0.0652 -0.6622
    6MOL      O 3867   1.166   3.183   3.381  0.0786 -0.1752  0.1300
    6MOL      F 3868   1.079   2.758   3.524 -0.3392 -0.1581 -0.3314
    6MOL      F 3869   0.919   2.611   3.564 -0.3385 -0.3867  0.1616
    6MOL      S 3870   1.052   2.574   3.348 -0.5447 -0.2710  0.1375
    6MOL      S 3871   1.314   3.410   3.626 -0.2413 -0.5111 -0.3415
    6MOL      N 3872   1.106   2.675   3.242 -0.0042 -0.7871 -0.3175
    6MOL      O 3873   0.946   2.501   3.290  0.4867 -0.0215 -0.0152
    6MOL      O 3874   1.151   2.494   3.426 -0.5023  0.0248 -0.0351
    6MOL      O 3875   1.288   3.374   3.761  0.4856  0.9001  0.0952
    6MOL      O 3876   1.429   3.334   3.574 -0.3848  0.2082 -0.0739
    6MOL      C 3877   1.356   3.586   3.611  0.2154  0.4010  0.1094
    6MOL      S 3878   1.253   2.733   3.243 -0.2569 -0.1676 -0.1170
    6MOL      F 3879   1.399   3.612   3.486  0.3837 -0.4255  0.0219
    6MOL      F 3880   1.462   3.629   3.690  0.5110 -0.0539  0.2008
    6MOL      F 3881   1.245   3.660   3.626 -0.1583  0.0918  0.3396
    6MOL      O 3882   1.346   2.670   3.337  0.0673 -0.0638  0.4051
    6MOL      O 3883   1.245   2.878   3.239  0.4110 -0.5311  0.6315
    6MOL      C 3884   1.299   2.689   3.066  0.2353  0.9065 -0.0224
    6MOL      F 3885   1.418   2.740   3.024  0.1003  0.2881  0.2324
    6MOL      F 3886   1.314   2.553   3.053 -0.1204  0.6065 -0.2618
    6MOL      F 3887   1.213   2.725   2.975  0.6708 -0.2628  0.2484
    6MOL      O 3888   1.535   2.203   2.488  0.3738  0.4663  0.7577
    6MOL      C 3889   1.449   2.289   2.426 -0.9501  0.0458 -1.2035
    6MOL      C 3890   1.432   2.426   2.492  0.3872  0.4419  0.0534
    6MOL      O 3891   1.391   2.254   2.324 -0.0181  0.4398 -0.1888
    6MOL      C 3892   1.323   2.509   2.470  0.6398  0.3721 -0.0884
    6MOL      C 3893   1.529   2.460   2.583  0.1942  0.0929 -1.0132
    6MOL      C 3894   1.325   2.630   2.538 -0.1139  0.6376  0.3685
    6MOL      C 3895   1.187   2.475   2.407 -0.2544  0.3817 -0.9328
    6MOL      C 3896   1.528   2.580   2.657 -0.3124  0.3741 -0.1052
    6MOL      H 3897   1.609   2.390   2.608  0.2972  0.1082 -1.2895
    6MOL      C 3898   1.427   2.676   2.620  0.1161  0.2168  0.6234
    6MOL      H 3899   1.247   2.702   2.516 -0.8782 -0.4950 -0.7451
    6MOL      F 3900   1.089   2.513   2.490 -0.3895  0.0896 -0.0553
    6MOL      F 3901   1.161   2.344   2.397  0.2627 -0.4828 -0.3543
    6MOL      C 3902   1.173   2.533   2.269  0.3545 -0.4548  0.1524
    6MOL      C 3903   1.636   2.598   2.767  0.5538 -0.9886  0.4897
    6MOL      C 3904   1.418   2.819   2.662  0.3568 -0.1907 -0.0227
    6MOL      O 3905   1.282   2.491   2.188 -0.3827 -0.5185  0.2831
    6MOL      F 3906   1.052   2.496   2.210 -0.3608 -0.2517 -0.0790
    6MOL      F 3907   1.158   2.666   2.277 -0.3516 -0.1280 -0.0906
    6MOL      F 3908   1.634   2.720   2.821 -0.2133  0.5102  0.2371
    6MOL      F 3909   1.755   2.592   2.701  0.2462  1.0483  0.3885
    6MOL      C 3910   1.612   2.495   2.883  0.8414  0.4793  0.8324
    6MOL      O 3911   1.288   2.866   2.669 -0.3496  0.2897  0.2023
    6MOL      O 3912   1.512   2.895   2.682 -0.0031 -0.0355  0.2239
    6MOL      C 3913   1.287   2.537   2.056  0.3423  0.5703 -0.7706
    6MOL      F 3914   1.486   2.442   2.882 -0.2763  0.1415  0.2522
    6MOL      F 3915   1.693   2.390   2.848 -0.0146 -0.2528 -0.0667
    6MOL      O 3916   1.635   2.544   3.020  0.2608  0.0737  0.3144
    6MOL      C 3917   1.257   3.005   2.683  0.0912 -0.0293  0.1260
    6MOL      C 3918   1.403   2.475   1.978  0.3094 -0.4713 -0.5077
    6MOL      F 3919   1.301   2.666   2.060  0.6363 -0.3545  0.6148
    6MOL      F 3920   1.177   2.518   1.978 -0.2886  0.6754  0.1493
    6MOL      C 3921   1.758   2.513   3.090  0.5142  0.2995 -0.2424
    6MOL      H 3922   1.333   3.062   2.628 -0.5989 -0.7063 -1.5902
    6MOL      H 3923   1.158   3.024   2.641  0.8658 -0.8588 -2.2244
    6MOL      C 3924   1.264   3.057   2.827  0.3441 -0.1387  0.2463
    6MOL      F 3925   1.523   2.513   2.023 -0.5063  0.1448  0.5984
    6MOL      F 3926   1.393   2.534   1.857  0.4662  0.0925 -0.2245
    6MOL      S 3927   1.415   2.293   1.978 -0.1036  0.3405  0.2988
    6MOL      F 3928   1.860   2.559   3.026 -0.0408  0.3734  0.2759
    6MOL      F 3929   1.767   2.383   3.105 -0.1836  0.2754 -0.3311
    6MOL      C 3930   1.745   2.576   3.228  0.4480 -0.1585  0.9016
    6MOL      H 3931   1.342   3.027   2.897 -0.2421 -0.7047  0.6740
    6MOL      H 3932   1.263   3.167   2.830  1.7149 -0.1318  1.6350
    6MOL      N 3933   1.393   2.246   1.833  0.5977 -0.4356 -0.1107
    6MOL      O 3934   1.547   2.261   2.039  0.0715 -0.6455  0.1882
    6MOL      O 3935   1.297   2.259   2.053 -0.1611  0.1812 -0.1930
    6MOL      F 3936   1.631   2.541   3.288  0.0607 -0.4896 -0.1344
    6MOL      F 3937   1.840   2.530   3.309 -0.0530  0.3225 -0.4360
    6MOL      S 3938   1.762   2.754   3.225  0.1728 -0.1837 -0.0836
    6MOL      S 3939   1.513   2.209   1.740  0.0082  0.6511 -0.5415
    6MOL      N 3940   1.714   2.823   3.351  0.2154 -0.5484 -0.3650
    6MOL      O 3941   1.676   2.798   3.116 -0.2575 -0.1142  0.2805
    6MOL      O 3942   1.894   2.782   3.181  0.7585  0.4300 -0.1578
    6MOL      O 3943   1.627   2.141   1.804 -0.0782  0.1941 -1.1305
    6MOL      O 3944   1.472   2.138   1.612  0.3036 -0.2398 -0.5630
    6MOL      C 3945   1.584   2.363   1.682 -0.2442  0.3195 -0.6078
    6MOL      S 3946   1.751   2.966   3.368  0.2143  0.1401 -0.3376
    6MOL      F 3947   1.488   2.437   1.621 -0.4242 -0.0389  0.4146
    6MOL      F 3948   1.679   2.337   1.591  0.0426 -0.4835  0.5798
    6MOL      F 3949   1.634   2.446   1.779  0.5425 -0.2276 -0.7038
    6MOL      O 3950   1.650   3.044   3.445  0.0948 -0.1861  0.2738
    6MOL      O 3951   1.788   3.033   3.243  0.4374 -0.0449  0.3603
    6MOL      C 3952   1.909   2.971   3.470  0.0292 -0.2516  0.1258
    6MOL      F 3953   1.888   2.921   3.594  0.4754  0.0587 -0.1979
    6MOL      F 3954   2.014   2.906   3.406  0.6532 -0.8313 -0.1075
    6MOL      F 3955   1.950   3.096   3.506 -0.1126 -0.8328 -0.0221
    6MOL      O 3956   1.294   1.303   2.711 -0.3068 -0.2556  0.1181
    6MOL      C 3957   1.286   1.378   2.593  0.2441  1.2288 -0.1670
    6MOL      C 3958   1.403   1.472   2.581  0.3137  0.3619 -0.9123
    6MOL      O 3959   1.189   1.372   2.518  0.4888 -0.1621 -0.1611
    6MOL      C 3960   1.481   1.484   2.464 -0.8092 -0.1559  0.0625
    6MOL      C 3961   1.422   1.561   2.690  0.1671  0.1186  0.1487
    6MOL      C 3962   1.588   1.576   2.473  0.0070  0.7303 -0.4359
    6MOL      C 3963   1.476   1.393   2.347 -0.3351  0.2649  0.3847
    6MOL      C 3964   1.511   1.665   2.686 -0.4514 -0.5994  0.2486
    6MOL      H 3965   1.358   1.554   2.777 -0.4233 -0.2236 -0.3002
    6MOL      C 3966   1.597   1.666   2.582 -0.2537 -0.7491  0.4003
    6MOL      H 3967   1.665   1.581   2.397  1.6098 -0.4796  1.0277
    6MOL      F 3968   1.413   1.280   2.379  0.0631 -0.2910 -0.0820
    6MOL      F 3969   1.601   1.353   2.309  0.0131  0.2940  0.0909
    6MOL      C 3970   1.404   1.458   2.225  0.0651  0.7666  0.0353
    6MOL      C 3971   1.510   1.767   2.799  0.7278  0.5091 -0.0121
    6MOL      C 3972   1.696   1.779   2.558 -0.4968  0.1440 -0.5439
    6MOL      O 3973   1.464   1.582   2.192  0.0949  0.1723 -0.0368
    6MOL      F 3974   1.394   1.360   2.122  0.1276  0.2899  0.1057
    6MOL      F 3975   1.275   1.478   2.262  0.5896  0.5403  0.0717
    6MOL      F 3976   1.626   1.827   2.819 -0.2000  0.2180  0.3894
    6MOL      F 3977   1.492   1.706   2.908  0.3924 -0.4429 -0.7928
    6MOL      C 3978   1.397   1.876   2.773  0.3315 -0.4124 -0.0630
    6MOL      O 3979   1.624   1.888   2.527 -0.3218 -0.6307 -0.3742
    6MOL      O 3980   1.817   1.773   2.559 -0.2505  0.8378 -0.0066
    6MOL      C 3981   1.557   1.601   2.081  0.1380  1.0936 -0.4525
    6MOL      F 3982   1.445   1.999   2.821 -0.2174 -0.0974  0.1784
    6MOL      F 3983   1.371   1.892   2.642 -0.9313 -0.0220 -0.1375
    6MOL      O 3984   1.275   1.830   2.841 -0.1180  0.3573 -0.1359
    6MOL      C 3985   1.685   2.012   2.489  0.4228  0.8093  0.3035
    6MOL      C 3986   1.610   1.740   2.083  0.3018 -0.6478  0.0306
    6MOL      F 3987   1.488   1.572   1.965 -0.4412 -0.5081 -0.7946
    6MOL      F 3988   1.660   1.515   2.094 -0.4501 -0.1535 -0.6160
    6MOL      C 3989   1.164   1.911   2.878  0.2131  0.2490  0.3391
    6MOL      H 3990   1.725   2.064   2.577  0.9756  1.3461 -0.2595
    6MOL      H 3991   1.765   1.980   2.421 -1.2907  0.2742 -1.5604
    6MOL      C 3992   1.582   2.087   2.410  0.1061  0.5726 -0.4107
    6MOL      F 3993   1.719   1.747   1.998 -0.5340  0.3701 -0.4229
    6MOL      F 3994   1.662   1.764   2.206  0.6454 -0.3136 -0.0365
    6MOL      S 3995   1.481   1.863   2.027  0.0101  0.2372 -0.3082
    6MOL      F 3996   1.208   2.020   2.946 -0.0867  0.5438  0.2441
    6MOL      F 3997   1.097   1.835   2.965  0.0301 -0.1620  0.1147
    6MOL      C 3998   1.079   1.954   2.758 -0.2542 -1.1130  0.2628
    6MOL      H 3999   1.623   2.113   2.312  0.5094 -0.4314 -0.5173
    6MOL      H 4000   1.495   2.024   2.390  0.0611  0.7252 -0.6918
    6MOL      N 4001   1.455   1.848   1.874  0.5684  0.4488 -0.2628
    6MOL      O 4002   1.369   1.867   2.123 -0.5701  1.1083  0.4078
    6MOL      O 4003   1.566   1.983   2.042 -0.1009 -0.1453  0.2629
    6MOL      F 4004   1.141   2.061   2.689  0.2905  0.1310  0.5774
    6MOL      F 4005   1.076   1.847   2.670  0.2040  0.3036  0.4040
    6MOL      S 4006   0.912   2.023   2.796 -0.4984  0.1246 -0.0883
    6MOL      S 4007   1.314   1.875   1.817 -0.2362  0.5783 -0.5555
    6MOL      N 4008   0.924   2.131   2.909 -0.6465  0.5921 -0.4031
    6MOL      O 4009   0.848   1.901   2.853 -0.4669  0.6879 -0.8557
    6MOL      O 4010   0.856   2.066   2.669 -0.5961 -0.6121  0.4297
    6MOL      O 4011   1.236   1.974   1.892 -0.3265 -0.6631 -0.2860
    6MOL      O 4012   1.323   1.903   1.673 -0.3981 -0.0226 -0.0246
    6MOL      C 4013   1.214   1.727   1.821 -0.4685 -0.6660 -0.7328
    6MOL      S 4014   0.905   2.281   2.887 -0.1265 -0.0730  0.0339
    6MOL      F 4015   1.265   1.632   1.740 -0.0310 -0.1916 -0.2506
    6MOL      F 4016   1.085   1.749   1.791 -0.0762  0.3907 -0.2518
    6MOL      F 4017   1.212   1.676   1.946 -0.0350  0.2627 -0.0156
    6MOL      O 4018   0.874   2.347   3.016 -0.1647 -0.1384  0.0718
    6MOL      O 4019   0.803   2.308   2.789  0.4464  0.2407  0.4702
    6MOL      C 4020   1.058   2.359   2.818  0.3197 -0.2288 -0.5022
    6MOL      F 4021   1.038   2.495   2.818 -0.4032  0.1283  0.5773
    6MOL      F 4022   1.166   2.327   2.885  0.1247 -0.1138 -0.3119
    6MOL      F 4023   1.070   2.319   2.687 -0.0844  0.0370 -0.1511
    6MOL      H 4024   2.076   1.330   2.337  0.7134 -0.9444  0.1229
    6MOL      O 4025   2.006   1.264   2.327  0.0756 -0.1985 -0.4477
    6MOL      C 4026   1.930   1.278   2.433  0.4989  0.0370 -0.9249
    6MOL      C 4027   1.820   1.187   2.461  0.1122  0.0365  0.5956
    6MOL      O 4028   1.956   1.377   2.498 -0.5666  0.3387 -0.1449
    6MOL      C 4029   1.773   1.173   2.592  0.3079  0.5307  0.1441
    6MOL      C 4030   1.765   1.116   2.353  0.1782  0.3339 -0.1312
    6MOL      C 4031   1.657   1.101   2.602 -0.4772  0.3791  0.2232
    6MOL      C 4032   1.835   1.227   2.727 -0.0024  0.0762 -0.4472
    6MOL      C 4033   1.647   1.038   2.374  0.2648  0.1878  0.2968
    6MOL      H 4034   1.803   1.118   2.251  0.2715 -0.3064 -0.1098
    6MOL      C 4035   1.584   1.040   2.499  0.0547  0.4885  1.0176
    6MOL      H 4036   1.620   1.100   2.704 -1.0201  3.6058  0.1667
    6MOL      F 4037   1.966   1.278   2.726 -0.5870  0.0011 -0.3146
    6MOL      F 4038   1.838   1.129   2.821  0.2800 -0.1697 -0.1939
    6MOL      C 4039   1.742   1.343   2.787 -0.0240 -0.1888  0.6584
    6MOL      C 4040   1.581   0.981   2.243 -1.0057  0.0478  0.2229
    6MOL      C 4041   1.453   0.969   2.531  0.1375 -0.2122  0.1215
    6MOL      O 4042   1.809   1.375   2.909 -0.1997  0.1392 -1.0033
    6MOL      F 4043   1.744   1.448   2.697  0.0713  0.1328  0.1850
    6MOL      F 4044   1.616   1.295   2.798  0.4326  0.0938 -0.0972
    6MOL      F 4045   1.588   1.075   2.141  0.1418  0.2061  0.4304
    6MOL      F 4046   1.449   0.951   2.248  0.3761 -0.0781 -0.3531
    6MOL      C 4047   1.654   0.853   2.187 -0.5127  0.1022 -0.1964
    6MOL      O 4048   1.388   1.064   2.613  0.2056  0.1003 -0.0952
    6MOL      O 4049   1.423   0.854   2.511 -0.6723  0.8799 -0.4286
    6MOL      C 4050   1.746   1.472   2.996  0.3683  0.1483  0.0011
    6MOL      F 4051   1.618   0.814   2.059 -0.1363  0.2620 -0.5481
    6MOL      F 4052   1.785   0.881   2.164 -0.1450  0.0185  0.3045
    6MOL      O 4053   1.634   0.738   2.275  0.3267  0.2518  0.3181
    6MOL      C 4054   1.247   1.071   2.637  0.3313 -0.1746 -0.4013
    6MOL      C 4055   1.820   1.478   3.131  0.6227 -0.3307 -0.4288
    6MOL      F 4056   1.611   1.440   3.006  0.1428  0.0993  0.1157
    6MOL      F 4057   1.752   1.596   2.943  0.6702 -0.0688  0.2370
    6MOL      C 4058   1.730   0.619   2.261 -0.0586  0.3359  0.1226
    6MOL      H 4059   1.197   1.101   2.545 -2.5268 -0.5969  0.9166
    6MOL      H 4060   1.218   0.973   2.675 -1.5596  0.1695 -0.9003
    6MOL      C 4061   1.224   1.182   2.741 -0.1030  0.9706  0.0214
    6MOL      F 4062   1.790   1.355   3.191 -0.2960  0.4851 -0.3102
    6MOL      F 4063   1.765   1.575   3.211 -0.3282  0.3904 -0.2446
    6MOL      S 4064   1.999   1.503   3.124  0.1835  0.2066 -0.5685
    6MOL      F 4065   1.852   0.666   2.290 -0.1674  0.1554 -0.2652
    6MOL      F 4066   1.733   0.585   2.130 -0.2150 -0.3141 -0.1201
    6MOL      C 4067   1.697   0.489   2.346 -0.0481  0.2433  0.5730
    6MOL      H 4068   1.118   1.210   2.741 -0.3001  0.2361 -0.8043
    6MOL      H 4069   1.266   1.155   2.839  2.1751  3.8010 -0.0282
    6MOL      N 4070   2.038   1.634   3.050  0.7202 -0.5459 -0.0968
    6MOL      O 4071   2.032   1.518   3.265  0.3764 -0.2412 -0.2661
    6MOL      O 4072   2.047   1.372   3.074  0.0118  0.1042  0.4571
    6MOL      F 4073   1.580   0.434   2.303 -0.1702 -0.3973 -0.3258
    6MOL      F 4074   1.792   0.398   2.325 -0.0592 -0.0214 -0.7777
    6MOL      S 4075   1.677   0.520   2.521 -0.4165 -0.2974  0.3612
    6MOL      S 4076   2.123   1.623   2.918  0.0959 -0.2909 -0.7276
    6MOL      N 4077   1.771   0.632   2.572  0.5105  0.2675  0.4287
    6MOL      O 4078   1.662   0.388   2.594  0.1347  0.1779  0.3135
    6MOL      O 4079   1.551   0.587   2.518  0.0548  0.3364 -0.4794
    6MOL      O 4080   2.212   1.505   2.924  0.3971  0.2889  0.5831
    6MOL      O 4081   2.045   1.615   2.797  0.4254  0.3820  0.0152
    6MOL      C 4082   2.240   1.763   2.887  0.3874  0.0926  0.2536
    6MOL      S 4083   1.815   0.625   2.721 -0.1220  0.1629 -0.3618
    6MOL      F 4084   2.352   1.737   2.815  0.3061 -0.1155 -0.0621
    6MOL      F 4085   2.290   1.818   2.997 -0.2793  0.1839 -0.4161
    6MOL      F 4086   2.185   1.853   2.810  0.0384 -0.3562  0.3908
    6MOL      O 4087   1.954   0.576   2.738  0.2959  0.5054 -0.1306
    6MOL      O 4088   1.724   0.543   2.795 -0.4112  0.2716 -0.3155
    6MOL      C 4089   1.828   0.796   2.804 -0.0822  0.2428 -0.1309
    6MOL      F 4090   1.895   0.869   2.715  0.4862  0.9342  0.1353
    6MOL      F 4091   1.709   0.854   2.810  0.5551 -0.0583  0.2935
    6MOL      F 4092   1.888   0.808   2.926  0.0036  0.1291  0.2282
    7MOL      O 4093   2.045   2.972   2.891 -0.3191 -0.5136  0.1345
    7MOL      C 4094   2.046   3.094   2.946  0.7265  0.2971  0.3866
    7MOL      C 4095   2.174   3.167   2.922  0.5352  0.1456  0.2346
    7MOL      O 4096   1.944   3.147   2.985 -0.5123  0.0766 -0.3332
    7MOL      C 4097   2.276   3.171   3.015  0.2219 -0.0988 -0.1690
    7MOL      C 4098   2.194   3.236   2.806 -0.6952 -0.6625 -0.8782
    7MOL      C 4099   2.394   3.246   2.989  0.0998  0.2426 -0.5315
    7MOL      C 4100   2.265   3.109   3.158 -0.5407  0.3756 -0.2883
    7MOL      C 4101   2.309   3.310   2.778 -0.8175 -0.0755  0.9558
    7MOL      H 4102   2.115   3.243   2.731 -0.7612 -0.5543 -0.7988
    7MOL      C 4103   2.416   3.308   2.868 -0.4369  0.4457 -0.0566
    7MOL      H 4104   2.470   3.261   3.066 -0.5485  1.5095 -0.0994
    7MOL      F 4105   2.142   3.135   3.209 -0.1588 -0.0958  0.3573
    7MOL      F 4106   2.364   3.164   3.240 -0.2981  0.1871  0.0518
    7MOL      C 4107   2.293   2.955   3.162  0.4956 -0.2202 -0.2567
    7MOL      C 4108   2.310   3.369   2.636 -0.0971  0.3583 -0.1033
    7MOL      C 4109   2.548   3.371   2.847  0.3535  0.3936 -0.3532
    7MOL      O 4110   2.422   2.953   3.106 -0.5398  0.2567  0.4768
    7MOL      F 4111   2.293   2.904   3.290 -0.4035 -0.0646 -0.2509
    7MOL      F 4112   2.204   2.888   3.089  0.0862 -0.0575  0.2573
    7MOL      F 4113   2.371   3.482   2.613  0.5954 -0.0261 -0.0577
    7MOL      F 4114   2.187   3.405   2.581 -0.1775  0.2807  0.4350
    7MOL      C 4115   2.359   3.273   2.525 -0.3698  0.5203  0.7590
    7MOL      O 4116   2.652   3.304   2.903  0.4907  0.5170 -0.2560
    7MOL      O 4117   2.570   3.472   2.780  0.2885  0.0294  0.1314
    7MOL      C 4118   2.500   2.822   3.089 -0.4043 -0.2008  0.5072
    7MOL      F 4119   2.270   3.170   2.504 -0.3215 -0.0632 -0.4314
    7MOL      F 4120   2.380   3.331   2.403  0.8291  0.1420 -0.1017
    7MOL      O 4121   2.481   3.225   2.574 -1.1463 -0.1677 -0.3315
    7MOL      C 4122   2.770   3.382   2.920  0.2693 -0.2078 -0.3749
    7MOL      C 4123   2.569   2.793   2.951  0.1174  0.5159  0.1684
    7MOL      F 4124   2.424   2.712   3.108 -0.1548  0.3124  0.0964
    7MOL      F 4125   2.593   2.819   3.190  0.7036  0.2307  0.1579
    7MOL      C 4126   2.566   3.131   2.510 -0.0254 -0.0131  0.4834
    7MOL      H 4127   2.806   3.419   2.823 -1.3313 -0.0943 -0.9418
    7MOL      H 4128   2.751   3.460   2.994  1.5098 -1.3372  1.2122
    7MOL      C 4129   2.868   3.271   2.972 -0.2065  0.0627 -0.0188
    7MOL      F 4130   2.607   2.660   2.940 -0.1930 -0.4785 -0.2581
    7MOL      F 4131   2.674   2.874   2.939 -0.0109  0.1027  0.7530
    7MOL      S 4132   2.450   2.839   2.818  0.0205  0.2426  0.1821
    7MOL      F 4133   2.593   3.168   2.385  0.0854  0.1230  0.0060
    7MOL      F 4134   2.504   3.012   2.516  0.3421 -0.1633 -0.1840
    7MOL      C 4135   2.701   3.131   2.585  0.1235  0.2701  0.1988
    7MOL      H 4136   2.971   3.309   2.979 -0.1073 -0.2093  0.0190
    7MOL      H 4137   2.838   3.232   3.070 -0.3693 -0.3201 -0.2209
    7MOL      H 4138   2.863   3.181   2.910  0.6045 -0.6888  0.9652
    7MOL      N 4139   2.314   2.777   2.846  0.4008 -0.3154  0.5049
    7MOL      O 4140   2.447   2.988   2.833  0.0674  0.4307 -0.1676
    7MOL      O 4141   2.513   2.788   2.701 -0.1146  0.7825 -0.3948
    7MOL      F 4142   2.755   3.255   2.583  0.2424  0.2651 -0.2242
    7MOL      F 4143   2.685   3.099   2.714 -0.2212 -0.0264  0.1400
    7MOL      S 4144   2.817   3.006   2.512  0.0023 -0.1425 -0.1302
    7MOL      S 4145   2.234   2.704   2.736 -0.3130 -0.3678  0.5961
    7MOL      N 4146   2.861   3.047   2.370 -0.3752  0.1380  0.2323
    7MOL      O 4147   2.734   2.889   2.521 -0.1164  0.1872 -0.2450
    7MOL      O 4148   2.922   2.998   2.617  0.1152 -0.6777  0.2928
    7MOL      O 4149   2.090   2.684   2.751 -0.7088  0.7864  0.3211
    7MOL      O 4150   2.267   2.761   2.603  0.3262 -0.4300  0.9648
    7MOL      C 4151   2.296   2.531   2.731  0.2279  0.0576 -0.3755
    7MOL      S 4152   3.002   3.108   2.348 -0.0941 -0.2077 -0.2876
    7MOL      F 4153   2.418   2.523   2.681  0.0040  0.3547 -0.2784
    7MOL      F 4154   2.221   2.449   2.654 -0.7615  0.2996 -0.2101
    7MOL      F 4155   2.299   2.488   2.864 -0.4814  0.0686 -0.0892
    7MOL      O 4156   3.094   3.012   2.407 -0.4618  0.3702  0.7575
    7MOL      O 4157   3.015   3.230   2.429  0.2242 -0.3034  0.2055
    7MOL      C 4158   3.053   3.144   2.176 -0.5413  0.0266 -0.6948
    7MOL      F 4159   2.968   3.091   2.088  0.6572 -0.0066 -0.5041
    7MOL      F 4160   3.074   3.275   2.152 -0.2749 -0.0971 -0.5429
    7MOL      F 4161   3.174   3.090   2.166  0.5364  0.0054 -0.5361
    7MOL      O 4162   1.705   3.672   2.328 -0.1141  1.0001 -0.4782
    7MOL      C 4163   1.796   3.571   2.316  0.1091  0.3150  0.7548
    7MOL      C 4164   1.785   3.459   2.420 -0.5622 -0.3067  0.1951
    7MOL      O 4165   1.876   3.567   2.228  0.3320  0.2228  0.2569
    7MOL      C 4166   1.799   3.324   2.383 -0.4338  0.5688 -0.0314
    7MOL      C 4167   1.755   3.490   2.554 -0.2139  0.2259 -0.0974
    7MOL      C 4168   1.794   3.224   2.478 -0.4577 -0.5146  0.1818
    7MOL      C 4169   1.808   3.278   2.229 -0.8994 -0.3428 -0.0022
    7MOL      C 4170   1.744   3.389   2.657 -0.2858 -0.0212  1.1460
    7MOL      H 4171   1.726   3.591   2.581 -0.0685  1.3884 -3.7072
    7MOL      C 4172   1.763   3.248   2.619 -0.1594 -0.8717 -0.1384
    7MOL      H 4173   1.805   3.122   2.441 -0.2136 -0.6330  0.5796
    7MOL      F 4174   1.721   3.346   2.153 -0.0631  0.4132 -0.1953
    7MOL      F 4175   1.772   3.153   2.202  0.1625 -0.0935 -0.3196
    7MOL      C 4176   1.960   3.287   2.180  0.1911 -0.2147  0.1814
    7MOL      C 4177   1.716   3.441   2.793  0.1883  0.4794 -0.2185
    7MOL      C 4178   1.776   3.132   2.716  0.9546  0.8322  0.5914
    7MOL      O 4179   2.024   3.154   2.177 -0.2483 -0.2914 -0.6718
    7MOL      F 4180   1.959   3.351   2.063 -0.2664 -0.1473  0.2179
    7MOL      F 4181   2.027   3.357   2.268 -0.4359 -0.1134  0.0285
    7MOL      F 4182   1.774   3.560   2.826 -0.0272 -0.3553  0.1211
    7MOL      F 4183   1.758   3.363   2.899 -0.2581  0.0047  0.0030
    7MOL      C 4184   1.569   3.467   2.824  0.1043  0.6797 -0.1653
    7MOL      O 4185   1.880   3.053   2.681  0.2602  0.3540 -0.3329
    7MOL      O 4186   1.700   3.105   2.806 -0.4755  0.0613 -0.2408
    7MOL      C 4187   2.149   3.138   2.105 -0.0140 -0.0778 -0.2615
    7MOL      F 4188   1.519   3.563   2.738  0.1124  0.5867 -0.0348
    7MOL      F 4189   1.513   3.346   2.794 -0.3160 -0.0256 -0.4221
    7MOL      O 4190   1.555   3.504   2.964 -0.2434 -0.2543 -0.3641
    7MOL      C 4191   1.898   2.917   2.718 -0.4374  0.9467 -0.4096
    7MOL      C 4192   2.198   2.989   2.125  0.0188 -0.0814  0.0365
    7MOL      F 4193   2.238   3.232   2.139 -0.2370  0.3561 -0.1170
    7MOL      F 4194   2.131   3.159   1.974 -0.5599 -0.2139  0.1656
    7MOL      C 4195   1.429   3.524   3.041  0.4559  0.6080  0.1667
    7MOL      H 4196   1.806   2.865   2.689  0.3205 -1.7636  1.5970
    7MOL      H 4197   1.977   2.869   2.659 -0.4915  0.3558 -0.0128
    7MOL      C 4198   1.919   2.906   2.870  0.2752  0.3182 -0.2263
    7MOL      F 4199   2.217   2.969   2.257 -0.3003  0.3091 -0.4476
    7MOL      F 4200   2.320   2.981   2.069 -0.2762 -0.2049  0.1773
    7MOL      S 4201   2.092   2.860   2.052 -0.1652 -0.2285 -0.1536
    7MOL      F 4202   1.332   3.579   2.971 -0.1445 -0.2281  0.0476
    7MOL      F 4203   1.449   3.613   3.141  0.4317  0.0816 -0.2587
    7MOL      C 4204   1.377   3.390   3.103 -0.6134 -0.8362 -0.3996
    7MOL      H 4205   1.828   2.947   2.915  0.0139 -0.6128  0.1239
    7MOL      H 4206   1.940   2.806   2.911  1.2590  1.0466  1.1544
    7MOL      N 4207   1.961   2.864   2.132  0.1859  0.6791  0.5424
    7MOL      O 4208   2.065   2.910   1.917  0.6136 -0.2317  0.2098
    7MOL      O 4209   2.168   2.736   2.056  0.0220  0.4618  0.3826
    7MOL      F 4210   1.279   3.424   3.193  0.2335 -0.0635 -0.6199
    7MOL      F 4211   1.327   3.319   3.003 -0.2643  0.3248 -0.1945
    7MOL      S 4212   1.507   3.289   3.189  0.3430 -0.0135  0.2137
    7MOL      S 4213   1.932   2.736   2.212 -0.1073 -0.1675 -0.2091
    7MOL      N 4214   1.563   3.361   3.311  0.1794 -0.1352 -0.2642
    7MOL      O 4215   1.601   3.242   3.091 -0.1417 -0.0765  0.1139
    7MOL      O 4216   1.429   3.179   3.241  0.5367  0.0399 -0.0833
    7MOL      O 4217   1.946   2.608   2.147  0.1489 -0.6013  0.0622
    7MOL      O 4218   2.018   2.732   2.323 -0.2114 -0.0955  0.1473
    7MOL      C 4219   1.761   2.752   2.289 -0.3903  0.3135 -0.7164
    7MOL      S 4220   1.709   3.386   3.344  0.2315  0.4602  0.3455
    7MOL      F 4221   1.722   2.638   2.347 -0.3267 -0.1381  0.1313
    7MOL      F 4222   1.670   2.785   2.200  0.0815  0.9362  0.2948
    7MOL      F 4223   1.759   2.845   2.393  0.4286 -0.0353  0.0123
    7MOL      O 4224   1.796   3.311   3.259 -0.0765 -0.1990  0.2101
    7MOL      O 4225   1.722   3.353   3.484 -0.0442 -0.0283  0.6176
    7MOL      C 4226   1.749   3.565   3.336  0.3291 -0.4612  0.0993
    7MOL      F 4227   1.666   3.628   3.423  0.1795 -0.0978 -0.3103
    7MOL      F 4228   1.875   3.598   3.367  0.3391  0.1185 -0.0951
    7MOL      F 4229   1.732   3.612   3.211  0.5642 -0.1952  0.1290
    7MOL      O 4230   1.624   3.951   3.140  0.1807 -0.7775  0.0955
    7MOL      C 4231   1.719   3.912   3.050 -1.2629  0.6611  0.5508
    7MOL      C 4232   1.679   3.897   2.904 -0.3474  0.8697 -0.7945
    7MOL      O 4233   1.831   3.889   3.094  0.7930  0.4359  0.0562
    7MOL      C 4234   1.772   3.882   2.793 -0.0519 -0.0409  0.1370
    7MOL      C 4235   1.545   3.925   2.870  0.4021  0.6147 -0.1408
    7MOL      C 4236   1.716   3.867   2.662  0.1565  0.6374 -0.3611
    7MOL      C 4237   1.927   3.907   2.794 -0.1501 -0.2016  0.3102
    7MOL      C 4238   1.493   3.912   2.742  0.6542 -0.1594 -0.0268
    7MOL      H 4239   1.471   3.938   2.949  1.1571  1.0511  0.5039
    7MOL      C 4240   1.582   3.881   2.638  0.5852 -0.8491  0.7710
    7MOL      H 4241   1.775   3.853   2.572  2.9831  0.8290  1.3337
    7MOL      F 4242   1.966   3.984   2.903  0.4066 -0.2170 -0.2001
    7MOL      F 4243   1.953   3.990   2.692 -0.0608 -0.7824 -0.3188
    7MOL      C 4244   2.013   3.774   2.775  0.1130 -0.4056 -0.4509
    7MOL      C 4245   1.340   3.945   2.723 -0.2757 -0.7778 -0.2356
    7MOL      C 4246   1.537   3.861   2.497  0.9650  0.0044 -0.2108
    7MOL      O 4247   2.023   3.704   2.896 -0.1901  0.1477 -0.0500
    7MOL      F 4248   1.970   3.695   2.675 -0.1888 -0.5258 -0.2736
    7MOL      F 4249   2.134   3.810   2.731  0.1527 -0.3187  0.2338
    7MOL      F 4250   1.323   3.990   2.597 -0.1289 -0.1715 -0.2735
    7MOL      F 4251   1.309   4.059   2.801 -0.0291 -0.3829 -0.2020
    7MOL      C 4252   1.244   3.830   2.766 -0.4248  0.3221  0.2719
    7MOL      O 4253   1.611   3.925   2.401  0.0756  0.2371  0.6549
    7MOL      O 4254   1.429   3.804   2.467  0.1496 -0.0597  0.0192
    7MOL      C 4255   2.109   3.581   2.910 -0.2373 -0.1971 -0.2174
    7MOL      F 4256   1.292   3.709   2.718 -0.0689  0.3341  0.7328
    7MOL      F 4257   1.247   3.822   2.895 -0.0369 -0.4365 -0.2393
    7MOL      O 4258   1.111   3.846   2.713 -0.2464  0.7002 -0.7543
    7MOL      C 4259   1.610   3.880   2.264  0.0372  0.6654  1.1567
    7MOL      C 4260   2.113   3.544   3.064  0.1824 -0.3483  0.5219
    7MOL      F 4261   2.237   3.604   2.876  0.1696 -0.1895  0.5644
    7MOL      F 4262   2.060   3.484   2.831  0.1241  0.2964 -0.7030
    7MOL      C 4263   1.004   3.746   2.736  0.1205  0.1992 -0.3748
    7MOL      H 4264   1.515   3.833   2.238  0.7933 -1.5901  2.2334
    7MOL      H 4265   1.610   3.967   2.197 -3.0061  0.1239  0.3035
    7MOL      C 4266   1.719   3.781   2.241  0.1289  0.4326 -0.2742
    7MOL      F 4267   2.176   3.430   3.075  0.3108 -0.3193 -0.3020
    7MOL      F 4268   1.989   3.517   3.111 -0.0198  0.1681 -0.3129
    7MOL      S 4269   2.192   3.673   3.171 -0.1742 -0.5847 -0.0385
    7MOL      F 4270   0.887   3.813   2.740 -0.6202  0.5112 -0.1798
    7MOL      F 4271   1.012   3.688   2.854  0.0736  0.0218 -0.2505
    7MOL      C 4272   0.983   3.642   2.622  0.0958 -0.1867  0.5781
    7MOL      H 4273   1.700   3.746   2.139 -0.5456  2.4746 -0.8911
    7MOL      H 4274   1.823   3.817   2.235  1.0205 -1.9557 -0.4991
    7MOL      N 4275   2.189   3.619   3.317  0.7125 -0.0875 -0.2224
    7MOL      O 4276   2.326   3.683   3.117  1.0938 -0.2208 -0.4958
    7MOL      O 4277   2.110   3.787   3.146 -0.6898 -0.1430 -0.1071
    7MOL      F 4278   1.092   3.566   2.607 -0.1891 -0.0844 -0.1599
    7MOL      F 4279   0.892   3.557   2.667 -0.3276 -0.4629  0.2231
    7MOL      S 4280   0.940   3.715   2.456 -0.4224  0.2022  0.2464
    7MOL      S 4281   2.281   3.510   3.373  0.4488 -0.0597  0.2031
    7MOL      N 4282   0.789   3.734   2.433 -0.1407  0.3750 -0.3302
    7MOL      O 4283   0.993   3.617   2.359 -0.3121  0.1229 -0.3864
    7MOL      O 4284   1.020   3.834   2.434 -0.2566  0.1321  0.6529
    7MOL      O 4285   2.368   3.433   3.286 -0.1076 -0.0018 -0.3505
    7MOL      O 4286   2.354   3.567   3.484  0.9142 -0.9050 -0.2109
    7MOL      C 4287   2.177   3.398   3.479  0.4478  0.6803  0.0079
    7MOL      S 4288   0.737   3.818   2.310 -0.3184  0.3286 -0.0471
    7MOL      F 4289   2.081   3.350   3.398 -0.7914  0.2774 -0.5645
    7MOL      F 4290   2.112   3.465   3.578  0.0915  0.1757  0.1713
    7MOL      F 4291   2.242   3.296   3.541 -0.1187 -0.3987  0.6360
    7MOL      O 4292   0.766   3.736   2.192 -0.9901 -0.2607  0.1955
    7MOL      O 4293   0.796   3.948   2.304  0.2443  0.0174  0.1250
    7MOL      C 4294   0.554   3.830   2.310 -0.1937 -0.5658  0.7215
    7MOL      F 4295   0.489   3.715   2.327 -0.3627  0.3912 -0.1493
    7MOL      F 4296   0.520   3.914   2.404  0.1843  1.2517 -0.2133
    7MOL      F 4297   0.505   3.880   2.190  0.4149  0.2907  0.2919
    7MOL      O 4298   1.324   4.800   3.365  0.1982 -0.3282  0.4547
    7MOL      C 4299   1.395   4.735   3.267  0.0386  0.5865 -0.2595
    7MOL      C 4300   1.408   4.589   3.303 -0.7305  0.8675 -0.2018
    7MOL      O 4301   1.436   4.791   3.165  0.1322 -0.3956 -0.1249
    7MOL      C 4302   1.395   4.483   3.213 -0.3212 -0.2689  0.0915
    7MOL      C 4303   1.452   4.560   3.435 -0.4583 -0.2696  0.6804
    7MOL      C 4304   1.437   4.356   3.256 -0.1209 -0.6429  0.2500
    7MOL      C 4305   1.333   4.497   3.074  0.0997  0.5776  0.3656
    7MOL      C 4306   1.494   4.434   3.482 -0.0534  0.7952 -0.0569
    7MOL      H 4307   1.468   4.640   3.507  1.1746 -0.5817  0.7047
    7MOL      C 4308   1.489   4.330   3.391 -0.1733 -0.1762  0.2506
    7MOL      H 4309   1.426   4.267   3.194  0.0364 -1.5845  1.5209
    7MOL      F 4310   1.251   4.608   3.071  0.1400 -0.3673 -0.2438
    7MOL      F 4311   1.248   4.397   3.053  0.1185  0.3903  0.1533
    7MOL      C 4312   1.440   4.508   2.961  0.1043 -0.5796  0.0861
    7MOL      C 4313   1.525   4.422   3.636  0.9181 -0.1900  0.6623
    7MOL      C 4314   1.538   4.191   3.425 -0.0716  0.3619  0.5036
    7MOL      O 4315   1.369   4.543   2.835 -0.2906  0.2961 -0.2907
    7MOL      F 4316   1.541   4.598   2.987 -0.2281 -0.1992  0.3619
    7MOL      F 4317   1.500   4.387   2.951  0.5193 -0.3966  0.3594
    7MOL      F 4318   1.492   4.310   3.696 -0.0646  0.5829  0.1006
    7MOL      F 4319   1.449   4.511   3.705 -0.3883 -0.4542 -0.2340
    7MOL      C 4320   1.667   4.463   3.671 -0.0022  0.1772 -0.1679
    7MOL      O 4321   1.484   4.100   3.348  0.3787  0.0133  0.1924
    7MOL      O 4322   1.631   4.158   3.499 -0.3170  0.0674  0.4628
    7MOL      C 4323   1.433   4.534   2.707  0.4342 -0.4227 -0.6736
    7MOL      F 4324   1.676   4.594   3.656 -0.3280 -0.8420 -0.2798
    7MOL      F 4325   1.670   4.435   3.806 -0.1699 -0.4126  0.5489
    7MOL      O 4326   1.765   4.386   3.596 -0.9526  0.6230 -0.4081
    7MOL      C 4327   1.522   3.967   3.352 -0.2952 -0.1005  0.4429
    7MOL      C 4328   1.372   4.634   2.604  0.3074 -0.5909 -0.5223
    7MOL      F 4329   1.406   4.412   2.652  0.2273 -0.0431 -0.1630
    7MOL      F 4330   1.567   4.560   2.701  0.0592  0.1740  0.4631
    7MOL      C 4331   1.904   4.405   3.618 -0.1848 -0.3082  0.0013
    7MOL      H 4332   1.541   3.942   3.457  1.3520  1.0822  0.4790
    7MOL      H 4333   1.448   3.908   3.297  0.0304 -1.6963  1.6410
    7MOL      C 4334   1.648   3.937   3.278  0.4149  0.1743 -0.0844
    7MOL      F 4335   1.245   4.602   2.580  0.1355 -0.0531 -0.1476
    7MOL      F 4336   1.439   4.632   2.487 -0.9332  0.3452 -0.2193
    7MOL      S 4337   1.367   4.812   2.665  0.1133 -0.1266  0.2188
    7MOL      F 4338   1.923   4.487   3.723  0.1139 -0.5425 -0.3499
    7MOL      F 4339   1.969   4.459   3.514 -0.4240 -0.1852 -0.0890
    7MOL      C 4340   1.967   4.271   3.664  0.4346 -0.0259 -0.4675
    7MOL      H 4341   1.733   3.997   3.313  0.2853  0.1324  0.3080
    7MOL      H 4342   1.675   3.833   3.301  2.1925  0.8201  0.9639
    7MOL      N 4343   1.233   4.873   2.701  0.9910 -0.2626 -0.4052
    7MOL      O 4344   1.446   4.799   2.785 -0.6795  0.4922 -0.3304
    7MOL      O 4345   1.446   4.890   2.568  0.0875  0.0008  0.1179
    7MOL      F 4346   2.068   4.281   3.756  0.2368  0.6920 -0.2463
    7MOL      F 4347   1.873   4.193   3.725  0.3160 -0.2383 -0.1714
    7MOL      S 4348   2.031   4.180   3.526  0.1832 -0.2959 -0.2199
    7MOL      S 4349   1.206   5.026   2.693  0.3255  0.0992 -0.1252
    7MOL      N 4350   2.090   4.047   3.581 -0.5110  0.2137 -0.0273
    7MOL      O 4351   2.142   4.259   3.473 -0.0202 -0.2795  0.0236
    7MOL      O 4352   1.917   4.177   3.429  0.3404  0.0230 -0.2016
    7MOL      O 4353   1.294   5.107   2.607 -1.4046  0.2978  0.1151
    7MOL      O 4354   1.060   5.052   2.663  0.5617  0.0176 -0.2044
    7MOL      C 4355   1.232   5.087   2.867  0.0659  0.2309  0.4515
    7MOL      S 4356   2.043   3.903   3.540  0.0396 -0.0437 -0.0658
    7MOL      F 4357   1.158   5.016   2.955  0.3328 -0.2097  0.1740
    7MOL      F 4358   1.205   5.219   2.876 -0.0469  0.5353 -0.5492
    7MOL      F 4359   1.364   5.075   2.899 -0.4903  0.1718  0.1478
    7MOL      O 4360   2.143   3.802   3.590  0.3406  0.3277  0.2230
    7MOL      O 4361   2.010   3.896   3.396 -0.3573  0.1394  0.1208
    7MOL      C 4362   1.889   3.847   3.618 -0.0325  0.1285  0.4518
    7MOL      F 4363   1.778   3.897   3.558 -0.1025 -0.1315  0.1784
    7MOL      F 4364   1.881   3.710   3.609 -0.4076 -0.5211  0.8103
    7MOL      F 4365   1.888   3.879   3.750  0.0266  0.1246  0.0223
    7MOL      O 4366   1.843   4.927   4.028  0.0057 -0.3821  0.0510
    7MOL      C 4367   1.754   5.034   4.028 -0.2938  0.0828  0.6473
    7MOL      C 4368   1.682   5.050   3.894  0.1467  0.4554 -0.4679
    7MOL      O 4369   1.733   5.116   4.121 -0.3028  0.2906 -0.1738
    7MOL      C 4370   1.731   5.027   3.763 -0.7852  0.4092 -0.2493
    7MOL      C 4371   1.543   5.072   3.913  0.1490 -0.9014 -0.6110
    7MOL      C 4372   1.641   5.039   3.652  0.1935  1.0967  0.9675
    7MOL      C 4373   1.887   5.015   3.732  0.0316 -0.2897 -0.3413
    7MOL      C 4374   1.456   5.084   3.807 -0.2078  0.6271  0.6449
    7MOL      H 4375   1.499   5.089   4.011  1.1719  0.1291 -0.3130
    7MOL      C 4376   1.509   5.072   3.675  0.6067 -0.5069  0.2529
    7MOL      H 4377   1.674   5.030   3.549 -0.4781  0.8550  0.7694
    7MOL      F 4378   1.960   5.060   3.837 -0.0387  0.6005 -0.0757
    7MOL      F 4379   1.931   5.107   3.645 -0.1061  0.4142  0.2792
    7MOL      C 4380   1.924   4.875   3.680  0.0728  0.5422 -0.4551
    7MOL      C 4381   1.314   5.143   3.831  0.3761  0.6841 -0.1088
    7MOL      C 4382   1.415   5.088   3.559 -0.3243  1.0722 -0.2158
    7MOL      O 4383   2.055   4.875   3.613 -0.0149 -0.1160 -0.1588
    7MOL      F 4384   1.927   4.775   3.771 -0.1327  0.4848  0.2816
    7MOL      F 4385   1.832   4.829   3.585  0.4599 -0.1591 -0.4789
    7MOL      F 4386   1.249   5.221   3.732 -0.3247 -0.3277  0.7150
    7MOL      F 4387   1.330   5.234   3.933 -0.0250 -0.0621 -0.4914
    7MOL      C 4388   1.224   5.029   3.883  0.0181  0.1936 -0.4290
    7MOL      O 4389   1.313   4.997   3.563  0.0893  0.1259  0.2825
    7MOL      O 4390   1.413   5.189   3.488 -0.2020  0.0674  0.1206
    7MOL      C 4391   2.181   4.848   3.686 -0.4716  0.3792 -0.2497
    7MOL      F 4392   1.211   4.921   3.806 -0.3511  0.2839  0.5358
    7MOL      F 4393   1.276   4.980   4.004  0.5917 -0.1197  0.1961
    7MOL      O 4394   1.090   5.090   3.899  0.0097 -0.1372 -0.8682
    7MOL      C 4395   1.212   4.992   3.455 -0.0197 -0.4515 -0.9015
    7MOL      C 4396   2.213   4.693   3.683  0.6809  0.2325  0.3462
    7MOL      F 4397   2.174   4.876   3.818 -0.2977 -0.0006 -0.0577
    7MOL      F 4398   2.287   4.919   3.633  0.4947 -0.0376 -0.4065
    7MOL      C 4399   0.971   5.021   3.953 -0.1901  0.2558 -0.0760
    7MOL      H 4400   1.138   4.920   3.492  0.1137 -1.1260 -1.9273
    7MOL      H 4401   1.162   5.089   3.441  0.4820  0.2593  1.5844
    7MOL      C 4402   1.282   4.933   3.337  0.0709  0.3793  0.2291
    7MOL      F 4403   2.173   4.641   3.561  0.3257 -0.6399  0.3491
    7MOL      F 4404   2.146   4.632   3.787 -0.7441  0.2522  0.1483
    7MOL      S 4405   2.389   4.657   3.699  0.2921  0.3390  0.1618
    7MOL      F 4406   0.987   4.994   4.079  0.4355  0.0726 -0.4984
    7MOL      F 4407   0.949   4.898   3.898  0.2515 -0.2648 -0.1447
    7MOL      C 4408   0.842   5.114   3.943  0.7099  0.0031 -0.0909
    7MOL      H 4409   1.204   4.931   3.260  1.1018 -1.0703 -0.8238
    7MOL      H 4410   1.369   4.994   3.309 -0.3084  0.5290 -0.6644
    7MOL      N 4411   2.398   4.516   3.746  0.1472 -0.4981  0.3791
    7MOL      O 4412   2.441   4.677   3.563 -0.3718  0.3309  0.2374
    7MOL      O 4413   2.429   4.749   3.803 -0.5208  0.5087  0.0271
    7MOL      F 4414   0.736   5.042   3.983 -0.7235  0.1616  0.3296
    7MOL      F 4415   0.842   5.206   4.039  0.4181  0.0602  0.3126
    7MOL      S 4416   0.830   5.178   3.772 -0.2432  0.0102 -0.5589
    7MOL      S 4417   2.422   4.400   3.643 -0.2152  0.2840 -0.4442
    7MOL      N 4418   0.947   5.279   3.749 -0.2801  0.5254 -0.1711
    7MOL      O 4419   0.700   5.243   3.762 -0.3001 -0.2966  0.2890
    7MOL      O 4420   0.833   5.054   3.702 -0.0025 -0.6285  0.3412
    7MOL      O 4421   2.392   4.275   3.707 -0.2297  0.1932  0.2966
    7MOL      O 4422   2.350   4.421   3.518 -0.0532  0.0344 -0.3753
    7MOL      C 4423   2.599   4.390   3.591 -0.8466 -0.4979  0.5855
    7MOL      S 4424   0.932   5.433   3.737  0.0077 -0.2292 -0.1487
    7MOL      F 4425   2.668   4.506   3.576  0.4658 -0.0476 -0.4678
    7MOL      F 4426   2.609   4.326   3.475 -0.6960 -0.3625 -0.4410
    7MOL      F 4427   2.668   4.317   3.672  0.0335  0.1212 -0.2471
    7MOL      O 4428   0.793   0.040   3.746 -0.1634 -0.8539 -0.1369
    7MOL      O 4429   0.994   0.027   3.611  0.1107  0.4004 -0.5314
    7MOL      C 4430   1.039   0.083   3.848  0.1006  0.9356  0.5404
    7MOL      F 4431   0.987   0.089   3.975  0.0376  0.2617 -0.1827
    7MOL      F 4432   1.164   0.032   3.845  0.2539 -0.2892 -0.4863
    7MOL      F 4433   1.057   0.200   3.792  0.5786  0.2914  0.0000
    7MOL      O 4434   2.185   4.250   4.600 -0.3779 -0.3485  0.0528
    7MOL      C 4435   2.166   4.383   4.619 -0.3713 -0.1088 -0.5470
    7MOL      C 4436   2.192   4.467   4.499 -0.3304 -0.2404  0.4268
    7MOL      O 4437   2.123   4.423   4.726 -0.9682 -0.4670 -0.2768
    7MOL      C 4438   2.210   4.612   4.496 -0.0097  0.3059  0.2361
    7MOL      C 4439   2.188   4.409   4.372 -0.9797 -0.0708  0.6658
    7MOL      C 4440   2.224   4.682   4.372  0.0442  0.7333  0.5123
    7MOL      C 4441   2.200   4.704   4.623 -0.5612  0.1680 -0.8652
    7MOL      C 4442   2.215   4.474   4.249  0.0625 -0.4998 -0.0068
    7MOL      H 4443   2.171   4.302   4.369  0.0604 -0.3554  3.0319
    7MOL      C 4444   2.224   4.615   4.248  0.3496 -0.1561  0.2018
    7MOL      H 4445   2.235   4.789   4.380 -1.5194  0.9067  0.6043
    7MOL      F 4446   2.092   4.676   4.702  0.3245  0.0367  0.0827
    7MOL      F 4447   2.171   4.838   4.585 -0.3915  0.2671 -0.1527
    7MOL      C 4448   2.340   4.710   4.706  0.0818 -0.8152 -0.6787
    7MOL      C 4449   2.236   4.381   4.127 -0.3557  0.2143 -0.0513
    7MOL      C 4450   2.241   4.692   4.120 -0.1651  0.4661 -0.3845
    7MOL      O 4451   2.431   4.792   4.623 -0.1836 -0.4832 -0.2484
    7MOL      F 4452   2.323   4.770   4.827  0.0997 -0.2468 -0.2438
    7MOL      F 4453   2.391   4.588   4.729 -0.4914 -0.0693 -0.2975
    7MOL      F 4454   2.208   4.439   4.008  0.0415 -0.0337 -0.1751
    7MOL      F 4455   2.150   4.278   4.117 -0.1961 -0.9321 -0.0340
    7MOL      C 4456   2.383   4.324   4.129  0.0195 -0.1679 -0.0589
    7MOL      O 4457   2.143   4.787   4.095 -0.1638 -0.1279 -0.2123
    7MOL      O 4458   2.345   4.677   4.057 -0.1502 -0.1057  0.1254
    7MOL      C 4459   2.555   4.838   4.678  1.1633 -0.1058  1.0607
    7MOL      F 4460   2.392   4.232   4.227 -0.3055 -0.2470  0.0853
    7MOL      F 4461   2.404   4.261   4.007 -0.4251  0.3357 -0.2480
    7MOL      O 4462   2.482   4.434   4.139  0.6911 -0.3840 -0.1153
    7MOL      C 4463   1.997   4.760   4.122 -0.3903  0.2703 -0.5200
    7MOL      C 4464   2.658   4.838   4.571 -0.1279 -0.5728 -0.0207
    7MOL      F 4465   2.602   4.745   4.764  0.3490 -0.1479  0.1833
    7MOL      F 4466   2.542   4.952   4.747 -0.6508 -0.2636 -0.2204
    7MOL      C 4467   2.609   4.418   4.196  0.1434 -0.1237 -0.0849
    7MOL      H 4468   1.952   4.709   4.036  0.7293 -1.2035 -0.2675
    7MOL      H 4469   1.980   4.690   4.205  0.9685 -2.0589 -2.0968
    7MOL      C 4470   1.917   4.891   4.149 -0.2914  0.2705 -0.7052
    7MOL      F 4471   2.669   4.710   4.526  0.6377  0.4995  0.3970
    7MOL      F 4472   2.776   4.862   4.630  0.1177  0.0939 -0.9219
    7MOL      S 4473   2.630   4.950   4.436  0.3627 -0.1534 -0.0840
    7MOL      F 4474   2.671   4.303   4.147 -0.3962  0.2069 -0.1704
    7MOL      F 4475   2.605   4.414   4.333  0.0259  0.0099 -0.2109
    7MOL      C 4476   2.686   4.551   4.158 -0.7454  0.8741 -0.4622
    7MOL      H 4477   1.847   4.877   4.231 -1.1159 -0.1965 -1.4657
    7MOL      H 4478   1.987   4.971   4.177 -1.5736  1.1184  0.1902
    7MOL      N 4479   2.498   4.926   4.361 -0.2006  0.1966 -0.4996
    7MOL      O 4480   2.630   5.092   4.478 -0.5411  1.0508  0.5123
    7MOL      O 4481   2.739   4.940   4.342  0.0790 -0.6361 -0.2259
    7MOL      F 4482   2.618   4.654   4.213 -0.5199 -0.0719  0.3262
    7MOL      F 4483   2.811   4.540   4.217 -0.4592  0.0005  0.3610
    7MOL      S 4484   2.704   4.579   3.979 -0.1783 -0.1168  0.2355
    7MOL      S 4485   2.473   5.014   4.235  0.1586  0.2033 -0.0543
    7MOL      N 4486   2.852   4.589   3.939  0.2188  0.2185  0.7911
    7MOL      O 4487   2.647   4.713   3.971 -0.1510 -0.9280 -0.1711
    7MOL      O 4488   2.627   4.478   3.911  0.0201 -0.3521 -0.1863
    7MOL      O 4489   2.581   5.108   4.207  0.6354  0.2991 -0.0075
    7MOL      O 4490   2.442   4.933   4.116  0.4647  0.2043  0.1291
    7MOL      C 4491   2.316   5.101   4.261 -0.0583 -0.6200  0.7458
    7MOL      S 4492   2.924   4.490   3.848 -0.1190 -0.2723  0.0111
    7MOL      F 4493   2.211   5.022   4.294  0.0450 -0.7276 -0.4536
    7MOL      F 4494   2.278   5.170   4.144 -0.4406 -0.1418 -0.6405
    7MOL      F 4495   2.335   5.194   4.362 -0.3735  0.1346 -0.1668
    7MOL      O 4496   2.895   4.527   3.704  0.7898  0.2060 -0.3969
    7MOL      O 4497   2.881   4.357   3.880  0.1307  0.2966  0.1512
    7MOL      C 4498   3.105   4.523   3.862  0.2447  0.5706 -0.5385
    7MOL      F 4499   3.155   4.483   3.982  0.4259  0.2521  0.4886
    7MOL      F 4500   3.173   4.454   3.765  0.5625  0.1900  0.1901
    7MOL      F 4501   3.133   4.653   3.838 -0.5198 -0.2503 -0.0971
    7MOL      O 4502   1.562   3.929   3.960 -0.0996  0.0562  0.0739
    7MOL      C 4503   1.542   3.928   4.096  0.1259 -0.5758  0.4576
    7MOL      C 4504   1.665   3.929   4.177  0.2163 -0.2078  0.0313
    7MOL      O 4505   1.433   3.923   4.150  0.1442  0.1327  0.4509
    7MOL      C 4506   1.709   4.049   4.237  0.3417 -0.3705 -0.1857
    7MOL      C 4507   1.734   3.810   4.191  0.0689 -0.6536  0.2583
    7MOL      C 4508   1.825   4.034   4.311  0.1909  0.0251  0.8050
    7MOL      C 4509   1.632   4.185   4.235 -0.5191 -0.5640  0.2162
    7MOL      C 4510   1.849   3.792   4.272 -0.2950 -0.5731 -0.2872
    7MOL      H 4511   1.689   3.722   4.147 -4.2285  0.7470  1.4236
    7MOL      C 4512   1.894   3.912   4.333 -0.4991  0.1281 -0.4926
    7MOL      H 4513   1.867   4.126   4.349 -0.0236  0.1597  0.7154
    7MOL      F 4514   1.546   4.202   4.122  0.2614  0.0319  0.1123
    7MOL      F 4515   1.720   4.286   4.204 -0.0290  0.3324  0.0853
    7MOL      C 4516   1.557   4.219   4.371 -0.2333  0.0669  0.1745
    7MOL      C 4517   1.908   3.648   4.287 -0.1481 -0.3884  0.1827
    7MOL      C 4518   2.020   3.913   4.415  0.0517 -0.5326  0.5745
    7MOL      O 4519   1.457   4.113   4.382 -0.5105 -0.0210 -0.0081
    7MOL      F 4520   1.645   4.226   4.475  0.7933 -0.1300 -0.0217
    7MOL      F 4521   1.507   4.341   4.366  0.1903 -0.1446  0.0633
    7MOL      F 4522   1.807   3.554   4.298 -0.1744 -0.8652  0.4148
    7MOL      F 4523   1.965   3.621   4.404  0.5494  0.2861 -0.3480
    7MOL      C 4524   1.996   3.610   4.159 -0.3555  0.5648 -0.3984
    7MOL      O 4525   2.021   4.020   4.501  1.0300 -0.5202 -0.2164
    7MOL      O 4526   2.111   3.836   4.410 -0.5031 -0.1398  0.6882
    7MOL      C 4527   1.404   4.089   4.514  0.2502  0.6638 -0.2898
    7MOL      F 4528   2.071   3.500   4.197  0.7059  0.3532  0.4007
    7MOL      F 4529   1.917   3.571   4.055  0.3008 -0.4149 -0.0346
    7MOL      O 4530   2.086   3.719   4.134 -0.7229  0.5049 -0.0283
    7MOL      C 4531   2.122   4.020   4.603  0.3363  0.0969  0.7143
    7MOL      C 4532   1.288   3.991   4.504 -0.0292  0.1085 -0.3937
    7MOL      F 4533   1.366   4.205   4.571  0.4498 -0.3531  0.5114
    7MOL      F 4534   1.506   4.040   4.592  0.3209 -0.8341 -0.5454
    7MOL      C 4535   2.148   3.731   4.001 -0.2696 -0.2120 -0.2387
    7MOL      H 4536   2.091   3.944   4.675  0.1608  0.9493  1.5552
    7MOL      H 4537   2.221   3.995   4.563  0.9468  0.5512  1.8948
    7MOL      C 4538   2.119   4.157   4.675  0.4923  0.2468 -0.7604
    7MOL      F 4539   1.234   3.970   4.626  0.0250  0.2385 -0.5341
    7MOL      F 4540   1.329   3.869   4.460  0.2101  0.2406 -0.3203
    7MOL      S 4541   1.162   4.067   4.399 -0.1244  0.0136  0.0032
    7MOL      F 4542   2.071   3.771   3.899  0.1923 -0.6341 -0.0310
    7MOL      F 4543   2.199   3.613   3.962  0.7789 -0.1800 -0.0659
    7MOL      C 4544   2.269   3.825   4.033  0.2557  0.2023  0.4510
    7MOL      H 4545   2.015   4.187   4.693  1.3419  2.0695  1.5711
    7MOL      H 4546   2.157   4.154   4.778  0.9303  2.3010 -0.8274
    7MOL      N 4547   1.030   3.990   4.416  0.9343  0.5211 -0.0506
    7MOL      O 4548   1.138   4.206   4.429  0.4080 -0.6286  0.0948
    7MOL      O 4549   1.228   4.044   4.267  0.8001  0.1283  0.4612
    7MOL      F 4550   2.230   3.936   4.116  0.1866 -0.5309  0.2160
    7MOL      F 4551   2.361   3.766   4.114 -0.2127  0.4018  0.1030
    7MOL      S 4552   2.345   3.887   3.882  0.1016  0.1308 -0.3891
    7MOL      S 4553   1.007   3.848   4.357 -0.1131  0.0667  0.0499
    7MOL      N 4554   2.479   3.947   3.926 -1.0338  0.7292  0.5773
    7MOL      O 4555   2.268   3.992   3.824  0.1792 -0.1522 -0.2105
    7MOL      O 4556   2.366   3.780   3.781  0.3086  0.3802  0.0443
    7MOL      O 4557   0.879   3.837   4.285  0.0377 -0.1926  0.2185
    7MOL      O 4558   1.114   3.782   4.280  0.5450 -0.5892  0.1180
    7MOL      C 4559   0.986   3.737   4.502  0.1925 -0.6418 -0.5499
    7MOL      S 4560   2.573   3.992   3.817  0.0920 -0.0024 -0.1716
    7MOL      F 4561   1.091   3.746   4.585  0.2112 -0.4340  0.0555
    7MOL      F 4562   0.963   3.610   4.469 -0.3460 -0.5415 -0.2545
    7MOL      F 4563   0.881   3.785   4.570 -0.2260 -0.5326  0.0299
    7MOL      O 4564   2.654   4.098   3.864  0.2914  0.2406  0.6080
    7MOL      O 4565   2.517   4.014   3.689 -0.3519  0.0648 -1.2855
    7MOL      C 4566   2.694   3.858   3.792  0.0083 -0.2384  0.5181
    7MOL      F 4567   2.646   3.743   3.737 -0.3953  0.2349  0.1757
    7MOL      F 4568   2.796   3.912   3.717  0.0896 -0.2789  0.2812
    7MOL      F 4569   2.748   3.821   3.912  0.0545  0.3604  0.1566
    7MOL      O 4570   0.953   4.436   3.249 -0.1696  0.0518  1.1435
    7MOL      C 4571   1.059   4.460   3.326  0.5185  0.2333  0.4563
    7MOL      C 4572   1.088   4.353   3.428  0.5980 -0.2802  0.1879
    7MOL      O 4573   1.118   4.565   3.310  0.5903  0.4937 -0.5889
    7MOL      C 4574   1.121   4.379   3.562  0.4235 -0.2762  0.1524
    7MOL      C 4575   1.094   4.223   3.374 -0.5908  0.6239 -0.8843
    7MOL      C 4576   1.175   4.270   3.638  0.2288 -0.3918  0.2742
    7MOL      C 4577   1.113   4.518   3.632  0.2955 -0.1301  0.3378
    7MOL      C 4578   1.135   4.115   3.455 -0.4851  0.4021  0.5087
    7MOL      H 4579   1.057   4.206   3.273 -0.2086 -0.3874 -0.8713
    7MOL      C 4580   1.192   4.136   3.584  0.3304  0.2195 -0.5692
    7MOL      H 4581   1.204   4.278   3.742  0.7825  0.9913  0.0439
    7MOL      F 4582   1.206   4.596   3.576  0.4525 -0.0186 -0.7074
    7MOL      F 4583   1.155   4.510   3.758 -0.1004 -0.5962 -0.0673
    7MOL      C 4584   0.965   4.569   3.637 -0.3875  0.0371 -0.8407
    7MOL      C 4585   1.126   3.975   3.394  0.0503  0.5850  0.3582
    7MOL      C 4586   1.259   4.042   3.675  0.2418 -0.1107  0.2202
    7MOL      O 4587   0.877   4.463   3.649  0.3909  0.2694 -0.0811
    7MOL      F 4588   0.956   4.651   3.737  0.3754  0.1888  0.0846
    7MOL      F 4589   0.951   4.644   3.534  0.3234 -0.1335 -0.1781
    7MOL      F 4590   1.238   3.899   3.411 -0.5449  0.1003 -0.0804
    7MOL      F 4591   1.126   3.987   3.257 -1.0532  0.1128 -0.1227
    7MOL      C 4592   0.995   3.896   3.428 -0.0499 -0.9903  0.7437
    7MOL      O 4593   1.394   4.070   3.677 -0.3453 -0.2374 -0.2326
    7MOL      O 4594   1.204   3.941   3.723  0.7306 -0.1327  0.1883
    7MOL      C 4595   0.744   4.469   3.584 -0.1202 -0.2129  0.0234
    7MOL      F 4596   0.899   3.988   3.407 -0.6622 -0.4526  0.1815
    7MOL      F 4597   0.973   3.791   3.346  0.6622  0.1638 -0.1441
    7MOL      O 4598   1.000   3.851   3.564  0.2543 -0.6976 -0.2192
    7MOL      C 4599   1.491   3.974   3.743 -0.1533  0.5423 -0.5741
    7MOL      C 4600   0.654   4.351   3.628 -0.2435 -0.4951 -0.3641
    7MOL      F 4601   0.769   4.457   3.455 -0.2370 -0.5252  0.2567
    7MOL      F 4602   0.680   4.588   3.597 -0.1491  0.2322  0.1287
    7MOL      C 4603   0.896   3.778   3.622 -0.0858  0.8113 -0.7435
    7MOL      H 4604   1.499   3.880   3.688  3.5397  1.4053 -1.8054
    7MOL      H 4605   1.590   4.020   3.743 -0.2156  0.7674 -2.7107
    7MOL      C 4606   1.448   3.936   3.882  0.6640 -0.4136 -0.3798
    7MOL      F 4607   0.727   4.235   3.637 -0.6999  0.7373  0.1160
    7MOL      F 4608   0.555   4.331   3.542  0.1140  0.1993  0.2393
    7MOL      S 4609   0.583   4.396   3.793 -0.0705 -0.2280  0.1314
    7MOL      F 4610   0.948   3.703   3.725 -0.1424  0.2867  0.4397
    7MOL      F 4611   0.843   3.684   3.539  0.0767 -0.3725 -0.5645
    7MOL      C 4612   0.779   3.861   3.681 -0.5603 -0.0642 -0.1555
    7MOL      H 4613   1.377   4.006   3.929 -0.3103 -2.0880  0.7659
    7MOL      H 4614   1.391   3.843   3.869 -0.4433 -0.0381  1.3379
    7MOL      N 4615   0.691   4.472   3.876  0.6347  0.0554 -0.0284
    7MOL      O 4616   0.468   4.482   3.761  0.0281  0.6585  0.0251
    7MOL      O 4617   0.528   4.271   3.847  0.1245 -0.1400 -0.1675
    7MOL      F 4618   0.738   3.958   3.598 -0.2861 -0.5476  0.3111
    7MOL      F 4619   0.670   3.782   3.702 -0.0250 -0.1482  0.3012
    7MOL      S 4620   0.814   3.930   3.844 -0.3225 -0.5241  0.1407
    7MOL      S 4621   0.710   4.418   4.015  0.0367 -0.4917 -0.3261
    7MOL      N 4622   0.949   4.005   3.844  0.6933  0.1249 -0.0096
    7MOL      O 4623   0.807   3.832   3.956  0.5576  0.0153 -0.1820
    7MOL      O 4624   0.704   4.029   3.863 -0.0979  0.5518 -0.2169
    7MOL      O 4625   0.585   4.423   4.092 -0.3070  0.4488 -0.8358
    7MOL      O 4626   0.750   4.276   4.010 -0.4699  0.1800  0.4649
    7MOL      C 4627   0.825   4.532   4.115  0.4876  0.2951  0.1881
    7MOL      S 4628   1.000   4.038   3.989 -0.4062  0.0599  0.0627
    7MOL      F 4629   0.949   4.500   4.086  0.0478 -0.4576  0.4888
    7MOL      F 4630   0.820   4.505   4.245 -0.3581 -0.3788  0.0349
    7MOL      F 4631   0.801   4.661   4.100 -0.0148  0.6625  0.1534
    7MOL      O 4632   1.107   3.942   4.020 -0.4016  0.2460  0.6608
    7MOL      O 4633   0.906   4.037   4.095 -0.1795 -0.2047 -0.2851
    7MOL      C 4634   1.080   4.196   3.993 -0.1929  0.6618 -1.0749
    7MOL      F 4635   1.017   4.282   3.913  0.1210 -0.2668 -0.1554
    7MOL      F 4636   1.086   4.252   4.116  0.1112  0.5616  0.4289
    7MOL      F 4637   1.204   4.177   3.956 -0.0241  0.0044  0.1771
    7MOL      O 4638   0.601   5.096   2.468 -0.0239  0.4272 -0.6225
    7MOL      C 4639   0.701   5.082   2.561 -0.3955  0.9596  0.1677
    7MOL      C 4640   0.687   4.954   2.632 -0.4269  0.1646  0.3893
    7MOL      O 4641   0.793   5.160   2.575 -0.0528  0.3206 -0.0001
    7MOL      C 4642   0.612   4.953   2.753 -0.0858 -0.7683 -0.6334
    7MOL      C 4643   0.765   4.842   2.598  0.4978  0.1206  0.5410
    7MOL      C 4644   0.609   4.834   2.826  0.2615 -0.8231  0.0120
    7MOL      C 4645   0.534   5.076   2.818  0.9339 -0.2909 -0.0695
    7MOL      C 4646   0.761   4.723   2.673 -0.3991  0.2947  0.0268
    7MOL      H 4647   0.835   4.852   2.515 -0.7105 -0.0261 -0.5282
    7MOL      C 4648   0.674   4.720   2.789 -1.2029  0.4562 -0.4701
    7MOL      H 4649   0.549   4.831   2.916  0.5064  0.3308  0.2322
    7MOL      F 4650   0.431   5.031   2.892  0.0789 -0.0746 -0.3854
    7MOL      F 4651   0.466   5.152   2.720 -0.2428  0.6617  0.1282
    7MOL      C 4652   0.629   5.169   2.903 -0.6144  0.0213  0.3311
    7MOL      C 4653   0.846   4.598   2.635  0.1766  0.9968  0.7490
    7MOL      C 4654   0.657   4.613   2.890 -0.6736  0.8490  0.1141
    7MOL      O 4655   0.694   5.273   2.815  0.4644  0.7997  0.4053
    7MOL      F 4656   0.564   5.231   3.008  0.2994 -0.1486 -0.3520
    7MOL      F 4657   0.729   5.089   2.944  0.8396 -0.1693 -0.4411
    7MOL      F 4658   0.871   4.515   2.736  0.0971 -0.3587  0.1028
    7MOL      F 4659   0.968   4.628   2.587 -0.3554 -0.3238  0.2058
    7MOL      C 4660   0.764   4.511   2.527 -0.1538  0.0672 -0.3582
    7MOL      O 4661   0.765   4.607   2.972  0.2922 -0.3859 -0.3220
    7MOL      O 4662   0.560   4.544   2.895  0.1532  0.1614  0.1114
    7MOL      C 4663   0.687   5.415   2.858 -0.5171  0.6407 -0.0509
    7MOL      F 4664   0.751   4.595   2.424 -0.2390 -0.0905 -0.2212
    7MOL      F 4665   0.832   4.406   2.485 -0.1258  0.2183  0.5672
    7MOL      O 4666   0.633   4.469   2.580  0.2343 -0.4000 -0.4574
    7MOL      C 4667   0.787   4.500   3.059 -0.8310 -0.4438  0.1441
    7MOL      C 4668   0.758   0.046   2.744 -0.1517 -0.1092 -0.4258
    7MOL      F 4669   0.741   0.004   2.978 -0.0650 -0.1726  0.2613
    7MOL      F 4670   0.554   5.441   2.848  0.1404  0.1525 -0.4616
    7MOL      C 4671   0.540   4.394   2.497 -0.3701  0.2384  0.1200
    7MOL      H 4672   0.703   4.498   3.130 -0.7233  0.1649  0.2936
    7MOL      H 4673   0.803   4.406   3.005  3.0674  0.8723 -1.3322
    7MOL      C 4674   0.909   4.532   3.150  0.0517 -0.4382 -0.5524
    7MOL      F 4675   0.724   0.176   2.741 -0.0170 -0.4495  0.2338
    7MOL      F 4676   0.703   0.008   2.624  0.1464  0.4096 -0.2239
    7MOL      S 4677   0.932   0.018   2.741  0.0983  0.3097  0.1922
    7MOL      F 4678   0.562   4.413   2.367  0.0558  0.2594 -0.1771
    7MOL      F 4679   0.424   4.447   2.526 -0.1882 -0.0447 -0.5626
    7MOL      C 4680   0.545   4.247   2.541 -0.3636  0.1851 -0.0425
    7MOL      H 4681   0.997   4.544   3.085  1.0242 -1.5085  0.5315
    7MOL      H 4682   0.883   4.626   3.201 -0.4708 -0.7386 -0.2630
    7MOL      N 4683   0.980   0.112   2.626  0.5264 -0.0085  0.2331
    7MOL      O 4684   0.972   0.066   2.867 -0.6487 -0.5998  0.1905
    7MOL      O 4685   0.956   5.314   2.713 -0.4705  0.3261  0.6562
    7MOL      F 4686   0.441   4.180   2.489 -0.0017  0.1266 -0.0921
    7MOL      F 4687   0.650   4.195   2.474 -0.3092 -0.5715 -0.2895
    7MOL      S 4688   0.564   4.215   2.718  0.0212  0.1464  0.6464
    7MOL      S 4689   1.028   0.052   2.495  0.0512 -0.4524 -0.0372
    7MOL      N 4690   0.592   4.061   2.739  0.0812 -0.2560 -0.8927
    7MOL      O 4691   0.444   4.270   2.788 -0.3253 -0.0647  0.2505
    7MOL      O 4692   0.681   4.285   2.764 -0.0930 -0.2421 -0.1295
    7MOL      O 4693   0.981   5.366   2.457 -0.0763  0.3528  0.5502
    7MOL      O 4694   1.025   0.152   2.389  0.1109 -0.0968 -0.0066
    7MOL      C 4695   1.204   0.025   2.518 -0.0067  0.8633  0.0276
    7MOL      S 4696   0.464   3.985   2.792  0.0204 -0.0794  0.1681
    7MOL      F 4697   1.245   5.393   2.415  0.1457  0.4472  0.1309
    7MOL      F 4698   1.234   5.402   2.638  0.4312  0.0594  0.1022
    7MOL      F 4699   1.278   0.141   2.525  0.3552  0.0511 -0.0088
    7MOL      O 4700   0.356   3.997   2.697 -0.0281  0.1924  0.3027
    7MOL      O 4701   0.422   4.030   2.922 -0.5167  0.1932 -0.6086
    7MOL      C 4702   0.501   3.798   2.804 -0.1233 -0.1303 -0.0787
    7MOL      F 4703   0.566   3.773   2.912 -0.3635 -0.3688 -0.4902
    7MOL      F 4704   0.387   3.723   2.796  0.1539  0.1135 -0.7900
    7MOL      F 4705   0.587   3.755   2.704 -0.1763  0.0321  0.0239
    7MOL      H 4706   0.900   0.464   2.058 -0.7289  1.5958  0.2057
    7MOL      O 4707   0.929   0.495   1.970  0.6049 -0.5504 -0.1968
    7MOL      C 4708   0.923   0.389   1.893 -0.0556 -0.0982  0.1915
    7MOL      C 4709   0.919   0.260   1.957  0.1365  0.4325 -0.3004
    7MOL      O 4710   0.915   0.405   1.772 -0.6690  0.6401  0.1653
    7MOL      C 4711   1.024   0.201   2.025 -0.2083 -0.1477 -0.8519
    7MOL      C 4712   0.805   0.183   1.927  0.0056 -0.0563  0.7717
    7MOL      C 4713   1.001   0.076   2.090 -0.5152  0.5842  0.1765
    7MOL      C 4714   1.165   0.259   2.023 -0.6192  0.4766  0.2116
    7MOL      C 4715   0.786   0.059   1.985  0.4203 -0.9609  0.1305
    7MOL      H 4716   0.731   0.229   1.862  1.7673  0.3323 -1.0819
    7MOL      C 4717   0.881   0.003   2.074 -0.1746 -0.8940  0.4356
    7MOL      H 4718   1.074   0.027   2.154 -0.8545 -0.6689 -0.3726
    7MOL      F 4719   1.182   0.344   1.910  0.1307  0.3764 -0.1658
    7MOL      F 4720   1.249   0.159   1.989 -0.0514 -0.1706 -0.3034
    7MOL      C 4721   1.230   0.322   2.148  0.1956 -1.1454 -0.2204
    7MOL      C 4722   0.653   5.434   1.960 -0.4728  0.0440 -0.6773
    7MOL      C 4723   0.868   5.315   2.141 -0.2263 -0.7916  0.0257
    7MOL      O 4724   1.143   0.425   2.208 -0.3472 -0.4523 -0.4236
    7MOL      F 4725   1.258   0.239   2.252 -0.4983  0.3989  0.2798
    7MOL      F 4726   1.352   0.377   2.109 -0.1329 -0.1713 -0.3575
    7MOL      F 4727   0.657   5.299   1.955 -0.3455 -0.1771  0.3862
    7MOL      F 4728   0.613   0.002   1.838  0.1228  0.1427  0.4464
    7MOL      C 4729   0.534   0.036   2.058 -1.1110 -0.2802  0.5588
    7MOL      O 4730   0.757   5.311   2.222 -0.8391  0.2444  0.5404
    7MOL      O 4731   0.956   5.233   2.140 -0.0257 -0.4272 -0.1099
    7MOL      C 4732   1.209   0.549   2.262  0.0915 -0.3601 -0.7172
    7MOL      F 4733   0.447   0.118   1.988 -0.5754  0.0840 -0.3632
    7MOL      F 4734   0.475   5.366   2.105 -0.3270  0.1347  0.5081
    7MOL      O 4735   0.594   0.126   2.162 -1.2131  0.3126 -0.6587
    7MOL      C 4736   0.721   5.180   2.268 -0.0548 -0.1490  0.2638
    7MOL      C 4737   1.115   0.638   2.347 -0.0500  0.8992 -0.3555
    7MOL      F 4738   1.265   0.616   2.164  0.0206  0.3788 -0.6025
    7MOL      F 4739   1.320   0.509   2.333  0.1673 -0.0107  0.0737
    7MOL      C 4740   0.515   0.183   2.267 -0.2796  0.0257 -0.5167
    7MOL      H 4741   0.682   5.116   2.188 -0.7677 -0.6078  0.9767
    7MOL      H 4742   0.803   5.127   2.318  0.7897  0.3153 -0.5801
    7MOL      C 4743   0.608   5.205   2.374 -0.1609  0.1270 -0.6635
    7MOL      F 4744   1.000   0.638   2.291  0.5914  0.0749  0.4413
    7MOL      F 4745   1.154   0.765   2.347 -0.1052 -0.5950  0.6395
    7MOL      S 4746   1.097   0.563   2.514  0.4515  0.0637 -0.2881
    7MOL      F 4747   0.453   0.078   2.322 -0.2838 -0.2582  0.1495
    7MOL      F 4748   0.425   0.271   2.229 -0.4409 -0.2078  0.3879
    7MOL      C 4749   0.623   0.247   2.364 -0.1867 -0.2794  0.3578
    7MOL      H 4750   0.630   5.298   2.428  0.4270 -1.2343  1.5536
    7MOL      H 4751   0.510   5.223   2.327 -0.9037 -2.3783 -0.2301
    7MOL      N 4752   0.973   0.630   2.578 -0.2591 -0.0017 -0.5031
    7MOL      O 4753   1.091   0.415   2.508 -0.5417 -0.4746  0.1642
    7MOL      O 4754   1.220   0.615   2.576 -0.4122 -0.3296 -0.2608
    7MOL      F 4755   0.566   0.266   2.489  0.3224 -0.0130  0.3775
    7MOL      F 4756   0.722   0.157   2.390  0.1350  0.1944  0.3363
    7MOL      S 4757   0.692   0.398   2.301  0.2140  0.7091 -0.3208
    7MOL      S 4758   0.867   0.554   2.658 -0.0135  0.2712  0.0296
    7MOL      N 4759   0.603   0.517   2.322 -0.3966 -1.1225  0.0461
    7MOL      O 4760   0.729   0.365   2.164  0.3627  0.5134 -0.2051
    7MOL      O 4761   0.802   0.408   2.400  0.2295 -0.2857  0.3471
    7MOL      O 4762   0.728   0.593   2.634 -0.2497 -0.1131 -1.0031
    7MOL      O 4763   0.879   0.405   2.651  0.3182  0.0113 -1.1493
    7MOL      C 4764   0.894   0.606   2.841 -0.4930  0.2105 -0.2539
    7MOL      S 4765   0.600   0.627   2.211 -0.2307  0.3469 -0.2030
    7MOL      F 4766   0.897   0.740   2.845  0.3182  0.0621  0.4132
    7MOL      F 4767   1.019   0.570   2.878  0.1134 -0.5973 -0.0285
    7MOL      F 4768   0.813   0.560   2.937 -0.2885  0.1596  0.3912
    7MOL      O 4769   0.730   0.652   2.151 -0.3760  0.5612  0.5693
    7MOL      O 4770   0.549   0.757   2.259 -0.2470  0.1104 -0.4181
    7MOL      C 4771   0.487   0.578   2.069 -0.4441  0.4030 -0.5571
    7MOL      F 4772   0.365   0.564   2.111 -0.5350  0.1770 -0.2892
    7MOL      F 4773   0.472   0.677   1.982  0.2284  0.1374 -0.0659
    7MOL      F 4774   0.528   0.470   1.993  0.0074 -0.4862 -0.0032
    8MOL      O 4775   1.936   1.987   3.769 -0.5844 -0.7241 -0.2484
    8MOL      C 4776   1.981   2.081   3.850 -0.1860  0.4002 -0.3721
    8MOL      C 4777   2.075   2.176   3.784  0.1383  0.1579 -0.0909
    8MOL      O 4778   1.954   2.088   3.970 -0.1188 -0.2214  0.3061
    8MOL      C 4779   2.173   2.132   3.696  0.2353 -1.1602 -0.4108
    8MOL      C 4780   2.045   2.313   3.800 -0.1167  0.4298  0.1792
    8MOL      C 4781   2.234   2.220   3.610  0.7154 -0.0410  0.2132
    8MOL      C 4782   2.211   1.987   3.683 -0.3067  0.8910 -0.5845
    8MOL      C 4783   2.106   2.410   3.714 -0.0965 -0.3052 -0.0427
    8MOL      H 4784   1.981   2.342   3.883  0.8887 -0.5061  1.3390
    8MOL      C 4785   2.201   2.358   3.618 -0.4310  0.0285 -0.0788
    8MOL      H 4786   2.317   2.189   3.548 -0.2511 -0.4433 -0.9001
    8MOL      F 4787   2.177   1.908   3.789  0.4593  0.3306 -0.0668
    8MOL      F 4788   2.350   1.977   3.690  0.0933 -1.1838 -0.2094
    8MOL      C 4789   2.163   1.918   3.552 -0.2804 -0.3979  0.1868
    8MOL      C 4790   2.066   2.569   3.728  0.3318  0.8799 -0.1230
    8MOL      C 4791   2.265   2.446   3.515 -1.0300 -0.7609  0.9461
    8MOL      O 4792   2.041   1.978   3.501  0.0481  0.2059  0.4047
    8MOL      F 4793   2.270   1.928   3.463  0.3130 -0.1611 -0.1868
    8MOL      F 4794   2.148   1.783   3.576  0.1079 -0.0123 -0.5756
    8MOL      F 4795   2.161   2.652   3.681 -0.1535  0.6686  0.1325
    8MOL      F 4796   2.068   2.590   3.859  0.2538  0.3288 -0.4887
    8MOL      C 4797   1.917   2.603   3.676  0.0979 -0.3777 -0.9384
    8MOL      O 4798   2.175   2.516   3.441 -0.1445  0.4730 -0.5671
    8MOL      O 4799   2.382   2.454   3.489 -0.1900  0.6604 -0.2689
    8MOL      C 4800   2.001   1.953   3.365 -0.1128 -0.2403 -0.1470
    8MOL      F 4801   1.876   2.710   3.744 -0.1403  0.2697 -0.4120
    8MOL      F 4802   1.909   2.634   3.546  0.0010  0.1646 -0.2603
    8MOL      O 4803   1.834   2.488   3.687  0.5009  0.2297  0.1738
    8MOL      C 4804   2.211   2.597   3.326 -0.7545  0.6340 -0.2445
    8MOL      C 4805   1.860   2.030   3.355 -0.3736  0.7522 -0.6040
    8MOL      F 4806   1.988   1.825   3.344 -0.0286  0.7044  0.4154
    8MOL      F 4807   2.078   2.011   3.268  0.0834 -0.2284  0.2447
    8MOL      C 4808   1.696   2.495   3.700 -0.6907 -0.3685 -0.0074
    8MOL      H 4809   2.137   2.677   3.318 -1.1127  0.2643 -0.7089
    8MOL      H 4810   2.310   2.643   3.340 -0.0307 -0.1896 -2.3587
    8MOL      C 4811   2.207   2.497   3.208  0.1225 -0.1090  0.1032
    8MOL      F 4812   1.890   2.157   3.346  0.6104  0.5079  0.2329
    8MOL      F 4813   1.784   2.005   3.461  0.1263 -0.2012 -0.0861
    8MOL      S 4814   1.769   1.965   3.212  0.1220 -0.0205 -0.0669
    8MOL      F 4815   1.638   2.569   3.607 -0.3517 -0.2682  0.1141
    8MOL      F 4816   1.668   2.551   3.821  0.5797  0.1393  0.2454
    8MOL      C 4817   1.646   2.352   3.681 -0.0622 -0.2049 -0.0609
    8MOL      H 4818   2.285   2.421   3.224 -0.3906 -0.5211  0.7410
    8MOL      H 4819   2.117   2.434   3.204  1.6443 -2.6348  2.3318
    8MOL      H 4820   2.219   2.555   3.116 -1.5616 -0.8958 -0.6597
    8MOL      N 4821   1.651   2.063   3.184 -0.2028  0.0599  0.6003
    8MOL      O 4822   1.867   1.974   3.107  0.3615 -0.0633 -0.2043
    8MOL      O 4823   1.728   1.830   3.250  0.3034  0.0994 -0.0255
    8MOL      F 4824   1.694   2.297   3.565 -0.5337 -0.7560 -0.1007
    8MOL      F 4825   1.697   2.276   3.784  0.3170  0.5421 -0.2242
    8MOL      S 4826   1.462   2.331   3.683 -0.2007  0.0134  0.1467
    8MOL      S 4827   1.506   2.021   3.208  0.2223 -0.0366 -0.0980
    8MOL      N 4828   1.404   2.403   3.812 -0.1367  0.1729 -0.1334
    8MOL      O 4829   1.458   2.184   3.695 -0.1807 -0.6282 -0.2615
    8MOL      O 4830   1.424   2.389   3.556 -0.3119  0.0946 -0.3223
    8MOL      O 4831   1.450   1.926   3.112  0.2422  0.1045  0.3794
    8MOL      O 4832   1.497   1.955   3.335  0.1255  0.1414 -0.1923
    8MOL      C 4833   1.403   2.164   3.207 -0.5245 -1.0820 -0.5684
    8MOL      S 4834   1.303   2.523   3.796 -0.3458  0.0686 -0.2765
    8MOL      F 4835   1.449   2.261   3.294 -0.2893 -0.3484 -0.4343
    8MOL      F 4836   1.277   2.148   3.245  0.1629  0.4095 -0.4530
    8MOL      F 4837   1.406   2.217   3.081 -0.1596 -0.0407 -0.5527
    8MOL      O 4838   1.309   2.586   3.668  0.4929  0.1994  0.1428
    8MOL      O 4839   1.306   2.615   3.906  0.3683  0.0876 -0.1487
    8MOL      C 4840   1.137   2.438   3.798 -0.2254  0.4431 -0.0492
    8MOL      F 4841   1.037   2.533   3.780 -0.1284  0.1601  0.3767
    8MOL      F 4842   1.131   2.357   3.688 -0.3136 -0.4390 -0.3926
    8MOL      F 4843   1.108   2.362   3.912  0.3961 -0.8658  0.6376
    8MOL      O 4844   2.413   1.371   4.140 -0.1052  0.0284 -0.1333
    8MOL      C 4845   2.359   1.294   4.035 -0.4965 -0.5182 -0.5664
    8MOL      C 4846   2.259   1.379   3.962 -0.1764 -0.0321 -0.0879
    8MOL      O 4847   2.374   1.172   4.019  0.7275  0.1970  0.4144
    8MOL      C 4848   2.303   1.454   3.846  0.2368 -0.1824 -0.2129
    8MOL      C 4849   2.124   1.394   4.007 -0.1197  0.8242 -0.1244
    8MOL      C 4850   2.197   1.500   3.759 -0.5554  0.2222  0.5223
    8MOL      C 4851   2.455   1.474   3.806 -0.6465  0.0217  0.1900
    8MOL      C 4852   2.022   1.451   3.927  0.0659  0.2507 -0.1547
    8MOL      H 4853   2.097   1.343   4.099  2.2739  0.6176  0.5325
    8MOL      C 4854   2.062   1.500   3.797  0.5638  0.0714  0.3548
    8MOL      H 4855   2.236   1.547   3.670  0.3775 -1.5827 -0.0650
    8MOL      F 4856   2.508   1.351   3.765 -0.3223 -0.2444  0.2240
    8MOL      F 4857   2.516   1.505   3.922 -0.1887 -0.2657 -0.5733
    8MOL      C 4858   2.479   1.597   3.710  0.1799 -0.1491 -0.5695
    8MOL      C 4859   1.874   1.433   3.977  0.1536  0.8231  0.1778
    8MOL      C 4860   1.977   1.575   3.705  0.7299 -0.8021  0.2369
    8MOL      O 4861   2.440   1.558   3.574 -0.2890 -0.2841  0.5808
    8MOL      F 4862   2.397   1.697   3.747  0.1546  0.3382 -0.3779
    8MOL      F 4863   2.603   1.635   3.718  0.8192 -0.2456  0.0577
    8MOL      F 4864   1.794   1.521   3.911  0.4561  0.1726  0.4313
    8MOL      F 4865   1.875   1.464   4.110  0.0325 -0.0425 -0.6265
    8MOL      C 4866   1.824   1.286   3.950 -0.1055  0.1420  0.3065
    8MOL      O 4867   1.942   1.697   3.763  0.3097  0.2938 -0.2928
    8MOL      O 4868   1.960   1.546   3.586 -0.0468 -0.1554  0.3880
    8MOL      C 4869   2.496   1.622   3.457 -0.0203 -0.5546  0.2675
    8MOL      F 4870   1.861   1.202   4.055  0.2642 -0.0639  0.2095
    8MOL      F 4871   1.689   1.293   3.952 -0.0928 -0.1531  0.0360
    8MOL      O 4872   1.877   1.242   3.821 -0.0764  0.1422 -0.7262
    8MOL      C 4873   1.831   1.778   3.708  0.1464  0.5092  0.2752
    8MOL      C 4874   2.408   1.599   3.331  0.3701  0.1474 -0.1714
    8MOL      F 4875   2.623   1.581   3.437  0.3126 -0.4963  0.2586
    8MOL      F 4876   2.485   1.757   3.485 -0.4795 -0.0770 -0.3937
    8MOL      C 4877   1.848   1.107   3.773 -0.7452  0.2667  0.6122
    8MOL      H 4878   1.848   1.812   3.606 -0.0488 -2.6480 -0.9256
    8MOL      H 4879   1.738   1.721   3.719  0.2663  0.5444  1.6749
    8MOL      C 4880   1.821   1.901   3.799 -0.1518 -0.0750 -0.3176
    8MOL      F 4881   2.473   1.634   3.220 -0.1437 -0.3535  0.0445
    8MOL      F 4882   2.287   1.669   3.327 -0.4308 -0.3235 -0.1856
    8MOL      S 4883   2.367   1.422   3.318 -0.5151 -0.5461  0.1132
    8MOL      F 4884   1.717   1.077   3.771  0.3865 -0.1104  0.0067
    8MOL      F 4885   1.909   1.015   3.856 -0.4770 -0.6175  0.3631
    8MOL      C 4886   1.912   1.075   3.631  0.4296  0.7241  0.6321
    8MOL      H 4887   1.728   1.956   3.779  0.3749  1.1983  0.5885
    8MOL      H 4888   1.832   1.866   3.903 -0.5008  1.0473  0.1123
    8MOL      N 4889   2.499   1.346   3.352  0.3215  0.3878  0.2973
    8MOL      O 4890   2.270   1.408   3.422  0.2379 -0.2850 -0.3768
    8MOL      O 4891   2.323   1.398   3.183 -0.0571 -0.3075 -0.1208
    8MOL      F 4892   1.906   0.937   3.609  0.2193  0.4638 -0.0532
    8MOL      F 4893   1.831   1.124   3.534 -0.1388  0.2571  0.2151
    8MOL      S 4894   2.081   1.138   3.619 -0.5227  0.5601 -0.0618
    8MOL      S 4895   2.597   1.291   3.246 -0.0030  0.0500  0.0049
    8MOL      N 4896   2.150   1.054   3.510 -0.2356 -0.0285  0.5150
    8MOL      O 4897   2.144   1.117   3.747  0.5205 -0.3825  1.4139
    8MOL      O 4898   2.077   1.279   3.583 -0.1708  0.2980 -0.0202
    8MOL      O 4899   2.580   1.147   3.235  0.0292  0.6271  0.1684
    8MOL      O 4900   2.598   1.360   3.119 -0.4482  0.1201 -0.3924
    8MOL      C 4901   2.773   1.284   3.311 -0.0233 -0.0038  0.0765
    8MOL      S 4902   2.134   1.090   3.358 -0.0712 -0.0229  0.3376
    8MOL      F 4903   2.863   1.256   3.217 -0.0296 -0.0304  0.4405
    8MOL      F 4904   2.787   1.189   3.407  0.7371 -0.0240 -0.0228
    8MOL      F 4905   2.802   1.395   3.384 -0.0079 -0.1594 -0.2914
    8MOL      O 4906   2.265   1.089   3.292 -0.2249  0.1490  0.8127
    8MOL      O 4907   2.051   1.208   3.328 -0.0924 -0.1490  0.3710
    8MOL      C 4908   2.044   0.954   3.267 -0.0169  0.8182 -0.3333
    8MOL      F 4909   2.099   0.826   3.275 -0.1315 -0.4624  0.1813
    8MOL      F 4910   1.933   0.926   3.326  0.6700 -0.4611 -0.2892
    8MOL      F 4911   2.008   0.986   3.139 -0.2544 -0.6461 -0.3745
    8MOL      O 4912   1.933   1.878   4.394  0.0536 -0.0590  0.2883
    8MOL      C 4913   2.046   1.876   4.462 -0.2123 -0.1551  0.2579
    8MOL      C 4914   2.117   1.751   4.459 -0.0236 -0.1981  0.5503
    8MOL      O 4915   2.091   1.969   4.525 -0.9750  0.3391  0.4401
    8MOL      C 4916   2.175   1.698   4.340 -0.2670  0.7597  0.2271
    8MOL      C 4917   2.139   1.693   4.580  0.5110 -0.5585 -0.2452
    8MOL      C 4918   2.261   1.589   4.357  0.0677 -0.1395  0.2830
    8MOL      C 4919   2.177   1.765   4.201  0.7405  0.7053 -0.5279
    8MOL      C 4920   2.219   1.577   4.596  0.1911  0.2508 -0.0712
    8MOL      H 4921   2.095   1.738   4.669 -0.3178  0.3459 -1.0803
    8MOL      C 4922   2.285   1.522   4.483  0.2289  0.3771  0.7216
    8MOL      H 4923   2.318   1.549   4.274 -0.1500  0.8009 -0.3282
    8MOL      F 4924   2.055   1.812   4.165  0.1722 -0.0193  0.2621
    8MOL      F 4925   2.202   1.684   4.099  0.2239 -0.2012  0.3161
    8MOL      C 4926   2.280   1.879   4.191 -0.5248  0.5628  0.1898
    8MOL      C 4927   2.235   1.516   4.734 -0.0011 -0.2321  0.2778
    8MOL      C 4928   2.384   1.410   4.486  0.1870  0.5298  0.3726
    8MOL      O 4929   2.400   1.812   4.238  0.0696  0.4518  0.7150
    8MOL      F 4930   2.290   1.908   4.062 -0.2489 -0.4429 -0.6004
    8MOL      F 4931   2.242   1.981   4.268  0.0271 -0.7905  0.1494
    8MOL      F 4932   2.260   1.383   4.724  0.3531  0.4838  0.6769
    8MOL      F 4933   2.111   1.532   4.789  0.4805 -0.0100  0.5163
    8MOL      C 4934   2.349   1.590   4.816  0.2378 -0.1094 -0.0250
    8MOL      O 4935   2.338   1.302   4.419 -0.4370 -0.1078  0.2094
    8MOL      O 4936   2.501   1.418   4.528  0.2479  0.3205  0.1848
    8MOL      C 4937   2.523   1.883   4.246  0.4373  0.2994  0.6761
    8MOL      F 4938   2.387   1.523   4.918  0.0452  0.1741 -0.0547
    8MOL      F 4939   2.460   1.591   4.746  0.0289  0.1453 -0.0911
    8MOL      O 4940   2.304   1.724   4.855 -0.3399  0.1743 -0.1373
    8MOL      C 4941   2.428   1.222   4.339 -0.8438 -0.4847 -0.4637
    8MOL      C 4942   2.628   1.802   4.316  0.2080  0.6884  0.2552
    8MOL      F 4943   2.506   2.005   4.298  0.7708 -0.1425  0.3411
    8MOL      F 4944   2.567   1.915   4.118  0.4740 -0.0711 -0.1621
    8MOL      C 4945   2.290   1.760   4.998  0.5122 -0.3471 -0.3155
    8MOL      H 4946   2.502   1.159   4.391 -0.8108 -0.4004 -0.4077
    8MOL      H 4947   2.378   1.142   4.283  0.9739 -0.4263 -2.2906
    8MOL      C 4948   2.504   1.303   4.231  0.1813 -0.2580 -0.4174
    8MOL      F 4949   2.750   1.853   4.288  0.0823 -0.0968  0.2766
    8MOL      F 4950   2.628   1.670   4.275 -0.5241  0.5114  0.4855
    8MOL      S 4951   2.587   1.797   4.492 -0.0632  0.0334  0.4318
    8MOL      F 4952   2.409   1.754   5.058 -0.4127 -0.2201 -0.1704
    8MOL      F 4953   2.222   1.663   5.058  0.6980  0.4841 -0.6159
    8MOL      C 4954   2.229   1.904   5.024 -0.4393  0.2375  0.5347
    8MOL      H 4955   2.568   1.375   4.284  1.5834 -0.8940 -1.2013
    8MOL      H 4956   2.571   1.231   4.182  1.7377  0.1232  1.0365
    8MOL      N 4957   2.635   1.926   4.559 -0.6936  0.3431  0.0226
    8MOL      O 4958   2.447   1.762   4.517  0.0133 -0.1140 -0.2593
    8MOL      O 4959   2.674   1.689   4.540  0.2659  0.1290  0.0249
    8MOL      F 4960   2.186   1.920   5.152  0.5135 -0.0562  0.0269
    8MOL      F 4961   2.327   1.997   5.010  0.3513 -0.7084 -0.3641
    8MOL      S 4962   2.086   1.942   4.928  0.0403  0.3480 -0.3651
    8MOL      S 4963   2.555   1.999   4.674 -0.1721 -0.3899  0.4142
    8MOL      N 4964   2.016   1.811   4.898  0.0002  0.9782 -0.0824
    8MOL      O 4965   2.143   1.995   4.803  0.3117 -0.4511 -0.0235
    8MOL      O 4966   2.006   2.044   4.998  0.0280  0.0882 -0.4934
    8MOL      O 4967   2.576   2.142   4.659 -0.5529  0.9103 -0.7003
    8MOL      O 4968   2.408   1.966   4.692  0.5104  0.1445 -0.2362
    8MOL      C 4969   2.636   1.962   4.831 -0.6220 -0.3067  0.2888
    8MOL      S 4970   1.873   1.765   4.953 -0.0036 -0.4158  0.2264
    8MOL      F 4971   2.588   1.846   4.876 -0.6279 -0.2391  0.7452
    8MOL      F 4972   2.600   2.062   4.915 -0.4692 -0.0747  0.0335
    8MOL      F 4973   2.774   1.951   4.818  0.7197 -0.7913  0.3012
    8MOL      O 4974   1.846   1.814   5.087 -0.0844 -0.2327  0.2896
    8MOL      O 4975   1.848   1.623   4.947 -0.7230 -0.1914  0.3243
    8MOL      C 4976   1.746   1.844   4.835  0.5674  0.5157 -0.3443
    8MOL      F 4977   1.774   1.968   4.807  0.0750  0.2987 -0.2743
    8MOL      F 4978   1.743   1.769   4.721 -0.3985 -0.1305 -0.3241
    8MOL      F 4979   1.625   1.837   4.888  0.7391 -0.6505 -0.5160
    8MOL      O 4980   2.168   2.860   4.585  0.3609 -0.6775 -0.0767
    8MOL      C 4981   2.234   2.771   4.506  0.4077  0.2958  0.7159
    8MOL      C 4982   2.138   2.654   4.493  0.0112  0.8203 -0.4398
    8MOL      O 4983   2.343   2.790   4.450 -0.8026 -0.5384 -0.0438
    8MOL      C 4984   2.072   2.629   4.371  0.7045  0.2879 -0.4121
    8MOL      C 4985   2.119   2.572   4.607  0.9975  0.1802 -0.1230
    8MOL      C 4986   1.973   2.537   4.375  0.3076  0.2705  0.2760
    8MOL      C 4987   2.110   2.702   4.238  0.3213  0.0220  0.2010
    8MOL      C 4988   2.029   2.464   4.611 -0.8334  0.4190  0.3495
    8MOL      H 4989   2.172   2.594   4.699 -0.1985  0.6686  0.4688
    8MOL      C 4990   1.951   2.449   4.489 -0.1849 -0.2549  0.1202
    8MOL      H 4991   1.897   2.527   4.298 -0.4857  2.6312  0.6586
    8MOL      F 4992   2.054   2.627   4.138 -0.1901 -0.0490  0.0184
    8MOL      F 4993   2.247   2.688   4.215  0.6925  0.0190 -0.3430
    8MOL      C 4994   2.067   2.857   4.226 -0.2634 -0.5312  0.3260
    8MOL      C 4995   2.024   2.372   4.732  0.5860 -0.0142 -0.0706
    8MOL      C 4996   1.841   2.350   4.471  0.1331  0.9327 -0.0206
    8MOL      O 4997   1.952   2.873   4.311 -0.3544  0.0675  0.0214
    8MOL      F 4998   2.169   2.944   4.254 -0.3564 -0.4699  0.2470
    8MOL      F 4999   2.024   2.874   4.101  0.7235  0.0344  0.3493
    8MOL      F 5000   2.149   2.352   4.785 -0.1811  0.1185 -0.8812
    8MOL      F 5001   1.991   2.246   4.705  0.3084 -0.4582  0.0731
    8MOL      C 5002   1.922   2.419   4.836 -0.9301 -0.3094  0.0886
    8MOL      O 5003   1.886   2.232   4.410  0.6554  0.6886 -0.4588
    8MOL      O 5004   1.729   2.371   4.521 -0.5023 -0.0498 -0.6233
    8MOL      C 5005   1.891   2.999   4.334  0.0244 -0.4958 -0.3766
    8MOL      F 5006   1.792   2.403   4.795 -0.3702 -0.2179  0.0571
    8MOL      F 5007   1.918   2.332   4.943 -0.5357  0.1036 -0.1912
    8MOL      O 5008   1.963   2.555   4.869 -0.0690  0.3255 -0.0543
    8MOL      C 5009   1.831   2.101   4.449  0.4526 -0.5802 -0.0769
    8MOL      C 5010   1.758   2.968   4.416 -0.3337 -0.0942  0.1711
    8MOL      F 5011   1.870   3.079   4.227  0.4431 -0.3829  0.2799
    8MOL      F 5012   1.976   3.066   4.411 -0.3261 -0.0098  1.0505
    8MOL      C 5013   1.878   2.630   4.952  0.0765  0.1453  0.4352
    8MOL      H 5014   1.846   2.075   4.554 -1.9146  1.4580  0.8584
    8MOL      H 5015   1.722   2.100   4.438  0.5875 -1.2258 -1.6819
    8MOL      C 5016   1.883   2.001   4.340  0.5482 -0.6646 -0.3667
    8MOL      F 5017   1.676   3.073   4.424 -0.3269  0.0805  0.6325
    8MOL      F 5018   1.796   2.944   4.541  0.4220 -0.3063  0.4801
    8MOL      S 5019   1.656   2.822   4.346  0.1798  0.1678  0.3179
    8MOL      F 5020   1.854   2.569   5.074  0.4278 -0.1098  0.0297
    8MOL      F 5021   1.764   2.651   4.882  0.5135 -0.0997 -0.4933
    8MOL      C 5022   1.943   2.764   4.970 -0.0261 -0.5909  0.1939
    8MOL      H 5023   1.802   1.985   4.268  0.8495 -0.4719 -0.7588
    8MOL      H 5024   1.963   2.051   4.284  0.5277 -0.3005 -0.0740
    8MOL      N 5025   1.510   2.837   4.395  0.5497 -0.3641 -0.8808
    8MOL      O 5026   1.680   2.819   4.204 -0.0538  0.0038  0.5359
    8MOL      O 5027   1.718   2.705   4.418  0.3715 -0.5109  0.5343
    8MOL      F 5028   2.054   2.746   5.045  0.0105 -0.4563  0.4381
    8MOL      F 5029   1.993   2.811   4.854 -0.6644 -0.7749  0.0148
    8MOL      S 5030   1.832   2.891   5.046  0.1126 -0.5014 -0.1147
    8MOL      S 5031   1.396   2.872   4.297  0.4287 -0.1024 -0.5268
    8MOL      N 5032   1.900   3.006   5.123  0.1027  0.3962 -0.2870
    8MOL      O 5033   1.733   2.816   5.124  0.1092 -0.2305 -0.4939
    8MOL      O 5034   1.766   2.950   4.934  1.0379  0.2038 -0.1517
    8MOL      O 5035   1.408   2.999   4.223  0.3950  0.1039 -0.7359
    8MOL      O 5036   1.377   2.763   4.208  0.3265  0.0826  0.2422
    8MOL      C 5037   1.241   2.888   4.393 -0.0009  0.4855  0.2425
    8MOL      S 5038   1.812   3.095   5.220 -0.1560 -0.0133 -0.1474
    8MOL      F 5039   1.180   2.771   4.407 -0.3215 -0.7321 -0.0553
    8MOL      F 5040   1.145   2.962   4.330 -0.2268  0.3272  0.3198
    8MOL      F 5041   1.256   2.940   4.518 -0.3440 -0.0303  0.4195
    8MOL      O 5042   1.896   3.141   5.325  0.3126  0.3175  0.2095
    8MOL      O 5043   1.684   3.034   5.260 -0.4548 -0.0091  0.4402
    8MOL      C 5044   1.769   3.249   5.128  0.2519 -0.1737 -0.2838
    8MOL      F 5045   1.767   3.367   5.192 -0.4326 -0.5014 -0.4312
    8MOL      F 5046   1.856   3.272   5.027 -0.4892  0.0309  0.1298
    8MOL      F 5047   1.646   3.236   5.067 -0.1074  0.7614 -0.5590
    8MOL      O 5048   2.787   2.342   4.486 -0.4306  0.0161  0.6064
    8MOL      C 5049   2.782   2.346   4.623 -0.4639  0.5726  0.5435
    8MOL      C 5050   2.706   2.462   4.686  0.5086 -0.7855  0.0254
    8MOL      O 5051   2.844   2.275   4.697  0.5129  0.1057 -0.0802
    8MOL      C 5052   2.703   2.589   4.631  0.2616 -0.1915  0.2370
    8MOL      C 5053   2.609   2.426   4.780  0.2102  0.4868  0.2870
    8MOL      C 5054   2.608   2.681   4.678  1.1004 -0.1635 -0.7049
    8MOL      C 5055   2.799   2.653   4.529 -0.1754  0.3729 -0.2172
    8MOL      C 5056   2.523   2.514   4.834  0.0404  0.1267  0.0839
    8MOL      H 5057   2.605   2.323   4.814 -0.2233  0.4447  0.1115
    8MOL      C 5058   2.519   2.646   4.781  0.0311  0.0563 -0.5997
    8MOL      H 5059   2.603   2.781   4.637 -0.9621 -0.1999 -0.6489
    8MOL      F 5060   2.773   2.783   4.497  0.2328 -0.4420 -0.3374
    8MOL      F 5061   2.777   2.595   4.410 -0.2733 -0.1245  0.2009
    8MOL      C 5062   2.948   2.640   4.561 -0.5135  0.6389 -0.2026
    8MOL      C 5063   2.429   2.467   4.944  0.0057 -0.2212 -0.5143
    8MOL      C 5064   2.438   2.756   4.843 -0.5947  0.0872  0.1864
    8MOL      O 5065   2.969   2.625   4.701  0.1427  0.1156 -0.2738
    8MOL      F 5066   3.008   2.535   4.501  0.6169  0.6582  0.0998
    8MOL      F 5067   3.006   2.745   4.519 -0.0028 -0.9601  0.0554
    8MOL      F 5068   2.382   2.346   4.919  0.3197  0.0771  0.3661
    8MOL      F 5069   2.324   2.544   4.948 -0.0602 -0.3449  0.1064
    8MOL      C 5070   2.500   2.476   5.083 -0.6454  0.5350  0.6815
    8MOL      O 5071   2.378   2.821   4.745  0.1992 -0.3490  0.2877
    8MOL      O 5072   2.441   2.798   4.956  0.0337 -0.0011  0.1972
    8MOL      C 5073   2.967   2.736   4.797  0.1775 -0.2122  0.3048
    8MOL      F 5074   2.584   2.587   5.088 -0.7885  0.1330 -0.4021
    8MOL      F 5075   2.400   2.487   5.165 -0.4809  0.3954  0.1184
    8MOL      O 5076   2.573   2.351   5.101  0.3115  0.3239  0.1467
    8MOL      C 5077   2.303   2.938   4.765 -0.0533  0.4466 -0.2435
    8MOL      C 5078   2.962   2.669   4.936 -0.5017 -0.6525 -0.2458
    8MOL      F 5079   2.857   2.823   4.775  0.3824  0.4296  0.1064
    8MOL      F 5080   3.075   2.819   4.790 -0.4474 -0.2673 -0.3349
    8MOL      C 5081   2.620   2.327   5.237 -0.4600  0.4091 -0.6350
    8MOL      H 5082   2.228   2.938   4.845 -0.4612  0.7619 -0.6212
    8MOL      H 5083   2.380   3.014   4.786  0.0833  0.1029  0.5200
    8MOL      C 5084   2.232   2.974   4.635  0.0539 -0.6243  0.1415
    8MOL      F 5085   2.835   2.621   4.953  0.2419 -0.3977 -0.1279
    8MOL      F 5086   2.978   2.768   5.032  0.2343 -0.0827 -0.2850
    8MOL      S 5087   3.088   2.540   4.958 -0.2410 -0.4038  0.4020
    8MOL      F 5088   2.519   2.301   5.320  0.4618  0.4552  0.4205
    8MOL      F 5089   2.682   2.431   5.291 -0.1664 -0.0004  0.7152
    8MOL      C 5090   2.712   2.196   5.255 -0.5169 -0.8492  0.7167
    8MOL      H 5091   2.173   3.064   4.658  0.6675 -0.7127  2.2352
    8MOL      H 5092   2.312   3.013   4.571  0.1846  0.7829  1.1006
    8MOL      N 5093   3.196   2.563   4.847  0.1329  0.6623  0.3714
    8MOL      O 5094   3.132   2.534   5.090  0.5946 -0.5286 -0.2695
    8MOL      O 5095   3.006   2.429   4.919 -0.0785  0.3033 -0.1001
    8MOL      F 5096   2.727   2.173   5.384 -0.7788 -0.4470 -0.1157
    8MOL      F 5097   2.647   2.090   5.198 -0.4953  0.8976  0.2125
    8MOL      S 5098   2.869   2.199   5.163  0.0750 -0.2484  0.1562
    8MOL      S 5099   3.343   2.581   4.895  0.0137  0.2110  0.0496
    8MOL      N 5100   2.956   2.313   5.214 -0.0002 -0.3850  0.2023
    8MOL      O 5101   2.826   2.222   5.026 -0.1333  0.1364 -0.3382
    8MOL      O 5102   2.917   2.064   5.195  0.3808  0.7619 -0.2242
    8MOL      O 5103   3.379   2.500   5.009  0.0897  0.3184  0.5087
    8MOL      O 5104   3.438   2.570   4.786  0.2521 -0.0954  0.3369
    8MOL      C 5105   3.377   2.750   4.963  0.3153 -0.0528  0.0896
    8MOL      S 5106   3.048   2.294   5.338  0.3697 -0.3063  0.1726
    8MOL      F 5107   3.505   2.751   4.996 -0.6921  0.1317  0.2121
    8MOL      F 5108   3.305   2.783   5.073  0.7130  0.3973  0.6041
    8MOL      F 5109   3.364   2.845   4.864 -0.0224  0.2635  0.0183
    8MOL      O 5110   3.185   2.324   5.308 -0.3581 -0.0518  0.3191
    8MOL      O 5111   3.030   2.161   5.397  0.4192 -0.0345  0.7155
    8MOL      C 5112   3.024   2.423   0.013  0.4524 -0.0707  0.0742
    8MOL      F 5113   2.894   2.417   0.050  0.4395 -0.0729 -0.0111
    8MOL      F 5114   3.111   2.412   0.118 -0.5104 -0.3295 -0.2267
    8MOL      F 5115   3.032   2.543   5.402 -0.4642  0.8467 -0.1892
    8MOL      O 5116   2.867   1.641   3.839 -0.0550 -0.6779  0.6240
    8MOL      C 5117   2.887   1.737   3.752  0.1894  0.1833 -0.0859
    8MOL      C 5118   2.894   1.871   3.808  0.8714 -0.4066 -0.2463
    8MOL      O 5119   2.889   1.721   3.632  0.0527 -0.4666  0.0269
    8MOL      C 5120   3.014   1.912   3.867 -0.5731  0.0244  0.3457
    8MOL      C 5121   2.771   1.945   3.814 -0.2477  0.1348 -0.6748
    8MOL      C 5122   2.998   2.026   3.945  0.5268  0.0509  0.0723
    8MOL      C 5123   3.153   1.843   3.843 -0.1990  0.4709  0.4532
    8MOL      C 5124   2.757   2.056   3.899  0.3485 -0.4109  0.3556
    8MOL      H 5125   2.687   1.905   3.757  0.1501 -1.8167  0.0425
    8MOL      C 5126   2.879   2.095   3.957 -0.5191 -0.0228 -0.0534
    8MOL      H 5127   3.082   2.060   4.006 -0.9756  0.8878  1.7751
    8MOL      F 5128   3.140   1.708   3.821 -0.1627  0.0529 -0.1806
    8MOL      F 5129   3.235   1.852   3.950  0.1827 -0.0208  0.1976
    8MOL      C 5130   3.239   1.912   3.729  0.3221  0.3407 -0.6472
    8MOL      C 5131   2.625   2.132   3.891  0.2802 -0.0930 -0.0784
    8MOL      C 5132   2.874   2.209   4.046 -0.6206 -0.2628 -0.5428
    8MOL      O 5133   3.374   1.859   3.738  0.8694  0.5554  0.6903
    8MOL      F 5134   3.170   1.883   3.615  0.4853 -0.6248  0.5439
    8MOL      F 5135   3.228   2.045   3.752  0.5489  0.5508  0.4106
    8MOL      F 5136   2.592   2.194   4.005 -0.3829  0.1603  0.2758
    8MOL      F 5137   2.520   2.047   3.866 -0.1356 -0.0621 -0.4686
    8MOL      C 5138   2.629   2.241   3.779  0.3593 -0.5851  0.0155
    8MOL      O 5139   2.858   2.184   4.182 -0.0453 -0.7406  0.0501
    8MOL      O 5140   2.889   2.320   4.001  0.2736 -0.7258 -0.3368
    8MOL      C 5141   3.452   1.881   3.615 -0.0493  0.8471  0.3386
    8MOL      F 5142   2.530   2.214   3.691  0.2762 -0.0852  0.5182
    8MOL      F 5143   2.598   2.369   3.824  0.1281 -0.3886 -0.4058
    8MOL      O 5144   2.760   2.247   3.715  0.4314  0.1399  0.0472
    8MOL      C 5145   2.864   2.291   4.271  0.0424 -0.5766 -0.3353
    8MOL      C 5146   3.597   1.836   3.634 -0.1809  0.4175 -0.5292
    8MOL      F 5147   3.455   2.006   3.578 -0.1281  0.2656 -0.2614
    8MOL      F 5148   3.411   1.809   3.503 -0.2930 -0.1385  0.6725
    8MOL      C 5149   2.793   2.350   3.622  0.0978  0.3719 -0.3402
    8MOL      H 5150   2.947   2.357   4.246  0.5687 -1.4520 -0.9703
    8MOL      H 5151   2.770   2.346   4.258 -1.6174 -3.2379 -0.2575
    8MOL      C 5152   2.866   2.243   4.416  0.1201  0.1986  0.2758
    8MOL      F 5153   3.670   1.884   3.530 -0.0655  0.1472  0.7341
    8MOL      F 5154   3.610   1.699   3.636  0.2545 -0.0586  0.1389
    8MOL      S 5155   3.664   1.913   3.783  0.0702 -0.0210  0.0525
    8MOL      F 5156   2.820   2.466   3.689  0.4606  0.4446  0.1850
    8MOL      F 5157   2.709   2.375   3.526 -0.0614 -0.7466  0.0753
    8MOL      C 5158   2.931   2.295   3.557  0.3230 -0.2483 -0.0482
    8MOL      H 5159   2.830   2.142   4.442  2.4936  0.0459  3.5711
    8MOL      H 5160   2.971   2.247   4.448  0.6453 -2.7281 -0.7722
    8MOL      N 5161   3.632   1.819   3.902 -0.4317 -0.1684  0.1577
    8MOL      O 5162   3.802   1.936   3.753  0.1930 -0.1396  0.4186
    8MOL      O 5163   3.597   2.042   3.803  0.5343  0.0662  0.1569
    8MOL      F 5164   2.984   2.392   3.476  0.2073  0.5988  0.5476
    8MOL      F 5165   3.021   2.285   3.663 -0.2245 -0.3510  0.1831
    8MOL      S 5166   2.911   2.137   3.464 -0.0421 -0.2472  0.0330
    8MOL      S 5167   3.691   1.866   4.035 -0.2729  0.2461 -0.3574
    8MOL      N 5168   2.825   2.152   3.336 -0.0742 -0.1566  0.1447
    8MOL      O 5169   2.866   2.034   3.552  0.2826 -0.6286  1.0498
    8MOL      O 5170   3.045   2.106   3.427  0.0865 -0.4263 -0.5309
    8MOL      O 5171   3.718   2.009   4.034 -0.3597  0.5766 -0.5838
    8MOL      O 5172   3.606   1.846   4.148 -0.1189  0.1823  0.8919
    8MOL      C 5173   3.859   1.792   4.067 -0.1039  0.9535  0.2833
    8MOL      S 5174   2.731   2.050   3.278 -0.1354  0.0651 -0.2635
    8MOL      F 5175   3.857   1.656   4.076  0.3889  0.5075  0.2962
    8MOL      F 5176   3.899   1.835   4.193 -0.4448 -0.5200  0.5458
    8MOL      F 5177   3.958   1.829   3.978  0.5358 -0.4308  0.2625
    8MOL      O 5178   2.781   1.920   3.320  0.1429  0.2966 -0.0494
    8MOL      O 5179   2.703   2.055   3.134 -0.2550 -0.2069  0.4461
    8MOL      C 5180   2.562   2.070   3.356  0.1911 -0.3897  0.5311
    8MOL      F 5181   2.512   2.194   3.375 -0.2046  0.3517 -0.2862
    8MOL      F 5182   2.477   1.998   3.284  0.2109  0.0862  0.0929
    8MOL      F 5183   2.570   2.018   3.481  0.0632 -0.3018  0.1334
    8MOL      O 5184   3.512   1.337   4.356 -0.1670 -0.1586  0.2572
    8MOL      C 5185   3.424   1.414   4.430 -0.2168 -0.2087 -0.3402
    8MOL      C 5186   3.285   1.411   4.376  0.1293 -0.2579  0.0041
    8MOL      O 5187   3.455   1.468   4.539  0.4214  0.2456 -0.1570
    8MOL      C 5188   3.220   1.533   4.330  0.1576  0.5629 -0.4704
    8MOL      C 5189   3.216   1.289   4.353  0.1996  0.7346 -0.2475
    8MOL      C 5190   3.103   1.519   4.254  0.0290  0.1726  0.4410
    8MOL      C 5191   3.270   1.677   4.361 -0.4316  0.0846  0.2054
    8MOL      C 5192   3.094   1.275   4.281 -0.3013  0.1069  0.0013
    8MOL      H 5193   3.262   1.195   4.381 -3.3803 -1.1064  0.0814
    8MOL      C 5194   3.035   1.396   4.231  0.4532  0.3250 -0.9042
    8MOL      H 5195   3.057   1.610   4.215  2.1290  1.8061  1.5058
    8MOL      F 5196   3.239   1.768   4.260 -0.1441 -0.2250  0.0544
    8MOL      F 5197   3.408   1.687   4.371  0.5596 -0.2526 -0.0930
    8MOL      C 5198   3.207   1.734   4.488  0.3560 -0.8204 -0.3066
    8MOL      C 5199   3.058   1.130   4.238 -0.5688 -0.4888  0.2948
    8MOL      C 5200   2.917   1.389   4.147  0.6308  0.5269 -0.0094
    8MOL      O 5201   3.268   1.860   4.514 -0.0477  0.3840 -0.1326
    8MOL      F 5202   3.072   1.730   4.473 -0.6753  0.0319 -0.1456
    8MOL      F 5203   3.236   1.650   4.595  0.9636 -0.1966 -0.1082
    8MOL      F 5204   3.156   1.036   4.244 -0.3694  0.0784  0.1141
    8MOL      F 5205   3.031   1.136   4.102 -0.1833  0.0511  0.3482
    8MOL      C 5206   2.939   1.078   4.329  0.0741  0.3511 -0.5934
    8MOL      O 5207   2.941   1.425   4.017 -0.0840 -0.4111  0.1559
    8MOL      O 5208   2.809   1.377   4.197  0.4622  0.4097  0.5734
    8MOL      C 5209   3.232   1.941   4.635  0.2193 -0.4130  0.0197
    8MOL      F 5210   2.826   1.111   4.269 -0.1106  0.5870 -0.3637
    8MOL      F 5211   2.933   0.939   4.329 -0.2729  0.2284  0.2605
    8MOL      O 5212   2.948   1.131   4.466  0.1624  0.3672 -0.2423
    8MOL      C 5213   2.831   1.423   3.926  0.3993  0.5179  0.8605
    8MOL      C 5214   3.281   2.082   4.584 -0.4778 -0.0961 -0.9088
    8MOL      F 5215   3.303   1.900   4.743  0.5733  0.3219  0.6420
    8MOL      F 5216   3.104   1.942   4.666  0.2892 -0.0194 -0.2872
    8MOL      C 5217   2.836   1.102   4.555 -0.1603 -0.5545 -0.3411
    8MOL      H 5218   2.803   1.323   3.893 -0.8157  0.2922  2.4467
    8MOL      H 5219   2.740   1.467   3.969  0.1270  2.4466 -1.4536
    8MOL      C 5220   2.865   1.501   3.804 -0.4516 -0.2159 -0.0915
    8MOL      F 5221   3.214   2.108   4.470  0.1483 -0.5698  0.5535
    8MOL      F 5222   3.417   2.071   4.558  0.0794  0.2665 -0.6448
    8MOL      S 5223   3.250   2.209   4.714 -0.2341  0.3024  0.1867
    8MOL      F 5224   2.814   0.970   4.564  0.2344 -0.1332  0.2428
    8MOL      F 5225   2.726   1.162   4.506  0.1041  0.6122  0.1681
    8MOL      C 5226   2.868   1.161   4.693 -0.1224 -0.3081  0.3485
    8MOL      H 5227   2.962   1.471   3.763  0.1808  1.2792  0.2751
    8MOL      H 5228   2.790   1.476   3.727 -1.6382  0.3226  0.8594
    8MOL      N 5229   3.319   2.163   4.842 -0.5734 -0.3375  0.6747
    8MOL      O 5230   3.322   2.323   4.661  0.2598  0.7389 -0.5618
    8MOL      O 5231   3.110   2.237   4.711  0.0847  0.4039 -0.5418
    8MOL      F 5232   2.761   1.142   4.764  0.3028  0.3922  0.0155
    8MOL      F 5233   2.971   1.090   4.747 -0.5385 -0.7430 -0.0920
    8MOL      S 5234   2.913   1.334   4.701  0.2640 -0.2665  0.1485
    8MOL      S 5235   3.238   2.154   4.972 -0.1722  0.7745 -0.0704
    8MOL      N 5236   2.930   1.377   4.850  0.2754  0.0611 -0.2131
    8MOL      O 5237   2.810   1.404   4.625  0.7917 -0.1703  0.1659
    8MOL      O 5238   3.051   1.340   4.640 -0.0218  0.6822  0.9658
    8MOL      O 5239   3.254   2.270   5.053 -0.0011 -0.2619  0.4013
    8MOL      O 5240   3.093   2.141   4.964 -0.3983 -0.3455 -0.3816
    8MOL      C 5241   3.302   2.023   5.083 -0.3733  0.0999 -0.4550
    8MOL      S 5242   2.849   1.488   4.912 -0.2702  0.0017  0.3069
    8MOL      F 5243   3.257   1.900   5.059 -0.1751 -0.1289 -0.3125
    8MOL      F 5244   3.273   2.045   5.214 -0.1814  0.1954  0.0714
    8MOL      F 5245   3.438   2.015   5.084 -0.2935  0.3250 -0.1495
    8MOL      O 5246   2.836   1.481   5.058  0.1800  0.0046 -0.2367
    8MOL      O 5247   2.722   1.521   4.846 -0.3224 -0.1581 -0.0323
    8MOL      C 5248   2.945   1.646   4.891  0.5711  0.5183 -0.4960
    8MOL      F 5249   2.962   1.687   4.766  0.1074 -0.7306 -0.0952
    8MOL      F 5250   2.873   1.739   4.950 -0.5813 -0.1829 -0.2082
    8MOL      F 5251   3.060   1.639   4.963  0.4489 -0.5049 -0.0050
    8MOL      O 5252   3.936   1.574   5.060  0.4202  0.4982  0.0093
    8MOL      C 5253   3.913   1.705   5.034  0.5123  0.3115  0.5179
    8MOL      C 5254   3.871   1.713   4.891 -0.3199  0.2223  0.0419
    8MOL      O 5255   3.925   1.798   5.112  0.0059  0.8587  0.3244
    8MOL      C 5256   3.734   1.691   4.855  0.2983 -1.1050 -0.1763
    8MOL      C 5257   3.971   1.706   4.797 -0.3016 -1.0666  0.3392
    8MOL      C 5258   3.702   1.677   4.722  0.4574  0.2252 -0.0449
    8MOL      C 5259   3.622   1.681   4.958 -0.5176 -0.0622 -0.0751
    8MOL      C 5260   3.935   1.676   4.665  0.7282 -0.6976  0.3461
    8MOL      H 5261   4.070   1.731   4.834 -0.9502  3.6303 -0.4811
    8MOL      C 5262   3.803   1.658   4.626  0.6307 -0.5316 -0.3192
    8MOL      H 5263   3.598   1.664   4.694  0.3713 -2.5277  1.1684
    8MOL      F 5264   3.521   1.753   4.902  0.3721  0.0713 -0.0825
    8MOL      F 5265   3.643   1.718   5.083 -0.0172 -0.4151 -0.2312
    8MOL      C 5266   3.562   1.538   4.973 -0.5179 -0.2635 -0.3291
    8MOL      C 5267   4.048   1.668   4.561 -0.0879  0.2106 -0.1658
    8MOL      C 5268   3.755   1.634   4.485  0.4915  0.4641  0.5383
    8MOL      O 5269   3.678   1.451   4.997  0.0373 -0.1542  0.6563
    8MOL      F 5270   3.472   1.531   5.072 -0.3165  0.1066 -0.1953
    8MOL      F 5271   3.495   1.510   4.859 -0.2131  0.6732  0.0353
    8MOL      F 5272   4.139   1.766   4.601 -0.3465 -0.4455  0.6267
    8MOL      F 5273   4.016   1.694   4.433  0.2833 -0.4285 -0.4075
    8MOL      C 5274   4.133   1.539   4.569  0.0945  0.8384 -0.0004
    8MOL      O 5275   3.796   1.507   4.446 -0.0494  0.1271  0.2477
    8MOL      O 5276   3.674   1.704   4.421  0.3280  0.4973 -0.1079
    8MOL      C 5277   3.657   1.300   5.003  0.5986 -0.0886 -0.2254
    8MOL      F 5278   4.235   1.552   4.484  0.1615 -0.5359 -0.0866
    8MOL      F 5279   4.188   1.528   4.693  0.8406  0.1243  0.4180
    8MOL      O 5280   4.049   1.419   4.545  0.5117 -0.0108  0.0566
    8MOL      C 5281   3.730   1.427   4.346 -0.5711 -0.1125 -0.7645
    8MOL      C 5282   3.788   1.232   5.039  0.4799 -0.4116  0.4021
    8MOL      F 5283   3.626   1.269   4.877 -0.3761  0.3299  0.4546
    8MOL      F 5284   3.553   1.255   5.078 -0.1275 -0.4207  0.1336
    8MOL      C 5285   4.107   1.287   4.581 -0.6559  0.2820  0.2400
    8MOL      H 5286   3.673   1.498   4.284  2.0811  1.1321 -1.9589
    8MOL      H 5287   3.808   1.388   4.280  0.9148  0.1513  0.7737
    8MOL      C 5288   3.646   1.317   4.405 -0.1427  0.3364 -0.0393
    8MOL      F 5289   3.824   1.265   5.168  0.2243 -0.1270 -0.4069
    8MOL      F 5290   3.894   1.279   4.961  0.0809  0.3326 -0.2996
    8MOL      S 5291   3.794   1.052   5.034  0.0046 -0.2611  0.1609
    8MOL      F 5292   4.154   1.274   4.705 -0.0470 -0.1969 -0.1390
    8MOL      F 5293   4.205   1.256   4.498 -0.1357 -0.7553  0.4736
    8MOL      C 5294   3.985   1.189   4.576  0.2868  0.3341  0.3472
    8MOL      H 5295   3.697   1.229   4.365  0.0316  0.9577 -1.2239
    8MOL      H 5296   3.647   1.301   4.514  0.7199  1.0808  0.0849
    8MOL      N 5297   3.688   1.016   5.140  0.2093 -0.4618 -0.1762
    8MOL      O 5298   3.742   1.029   4.900 -0.3473  0.2885  0.6976
    8MOL      O 5299   3.926   1.002   5.050 -0.3864  0.0302 -0.1434
    8MOL      F 5300   3.870   1.237   4.637 -0.0962 -0.3251 -0.0756
    8MOL      F 5301   3.948   1.159   4.451 -0.3204 -0.0414  0.0601
    8MOL      S 5302   4.010   1.031   4.670 -0.0538 -0.4287  0.2453
    8MOL      S 5303   3.720   0.910   5.245 -0.5999  0.0027 -0.0857
    8MOL      N 5304   4.108   0.963   4.576 -0.8425 -0.3173  0.4792
    8MOL      O 5305   3.879   0.981   4.659  1.4293 -0.2604 -0.2473
    8MOL      O 5306   4.061   1.062   4.807  0.0441 -0.8175  0.1428
    8MOL      O 5307   3.711   0.777   5.190  0.5094 -0.1932  0.6749
    8MOL      O 5308   3.860   0.924   5.287  0.0151  0.4236 -0.1533
    8MOL      C 5309   3.593   0.921   5.387  0.0596 -0.5312  0.1295
    8MOL      S 5310   4.250   0.943   4.634 -0.4327  0.3227  0.0280
    8MOL      F 5311   3.627   1.025   0.025 -0.0135  0.0473  0.1355
    8MOL      F 5312   3.586   0.809   0.016 -0.2316  0.3530 -0.2482
    8MOL      F 5313   3.472   0.956   5.339  0.1210  0.3531 -0.6169
    8MOL      O 5314   4.245   0.873   4.760 -0.2689  0.1863 -0.4137
    8MOL      O 5315   4.322   1.068   4.663  0.1149  0.7046  0.1548
    8MOL      C 5316   4.355   0.854   4.507  0.0367  0.0411  0.2243
    8MOL      F 5317   4.301   0.736   4.459 -0.0719 -0.0402  0.4179
    8MOL      F 5318   4.365   0.945   4.408 -0.2519  0.0559 -0.6405
    8MOL      F 5319   4.477   0.822   4.537  0.4540 -0.0883  0.5343
    8MOL      O 5320   4.859   1.879   5.229 -0.3865 -0.1879  0.4990
    8MOL      C 5321   4.780   1.879   5.115 -0.0936 -0.3895  0.0136
    8MOL      C 5322   4.697   1.757   5.093 -0.1080  0.3018  0.9429
    8MOL      O 5323   4.764   1.981   5.049  0.2448  0.4384  0.5844
    8MOL      C 5324   4.658   1.712   4.964  0.0127  0.3397 -0.1737
    8MOL      C 5325   4.640   1.704   5.211 -0.3935 -0.6093 -0.3273
    8MOL      C 5326   4.548   1.620   4.968 -0.0294 -0.2048 -0.0700
    8MOL      C 5327   4.716   1.743   4.825 -0.2262 -0.7242 -0.0018
    8MOL      C 5328   4.534   1.610   5.209 -0.4098 -0.1406  0.1514
    8MOL      H 5329   4.677   1.741   5.306 -1.6006 -0.4429  0.0990
    8MOL      C 5330   4.480   1.578   5.083  0.0629 -0.3614 -0.6173
    8MOL      H 5331   4.509   1.582   4.874  0.0583 -0.0126 -0.1851
    8MOL      F 5332   4.702   1.876   4.797  0.0122 -0.0835  0.1913
    8MOL      F 5333   4.647   1.695   4.718  0.5914 -0.0311 -0.5882
    8MOL      C 5334   4.868   1.716   4.802  0.4187 -0.0795 -0.1147
    8MOL      C 5335   4.493   1.551   5.346 -0.7509 -0.9817 -0.0648
    8MOL      C 5336   4.367   1.471   5.061  0.6414 -0.3865  0.3899
    8MOL      O 5337   4.942   1.806   4.885 -0.0504 -0.0335  0.3820
    8MOL      F 5338   4.896   1.590   4.832  0.0287 -0.1554  0.7090
    8MOL      F 5339   4.907   1.736   4.678 -0.8000  0.0055  0.2056
    8MOL      F 5340   4.364   1.507   5.350  0.6482 -0.5168 -0.1902
    8MOL      F 5341   4.481   1.653   5.437  0.3840  0.5918 -0.1298
    8MOL      C 5342   4.595   1.448   5.392  0.4791 -0.0855  0.4913
    8MOL      O 5343   4.246   1.514   5.115  0.6736  0.2636 -0.2167
    8MOL      O 5344   4.373   1.376   4.988 -0.0230 -0.1958  0.2466
    8MOL      C 5345   5.083   1.836   4.859  0.0498 -0.0738 -0.1047
    8MOL      F 5346   4.723   1.486   5.394 -0.4553 -0.3970  0.3985
    8MOL      F 5347   4.563   1.402   0.066  0.1286  0.1636 -0.7362
    8MOL      O 5348   4.576   1.354   5.287  0.1719  0.1060  0.1022
    8MOL      C 5349   4.124   1.434   5.098  0.3647 -0.4429 -0.0459
    8MOL      C 5350   5.145   1.903   4.983  0.2241  0.2833  0.0334
    8MOL      F 5351   5.097   1.926   4.762 -0.4309  0.1816  0.3739
    8MOL      F 5352   5.158   1.728   4.829 -0.3026  0.0019  0.0603
    8MOL      C 5353   4.640   1.231   5.287 -0.2088  0.0552 -0.5653
    8MOL      H 5354   4.091   1.428   4.993  1.2310  1.6208 -0.4928
    8MOL      H 5355   4.134   1.337   5.147  0.1231  0.4313  1.7995
    8MOL      C 5356   4.015   1.514   5.166  0.2821 -0.1857  0.5507
    8MOL      F 5357   5.129   1.814   5.085  0.0014 -0.3566  0.1729
    8MOL      F 5358   5.075   2.016   4.998 -0.7320  0.8763  0.5078
    8MOL      S 5359   5.321   1.931   4.974 -0.0845  0.3017 -0.1982
    8MOL      F 5360   4.591   1.157   5.387  0.1779 -0.2256  0.5458
    8MOL      F 5361   4.774   1.238   5.307 -0.0541 -0.5827 -0.2653
    8MOL      C 5362   4.605   1.150   5.158 -0.1715  0.2303 -0.0855
    8MOL      H 5363   3.957   1.442   5.225  2.3807 -1.9572  0.5748
    8MOL      H 5364   4.044   1.589   5.241 -2.8301 -1.0395  2.8585
    8MOL      N 5365   5.354   2.043   4.872  0.5875 -0.0807  0.6256
    8MOL      O 5366   5.342   2.002   5.100 -0.4718  0.7793  0.6508
    8MOL      O 5367   5.399   1.804   4.974 -0.1541  0.6010 -0.2611
    8MOL      F 5368   4.633   1.229   5.053  0.0458 -0.0450 -0.2558
    8MOL      F 5369   4.684   1.046   5.146  0.2764  0.1141 -1.1454
    8MOL      S 5370   4.439   1.092   5.136  0.5082 -0.0794 -0.4704
    8MOL      S 5371   0.034   2.045   4.776  0.0745 -0.2074  0.0180
    8MOL      N 5372   4.415   0.957   5.200  0.2983  0.2420 -0.1893
    8MOL      O 5373   4.406   1.093   4.994  0.4141  0.1029 -0.0004
    8MOL      O 5374   4.366   1.193   5.212  0.2803 -0.3582  0.4919
    8MOL      O 5375   0.083   2.178   4.757  0.2845  0.2876  0.0820
    8MOL      O 5376   0.137   1.951   4.820 -0.5819  0.2060 -0.2925
    8MOL      C 5377   5.424   1.990   4.611  0.4519  0.7667 -0.5732
    8MOL      S 5378   4.300   0.868   5.148  0.3830 -0.1195 -0.2867
    8MOL      F 5379   5.379   1.855   4.634  0.0759 -0.6921  0.4379
    8MOL      F 5380   0.086   1.988   4.531 -0.6864 -0.4400  0.1363
    8MOL      F 5381   5.325   2.066   4.566  0.4022  0.1178  0.7223
    8MOL      O 5382   4.203   0.931   5.059 -0.7747 -0.4740  0.3464
    8MOL      O 5383   4.236   0.810   5.262 -0.1126 -0.0535 -0.1248
    8MOL      C 5384   4.383   0.734   5.051  0.2421  0.3970  0.5790
    8MOL      F 5385   4.445   0.784   4.941  0.0194  0.2398 -0.3292
    8MOL      F 5386   4.477   0.676   5.130  0.0677  0.3181  0.0035
    8MOL      F 5387   4.289   0.641   5.014  0.3917 -0.5453  0.0446
    8MOL      H 5388   5.288   1.253   5.324  0.2509  2.1251  2.9372
    8MOL      O 5389   5.383   1.243   5.304 -0.3650  0.6137  0.2337
    8MOL      C 5390   5.429   1.365   5.294 -0.1507 -0.3337 -1.2022
    8MOL      C 5391   5.339   1.477   5.335  0.0459 -0.2455 -0.1105
    8MOL      O 5392   0.106   1.382   5.262  0.0553 -0.2296 -0.1813
    8MOL      C 5393   5.207   1.510   5.282 -0.6971  1.2201 -0.7280
    8MOL      C 5394   5.400   1.565   5.431 -0.0743 -0.0166  1.1972
    8MOL      C 5395   5.152   1.638   5.321 -0.8571 -0.8515  0.5694
    8MOL      C 5396   5.114   1.408   5.202 -0.1816  0.0992  0.5491
    8MOL      C 5397   5.341   1.691   0.015 -0.5750  0.1307  0.2760
    8MOL      H 5398   0.049   1.528   0.030 -0.0446  0.5826  1.6309
    8MOL      C 5399   5.224   1.732   5.401  1.0237  0.1639 -0.3268
    8MOL      H 5400   5.054   1.667   5.285 -1.4169 -0.3353  2.3859
    8MOL      F 5401   4.986   1.441   5.214 -0.1167  0.0592  0.3337
    8MOL      F 5402   5.116   1.283   5.256  0.1965 -0.7140  0.4631
    8MOL      C 5403   5.141   1.414   5.049 -0.2933  0.2059  0.1035
    8MOL      C 5404   5.426   1.779   0.113  0.2350 -0.3695  0.3030
    8MOL      C 5405   5.171   1.870   5.405  0.2873 -0.0093 -0.5319
    8MOL      O 5406   5.269   1.359   5.021 -0.2578  0.5596 -0.4228
    8MOL      F 5407   5.037   1.360   4.979  0.5067 -0.1605  0.4562
    8MOL      F 5408   5.137   1.548   5.015 -0.2655  0.3665 -0.1555
    8MOL      F 5409   0.030   1.705   0.208 -0.3208  0.2781  0.0041
    8MOL      F 5410   5.359   1.871   0.187 -0.1748 -0.2493  0.1369
    8MOL      C 5411   0.109   1.853   0.054  0.0483 -0.2800  0.0918
    8MOL      O 5412   5.041   1.869   5.443 -0.4876  0.2041 -0.2547
    8MOL      O 5413   5.244   1.964   5.376  0.3140  0.1265  0.3183
    8MOL      C 5414   5.307   1.334   4.882  0.1001  0.8526  0.6797
    8MOL      F 5415   0.069   1.949   5.420 -0.0900  0.6832  0.0954
    8MOL      F 5416   0.172   1.917   0.153 -0.1438 -0.1992  0.0197
    8MOL      O 5417   0.179   1.759   5.411  0.2462  0.5954 -0.2354
    8MOL      C 5418   4.956   1.981   5.421 -0.5119  0.5678 -0.3559
    8MOL      C 5419   0.015   1.283   4.886 -0.1789 -0.2071 -0.1340
    8MOL      F 5420   5.285   1.445   4.805 -0.6021 -0.4977 -0.3048
    8MOL      F 5421   5.232   1.240   4.825 -0.3987  0.2638 -0.2359
    8MOL      C 5422   0.324   1.734   5.422  0.4604  0.5620 -0.3379
    8MOL      H 5423   4.860   1.943   0.011  0.3638 -0.9469  0.4304
    8MOL      H 5424   4.984   2.066   0.037 -1.3599 -1.7267  3.4014
    8MOL      C 5425   4.918   1.999   5.274  0.4908 -0.7227  0.3062
    8MOL      F 5426   0.041   1.205   4.781  0.0642  0.0235 -0.2220
    8MOL      F 5427   0.042   1.208   4.997 -0.5525  0.1618 -0.1371
    8MOL      S 5428   0.114   1.439   4.877  0.5483 -0.2397  0.0323
    8MOL      F 5429   0.351   1.597   5.425 -0.2534  0.2703 -0.8486
    8MOL      F 5430   0.376   1.772   0.091  0.6216 -0.1733  0.5903
    8MOL      C 5431   0.406   1.803   5.315 -0.2404 -0.1739 -0.3769
    8MOL      H 5432   4.851   2.085   5.261 -1.2356 -2.3164 -2.2265
    8MOL      H 5433   5.012   2.013   5.218  1.4375 -4.2122  0.8074
    8MOL      N 5434   0.141   1.483   4.731  0.1133 -1.0373  1.0152
    8MOL      O 5435   0.063   1.544   4.965 -0.5571 -0.1115 -0.3353
    8MOL      O 5436   0.246   1.403   4.932  0.3915  0.2272  0.1471
    8MOL      F 5437   0.387   1.935   5.313  0.0083 -0.1452 -0.2303
    8MOL      F 5438   0.540   1.789   5.336 -0.3101 -0.1831  0.3779
    8MOL      S 5439   0.373   1.738   5.148 -0.0584  0.1712 -0.5749
    8MOL      S 5440   0.215   1.617   4.702 -0.4519  0.0771 -0.3180
    8MOL      N 5441   0.482   1.784   5.054 -0.1664 -0.8304 -0.0132
    8MOL      O 5442   0.244   1.799   5.124  0.4174  0.2004  0.0828
    8MOL      O 5443   0.361   1.593   5.159 -0.2622 -0.1071  0.0170
    8MOL      O 5444   0.142   1.688   4.592 -0.1812 -0.1296  0.0842
    8MOL      O 5445   0.259   1.697   4.814 -0.5493  0.0995 -0.2814
    8MOL      C 5446   0.369   1.592   4.601  0.5429 -0.0259  0.5228
    8MOL      S 5447   0.588   1.688   5.000 -0.1509 -0.1278  0.3409
    8MOL      F 5448   0.340   1.534   4.480  0.5730  0.3131  0.2140
    8MOL      F 5449   0.462   1.511   4.664 -0.2011  0.1880 -0.0541
    8MOL      F 5450   0.430   1.705   4.563 -0.0978 -0.5524  0.3890
    8MOL      O 5451   0.668   1.757   4.895  0.6588  0.1274 -0.7976
    8MOL      O 5452   0.523   1.564   4.959 -0.4344  0.1272  0.2539
    8MOL      C 5453   0.714   1.629   5.131 -0.3449  0.2850  0.4173
    8MOL      F 5454   0.802   1.536   5.074 -0.2331  0.3186 -0.0662
    8MOL      F 5455   0.784   1.726   5.187 -0.3864 -0.2475  0.1071
    8MOL      F 5456   0.660   1.566   5.237  0.0279 -0.1272 -0.4854
    9MOL      O 5457   2.806   3.566   2.415  0.4472 -0.9338 -0.4803
    9MOL      C 5458   2.907   3.643   2.466  0.1864 -0.2384  0.1492
    9MOL      C 5459   2.890   3.660   2.620  0.0106  0.1465  0.5513
    9MOL      O 5460   2.997   3.693   2.401  0.2721 -0.2197  0.1070
    9MOL      C 5461   2.998   3.631   2.705  0.0359 -0.3736 -0.3725
    9MOL      C 5462   2.766   3.705   2.673 -0.0213  0.2676  0.4822
    9MOL      C 5463   2.980   3.658   2.842 -0.0211  0.1968  0.8164
    9MOL      C 5464   3.129   3.563   2.666 -0.2191 -0.0422  0.5754
    9MOL      C 5465   2.752   3.735   2.812  0.1982 -0.0526  0.1745
    9MOL      H 5466   2.682   3.717   2.605  1.2712 -0.1492 -1.2689
    9MOL      C 5467   2.865   3.712   2.899 -0.4163 -0.3684 -0.7080
    9MOL      H 5468   3.061   3.638   2.912  0.0721 -0.6407  0.4881
    9MOL      F 5469   3.235   3.637   2.700  0.0564  0.1026 -0.2517
    9MOL      F 5470   3.158   3.542   2.534  1.0025  0.0735  0.3264
    9MOL      C 5471   3.148   3.422   2.731 -0.3458  0.4312 -0.4764
    9MOL      C 5472   2.616   3.781   2.875 -0.3386 -0.4418 -0.0068
    9MOL      C 5473   2.878   3.755   3.042 -0.2436 -0.5102 -0.3712
    9MOL      O 5474   3.259   3.354   2.668 -0.8461  0.4920 -0.4901
    9MOL      F 5475   3.161   3.428   2.864 -0.2812  0.3445  0.2936
    9MOL      F 5476   3.036   3.351   2.705  0.2292 -0.0046 -0.4455
    9MOL      F 5477   2.590   3.725   2.998  0.3828 -0.4507 -0.2360
    9MOL      F 5478   2.519   3.729   2.807 -0.0728 -0.0210  0.5605
    9MOL      C 5479   2.601   3.935   2.890 -0.4099 -0.7724  0.1678
    9MOL      O 5480   2.834   3.656   3.126 -0.5519  0.0580 -0.2502
    9MOL      O 5481   2.932   3.857   3.084  0.5083  0.0312 -0.0194
    9MOL      C 5482   3.397   3.359   2.724  0.5105  0.6398  0.2450
    9MOL      F 5483   2.703   3.996   2.952 -0.5690 -0.2950 -0.1955
    9MOL      F 5484   2.607   3.988   2.765 -0.4048  0.5427  0.1183
    9MOL      O 5485   2.477   3.971   2.962  0.3063 -0.1615 -0.1564
    9MOL      C 5486   2.828   3.656   3.275 -0.4483 -0.4971  0.1869
    9MOL      C 5487   3.484   3.273   2.626 -0.2056 -0.7188 -0.7992
    9MOL      F 5488   3.412   3.324   2.851  0.0512 -0.1010 -0.1683
    9MOL      F 5489   3.451   3.485   2.715 -0.5106  0.4644  0.3304
    9MOL      C 5490   2.423   4.110   2.959  0.0605  0.4381 -0.3088
    9MOL      H 5491   2.922   3.677   3.327  0.4016 -1.2417 -1.0063
    9MOL      H 5492   2.765   3.743   3.295 -0.9608 -0.9028  0.3569
    9MOL      C 5493   2.761   3.527   3.308 -0.1405 -0.0502  0.1057
    9MOL      F 5494   3.615   3.286   2.660  0.3743  0.5000  0.0835
    9MOL      F 5495   3.484   3.332   2.506  0.5950  0.3928  0.1696
    9MOL      S 5496   3.430   3.107   2.612 -0.0722  0.0179  0.1220
    9MOL      F 5497   2.432   4.163   2.839  0.0467 -0.0667  0.0038
    9MOL      F 5498   2.493   4.187   3.038  0.4692 -0.0730 -0.2954
    9MOL      C 5499   2.279   4.093   3.018  0.8603 -0.1293 -0.2064
    9MOL      H 5500   2.658   3.540   3.274  0.3035  0.3302 -1.1832
    9MOL      H 5501   2.805   3.438   3.260 -0.3719 -0.4978  0.7176
    9MOL      H 5502   2.761   3.512   3.416 -1.1296 -1.4314 -0.0581
    9MOL      N 5503   3.439   3.038   2.751 -0.1429 -0.3925 -0.0026
    9MOL      O 5504   3.291   3.117   2.583  0.2937  0.6939  0.3691
    9MOL      O 5505   3.524   3.056   2.513 -0.3799  0.0872 -0.6983
    9MOL      F 5506   2.184   4.170   2.963  0.2165 -0.4997  0.2458
    9MOL      F 5507   2.231   3.979   2.970  0.5627 -0.2753  0.0164
    9MOL      S 5508   2.259   4.097   3.196  0.0723  0.3059  0.4260
    9MOL      S 5509   3.565   2.976   2.805  0.3067  0.0006  0.1442
    9MOL      N 5510   2.315   3.971   3.256  0.4676  0.1840  0.1671
    9MOL      O 5511   2.113   4.081   3.210 -0.6322 -0.2926  0.0958
    9MOL      O 5512   2.305   4.221   3.252  0.3801 -0.1921  0.5715
    9MOL      O 5513   3.529   2.837   2.840 -0.2307 -0.2086 -0.3956
    9MOL      O 5514   3.687   2.994   2.722  0.7468 -0.6137  0.3269
    9MOL      C 5515   3.595   3.048   2.967  0.2956  0.1918 -0.0708
    9MOL      S 5516   2.393   3.984   3.388 -0.3602 -0.4396  0.0700
    9MOL      F 5517   3.632   3.177   2.952  0.1464  0.0421 -0.8193
    9MOL      F 5518   3.694   2.984   3.039  0.7565  0.2473 -0.0801
    9MOL      F 5519   3.475   3.055   3.035 -0.0196 -0.5298 -0.0249
    9MOL      O 5520   2.393   3.856   3.453  0.4855 -0.6919 -0.0000
    9MOL      O 5521   2.356   4.093   3.473  0.3096  0.1678 -0.7710
    9MOL      C 5522   2.569   4.011   3.332 -0.3001 -0.2301  0.7578
    9MOL      F 5523   2.661   4.011   3.426  0.5367 -0.1354  0.0112
    9MOL      F 5524   2.613   3.919   3.244 -0.1395  0.5648  0.6618
    9MOL      F 5525   2.583   4.130   3.275  0.1882  0.2831  0.3640
    9MOL      O 5526   2.617   3.443   1.360 -0.9097 -0.3742  0.0774
    9MOL      C 5527   2.739   3.406   1.411 -0.0532 -0.2706  0.7223
    9MOL      C 5528   2.729   3.398   1.556  0.4343 -0.3141 -0.6809
    9MOL      O 5529   2.841   3.383   1.349  0.1482 -0.5730 -0.9769
    9MOL      C 5530   2.765   3.503   1.639 -0.3360  0.0182  0.1792
    9MOL      C 5531   2.683   3.279   1.608  0.2738 -0.0238  0.8575
    9MOL      C 5532   2.739   3.483   1.777  0.4853  0.1020  0.3164
    9MOL      C 5533   2.844   3.625   1.603 -0.1211 -0.8967  0.0922
    9MOL      C 5534   2.651   3.259   1.739 -0.1726  0.1032 -0.6327
    9MOL      H 5535   2.664   3.203   1.533 -0.5504  2.4998 -1.6580
    9MOL      C 5536   2.693   3.362   1.832 -0.2653 -0.3141  0.0134
    9MOL      H 5537   2.758   3.557   1.853  1.4858 -0.2345  0.4039
    9MOL      F 5538   2.810   3.732   1.686  0.1522  0.8098 -0.1358
    9MOL      F 5539   2.825   3.669   1.478  0.4250 -0.6957 -0.1318
    9MOL      C 5540   2.996   3.594   1.617 -0.3940  0.0249 -0.0434
    9MOL      C 5541   2.591   3.120   1.770  0.0018 -0.3863  0.8272
    9MOL      C 5542   2.668   3.351   1.978  0.7750 -0.1685 -0.3175
    9MOL      O 5543   3.019   3.594   1.759 -0.0883 -0.7644 -0.4092
    9MOL      F 5544   3.033   3.475   1.549  0.3768 -0.2839  0.3035
    9MOL      F 5545   3.077   3.680   1.549  0.0614  0.7667 -0.4096
    9MOL      F 5546   2.646   3.065   1.887 -0.0780 -0.0530  0.3143
    9MOL      F 5547   2.647   3.026   1.692  0.2669  0.4076  0.1407
    9MOL      C 5548   2.434   3.110   1.757 -0.0526  0.7937 -0.5621
    9MOL      O 5549   2.746   3.440   2.056  0.4212  0.2396 -0.1711
    9MOL      O 5550   2.584   3.281   2.029  0.7726  0.1179  0.6967
    9MOL      C 5551   3.113   3.505   1.825  0.2114  0.5340  0.3496
    9MOL      F 5552   2.399   2.979   1.773  0.5033 -0.2595 -0.5090
    9MOL      F 5553   2.387   3.170   1.869  0.1272  0.1401 -0.1359
    9MOL      O 5554   2.395   3.183   1.638 -0.5279 -0.1276 -0.8320
    9MOL      C 5555   2.733   3.440   2.198  0.2857 -0.6971  0.0442
    9MOL      C 5556   3.147   3.556   1.966 -0.3107  0.0202 -0.1854
    9MOL      F 5557   3.225   3.504   1.751  0.0766 -0.4679 -0.0606
    9MOL      F 5558   3.056   3.381   1.826 -0.2379 -0.4859  0.3027
    9MOL      C 5559   2.252   3.201   1.618 -0.3115 -0.2451 -0.2659
    9MOL      H 5560   2.625   3.455   2.210  0.3665  0.2420 -0.3373
    9MOL      H 5561   2.756   3.340   2.237  0.5566 -0.7846 -0.3331
    9MOL      C 5562   2.824   3.547   2.268 -0.1341 -0.5320 -0.8652
    9MOL      F 5563   3.234   3.467   2.021 -0.5132  0.2138  0.3390
    9MOL      F 5564   3.040   3.558   2.045  0.1597 -0.1755 -0.2618
    9MOL      S 5565   3.231   3.715   1.968 -0.1891 -0.0001 -0.1965
    9MOL      F 5566   2.194   3.280   1.714 -0.1169 -0.7327  0.0070
    9MOL      F 5567   2.182   3.086   1.620 -0.5266  0.0920 -0.8493
    9MOL      C 5568   2.243   3.274   1.479  0.4586  0.1560 -0.2107
    9MOL      H 5569   2.929   3.527   2.243  0.1879  0.3079 -0.2459
    9MOL      H 5570   2.802   3.641   2.216  0.1350 -0.2899 -0.5373
    9MOL      N 5571   3.186   3.825   1.871  0.2052  0.7838 -0.2745
    9MOL      O 5572   3.207   3.760   2.107  0.1467  0.7749  0.2881
    9MOL      O 5573   3.369   3.688   1.946 -0.2910  0.3855  0.0888
    9MOL      F 5574   2.289   3.401   1.489  0.1399  0.1973  0.5207
    9MOL      F 5575   2.317   3.220   1.383 -0.0167  0.3754  0.0601
    9MOL      S 5576   2.062   3.289   1.424 -0.1852 -0.2156  0.0297
    9MOL      S 5577   3.275   3.946   1.843 -0.4014  0.0372  0.0620
    9MOL      N 5578   1.988   3.408   1.492 -0.3665 -0.0829  0.3938
    9MOL      O 5579   1.995   3.159   1.424 -0.3246  0.3569  0.3963
    9MOL      O 5580   2.092   3.328   1.287  0.1302 -0.2191 -0.0918
    9MOL      O 5581   3.202   4.068   1.859 -0.0427 -0.8668 -0.4380
    9MOL      O 5582   3.395   3.952   1.930  0.2582  0.0522 -0.0876
    9MOL      C 5583   3.334   3.933   1.672  0.2388 -0.1218 -0.2654
    9MOL      S 5584   1.839   3.404   1.515  0.1341  0.2227  0.3450
    9MOL      F 5585   3.397   3.812   1.669  0.2462 -0.7441  0.0583
    9MOL      F 5586   3.430   4.028   1.652 -0.2994  0.0973  0.1675
    9MOL      F 5587   3.241   3.951   1.577  0.0941  0.4280  0.3508
    9MOL      O 5588   1.763   3.300   1.441  0.1576  0.2628 -0.4036
    9MOL      O 5589   1.778   3.536   1.528 -0.0872  0.2246 -0.0393
    9MOL      C 5590   1.812   3.326   1.683  0.3464  0.2639  0.3357
    9MOL      F 5591   1.824   3.194   1.677 -0.1052 -0.0778  0.0991
    9MOL      F 5592   1.914   3.356   1.759  0.2866 -0.3701 -0.0286
    9MOL      F 5593   1.700   3.362   1.746  0.2147 -0.3476  0.2363
    9MOL      O 5594   2.449   4.203   1.796 -0.7123  0.0054 -0.1453
    9MOL      C 5595   2.353   4.111   1.749  0.8696 -0.0844  0.3976
    9MOL      C 5596   2.388   4.025   1.639  0.0291 -0.1308 -0.1303
    9MOL      O 5597   2.247   4.091   1.800  0.1643  0.1270 -0.5241
    9MOL      C 5598   2.426   3.885   1.656 -0.0437 -0.4438  0.2902
    9MOL      C 5599   2.382   4.076   1.509 -0.5512  0.0127  0.1613
    9MOL      C 5600   2.461   3.810   1.544  0.2876  0.3399 -0.2404
    9MOL      C 5601   2.426   3.815   1.790 -0.4660  0.2308 -0.3409
    9MOL      C 5602   2.414   3.999   1.395 -0.3343 -0.8279 -0.1744
    9MOL      H 5603   2.349   4.178   1.494  2.9476  1.4607  1.3194
    9MOL      C 5604   2.466   3.868   1.415  1.1782 -0.1039  0.4413
    9MOL      H 5605   2.501   3.709   1.552 -1.2955 -0.4160 -1.3830
    9MOL      F 5606   2.441   3.895   1.898  0.1829  0.2207  0.3874
    9MOL      F 5607   2.543   3.749   1.803  0.1154  0.4273 -0.4302
    9MOL      C 5608   2.321   3.704   1.812 -0.6658  0.3939  0.2319
    9MOL      C 5609   2.397   4.067   1.254  0.1560  0.0883  0.4214
    9MOL      C 5610   2.506   3.787   1.298 -0.6143 -0.1321  0.1852
    9MOL      O 5611   2.194   3.768   1.836 -0.2370  0.6659 -0.1045
    9MOL      F 5612   2.320   3.619   1.706 -0.0893 -0.2353 -0.2670
    9MOL      F 5613   2.350   3.639   1.924 -0.5681 -0.1363 -0.1558
    9MOL      F 5614   2.515   4.076   1.191  0.4763 -0.2925  0.3767
    9MOL      F 5615   2.356   4.192   1.262 -0.3524  0.3396  0.1821
    9MOL      C 5616   2.296   3.995   1.160  0.4735  0.5349  0.3793
    9MOL      O 5617   2.440   3.667   1.296  0.3236  0.4034 -0.2901
    9MOL      O 5618   2.597   3.816   1.219  0.2265  0.1275  0.0838
    9MOL      C 5619   2.072   3.685   1.829  0.3183  0.1259  0.0359
    9MOL      F 5620   2.220   4.086   1.091 -0.6206  0.2188  0.3381
    9MOL      F 5621   2.373   3.934   1.064  0.4317 -0.3967  0.4678
    9MOL      O 5622   2.215   3.908   1.239  0.9393  0.5572  0.4292
    9MOL      C 5623   2.480   3.561   1.201  0.6801 -0.1418  0.0082
    9MOL      C 5624   1.956   3.745   1.916 -0.4130 -0.1420  0.3362
    9MOL      F 5625   2.092   3.561   1.867 -0.1645  0.4993 -0.1096
    9MOL      F 5626   2.051   3.678   1.694 -0.3047  0.3595 -0.5440
    9MOL      C 5627   2.138   3.805   1.167 -0.1700 -0.0373  0.2828
    9MOL      H 5628   2.398   3.488   1.202  0.9972 -0.6900  4.3241
    9MOL      H 5629   2.484   3.596   1.098 -0.9481 -0.5214 -0.2138
    9MOL      C 5630   2.614   3.498   1.231  0.1498 -0.2013 -0.0365
    9MOL      F 5631   2.004   3.779   2.032  0.0726  0.5680 -0.5667
    9MOL      F 5632   1.874   3.642   1.943  0.3788  0.3797 -0.0217
    9MOL      S 5633   1.856   3.876   1.838  0.0261 -0.2761 -0.1679
    9MOL      F 5634   2.211   3.706   1.110  0.2399  0.0851 -0.1031
    9MOL      F 5635   2.070   3.867   1.070 -0.6236 -0.4490  1.0144
    9MOL      C 5636   2.040   3.746   1.273  0.3520  0.3648 -0.1868
    9MOL      H 5637   2.644   3.424   1.156  0.4938  0.0160 -0.1152
    9MOL      H 5638   2.678   3.587   1.218 -2.0179  1.2441 -1.5893
    9MOL      N 5639   1.731   3.919   1.927 -0.0259 -0.5227 -0.2756
    9MOL      O 5640   1.966   3.977   1.818  0.1170 -0.8377 -0.2319
    9MOL      O 5641   1.811   3.823   1.710  0.4316 -0.0665  0.7161
    9MOL      F 5642   1.966   3.653   1.209 -0.4836 -0.2378 -0.3135
    9MOL      F 5643   2.104   3.678   1.374 -0.2062 -0.4252  0.1581
    9MOL      S 5644   1.930   3.869   1.347 -0.0927 -0.2413 -0.0696
    9MOL      S 5645   1.590   3.909   1.861 -0.3004  0.2022  0.2829
    9MOL      N 5646   1.998   3.963   1.448  0.6807 -0.1833 -0.0329
    9MOL      O 5647   1.847   3.780   1.429  0.4675 -0.4047  0.5658
    9MOL      O 5648   1.853   3.952   1.254 -0.0340 -0.2172  0.1754
    9MOL      O 5649   1.478   3.945   1.951  0.1263 -0.1897 -0.1786
    9MOL      O 5650   1.587   3.967   1.724  0.1913 -0.6462 -0.1117
    9MOL      C 5651   1.537   3.732   1.842 -0.2747 -0.3589 -0.6628
    9MOL      S 5652   1.916   4.093   1.496 -0.5256  0.4283  0.0700
    9MOL      F 5653   1.418   3.722   1.788 -0.2790  0.1652  0.3993
    9MOL      F 5654   1.524   3.673   1.966  0.0295 -0.1541  0.2666
    9MOL      F 5655   1.617   3.650   1.770 -0.2052  0.2471 -0.2658
    9MOL      O 5656   1.987   4.153   1.611  0.4439  0.0213  0.3423
    9MOL      O 5657   1.774   4.057   1.521  0.1128 -0.4295 -0.2529
    9MOL      C 5658   1.926   4.232   1.373 -0.4937 -0.1165  0.7289
    9MOL      F 5659   2.019   4.197   1.275  0.5750 -0.0935 -0.7744
    9MOL      F 5660   1.805   4.242   1.310  0.3890 -0.1044  0.2224
    9MOL      F 5661   1.952   4.349   1.426  0.1996 -0.0352  0.2800
    9MOL      O 5662   1.826   4.685   2.534 -0.4220 -0.0076 -0.2766
    9MOL      C 5663   1.808   4.627   2.413 -0.4395  0.4224  0.4227
    9MOL      C 5664   1.933   4.552   2.364  0.5557 -0.3744 -0.6392
    9MOL      O 5665   1.713   4.644   2.346  0.4391 -0.0380  0.1387
    9MOL      C 5666   1.945   4.415   2.390  0.6105 -0.4527 -0.1757
    9MOL      C 5667   2.041   4.625   2.314 -0.3153 -0.0409 -0.3922
    9MOL      C 5668   2.052   4.347   2.332 -0.0266 -0.1932  0.1064
    9MOL      C 5669   1.830   4.336   2.461 -0.2819 -0.0426  0.0847
    9MOL      C 5670   2.147   4.554   2.256  0.2644  0.0331 -0.8651
    9MOL      H 5671   2.032   4.734   2.321 -0.0216 -0.1167  2.4524
    9MOL      C 5672   2.154   4.415   2.265  0.2686  0.1414  0.6739
    9MOL      H 5673   2.060   4.238   2.338  1.9978 -0.0271  2.4206
    9MOL      F 5674   1.799   4.401   2.574  0.5763 -0.3418 -0.2829
    9MOL      F 5675   1.869   4.215   2.503  0.2115 -0.0912  0.0096
    9MOL      C 5676   1.695   4.328   2.370  0.8614  1.0072  0.1887
    9MOL      C 5677   2.255   4.644   2.195 -0.9331 -0.8029  0.4866
    9MOL      C 5678   2.272   4.340   2.216 -0.4089  0.0458  0.9352
    9MOL      O 5679   1.719   4.370   2.228 -0.1169  0.5618 -0.0395
    9MOL      F 5680   1.641   4.201   2.372 -0.2244 -0.4713  0.0841
    9MOL      F 5681   1.594   4.402   2.420  0.4841  0.6532  0.1206
    9MOL      F 5682   2.364   4.579   2.156 -0.4459  0.4223  0.0542
    9MOL      F 5683   2.294   4.742   2.278 -0.5913 -0.1751 -0.0844
    9MOL      C 5684   2.203   4.713   2.060  0.1776  0.7458  0.7188
    9MOL      O 5685   2.280   4.328   2.082 -0.1699 -0.1609  0.2353
    9MOL      O 5686   2.344   4.283   2.290  0.1386 -0.1529 -0.6962
    9MOL      C 5687   1.744   4.268   2.131  0.2771  0.0685  0.1523
    9MOL      F 5688   2.306   4.761   1.986 -0.0077  0.0286  0.0405
    9MOL      F 5689   2.149   4.617   1.983 -0.1186  0.1943 -0.1447
    9MOL      O 5690   2.116   4.822   2.088  0.4565 -0.2267  0.3667
    9MOL      C 5691   2.393   4.246   2.029  0.2061  0.1174  0.0884
    9MOL      C 5692   1.805   4.328   1.993  0.3315  0.2437 -0.4447
    9MOL      F 5693   1.634   4.188   2.112 -0.1135 -0.0117  0.0012
    9MOL      F 5694   1.832   4.180   2.179 -0.0442  0.1498  0.2644
    9MOL      C 5695   2.040   4.887   1.981 -0.3169 -0.1772  0.1733
    9MOL      H 5696   2.487   4.262   2.082 -0.9481  0.8713  1.9804
    9MOL      H 5697   2.367   4.139   2.028  0.3493 -0.0297 -3.7115
    9MOL      C 5698   2.428   4.307   1.889  0.0458 -0.5568 -0.2270
    9MOL      F 5699   1.852   4.230   1.910  0.3166 -0.2245 -0.4244
    9MOL      F 5700   1.919   4.397   2.015  0.2853 -0.0400 -0.4432
    9MOL      S 5701   1.683   4.440   1.900 -0.1737 -0.0198 -0.2152
    9MOL      F 5702   1.982   4.791   1.906  0.1044 -0.2201 -0.0340
    9MOL      F 5703   2.130   4.941   1.901  0.0912  0.3218  0.2769
    9MOL      C 5704   1.941   4.993   2.035 -0.5127  0.6654 -0.2851
    9MOL      H 5705   2.345   4.370   1.855  0.7436  0.7438  0.4005
    9MOL      H 5706   2.511   4.378   1.900 -0.2248 -0.1523 -0.7478
    9MOL      N 5707   1.541   4.389   1.910 -0.1854 -0.1708 -0.2496
    9MOL      O 5708   1.706   4.551   1.992 -0.6325  0.2277  0.7038
    9MOL      O 5709   1.736   4.460   1.767  0.6499 -0.3071  0.0043
    9MOL      F 5710   2.008   5.103   2.081  0.2674 -0.5017 -0.3833
    9MOL      F 5711   1.863   5.030   1.929  0.5648  0.4016  0.0988
    9MOL      S 5712   1.826   4.919   2.162 -0.5468 -0.3413  0.1536
    9MOL      S 5713   1.464   4.309   1.803 -0.4509  0.3236 -0.1097
    9MOL      N 5714   1.712   5.017   2.190  1.0008  0.4971  0.5694
    9MOL      O 5715   1.920   4.935   2.273  0.6230  0.0914 -0.2510
    9MOL      O 5716   1.788   4.782   2.135  0.0444  0.2470  0.0992
    9MOL      O 5717   1.553   4.262   1.695 -0.3982  0.2406  0.2252
    9MOL      O 5718   1.364   4.216   1.858 -0.4006 -0.1943 -0.4293
    9MOL      C 5719   1.359   4.431   1.718 -0.0189  0.4091 -0.0107
    9MOL      S 5720   1.565   4.995   2.167  0.1031  0.1086 -0.3244
    9MOL      F 5721   1.266   4.469   1.805 -0.0147 -0.0934  0.6641
    9MOL      F 5722   1.305   4.380   1.602  0.0200 -0.1134  0.7510
    9MOL      F 5723   1.432   4.536   1.687  0.2371 -0.0961  0.1645
    9MOL      O 5724   1.481   5.033   2.277 -0.6278 -0.1438 -0.0416
    9MOL      O 5725   1.546   4.861   2.121  0.0915 -0.3297  0.1003
    9MOL      C 5726   1.509   5.115   2.037  0.4045  0.1722  0.1394
    9MOL      F 5727   1.369   5.096   2.020 -0.1217  0.4648 -0.0834
    9MOL      F 5728   1.542   5.243   2.053 -0.4279  0.2416 -0.2343
    9MOL      F 5729   1.570   5.089   1.918  0.3465 -0.7251 -0.2784
    9MOL      O 5730   2.546   4.951   2.466  0.1426 -0.1912  0.1949
    9MOL      C 5731   2.523   4.971   2.598 -0.2037 -0.1732 -0.4809
    9MOL      C 5732   2.391   4.928   2.650  0.5452 -0.5325  0.3634
    9MOL      O 5733   2.610   5.022   2.669 -0.6137  0.4416  0.0778
    9MOL      C 5734   2.295   5.007   2.719 -0.7170 -0.3369  0.1176
    9MOL      C 5735   2.360   4.796   2.618  0.5525  0.3276  0.8118
    9MOL      C 5736   2.175   4.941   2.760  0.6691  0.4699  0.3377
    9MOL      C 5737   2.304   5.155   2.752 -0.1745 -0.1787  0.2263
    9MOL      C 5738   2.239   4.733   2.657  0.5779  0.2844 -0.4321
    9MOL      H 5739   2.429   4.741   2.554  0.3821  1.2366 -0.1654
    9MOL      C 5740   2.144   4.807   2.728  0.3683 -0.7920  0.3511
    9MOL      H 5741   2.097   4.994   2.813  0.2605  0.3175 -0.1006
    9MOL      F 5742   2.435   5.196   2.766  0.2152 -0.1715 -0.5048
    9MOL      F 5743   2.254   5.180   2.876 -0.5798 -0.1614  0.1053
    9MOL      C 5744   2.223   5.234   2.649 -0.4334  0.2312 -0.0847
    9MOL      C 5745   2.230   4.581   2.625  0.1669 -0.3806 -0.3037
    9MOL      C 5746   2.010   4.756   2.763 -0.5133 -0.7021 -0.0863
    9MOL      O 5747   2.274   5.198   2.521 -0.2572 -0.3029  0.3817
    9MOL      F 5748   2.091   5.206   2.654  0.7668 -0.0905 -0.3106
    9MOL      F 5749   2.232   5.365   2.662 -0.0525  0.1168 -0.0899
    9MOL      F 5750   2.292   4.539   2.508 -0.1534 -0.0295 -0.3948
    9MOL      F 5751   2.102   4.553   2.587  0.4402 -0.0173 -0.1063
    9MOL      C 5752   2.277   4.484   2.739 -0.2206 -0.5107 -0.3779
    9MOL      O 5753   1.917   4.854   2.737  0.0864 -0.1884 -0.0747
    9MOL      O 5754   1.985   4.651   2.817 -0.0473 -0.0999 -0.0313
    9MOL      C 5755   2.219   5.235   2.397  0.7529 -0.0579  0.5080
    9MOL      F 5756   2.166   4.437   2.795  0.1200  0.1685 -0.3055
    9MOL      F 5757   2.342   4.375   2.699  0.3151  0.0542 -0.5214
    9MOL      O 5758   2.347   4.569   2.840  0.4389  0.4040 -0.8331
    9MOL      C 5759   1.776   4.827   2.728 -0.5604  0.0072  0.2113
    9MOL      C 5760   2.311   5.195   2.282 -0.0337 -0.4423 -0.7476
    9MOL      F 5761   2.190   5.362   2.393  0.3566  0.0693  0.8751
    9MOL      F 5762   2.099   5.161   2.379 -0.2381  0.3602  0.6886
    9MOL      C 5763   2.379   4.520   2.970 -0.2823  0.0579 -0.2601
    9MOL      H 5764   1.743   4.757   2.807  0.9334  1.1185  1.9025
    9MOL      H 5765   1.722   4.920   2.749  1.0260  0.2979  3.6634
    9MOL      C 5766   1.745   4.788   2.586  0.1153 -0.3769 -0.1793
    9MOL      F 5767   2.257   5.222   2.158  0.1734  0.1967 -0.1590
    9MOL      F 5768   2.340   5.065   2.280  0.1223 -0.1357  0.2142
    9MOL      S 5769   2.466   5.291   2.293  0.2504 -0.0877 -0.5358
    9MOL      F 5770   2.494   4.441   2.971  0.5719 -0.2280 -0.1931
    9MOL      F 5771   2.290   4.443   3.034 -0.7199 -0.1785  0.0087
    9MOL      C 5772   2.413   4.650   3.050  0.1482 -0.0164 -1.3875
    9MOL      H 5773   1.638   4.768   2.581 -0.6656  2.6846  1.8485
    9MOL      H 5774   1.758   4.876   2.522  1.3428 -0.7462 -0.4677
    9MOL      N 5775   2.557   5.267   2.416 -0.9046  0.1146 -0.0133
    9MOL      O 5776   2.542   5.262   2.175 -0.2010  0.7087 -0.1848
    9MOL      O 5777   2.441   5.435   2.288  0.1829  0.4301  0.5089
    9MOL      F 5778   2.503   4.731   2.980 -0.2722 -0.4952  0.0752
    9MOL      F 5779   2.295   4.716   3.053  0.0144 -0.1729  0.1838
    9MOL      S 5780   2.458   4.618   3.228 -0.3496  0.1360  0.3210
    9MOL      S 5781   2.683   5.351   2.445 -0.0381  0.0668 -0.1990
    9MOL      N 5782   2.573   4.518   3.248  0.2410 -0.1112  0.0488
    9MOL      O 5783   2.339   4.568   3.287  0.8097 -0.0859  0.0060
    9MOL      O 5784   2.500   4.751   3.269  0.2581  0.3667  0.4572
    9MOL      O 5785   2.786   5.261   2.496 -0.6373 -0.7214 -0.1002
    9MOL      O 5786   2.714   5.441   2.330 -0.1245 -0.8505 -0.0490
    9MOL      C 5787   2.661   0.030   2.572 -0.0065  0.2819  0.7377
    9MOL      S 5788   2.719   4.560   3.217  0.3805 -0.0652 -0.5702
    9MOL      F 5789   2.759   0.122   2.573  0.0380  0.0291 -0.0229
    9MOL      F 5790   2.647   5.407   2.687  0.1427  0.2262  0.0854
    9MOL      F 5791   2.539   0.095   2.569  0.1605 -0.1894  0.7467
    9MOL      O 5792   2.790   4.577   3.345 -0.1628 -0.0791  0.3696
    9MOL      O 5793   2.731   4.667   3.124 -0.0960  0.1243  0.1855
    9MOL      C 5794   2.812   4.423   3.148 -0.1111 -0.0226  0.3201
    9MOL      F 5795   2.944   4.453   3.137 -0.0980 -0.7691  0.6091
    9MOL      F 5796   2.826   4.322   3.234  0.0015  0.0273  0.3051
[truncated: 128,441 more chars]
