# Supplementary material for: Effect of Plasticizers on Performance in Single-Ion Conducting Polymer Electrolytes: Implications for Lithium-Ion Batteries
Source: Energy Fuels. 2026 Apr 11;40(16):9105–14. doi: 10.1021/acs.energyfuels.6c00725 (PMC13112336; doi:10.1021/acs.energyfuels.6c00725)
Supplement: Supplementary file 2 [file ef6c00725_si_002.zip › inputs and trajactory/nvt.mdp]

title                = nvt-heating
;
; Run control
integrator           = md
dt                   = 0.001
nsteps               = 4400000
;
; Output control
nstxout              = 0
nstvout              = 0
nstfout              = 0
nstlog               = 4400
nstenergy            = 4400
nstxout-compressed   = 4400
;
; Bonds
continuation         = yes
constraints          = h-bonds
constraint-algorithm = lincs
;
; Neighbor searching
cutoff-scheme        = Verlet
;
; Electrostatics
coulombtype          = PME
rcoulomb             = 1.2
;
; Van der Waals
vdwtype              = Cut-off
rvdw                 = 1.2
DispCorr             = EnerPres
;
; Temperature coupling
tcoupl               = V-rescale
tc-grps              = system
tau-t                = 0.2
ref-t                = 1000
;
; annealing
annealing-npoints                    = 8
annealing-time                         = 0 200 400 600 800 1000 1200 1400
annealing-temp                        = 300 400 500 600 700 800 900 1000
;
; Pressure coupling
pcoupl               = no
;
; Periodic boundary conditions
pbc                  = xyz
;
; Velocity generation
gen-vel              = no
gen-temp             = 298.15
gen-seed             = -1
