# Supplementary material for: Effect of Plasticizers on Performance in Single-Ion Conducting Polymer Electrolytes: Implications for Lithium-Ion Batteries
Source: Energy Fuels. 2026 Apr 11;40(16):9105–14. doi: 10.1021/acs.energyfuels.6c00725 (PMC13112336; doi:10.1021/acs.energyfuels.6c00725)
Supplement: Supplementary file 2 [file ef6c00725_si_002.zip › inputs and trajactory/PC.top]

; Created by Sobtop (http://sobereva.com/soft/sobtop) Version 1.0(dev3.1) on 2025-02-07

[ defaults ]
; nbfunc        comb-rule       gen-pairs       fudgeLJ    fudgeQQ
     1              2              yes            0.5       0.8333

[ atomtypes ]
; name   at.num      mass       charge   ptype     sigma (nm)    epsilon (kJ/mol)
   Li       3      6.94100       1.000       A         0.14             1.6736
#include "MPET10.itp"
#include "Li.itp"
#include "PC.itp"

[ system ]
90mPET_10FEC

[ molecules ]
; Molecule      nmols
MPET10     9
Li     180
PC    103
