# Supplementary material for: Effect of Plasticizers on Performance in Single-Ion Conducting Polymer Electrolytes: Implications for Lithium-Ion Batteries
Source: Energy Fuels. 2026 Apr 11;40(16):9105–14. doi: 10.1021/acs.energyfuels.6c00725 (PMC13112336; doi:10.1021/acs.energyfuels.6c00725)
Supplement: Supplementary file 2 [file ef6c00725_si_002.zip › inputs and trajactory/nvt-heating.gro]

90mPET_10FEC
 7657
    1MOL      O    1   5.045   2.377   0.417 -0.6381  1.4083  0.8930
    1MOL      C    2   4.958   2.302   0.493 -1.4391  0.3924 -0.5374
    1MOL      C    3   4.841   2.267   0.425  0.0620  1.7004 -0.9930
    1MOL      O    4   4.988   2.261   0.602 -0.1135  1.0634 -0.7595
    1MOL      C    5   4.741   2.347   0.354 -0.0105 -0.1621  0.4483
    1MOL      C    6   4.842   2.124   0.411 -0.1935 -0.8120  0.2889
    1MOL      C    7   4.635   2.289   0.287  0.2367  1.4393 -0.4956
    1MOL      C    8   4.744   2.502   0.356 -0.0133  0.7360 -0.7729
    1MOL      C    9   4.719   2.055   0.353  0.2397 -0.3499  1.7104
    1MOL      H   10   4.917   2.054   0.446  0.0461 -1.7061 -1.9551
    1MOL      C   11   4.624   2.144   0.291  0.4852  0.3312 -0.2095
    1MOL      H   12   4.556   2.354   0.252  0.8021  4.4360  3.5597
    1MOL      F   13   4.821   2.550   0.448 -0.4785 -0.6881 -0.5622
    1MOL      F   14   4.622   2.555   0.379  0.8591  0.4225 -0.2475
    1MOL      C   15   4.788   2.551   0.223 -0.6328  1.2413 -0.2210
    1MOL      C   16   4.699   1.898   0.348 -0.4785  0.4132 -1.7273
    1MOL      C   17   4.489   2.104   0.241  0.1570  0.7210  0.3078
    1MOL      O   18   4.916   2.502   0.198 -0.7936 -0.8369  0.1642
    1MOL      F   19   4.692   2.516   0.127 -0.9474 -0.0022 -0.3593
    1MOL      F   20   4.795   2.690   0.222  0.3409  0.4044  0.0886
    1MOL      F   21   4.818   1.853   0.291 -0.7138 -0.6516  0.2106
    1MOL      F   22   4.581   1.849   0.273 -0.9100  0.3086 -1.0281
    1MOL      C   23   4.688   1.833   0.490 -0.8338 -0.5817  0.2655
    1MOL      O   24   4.493   2.071   0.110 -1.0243 -0.3518 -0.5537
    1MOL      O   25   4.403   2.103   0.318  1.3305 -0.2153  0.0172
    1MOL      C   26   5.000   2.502   0.080  0.3746 -1.8950 -0.8256
    1MOL      F   27   4.650   1.710   0.480  0.3344  0.2616 -0.2356
    1MOL      F   28   4.813   1.826   0.541 -1.2919  0.3028  0.7157
    1MOL      O   29   4.588   1.910   0.578  0.6084  1.5256 -0.1865
    1MOL      C   30   4.367   2.023   0.072  2.0944 -0.5457  0.1725
    1MOL      C   31   5.146   2.449   0.091 -0.9504  0.1980  0.5934
    1MOL      F   32   5.019   2.636   0.034  0.2838  0.3253 -0.1984
    1MOL      F   33   4.921   2.432  -0.005 -0.3984  0.2821  0.4737
    1MOL      C   34   4.547   1.858   0.714 -0.7275  0.1335 -0.3671
    1MOL      H   35   4.359   1.932   0.133  2.2753  3.9157  7.4166
    1MOL      H   36   4.277   2.083   0.090  2.3860  0.3483 -1.2321
    1MOL      C   37   4.412   1.982  -0.067  1.1597  0.2411 -0.7483
    1MOL      F   38   5.130   2.332   0.143 -0.9749 -0.1420 -1.3989
    1MOL      F   39   5.227   2.500   0.189 -0.0737  0.5211  0.0198
    1MOL      S   40   5.228   2.455  -0.081 -0.6407  0.5877 -0.3529
    1MOL      F   41   4.659   1.864   0.785  0.5020  0.2619  0.2301
    1MOL      F   42   4.481   1.730   0.693 -0.3840  0.0667 -0.3090
    1MOL      C   43   4.439   1.965   0.773 -0.8608 -1.0228 -0.2572
    1MOL      H   44   4.423   1.873  -0.063  0.8867  0.2692  1.4487
    1MOL      H   45   4.348   1.956  -0.152  2.8871  0.6830 -2.2181
    1MOL      H   46   4.508   2.018  -0.105  3.7099 -5.8526 -0.6389
    1MOL      N   47   5.369   2.424  -0.023  0.2385  0.9056 -0.5701
    1MOL      O   48   5.152   2.344  -0.148 -0.3951  0.0883  0.1163
    1MOL      O   49   5.230   2.584  -0.169  0.5196 -1.4916 -0.1472
    1MOL      F   50   4.401   1.928   0.894  0.0262  0.4375 -0.2445
    1MOL      F   51   4.494   2.089   0.787  0.0559 -0.0374  0.4709
    1MOL      S   52   4.300   1.971   0.672  0.5367  0.6259  0.4001
    1MOL      S   53   5.457   2.314  -0.099 -0.1172 -0.6376  0.3877
    1MOL      N   54   4.240   1.856   0.605  0.3980 -0.2653 -1.1709
    1MOL      O   55   4.315   2.069   0.566  0.7490 -0.9803  0.7091
    1MOL      O   56   4.212   2.017   0.776 -1.2015 -0.2421 -0.0673
    1MOL      O   57   5.419   2.294  -0.241 -1.3062 -0.9918 -0.3248
    1MOL      O   58   5.595   2.346  -0.076 -0.2329 -0.4550 -0.4722
    1MOL      C   59   5.462   2.153  -0.009  0.2899  0.4684  0.0838
    1MOL      S   60   4.137   1.869   0.492  0.7268 -0.8560 -0.0777
    1MOL      F   61   5.352   2.077  -0.037 -0.0466  0.3494  1.2598
    1MOL      F   62   5.487   2.165   0.125 -0.0405 -0.4407 -0.2832
    1MOL      F   63   5.560   2.081  -0.055 -0.9289  0.6272 -0.0443
    1MOL      O   64   4.160   1.952   0.369 -0.8453 -0.6314  0.0835
    1MOL      O   65   4.001   1.892   0.542  0.1485  0.5580  0.0439
    1MOL      C   66   4.121   1.702   0.440  1.1126  0.0839  0.9059
    1MOL      F   67   4.077   1.623   0.541 -0.3753  0.0447 -0.8111
    1MOL      F   68   4.037   1.673   0.334 -0.3813 -0.6828 -1.1112
    1MOL      F   69   4.243   1.657   0.390 -0.4123 -0.2441  1.2501
    1MOL      O   70   5.970   2.795   0.577  1.6457  1.2255 -1.2315
    1MOL      C   71   5.923   2.745   0.466 -0.4416 -0.2385  1.0192
    1MOL      C   72   5.807   2.654   0.497 -0.1700 -0.1630  1.2559
    1MOL      O   73   5.998   2.739   0.365 -0.2419 -0.8210 -0.9817
    1MOL      C   74   5.684   2.701   0.546  1.0514 -0.4571  0.4726
    1MOL      C   75   5.841   2.518   0.484  0.0408  0.6348  1.6269
    1MOL      C   76   5.603   2.604   0.582 -0.3159  0.0627 -0.1869
    1MOL      C   77   5.627   2.854   0.526 -1.5705 -0.5913  0.1734
    1MOL      C   78   5.740   2.417   0.503  1.4761 -1.3177  1.4557
    1MOL      H   79   5.945   2.489   0.475  0.2889  0.9687  3.3024
    1MOL      C   80   5.623   2.464   0.559 -0.4800 -1.2033  0.0811
    1MOL      H   81   5.512   2.628   0.636  2.2536  6.5263  1.7964
    1MOL      F   82   5.731   2.927   0.499  0.2576  1.3535 -0.0190
    1MOL      F   83   5.588   2.911   0.638  0.1196  0.0226  0.2016
    1MOL      C   84   5.515   2.865   0.419  1.3335 -0.5237  0.6082
    1MOL      C   85   5.767   2.261   0.501 -1.1471 -2.3599 -0.1469
    1MOL      C   86   5.502   2.377   0.575 -0.4200  0.1597 -0.5147
    1MOL      O   87   5.568   2.845   0.282  0.0277 -0.1473 -0.8785
    1MOL      F   88   5.415   2.780   0.450  1.1056  0.5234  1.1336
    1MOL      F   89   5.459   2.991   0.405 -0.6108 -0.0586 -0.2928
    1MOL      F   90   5.657   2.186   0.495 -1.2652  0.9009 -0.2911
    1MOL      F   91   5.791   2.251   0.634 -0.3633 -0.8982 -0.0422
    1MOL      C   92   5.869   2.213   0.404  0.5163 -1.2673 -0.7555
    1MOL      O   93   5.431   2.373   0.464 -0.6734 -0.1192  0.9441
    1MOL      O   94   5.482   2.326   0.694 -0.4014 -0.4407 -0.6060
    1MOL      C   95   5.505   2.904   0.154 -0.4455  0.0612 -0.4003
    1MOL      F   96   5.991   2.252   0.454 -0.0838 -1.2756  0.1813
    1MOL      F   97   5.885   2.085   0.415 -0.7950 -0.2973 -0.4473
    1MOL      O   98   5.847   2.269   0.269 -0.5270  0.2478 -0.6857
    1MOL      C   99   5.288   2.321   0.453  1.5910  0.1129 -1.0052
    1MOL      C  100   5.525   2.780   0.064  0.9095 -0.2527  1.0760
    1MOL      F  101   5.565   3.019   0.114  1.0863  0.2162  0.2893
    1MOL      F  102   5.375   2.927   0.153 -0.5874  0.4311 -0.1925
    1MOL      C  103   5.918   2.217   0.151  0.9400 -0.6088 -0.7129
    1MOL      H  104   5.268   2.261   0.363 -1.1966 -0.7446  0.1311
    1MOL      H  105   5.278   2.238   0.523  2.2328  4.1834  4.2494
    1MOL      C  106   5.169   2.425   0.467 -1.3741  0.5235  0.4750
    1MOL      F  107   5.420   2.761  -0.033  0.1513  0.1110 -1.1657
    1MOL      F  108   5.513   2.665   0.134  0.4010  0.3493 -1.2789
    1MOL      S  109   5.702   2.770   0.004  0.6709 -0.2722  0.7570
    1MOL      F  110   5.811   2.169   0.068 -0.1225  0.1538 -0.3825
    1MOL      F  111   5.989   2.102   0.181 -0.2568  0.5948  0.2561
    1MOL      C  112   6.009   2.332   0.101 -0.7049 -0.3349  0.0900
    1MOL      H  113   5.162   2.452   0.573 -2.9315  0.9572  0.2579
    1MOL      H  114   5.199   2.506   0.400  2.0924 -1.2938 -0.3258
    1MOL      N  115   5.717   2.895  -0.078 -0.2837  0.4939 -0.0206
    1MOL      O  116   5.789   2.785   0.118  0.0807  0.1088  0.3894
    1MOL      O  117   5.708   2.646  -0.066  0.5706 -0.0041  0.1604
    1MOL      F  118   5.978   2.450   0.151  0.3263 -1.0110 -1.1287
    1MOL      F  119   6.122   2.319   0.170  0.3297 -0.7161  0.3412
    1MOL      S  120   6.029   2.299  -0.081 -0.3829 -0.2383  1.2801
    1MOL      S  121   5.843   3.000  -0.071  0.6224 -0.9721 -0.1159
    1MOL      N  122   6.181   2.326  -0.082  0.1615  1.3440 -0.8410
    1MOL      O  123   5.917   2.382  -0.122  2.6738 -0.7229 -0.4619
    1MOL      O  124   6.014   2.152  -0.127 -0.0407 -0.8338  0.4857
    1MOL      O  125   5.804   3.089   0.025 -1.4662  0.4810 -0.1197
    1MOL      O  126   5.972   2.940  -0.052 -0.5111  0.1579  0.2779
    1MOL      C  127   5.875   3.094  -0.229 -1.9361  1.2857  0.3879
    1MOL      S  128   6.292   2.251  -0.163 -0.4206 -0.1048  0.7176
    1MOL      F  129   5.904   3.222  -0.203 -0.0795 -1.4558 -0.7006
    1MOL      F  130   5.758   3.109  -0.294  0.3444  1.1612  0.5514
    1MOL      F  131   5.965   3.040  -0.322  0.0847 -0.2647 -0.6749
    1MOL      O  132   6.293   2.294  -0.309  0.3564 -0.0880  0.0766
    1MOL      O  133   6.279   2.101  -0.164  0.5753 -0.1757 -0.1003
    1MOL      C  134   6.474   2.297  -0.121  1.0366  1.3417 -0.6655
    1MOL      F  135   6.478   2.425  -0.097 -0.9741 -0.2271  0.0652
    1MOL      F  136   6.534   2.218  -0.026 -1.2423  0.5728 -1.0150
    1MOL      F  137   6.539   2.270  -0.238 -0.5102 -0.1677 -0.3324
    1MOL      O  138   6.828   3.211   0.334 -0.8197  0.4847 -1.2198
    1MOL      C  139   6.685   3.202   0.313 -1.5279 -0.4597  0.6369
    1MOL      C  140   6.589   3.194   0.422 -0.7054 -1.1462  0.7893
    1MOL      O  141   6.645   3.203   0.203  0.2693 -0.5736  0.8430
    1MOL      C  142   6.494   3.291   0.458  0.3857 -0.3163 -0.3925
    1MOL      C  143   6.586   3.062   0.474 -1.0049  0.7531  0.8601
    1MOL      C  144   6.390   3.243   0.547  0.4055  0.8819 -0.1264
    1MOL      C  145   6.509   3.451   0.434 -0.0939  0.2121 -0.0859
    1MOL      C  146   6.508   3.032   0.583  1.1487  1.2931 -0.5154
    1MOL      H  147   6.679   3.007   0.463  0.5700  3.0985  2.1691
    1MOL      C  148   6.396   3.120   0.611  0.7748 -0.0855 -0.6916
    1MOL      H  149   6.321   3.314   0.591 -1.8478  0.6377 -3.1194
    1MOL      F  150   6.635   3.478   0.383 -0.3655  0.5501 -0.2332
    1MOL      F  151   6.490   3.521   0.546  0.9818 -0.6422 -0.3671
    1MOL      C  152   6.410   3.489   0.305  0.2133  0.6017  0.0145
    1MOL      C  153   6.519   2.897   0.641  0.3722  1.7926  0.7600
    1MOL      C  154   6.277   3.082   0.698 -1.2190 -0.4740  0.0167
    1MOL      O  155   6.406   3.384   0.212 -1.1123  0.5063 -0.0246
    1MOL      F  156   6.297   3.517   0.373  1.0715 -0.1967  0.7351
    1MOL      F  157   6.447   3.606   0.250  0.3785 -0.2693 -0.7855
    1MOL      F  158   6.565   2.810   0.550  1.0563 -0.4362 -0.6652
    1MOL      F  159   6.411   2.821   0.685 -0.3711  0.0407  0.4244
    1MOL      C  160   6.625   2.897   0.750 -1.1052 -1.6539 -0.4257
    1MOL      O  161   6.154   3.090   0.638 -0.7927 -0.0719  0.0924
    1MOL      O  162   6.303   3.042   0.805 -0.3383  1.1443  0.6792
    1MOL      C  163   6.309   3.385   0.097  0.6134 -0.3104  0.7399
    1MOL      F  164   6.755   2.908   0.702 -0.6750  0.3269  0.3130
    1MOL      F  165   6.604   2.995   0.849  0.1674  0.3435 -0.2307
    1MOL      O  166   6.609   2.775   0.832 -1.1577  0.2315  0.6949
    1MOL      C  167   6.126   2.981   0.541 -0.3888 -0.7412 -0.2854
    1MOL      C  168   6.176   3.296   0.133 -0.1282  0.4831 -1.3274
    1MOL      F  169   6.374   3.310   0.002  0.3005 -0.5917  0.0133
    1MOL      F  170   6.292   3.495   0.030  0.7545  0.9160 -0.8213
    1MOL      C  171   6.676   2.660   0.791 -0.1520 -0.3636 -0.5674
    1MOL      H  172   6.030   2.992   0.489 -0.0940  0.2922 -0.6311
    1MOL      H  173   6.210   2.977   0.471  1.6243  1.9341  1.8452
    1MOL      C  174   6.107   2.846   0.620  1.4538 -1.4009  0.3470
    1MOL      F  175   6.080   3.298   0.038  0.6765 -0.2737  0.5011
    1MOL      F  176   6.103   3.348   0.243  0.7488 -0.3435  1.4499
    1MOL      S  177   6.224   3.119   0.162 -0.8264  0.2180  0.0553
    1MOL      F  178   6.799   2.674   0.843 -0.7176  0.3123 -0.4992
    1MOL      F  179   6.705   2.655   0.662 -0.7464 -0.2617 -0.1876
    1MOL      C  180   6.617   2.524   0.846 -1.9573 -0.9495 -0.1357
    1MOL      H  181   6.196   2.797   0.578 -0.4793 -2.3863 -2.8058
    1MOL      H  182   6.127   2.840   0.727 -4.0094  2.0953  1.7729
    1MOL      N  183   6.214   3.059   0.025 -0.1823  0.5490  0.7819
    1MOL      O  184   6.345   3.105   0.249  0.4569 -0.4689  0.4769
    1MOL      O  185   6.102   3.070   0.216  1.3029  0.0806 -0.5434
    1MOL      F  186   6.485   2.492   0.809 -0.5359  0.3106 -0.7143
    1MOL      F  187   6.690   2.400   0.814  0.7238  0.3249 -0.7041
    1MOL      S  188   6.598   2.557   1.037  1.0020  0.6251  1.1767
    1MOL      S  189   6.327   2.966  -0.020  0.4962  0.5899  0.1986
    1MOL      N  190   6.479   2.661   1.056  0.6056 -0.5327 -0.2243
    1MOL      O  191   6.722   2.603   1.088  1.2507 -0.6165 -0.1001
    1MOL      O  192   6.556   2.421   1.101  0.1071 -0.5037 -0.0341
    1MOL      O  193   6.308   2.975  -0.165 -0.5689  0.1962  0.0650
    1MOL      O  194   6.465   2.990   0.040  0.4835  0.4607 -0.7383
    1MOL      C  195   6.293   2.804   0.027 -0.5477 -0.1942  0.5143
    1MOL      S  196   6.429   2.676   1.198  1.0684 -0.5719  0.0897
    1MOL      F  197   6.410   2.746   0.031  0.0136 -0.9984 -0.1424
    1MOL      F  198   6.208   2.733  -0.049  0.2341 -1.3455  0.0323
    1MOL      F  199   6.245   2.780   0.148  0.2166 -0.2887 -1.2487
    1MOL      O  200   6.477   2.804   1.251 -0.1515  0.9281 -1.0554
    1MOL      O  201   6.440   2.562   1.291  0.3636  0.2996  1.3202
    1MOL      C  202   6.247   2.693   1.223 -1.4874 -0.1092 -0.2340
    1MOL      F  203   6.192   2.568   1.230 -0.3693 -0.6074 -0.1138
    1MOL      F  204   6.213   2.742   1.340  0.2608  0.4708  0.0257
    1MOL      F  205   6.178   2.759   1.136  0.3564 -0.2762  0.7449
    1MOL      O  206   7.480   2.490   0.053 -0.9561 -0.2116  1.0120
    1MOL      C  207   7.553   2.597   0.099 -0.4350 -1.1402 -1.2294
    1MOL      C  208   7.479   2.711   0.173 -0.3378  0.9232  0.2906
    1MOL      O  209   7.665   2.629   0.057 -0.3682 -0.0332  0.6306
    1MOL      C  210   7.422   2.691   0.300 -0.5858 -0.6631  0.4083
    1MOL      C  211   7.460   2.828   0.095  0.2495 -0.0836  0.1874
    1MOL      C  212   7.365   2.808   0.362 -1.0405 -0.8203  0.2104
    1MOL      C  213   7.445   2.565   0.378 -0.2047  0.3245 -1.3002
    1MOL      C  214   7.384   2.925   0.160  1.2841 -1.3653 -0.8202
    1MOL      H  215   7.510   2.837  -0.001  2.5721 -2.3112  1.1185
    1MOL      C  216   7.344   2.928   0.298 -0.1236  0.0594  0.1938
    1MOL      H  217   7.349   2.791   0.468  1.9634  0.7186  0.9751
    1MOL      F  218   7.464   2.454   0.296  0.2569  0.7962  0.7377
    1MOL      F  219   7.334   2.549   0.454 -0.7141 -0.2397  1.1510
    1MOL      C  220   7.564   2.588   0.480 -0.3806 -0.5072  0.2552
    1MOL      C  221   7.379   3.052   0.087 -0.0560 -0.8254  0.3114
    1MOL      C  222   7.258   3.029   0.364 -0.8844 -0.4256  0.2725
    1MOL      O  223   7.619   2.464   0.514 -0.3732 -0.7774 -0.9486
    1MOL      F  224   7.643   2.664   0.413  0.3544  0.1993 -0.7181
    1MOL      F  225   7.526   2.667   0.588  0.2579  0.1842 -0.0391
    1MOL      F  226   7.272   3.137   0.089  0.2888 -0.2196 -0.8768
    1MOL      F  227   7.358   3.033  -0.052  0.2544  1.1888  0.1639
    1MOL      C  228   7.509   3.153   0.089  0.1395  0.2339 -0.2210
    1MOL      O  229   7.140   3.065   0.296  0.5635  0.0041  0.7553
    1MOL      O  230   7.279   3.063   0.487 -0.1159  0.8731  1.6285
    1MOL      C  231   7.768   2.441   0.494 -0.4801  0.2590  0.6714
    1MOL      F  232   7.610   3.092   0.046  0.4809  1.0932 -1.2343
    1MOL      F  233   7.483   3.250  -0.004 -0.0444  1.4171 -0.1289
    1MOL      O  234   7.517   3.199   0.219  0.0841  0.4223  0.3521
    1MOL      C  235   7.065   3.197   0.313 -0.6231 -0.7413 -0.0726
    1MOL      C  236   7.811   2.319   0.585  0.8491 -0.6735  0.5871
    1MOL      F  237   7.839   2.557   0.529  0.4638  1.0148  0.0564
    1MOL      F  238   7.785   2.395   0.367  1.0998  1.4570  0.4021
    1MOL      C  239   7.554   3.344   0.217  1.5695  0.9106  1.6206
    1MOL      H  240   7.046   3.199   0.421  1.9413 -1.8170  0.4443
    1MOL      H  241   7.126   3.279   0.276 -1.6749  0.6721  1.2581
    1MOL      C  242   6.931   3.183   0.236  0.6831  0.9125  0.0376
    1MOL      F  243   7.794   2.354   0.711 -0.2510  0.2669 -0.0663
    1MOL      F  244   7.935   2.262   0.571 -0.3842  0.7120 -0.4349
    1MOL      S  245   7.690   2.173   0.584  0.6604 -0.3354  0.1195
    1MOL      F  246   7.468   3.433   0.153  0.5467 -0.2941  1.1557
    1MOL      F  247   7.673   3.338   0.125  0.0032 -0.6172  0.6966
    1MOL      C  248   7.603   3.375   0.361  0.7043  0.5666 -0.2080
    1MOL      H  249   6.923   3.255   0.154  1.9587  1.7805  0.6638
    1MOL      H  250   6.931   3.083   0.191 -2.9582  0.9918 -0.2587
    1MOL      N  251   7.693   2.102   0.445  0.9041  1.3591  0.9162
    1MOL      O  252   7.737   2.081   0.691  0.2849 -0.1524 -0.2068
    1MOL      O  253   7.553   2.213   0.636 -1.0564 -0.8546 -0.2266
    1MOL      F  254   7.617   3.509   0.383 -0.1934  0.1139 -0.3482
    1MOL      F  255   7.505   3.346   0.438  0.7871 -0.6429 -0.2813
    1MOL      S  256   7.768   3.275   0.400  1.1794 -0.0429 -0.7118
    1MOL      S  257   7.804   2.021   0.369  0.2341  0.2158 -0.0153
    1MOL      N  258   7.872   3.344   0.307 -0.1494 -0.9868  0.1569
    1MOL      O  259   7.756   3.127   0.392 -0.2612  0.5258 -1.4945
    1MOL      O  260   7.795   3.331   0.536 -0.4051  1.6272 -0.2008
    1MOL      O  261   7.897   2.090   0.283 -0.1438 -0.9485  0.0897
    1MOL      O  262   7.884   1.975   0.481 -0.5829  1.7898  0.0166
    1MOL      C  263   7.732   1.893   0.246 -1.3594 -1.1797  1.9895
    1MOL      S  264   7.984   3.261   0.260  0.7713 -0.6903 -0.4885
    1MOL      F  265   7.839   1.808   0.210  0.4983 -0.3090 -0.5807
    1MOL      F  266   7.724   1.946   0.126 -0.3607  0.4863 -0.5232
    1MOL      F  267   7.628   1.834   0.284  1.7195  0.0899  0.7937
    1MOL      O  268   7.952   3.142   0.177 -0.5632 -0.3764 -1.0710
    1MOL      O  269   8.035   3.179   0.366  0.0760  1.2452  0.2665
    1MOL      C  270   8.117   3.355   0.170  0.1003  0.3773 -0.6988
    1MOL      F  271   8.186   3.266   0.095  0.8797 -0.4105 -1.4126
    1MOL      F  272   8.062   3.442   0.077 -1.0041  0.0251 -0.8839
    1MOL      F  273   8.212   3.411   0.252 -0.2040  0.1306 -0.0031
    1MOL      O  274   7.179   1.953  -0.777 -0.3485 -0.3515  0.4632
    1MOL      C  275   7.105   2.018  -0.686 -1.0947 -1.5914 -0.7252
    1MOL      C  276   7.189   2.099  -0.578  0.4949  0.8139 -1.0231
    1MOL      O  277   6.983   2.036  -0.691 -0.4370 -0.2330  0.1827
    1MOL      C  278   7.283   2.198  -0.606 -0.5692  0.8919  1.0887
    1MOL      C  279   7.185   2.057  -0.439 -0.9072 -0.1080 -1.3371
    1MOL      C  280   7.360   2.246  -0.501  1.7014 -1.2944 -1.4781
    1MOL      C  281   7.307   2.278  -0.740  1.3543 -0.1139 -0.7389
    1MOL      C  282   7.263   2.105  -0.337 -0.4885  0.0728  1.2481
    1MOL      H  283   7.129   1.968  -0.413 -0.8882  0.3490  0.3183
    1MOL      C  284   7.356   2.211  -0.371  0.5640  0.7509 -0.4358
    1MOL      H  285   7.441   2.316  -0.516 -1.1750  2.3346 -0.8889
    1MOL      F  286   7.269   2.213  -0.854  0.0649 -0.2766  1.5043
    1MOL      F  287   7.436   2.300  -0.770  0.4099 -0.4195 -0.4207
    1MOL      C  288   7.238   2.421  -0.755 -0.0990  0.1042  1.3731
    1MOL      C  289   7.247   2.050  -0.192 -0.6446 -0.0335  0.1331
    1MOL      C  290   7.413   2.299  -0.267  0.0703 -0.1195  0.0376
    1MOL      O  291   7.275   2.495  -0.878 -0.2442  0.3698 -0.3733
    1MOL      F  292   7.113   2.392  -0.753 -0.7789 -0.1662  0.6021
    1MOL      F  293   7.252   2.480  -0.644 -0.1510 -1.2576  0.1027
    1MOL      F  294   7.344   2.117  -0.123 -0.3689  0.6652  0.1230
    1MOL      F  295   7.296   1.933  -0.206 -0.5695 -0.4276  0.5942
    1MOL      C  296   7.104   2.088  -0.132 -1.3568  1.5734 -0.8940
    1MOL      O  297   7.546   2.286  -0.245  0.3580  0.1125  0.9003
    1MOL      O  298   7.351   2.400  -0.225  0.2436 -0.4795 -0.3867
    1MOL      C  299   7.184   2.598  -0.936  0.5211  0.9427  0.3371
    1MOL      F  300   7.013   2.031  -0.204 -0.9612 -0.1310 -0.7066
    1MOL      F  301   7.080   2.069   0.014 -0.6102  0.4047  0.5562
    1MOL      O  302   7.089   2.225  -0.147  0.4626 -0.3452  0.1996
    1MOL      C  303   7.601   2.398  -0.158 -0.5508 -0.3374 -0.7087
    1MOL      C  304   7.250   2.673  -1.050 -0.5764  0.7270 -0.1378
    1MOL      F  305   7.144   2.672  -0.841 -0.6711  0.1886  1.1171
    1MOL      F  306   7.068   2.543  -0.984 -0.4383  1.8755  0.5315
    1MOL      C  307   6.960   2.290  -0.117  0.4428 -1.4606  0.1996
    1MOL      H  308   7.708   2.380  -0.143 -0.6427  2.0355  3.6571
    1MOL      H  309   7.593   2.500  -0.198 -2.8668  1.0654  3.0624
    1MOL      C  310   7.551   2.381  -0.011  0.9385  0.5154  0.6588
    1MOL      F  311   7.174   2.778  -1.079  0.9604 -0.0551 -0.1062
    1MOL      F  312   7.230   2.598  -1.160  0.0627 -0.6635  0.8123
    1MOL      S  313   7.434   2.710  -1.015 -0.2117 -0.3504  0.7927
    1MOL      F  314   7.011   2.373  -0.014  1.0981  0.3774 -0.9125
    1MOL      F  315   6.857   2.214  -0.059 -0.5704  0.1649 -0.4530
    1MOL      C  316   6.902   2.374  -0.240  0.3822  0.0580 -1.1278
    1MOL      H  317   7.498   2.285  -0.015  2.7006 -0.4890  0.9963
    1MOL      H  318   7.638   2.376   0.054  2.8465  2.7315 -1.6375
    1MOL      N  319   7.529   2.589  -1.013  0.6145  0.4035  0.3568
    1MOL      O  320   7.477   2.804  -1.115 -0.4104 -0.1696  0.8651
    1MOL      O  321   7.435   2.787  -0.893  0.7094 -0.3722 -0.7138
    1MOL      F  322   6.783   2.419  -0.185  0.2035 -0.0851  0.6581
    1MOL      F  323   6.974   2.480  -0.273  1.2854  1.1242  1.0014
    1MOL      S  324   6.843   2.278  -0.381 -0.3570  0.5896 -0.3165
    1MOL      S  325   7.665   2.662  -1.017  0.5965  0.2463  0.5464
    1MOL      N  326   6.761   2.372  -0.463  0.8605  1.0216  0.6652
    1MOL      O  327   6.793   2.152  -0.343 -0.1113 -1.0175 -0.3132
    1MOL      O  328   6.955   2.253  -0.462 -0.0487 -0.1709  0.6057
    1MOL      O  329   7.694   2.689  -1.156 -0.9734 -0.7548  0.1716
    1MOL      O  330   7.680   2.791  -0.952  0.4200 -0.3999  0.2884
    1MOL      C  331   7.791   2.570  -0.965  0.3909  0.7378 -1.1160
    1MOL      S  332   6.651   2.313  -0.561 -0.4271 -0.4889  0.5053
    1MOL      F  333   7.725   2.448  -0.941  0.4973  0.9002  0.4633
    1MOL      F  334   7.842   2.608  -0.850 -0.8224 -0.2168  0.7443
    1MOL      F  335   7.889   2.534  -1.044 -0.3922 -0.8547  0.2796
    1MOL      O  336   6.524   2.378  -0.530  0.3028  0.6742 -0.3713
    1MOL      O  337   6.663   2.166  -0.583  1.0737  1.3880  0.3917
    1MOL      C  338   6.682   2.400  -0.713  0.9508  0.8895  1.2704
    1MOL      F  339   6.568   2.382  -0.791  0.8691 -0.0430 -0.1928
    1MOL      F  340   6.747   2.518  -0.715  0.1448 -0.7487  0.8559
    1MOL      F  341   6.774   2.327  -0.786 -1.1128  1.0659 -0.6736
    1MOL      O  342   7.652   1.432  -1.528 -0.5206 -1.0725  1.5231
    1MOL      C  343   7.718   1.554  -1.482  1.2924 -2.3849  1.3817
    1MOL      C  344   7.675   1.591  -1.336 -0.0986 -0.0055  0.8419
    1MOL      O  345   7.763   1.637  -1.574  0.6665 -0.2849 -0.6527
    1MOL      C  346   7.735   1.662  -1.225 -0.3115 -0.4168  0.4320
    1MOL      C  347   7.532   1.561  -1.331  1.2965 -0.1232 -0.5214
    1MOL      C  348   7.649   1.689  -1.114  0.7018  0.3676  1.4967
    1MOL      C  349   7.890   1.660  -1.209  0.4548  1.4439 -1.5537
    1MOL      C  350   7.449   1.571  -1.222 -0.0110  0.9553 -0.3139
    1MOL      H  351   7.486   1.504  -1.411  0.8118  0.5830 -0.7511
    1MOL      C  352   7.511   1.639  -1.108 -1.1631 -1.0435  0.8190
    1MOL      H  353   7.710   1.736  -1.037  0.2714 -1.2688  2.8706
    1MOL      F  354   7.947   1.534  -1.187 -0.3422 -0.9025 -0.8343
    1MOL      F  355   7.917   1.736  -1.094 -0.5527 -0.0061 -0.3641
    1MOL      C  356   7.967   1.708  -1.332 -0.6367 -0.3014 -0.0805
    1MOL      C  357   7.296   1.541  -1.248  0.1150 -0.3131  1.4010
    1MOL      C  358   7.443   1.640  -0.967 -0.8796 -0.5038 -0.1853
    1MOL      O  359   7.906   1.825  -1.390 -0.2318 -0.2051  0.1524
    1MOL      F  360   8.101   1.709  -1.303 -1.2136  0.3743  1.4308
    1MOL      F  361   7.986   1.616  -1.423  0.6123 -0.0643 -1.6889
    1MOL      F  362   7.249   1.520  -1.126 -0.6784 -0.0129  0.7093
    1MOL      F  363   7.274   1.441  -1.325  0.7343  0.2484  0.3011
    1MOL      C  364   7.243   1.693  -1.288  1.2212  1.0402  0.3459
    1MOL      O  365   7.428   1.763  -0.908 -0.2081 -1.0587 -0.9041
    1MOL      O  366   7.397   1.536  -0.914 -0.6930 -0.6490  0.7723
    1MOL      C  367   7.925   1.957  -1.344 -0.4550 -0.4722 -0.8654
    1MOL      F  368   7.115   1.696  -1.260 -0.4267  0.4160 -0.3929
    1MOL      F  369   7.292   1.803  -1.226  0.7992 -0.6494 -0.9414
    1MOL      O  370   7.244   1.685  -1.432  0.3007  0.4394 -0.7164
    1MOL      C  371   7.338   1.769  -0.816  0.6880  0.7881 -1.2712
    1MOL      C  372   7.878   2.093  -1.419  0.9152 -0.2258  0.0037
    1MOL      F  373   8.059   1.971  -1.351  1.5627 -0.8093 -0.1449
    1MOL      F  374   7.926   1.962  -1.212 -0.5437  0.7236  0.0616
    1MOL      C  375   7.134   1.710  -1.531  0.4570  0.4630 -0.7333
    1MOL      H  376   7.236   1.754  -0.854  0.4498 -0.5254 -0.1482
    1MOL      H  377   7.330   1.701  -0.730 -4.3634  3.7881  0.8343
    1MOL      C  378   7.322   1.916  -0.774 -0.0406  0.4525  0.1324
    1MOL      F  379   7.956   2.124  -1.525  0.8457 -0.2870 -0.1704
    1MOL      F  380   7.895   2.200  -1.342 -0.1996  0.5434 -0.1267
    1MOL      S  381   7.698   2.060  -1.469 -0.6194  0.7474  0.4617
    1MOL      F  382   7.093   1.845  -1.493 -0.5332 -0.0372 -0.2260
    1MOL      F  383   7.038   1.618  -1.499  0.3134  0.2248  0.1773
    1MOL      C  384   7.171   1.678  -1.683  0.4099  1.2459  1.5399
    1MOL      H  385   7.390   1.943  -0.692  1.5499  1.4385 -1.4609
    1MOL      H  386   7.363   1.984  -0.851 -3.1420  0.7726 -1.3197
    1MOL      N  387   7.594   2.051  -1.352  0.5184 -0.8695 -0.5512
    1MOL      O  388   7.664   2.174  -1.541 -1.0296  0.9505 -0.1525
    1MOL      O  389   7.679   1.937  -1.551 -1.0782 -0.3007  2.0080
    1MOL      F  390   7.209   1.542  -1.679 -0.3060 -0.8348 -0.0272
    1MOL      F  391   7.068   1.705  -1.771 -0.7748  0.3020 -0.2401
    1MOL      S  392   7.320   1.778  -1.743  0.2183  0.9388 -0.8573
    1MOL      S  393   7.474   2.143  -1.331 -0.9181  0.4162 -0.0925
    1MOL      N  394   7.344   1.912  -1.677 -1.8666 -0.3399 -0.5296
    1MOL      O  395   7.332   1.769  -1.892  1.1449 -1.0619 -0.1537
    1MOL      O  396   7.428   1.706  -1.677 -0.0763 -0.2557 -0.3029
    1MOL      O  397   7.418   2.175  -1.452  1.2878  0.2507  1.6060
    1MOL      O  398   7.384   2.091  -1.231  0.5070 -0.4375 -0.1733
    1MOL      C  399   7.544   2.287  -1.240  0.4662 -1.4186 -0.8022
    1MOL      S  400   7.332   2.043  -1.759  0.3082  0.3372 -0.5303
    1MOL      F  401   7.670   2.292  -1.279 -0.6724  0.5707  1.1300
    1MOL      F  402   7.549   2.251  -1.099  0.6649  0.7385  0.7988
    1MOL      F  403   7.484   2.401  -1.251 -0.2627 -0.6111  0.7545
    1MOL      O  404   7.327   2.026  -1.900  0.0659 -0.4546 -0.5348
    1MOL      O  405   7.444   2.130  -1.718  0.8330 -0.6262 -0.8634
    1MOL      C  406   7.183   2.130  -1.726  0.2979  1.0178  1.0304
    1MOL      F  407   7.099   2.029  -1.734  0.0885  2.1530  0.5954
    1MOL      F  408   7.165   2.178  -1.603  0.1299 -0.0900 -0.3115
    1MOL      F  409   7.146   2.221  -1.816 -0.1793  0.2624 -1.6157
    1MOL      O  410   7.988   0.812  -2.278  1.4902  0.3716  0.1120
    1MOL      C  411   7.857   0.826  -2.289 -0.7106 -1.0595  1.1238
    1MOL      C  412   7.815   0.932  -2.191  0.5363  1.4805  0.9589
    1MOL      O  413   7.794   0.805  -2.395 -0.1816  0.2472 -0.0090
    1MOL      C  414   7.769   1.056  -2.244 -0.1077 -0.8130  0.1064
    1MOL      C  415   7.843   0.913  -2.055 -0.1982 -1.0994 -0.7639
    1MOL      C  416   7.732   1.151  -2.141 -0.4285  0.8734  0.3661
    1MOL      C  417   7.738   1.112  -2.389 -0.1462  0.0045 -0.5436
    1MOL      C  418   7.826   1.017  -1.967  1.1297  0.2095 -0.5246
    1MOL      H  419   7.884   0.819  -2.018 -3.0535 -2.6893 -1.4753
    1MOL      C  420   7.772   1.141  -2.016 -0.2048  0.5997 -0.5843
    1MOL      H  421   7.687   1.237  -2.190  1.0826  1.3984 -0.1367
    1MOL      F  422   7.824   1.040  -2.470 -0.9267  0.0683 -0.8548
    1MOL      F  423   7.780   1.237  -2.412 -0.1661  0.1549  0.4373
    1MOL      C  424   7.601   1.093  -2.447  0.4512 -0.5000  0.4154
    1MOL      C  425   7.902   1.004  -1.829 -0.7947  1.0479 -1.0935
    1MOL      C  426   7.729   1.269  -1.944  0.1232  0.5103  0.0025
    1MOL      O  427   7.602   1.103  -2.588 -0.2726 -0.2446  0.8098
    1MOL      F  428   7.557   0.975  -2.423 -0.3477  1.1730  0.2653
    1MOL      F  429   7.523   1.181  -2.368  0.6990 -0.4697  0.9828
    1MOL      F  430   7.946   1.132  -1.807  0.9263  0.8667  0.1834
    1MOL      F  431   8.015   0.942  -1.846  0.5728  0.3858  0.6698
    1MOL      C  432   7.798   0.948  -1.714  0.2998 -0.3653  0.9870
    1MOL      O  433   7.648   1.242  -1.850 -0.2981 -0.5894 -0.3411
    1MOL      O  434   7.788   1.376  -1.961 -0.2564 -0.4590 -0.2457
    1MOL      C  435   7.471   1.140  -2.666  0.2229  1.3675  1.5030
    1MOL      F  436   7.865   0.922  -1.601  0.5381 -0.0088 -0.2779
    1MOL      F  437   7.701   1.016  -1.647  0.5556 -0.3546  1.1579
    1MOL      O  438   7.742   0.824  -1.769  0.2715 -0.4220 -0.2514
    1MOL      C  439   7.584   1.309  -1.737  0.2596 -0.0004  0.1744
    1MOL      C  440   7.483   1.123  -2.822 -0.3991 -0.9733 -0.5266
    1MOL      F  441   7.453   1.273  -2.638  0.1680  1.3834 -0.5325
    1MOL      F  442   7.369   1.072  -2.620 -0.6077 -0.1202  0.3240
    1MOL      C  443   7.775   0.682  -1.731 -0.4242  0.3375 -0.4639
    1MOL      H  444   7.496   1.361  -1.777 -0.5053 -0.0963  1.6681
    1MOL      H  445   7.567   1.239  -1.654 -5.7358 -3.3207 -3.5300
    1MOL      C  446   7.685   1.407  -1.677  1.2154 -0.1595  0.4174
    1MOL      F  447   7.527   1.239  -2.887  0.2054  0.0958 -0.4802
    1MOL      F  448   7.370   1.093  -2.876  0.2257  0.2850  0.2743
    1MOL      S  449   7.591   0.986  -2.874  0.4526  0.4701 -0.5860
    1MOL      F  450   7.750   0.669  -1.601 -0.1466 -0.4856  1.0888
    1MOL      F  451   7.909   0.667  -1.764  0.2616  0.3353  0.3118
    1MOL      C  452   7.664   0.579  -1.799 -0.7387  0.7151 -0.0684
    1MOL      H  453   7.783   1.363  -1.696  2.1520  2.7316 -1.6578
    1MOL      H  454   7.677   1.501  -1.733 -2.8946  2.2455  4.6269
    1MOL      N  455   7.559   0.847  -2.812 -0.1122 -0.0951  0.8414
    1MOL      O  456   7.553   0.992  -3.019 -0.0479 -0.0159 -0.9387
    1MOL      O  457   7.729   1.043  -2.880 -0.4942  0.3074  0.1895
    1MOL      F  458   7.661   0.460  -1.730 -0.1164  0.1491  0.5619
    1MOL      F  459   7.542   0.637  -1.792  1.4073  0.5692  1.0584
    1MOL      S  460   7.676   0.538  -1.984 -0.1535 -0.5789  1.4654
    1MOL      S  461   7.632   0.708  -2.838 -0.3121 -0.2334 -0.1684
    1MOL      N  462   7.634   0.640  -2.087 -0.8293  0.3575 -0.5837
    1MOL      O  463   7.588   0.431  -1.968  0.6083 -0.3430 -1.0219
    1MOL      O  464   7.814   0.496  -2.007 -0.3562 -0.4520 -0.1301
    1MOL      O  465   7.756   0.741  -2.898 -0.1175 -0.4914 -0.2512
    1MOL      O  466   7.649   0.605  -2.735 -0.2330  0.4124 -1.3466
    1MOL      C  467   7.547   0.622  -2.972  1.0029  0.0922  0.4465
    1MOL      S  468   7.508   0.616  -2.169 -0.3449  0.2398 -0.6883
    1MOL      F  469   7.434   0.579  -2.907  0.3234  1.1981  0.8097
    1MOL      F  470   7.626   0.512  -2.991  0.9734 -1.1250  0.4372
    1MOL      F  471   7.535   0.681  -3.085 -0.2048  0.5283 -0.4909
    1MOL      O  472   7.439   0.479  -2.174 -0.4088  0.4658 -0.3851
    1MOL      O  473   7.526   0.660  -2.315  0.2179  0.5259 -0.1942
    1MOL      C  474   7.374   0.738  -2.129 -1.3560 -1.5072  0.5337
    1MOL      F  475   7.285   0.746  -2.224  0.2557 -0.7387 -0.6122
    1MOL      F  476   7.316   0.706  -2.002  0.8743 -0.4902  0.3838
    1MOL      F  477   7.433   0.847  -2.121 -0.7584  0.5545 -0.1951
    1MOL      O  478   8.519   0.068  -2.263  0.4360 -1.4380 -0.1428
    1MOL      C  479   8.427   0.097  -2.346 -1.4609 -2.3586 -1.0902
    1MOL      C  480   8.418   0.247  -2.378  0.0147  0.5645 -1.1223
    1MOL      O  481   8.358   0.017  -2.386  0.2333  0.4534 -0.0983
    1MOL      C  482   8.397   0.288  -2.512 -0.1563 -0.4777  0.1684
    1MOL      C  483   8.455   0.340  -2.271  0.8356  0.1375  0.2464
    1MOL      C  484   8.363   0.429  -2.523  0.5482 -0.9328  1.3270
    1MOL      C  485   8.344   0.198  -2.631 -0.1364 -1.3649  0.1420
    1MOL      C  486   8.466   0.475  -2.291 -1.0315 -0.8071  1.4085
    1MOL      H  487   8.476   0.311  -2.169  2.8653 -0.1184 -0.2232
    1MOL      C  488   8.405   0.512  -2.418  0.6604 -1.2330  0.0829
    1MOL      H  489   8.299   0.480  -2.594 -3.2165  4.0700  7.7932
    1MOL      F  490   8.406   0.071  -2.636  0.9668 -0.2838  0.2706
    1MOL      F  491   8.380   0.278  -2.743 -1.5204 -0.6423 -0.6551
    1MOL      C  492   8.194   0.171  -2.635 -0.4045  0.0270  0.1711
    1MOL      C  493   8.519   0.576  -2.182  1.4429  0.4829  1.5003
    1MOL      C  494   8.379   0.659  -2.437  0.3656  0.4540 -0.1028
    1MOL      O  495   8.113   0.194  -2.511 -0.0449  0.6144  0.4239
    1MOL      F  496   8.133   0.239  -2.741 -0.5758  2.0880 -0.6532
    1MOL      F  497   8.165   0.046  -2.675 -0.4424  0.3740  0.7479
    1MOL      F  498   8.494   0.522  -2.062 -0.4147 -0.4753 -1.6155
    1MOL      F  499   8.443   0.676  -2.172 -0.3974 -0.7454 -0.1982
    1MOL      C  500   8.681   0.589  -2.195  0.0163 -1.4129  1.3263
    1MOL      O  501   8.245   0.683  -2.400 -0.8910  1.1196 -0.0856
    1MOL      O  502   8.466   0.739  -2.467  0.4556 -0.1388 -1.1364
    1MOL      C  503   8.018   0.312  -2.517 -0.2491  0.9524 -0.4453
    1MOL      F  504   8.730   0.467  -2.191 -1.4609 -0.2835 -1.3069
    1MOL      F  505   8.719   0.628  -2.324  0.2188 -0.6699 -0.2471
    1MOL      O  506   8.750   0.677  -2.115 -0.5653 -0.4804  0.2794
    1MOL      C  507   8.211   0.819  -2.357  1.1297 -0.1199 -0.0811
    1MOL      C  508   7.935   0.330  -2.384 -0.3882  0.9131  0.9483
    1MOL      F  509   7.918   0.263  -2.598 -0.4126 -0.4253  0.0572
    1MOL      F  510   8.065   0.426  -2.573 -0.3624  1.0273 -0.4653
    1MOL      C  511   8.761   0.667  -1.970  0.8615  0.3893 -0.7169
    1MOL      H  512   8.229   0.821  -2.249  2.7288 -1.5848 -0.2817
    1MOL      H  513   8.252   0.917  -2.383  1.8257 -1.0098 -2.4980
    1MOL      C  514   8.060   0.821  -2.394 -0.9852  0.3682 -0.0198
    1MOL      F  515   7.997   0.412  -2.290 -0.0377  0.2738  0.4135
    1MOL      F  516   7.937   0.219  -2.312  0.4883  1.1509 -0.0099
    1MOL      S  517   7.761   0.384  -2.415  0.0481  0.2173 -1.1566
    1MOL      F  518   8.898   0.685  -1.937  1.3295 -0.1609 -0.5545
    1MOL      F  519   8.720   0.545  -1.921  0.9820 -0.1586 -0.3193
    1MOL      C  520   8.686   0.786  -1.896  0.3803 -0.2089  0.9481
    1MOL      H  521   8.037   0.918  -2.439 -2.1206  0.1223  0.0270
    1MOL      H  522   8.045   0.743  -2.468 -1.8981 -3.4872  4.0318
    1MOL      N  523   7.674   0.291  -2.507  1.3758  1.2535 -0.1188
    1MOL      O  524   7.703   0.394  -2.278 -0.4528 -0.9278 -0.6247
    1MOL      O  525   7.778   0.522  -2.468  0.7356  0.0616 -0.8890
    1MOL      F  526   8.556   0.769  -1.872  0.5137 -0.5778 -0.0036
    1MOL      F  527   8.741   0.795  -1.765 -0.1078 -0.4506  0.4821
    1MOL      S  528   8.710   0.950  -1.965  0.4734 -0.2757  0.5042
    1MOL      S  529   7.525   0.319  -2.505  1.0161  0.5104  0.0874
    1MOL      N  530   8.858   0.965  -1.972 -0.6662 -0.4281 -0.2344
    1MOL      O  531   8.678   1.059  -1.864 -0.2728  0.1043  0.0720
    1MOL      O  532   8.640   0.979  -2.090  0.8591  0.4114  1.2917
    1MOL      O  533   7.458   0.294  -2.370  1.0154  0.0372 -0.9530
    1MOL      O  534   7.500   0.461  -2.537  0.1394 -0.3948 -0.0030
    1MOL      C  535   7.464   0.215  -2.633 -0.9361  0.5979  0.2383
    1MOL      S  536   8.948   1.021  -2.101  0.1913 -0.0576  0.4314
    1MOL      F  537   7.522   0.097  -2.639 -0.6138 -0.2673 -0.2107
    1MOL      F  538   7.499   0.276  -2.748 -0.8264 -0.8074  0.4412
    1MOL      F  539   7.331   0.217  -2.641  0.7695 -1.0902  0.3725
    1MOL      O  540   8.931   1.161  -2.080 -1.2546  0.2090  0.7298
    1MOL      O  541   8.894   0.990  -2.231  0.3194  0.0487 -0.3595
    1MOL      C  542   9.136   0.999  -2.112  0.1446 -0.1053 -2.0003
    1MOL      F  543   9.206   1.103  -2.050  1.0221  0.4415 -0.4709
    1MOL      F  544   9.184   0.900  -2.036  1.2149  0.3159  0.4909
    1MOL      F  545   9.163   0.983  -2.243  0.7813 -0.8014  0.7295
    1MOL      O  546   9.284   0.446  -1.885  0.4894  0.8766  1.0108
    1MOL      C  547   9.214   0.387  -1.787 -0.5751  0.0580  0.0825
    1MOL      C  548   9.093   0.312  -1.833 -0.1041  0.5678 -0.7714
    1MOL      O  549   9.228   0.414  -1.666  0.2442 -0.3163 -0.7025
    1MOL      C  550   9.090   0.225  -1.948  0.3270 -0.3357  1.0854
    1MOL      C  551   8.963   0.359  -1.786  0.0420 -0.0372 -0.3730
    1MOL      C  552   8.962   0.192  -1.995 -0.1888 -0.6728 -0.2905
    1MOL      C  553   9.223   0.173  -2.018 -0.9997 -0.3796  0.5416
    1MOL      C  554   8.857   0.279  -1.804 -0.5180 -0.3990 -0.2695
    1MOL      H  555   8.970   0.415  -1.693  1.4021 -2.1912  0.8874
    1MOL      C  556   8.842   0.205  -1.920 -0.2276 -0.1313  0.0862
    1MOL      H  557   8.960   0.137  -2.088  1.1403  2.6605 -2.4038
    1MOL      F  558   9.313   0.176  -1.915 -0.1449 -0.6372  0.4222
    1MOL      F  559   9.271   0.237  -2.122 -0.2148  0.2067  1.3761
    1MOL      C  560   9.229   0.025  -2.059 -0.9091 -0.1014 -0.1032
    1MOL      C  561   8.736   0.290  -1.712  0.2464  0.0600  0.1354
    1MOL      C  562   8.742   0.104  -1.955  0.2244  1.7581 -0.7428
    1MOL      O  563   9.127  -0.051  -2.002 -1.2588  0.0329 -0.0210
    1MOL      F  564   9.236  -0.007  -2.186 -0.4984  0.1160 -1.2146
    1MOL      F  565   9.348  -0.033  -2.016 -0.2116 -0.0813  0.3000
    1MOL      F  566   8.626   0.283  -1.788  0.6800  0.5907  0.7802
    1MOL      F  567   8.702   0.406  -1.638  0.0113 -1.0228  0.2315
    1MOL      C  568   8.764   0.205  -1.583  0.0607  0.1222  1.1222
    1MOL      O  569   8.730   0.071  -2.081  1.8282  0.5298  0.8173
    1MOL      O  570   8.685   0.034  -1.882  0.3386  1.2390 -0.2156
    1MOL      C  571   9.161  -0.190  -1.967  0.9927  0.2755  0.5180
    1MOL      F  572   8.809   0.082  -1.614 -0.2376  0.8358  0.4274
    1MOL      F  573   8.838   0.255  -1.493 -1.0056  0.5931 -0.4678
    1MOL      O  574   8.638   0.190  -1.508  0.5573  0.2872 -0.4276
    1MOL      C  575   8.666  -0.055  -2.123  0.4290  0.7744  0.7943
    1MOL      C  576   9.019  -0.260  -1.969 -0.5899  1.6112 -0.3610
    1MOL      F  577   9.206  -0.211  -1.849 -0.0724 -0.6355 -0.7268
    1MOL      F  578   9.236  -0.250  -2.056  0.6837 -0.5036  0.9939
    1MOL      C  579   8.639   0.107  -1.390  0.7557  0.4665 -1.2770
    1MOL      H  580   8.752  -0.123  -2.123 -1.3854 -1.5646  1.3787
    1MOL      H  581   8.594  -0.078  -2.044  1.6889  0.3403  1.8463
    1MOL      C  582   8.581  -0.060  -2.249  1.2260  0.1619  0.3031
    1MOL      F  583   8.951  -0.253  -2.090  0.1515  0.3336  0.8732
    1MOL      F  584   8.944  -0.207  -1.881  0.4437 -1.2531  1.3170
    1MOL      S  585   9.012  -0.449  -1.948  0.2664  0.4525 -0.9644
    1MOL      F  586   8.759   0.059  -1.364  0.6750  0.3282  2.0351
    1MOL      F  587   8.555  -0.004  -1.397 -0.1690 -0.2657  0.5726
    1MOL      C  588   8.598   0.184  -1.257  0.0619  0.8248  1.3860
    1MOL      H  589   8.639  -0.081  -2.340  1.5034  0.4418  0.4141
    1MOL      H  590   8.488  -0.108  -2.217  1.9359 -2.2414 -1.1107
    1MOL      N  591   9.088  -0.494  -2.069  0.0149 -0.1047 -0.1738
    1MOL      O  592   9.084  -0.455  -1.822  0.3864 -0.1354  0.8562
    1MOL      O  593   8.878  -0.487  -1.947  0.2101 -0.5254 -0.7234
    1MOL      F  594   8.475   0.256  -1.260 -0.9879  0.9550  0.4537
    1MOL      F  595   8.590   0.080  -1.169  0.1287 -0.2880  0.1889
    1MOL      S  596   8.726   0.289  -1.176 -0.4724 -0.5731  0.6296
    1MOL      S  597   9.010  -0.519  -2.208  0.2038  0.5442  0.3796
    1MOL      N  598   8.702   0.317  -1.030 -0.9732  0.3231 -0.3404
    1MOL      O  599   8.696   0.407  -1.259  0.5291  0.1866 -0.3800
    1MOL      O  600   8.850   0.245  -1.216 -1.2681 -1.2091 -0.7055
    1MOL      O  601   9.036  -0.651  -2.265  0.1359  1.2293 -0.4127
    1MOL      O  602   8.864  -0.486  -2.206  0.6354  0.9824  0.1388
    1MOL      C  603   9.078  -0.428  -2.353 -1.2432  0.5513 -0.1071
    1MOL      S  604   8.789   0.255  -0.919 -0.0890  0.1470  0.0361
    1MOL      F  605   9.056  -0.488  -2.468 -0.3226 -0.5896  0.9824
    1MOL      F  606   9.210  -0.404  -2.336 -0.2498 -0.0607 -0.0492
    1MOL      F  607   9.012  -0.313  -2.354  1.4828  0.1502 -1.1686
    1MOL      O  608   8.914   0.330  -0.892 -0.0277  0.9777  2.0959
    1MOL      O  609   8.832   0.124  -0.957 -1.0212  0.6135 -0.2362
    1MOL      C  610   8.698   0.264  -0.755  0.4657  0.7994  1.2303
    1MOL      F  611   8.667   0.390  -0.729 -1.3647 -0.8430 -0.5002
    1MOL      F  612   8.565   0.236  -0.760  0.3744 -0.9980  0.9956
    1MOL      F  613   8.748   0.218  -0.644 -0.5432 -0.1346  0.4683
    1MOL      H  614   9.683   0.873  -1.111 -0.8284 -2.7160 -3.5285
    1MOL      O  615   9.745   0.805  -1.080 -0.4469 -0.9806 -0.2725
    1MOL      C  616   9.831   0.794  -1.191 -0.3945  1.1422  0.6493
    1MOL      C  617   9.757   0.731  -1.302 -0.2382 -0.2520  1.1477
    1MOL      O  618   9.951   0.827  -1.183 -0.8275 -1.0014 -0.6970
    1MOL      C  619   9.744   0.789  -1.426  0.1156 -1.2773 -0.6086
    1MOL      C  620   9.732   0.599  -1.291  0.4234  0.6339 -0.8499
    1MOL      C  621   9.742   0.704  -1.542 -0.2742 -0.7292  0.2953
    1MOL      C  622   9.737   0.945  -1.445 -0.3985  0.0198  0.6987
    1MOL      C  623   9.707   0.519  -1.396  0.4825 -0.7430 -0.1664
    1MOL      H  624   9.749   0.574  -1.187 -2.5873  2.7897  0.2313
    1MOL      C  625   9.705   0.572  -1.530 -0.8858 -0.4545  0.3789
    1MOL      H  626   9.760   0.735  -1.644  2.6718 -0.1626  0.9634
    1MOL      F  627   9.699   1.014  -1.337 -0.3391  0.5457  0.1535
    1MOL      F  628   9.637   0.980  -1.525 -0.6987 -0.0067  0.6087
    1MOL      C  629   9.870   0.993  -1.519 -1.4362 -0.0856 -1.1895
    1MOL      C  630   9.690   0.372  -1.369 -0.6522 -0.4256 -0.9599
    1MOL      C  631   9.678   0.489  -1.654  0.9986 -1.3635 -0.3127
    1MOL      O  632   9.882   0.948  -1.656 -0.3182  0.7153 -1.2943
    1MOL      F  633   9.871   1.127  -1.506 -0.1650  0.0303 -0.2590
    1MOL      F  634   9.990   0.957  -1.451  0.5291 -0.6560 -0.2736
    1MOL      F  635   9.792   0.304  -1.422  0.1787  0.2236 -0.3922
    1MOL      F  636   9.589   0.311  -1.430 -0.2711  0.6028  0.5523
    1MOL      C  637   9.691   0.327  -1.225  0.9791  0.7959 -0.9434
    1MOL      O  638   9.555   0.521  -1.696  0.6747 -0.5391  0.6186
    1MOL      O  639   9.742   0.409  -1.707  0.2199 -0.2167 -1.0063
    1MOL      C  640  10.010   0.946  -1.721  0.8782 -0.4596  0.8996
    1MOL      F  641   9.716   0.188  -1.223  0.4873  0.0289  0.4307
    1MOL      F  642   9.802   0.346  -1.149  0.0506 -0.0785  0.5384
    1MOL      O  643   9.557   0.361  -1.170  0.9686 -0.2237  0.3370
    1MOL      C  644   9.522   0.481  -1.830 -0.2382  1.6025 -1.6363
    1MOL      C  645   9.999   0.909  -1.872 -0.7389 -0.0843  0.6234
    1MOL      F  646  10.123   0.919  -1.655  0.9721 -0.6949  0.7304
    1MOL      F  647  10.004   1.075  -1.744 -0.0737 -0.1825 -0.5907
    1MOL      C  648   9.506   0.296  -1.053  0.5622 -1.0827  0.1664
    1MOL      H  649   9.603   0.478  -1.903 -1.1383  2.0373 -2.6676
    1MOL      H  650   9.494   0.378  -1.807 -3.0019  3.2595  3.2759
    1MOL      C  651   9.379   0.549  -1.859 -1.1317  0.4668 -1.7041
    1MOL      F  652  10.127   0.946  -1.922 -0.2029 -0.8497 -0.1037
    1MOL      F  653   9.915   0.967  -1.945 -0.5503 -0.3824 -1.6447
    1MOL      S  654  10.015   0.721  -1.876 -0.2015 -0.0064 -0.1316
    1MOL      F  655   9.595   0.322  -0.953  0.3912  0.2709 -0.5846
    1MOL      F  656   9.521   0.163  -1.066  0.1131 -1.8402 -0.2863
    1MOL      C  657   9.376   0.355  -1.012  1.4028  0.1937  1.3022
    1MOL      H  658   9.354   0.615  -1.774  2.5389 -0.5143  0.2455
    1MOL      H  659   9.395   0.622  -1.939  0.5806  2.4534  0.3524
    1MOL      N  660  10.147   0.661  -1.811 -0.0075 -0.9923 -0.3616
    1MOL      O  661   9.884   0.657  -1.832  0.0100  0.6576 -0.0815
    1MOL      O  662  10.015   0.723  -2.020 -0.3752  1.0043 -0.6328
    1MOL      F  663   9.353   0.317  -0.888  0.6115  0.1248 -0.7783
    1MOL      F  664   9.415   0.484  -0.985  0.5956 -0.1353 -0.4055
    1MOL      S  665   9.252   0.341  -1.143  0.0569 -0.7607 -0.5034
    1MOL      S  666  10.157   0.513  -1.762  0.5630 -0.2447  0.0148
    1MOL      N  667   9.236   0.200  -1.206 -0.4820 -0.8760  0.7578
    1MOL      O  668   9.295   0.448  -1.239 -0.5568 -0.3951  0.0580
    1MOL      O  669   9.130   0.353  -1.069  0.1185 -0.7824  1.2864
    1MOL      O  670  10.039   0.438  -1.758  0.0764  0.4791 -0.1034
    1MOL      O  671  10.257   0.433  -1.809  0.7689  0.0506  0.1492
    1MOL      C  672  10.221   0.531  -1.594  0.0666  0.5901  0.9399
    1MOL      S  673   9.277   0.147  -1.344 -0.1764 -0.4039  0.4731
    1MOL      F  674  10.115   0.576  -1.504 -0.7468  0.7697  0.2385
    1MOL      F  675  10.315   0.635  -1.580  0.6796  0.2750 -0.2646
    1MOL      F  676  10.276   0.415  -1.550 -0.6795 -0.1393 -0.6442
    1MOL      O  677   9.396   0.065  -1.368  0.3135 -0.2430 -0.8626
    1MOL      O  678   9.263   0.249  -1.449  0.8867 -0.6709  0.0463
    1MOL      C  679   9.170   0.011  -1.400 -0.3776  0.6499 -0.0051
    1MOL      F  680   9.058   0.023  -1.335  0.4265 -0.3541  0.7540
    1MOL      F  681   9.150  -0.019  -1.535  1.2828 -0.5768  0.4344
    1MOL      F  682   9.207  -0.101  -1.361  0.3463  0.0521 -0.3729
    2MOL      O  683   0.344   5.809   4.292  1.0223 -0.6979  0.1539
    2MOL      C  684   0.313   5.694   4.364 -0.8725  0.2678  0.3398
    2MOL      C  685   0.242   5.712   4.502  0.4956 -0.5334  0.1836
    2MOL      O  686   0.314   5.581   4.313 -0.5077  0.5788 -0.7408
    2MOL      C  687   0.100   5.703   4.514 -0.0697 -0.5111  0.6147
    2MOL      C  688   0.317   5.727   4.621  0.6083  0.6387 -1.0270
    2MOL      C  689   0.047   5.720   4.633 -0.6090 -0.2078  1.1459
    2MOL      C  690  -0.004   5.674   4.404  0.0112  1.1075 -1.1518
    2MOL      C  691   0.253   5.703   4.748 -1.0534  0.0071 -0.1401
    2MOL      H  692   0.425   5.733   4.619  0.8133 -2.4859 -1.5725
    2MOL      C  693   0.114   5.715   4.762  0.0145  1.7403 -1.2282
    2MOL      H  694  -0.061   5.714   4.644 -0.1656 -6.8308  4.7702
    2MOL      F  695   0.033   5.717   4.280  0.6452 -0.9059  0.8550
    2MOL      F  696  -0.104   5.766   4.421 -1.7778 -0.8083  0.1507
    2MOL      C  697  -0.072   5.523   4.397  1.2819 -0.1111  0.9634
    2MOL      C  698   0.349   5.703   4.869 -1.1359 -2.5729 -0.7841
    2MOL      C  699   0.038   5.691   4.902  0.9882 -1.3170  0.6587
    2MOL      O  700  -0.015   5.446   4.517  0.4463  0.2107 -0.4322
    2MOL      F  701  -0.213   5.551   4.406 -0.7917  0.1925  0.3632
    2MOL      F  702  -0.055   5.474   4.270 -0.8911 -0.3166 -0.7052
    2MOL      F  703   0.296   5.804   4.943 -0.0553  0.5261 -0.3530
    2MOL      F  704   0.476   5.732   4.855 -2.3853  0.0922  0.1677
    2MOL      C  705   0.362   5.558   4.951 -1.0234 -0.4549 -0.1993
    2MOL      O  706   0.002   5.562   4.943  0.6399  0.4055 -0.0346
    2MOL      O  707  -0.047   5.772   4.940  0.3144 -1.6859  0.0196
    2MOL      C  708  -0.049   5.311   4.543 -0.2438 -1.0439  0.3713
    2MOL      F  709   0.350   5.596   5.066  0.1819  0.9734 -0.2009
    2MOL      F  710   0.281   5.443   4.939  0.0879  0.2910 -1.5812
    2MOL      O  711   0.499   5.505   4.935 -0.6687 -0.4407  0.7479
    2MOL      C  712  -0.020   5.563   5.089  0.4979  0.9742 -1.3670
    2MOL      C  713   0.061   5.257   4.657  0.0491  0.5361  0.7315
    2MOL      F  714  -0.032   5.224   4.439 -0.3593  0.7601  0.1304
    2MOL      F  715  -0.185   5.310   4.568 -0.8166  0.3531 -0.3002
    2MOL      C  716   0.548   5.429   5.070 -0.4211 -0.4055  0.4348
    2MOL      H  717   0.021   5.655   5.133  1.4488 -0.5080  0.9344
    2MOL      H  718  -0.126   5.579   5.111 -0.0635 -0.8759 -2.5768
    2MOL      C  719   0.024   5.440   5.174 -0.3606  0.5502 -0.2791
    2MOL      F  720   0.044   5.115   4.664  1.0760 -0.3112 -0.2825
    2MOL      F  721   0.025   5.321   4.774  0.3748 -0.1755 -0.5412
    2MOL      S  722   0.231   5.282   4.623  0.2063  0.2423  0.6778
    2MOL      F  723   0.485   5.332   5.128 -0.0651  1.4065 -0.2374
    2MOL      F  724   0.556   5.507   5.175 -0.8076 -0.8146 -0.7617
    2MOL      C  725   0.693   5.385   5.039  0.1159  0.5396  0.8594
    2MOL      H  726  -0.046   5.456   5.257  0.2894 -1.7360  0.7413
    2MOL      H  727   0.015   5.339   5.132  2.8795  0.9549 -2.1764
    2MOL      H  728   0.108   5.443   5.244  1.5443 -6.2580 -1.9582
    2MOL      N  729   0.273   5.259   4.478  0.2763  0.2358 -1.9244
    2MOL      O  730   0.253   5.426   4.643 -0.3751  1.1215  0.6258
    2MOL      O  731   0.279   5.201   4.734 -0.6706 -0.0213 -0.3068
    2MOL      F  732   0.759   5.473   4.980 -1.1810 -0.0889  0.9374
    2MOL      F  733   0.751   5.344   5.145 -0.5999 -0.0520 -0.6884
    2MOL      S  734   0.674   5.236   4.934  0.0774 -0.7909  0.1148
    2MOL      S  735   0.381   5.145   4.450  0.1336 -1.0171 -0.5239
    2MOL      N  736   0.809   5.162   4.918 -1.6092  0.4708 -1.6249
    2MOL      O  737   0.620   5.255   4.808 -0.0807  0.3655 -0.5967
    2MOL      O  738   0.562   5.140   4.963 -0.5523 -0.3790  0.6268
    2MOL      O  739   0.455   5.176   4.327  0.2078 -0.3104 -0.6491
    2MOL      O  740   0.470   5.119   4.559 -0.0834  0.6429 -0.8284
    2MOL      C  741   0.306   4.994   4.429 -0.8926  0.4409  2.0575
    2MOL      S  742   0.824   5.006   4.894  0.2947  0.7077 -0.1450
    2MOL      F  743   0.196   4.981   4.342 -0.4494 -1.0742  0.5142
    2MOL      F  744   0.276   4.958   4.560 -0.4036  0.2219 -0.1526
    2MOL      F  745   0.397   4.908   4.378  0.3417 -0.2812  0.5139
    2MOL      O  746   0.973   4.964   4.881  0.0956 -0.9082 -0.5081
    2MOL      O  747   0.725   4.948   4.809 -0.4754 -0.4412  0.2265
    2MOL      C  748   0.786   4.927   5.060  0.0298  0.8013  0.0048
    2MOL      F  749   0.659   4.906   5.052 -0.1163 -0.0551  0.5512
    2MOL      F  750   0.850   4.812   5.102  0.5487 -1.2074 -0.5790
    2MOL      F  751   0.810   5.019   5.160 -0.4072  0.5865  0.1107
    2MOL      O  752   0.209   6.072   3.384  0.5917  0.4067  0.1006
    2MOL      C  753   0.159   6.023   3.501  0.0653  1.1655  0.1565
    2MOL      C  754   0.251   6.035   3.621 -0.3574  1.9632  0.5539
    2MOL      O  755   0.037   5.997   3.511 -0.3256  1.1548  0.7140
    2MOL      C  756   0.262   6.147   3.710 -1.0337  1.2196  0.9475
    2MOL      C  757   0.346   5.937   3.640 -0.7178  0.3060  1.2273
    2MOL      C  758   0.369   6.161   3.801  0.3373 -0.6430  0.1029
    2MOL      C  759   0.181   6.278   3.697 -0.7984 -0.0486  0.1234
    2MOL      C  760   0.467   5.958   3.708  0.6117  1.4372  0.5791
    2MOL      H  761   0.342   5.848   3.577 -2.1645  1.5321 -0.4730
    2MOL      C  762   0.458   6.044   3.812 -0.0413 -0.2680  0.4808
    2MOL      H  763   0.362   6.253   3.858  3.8315 -2.6158  3.9702
    2MOL      F  764   0.151   6.334   3.819 -0.4501 -0.1069 -0.2511
    2MOL      F  765   0.068   6.254   3.657 -0.5321  0.8483 -0.1697
    2MOL      C  766   0.230   6.378   3.598  0.0974  0.8633 -0.1074
    2MOL      C  767   0.597   5.876   3.652  0.5550 -3.0728  1.2218
    2MOL      C  768   0.543   6.026   3.939  1.4385 -0.5258  1.7697
    2MOL      O  769   0.180   6.369   3.460 -0.4181  0.9168 -0.4217
    2MOL      F  770   0.199   6.505   3.626  0.5330 -0.2063  0.6278
    2MOL      F  771   0.362   6.394   3.598  0.8952 -0.8991 -0.7392
    2MOL      F  772   0.569   5.752   3.597 -0.4802 -0.6179 -0.1521
    2MOL      F  773   0.674   5.834   3.755  0.3724 -0.8219 -0.1784
    2MOL      C  774   0.659   5.967   3.550 -1.2989 -0.2651  1.4273
    2MOL      O  775   0.539   5.902   3.991  0.6443 -0.8744  0.1525
    2MOL      O  776   0.592   6.124   3.993 -0.2062  1.7079 -0.1897
    2MOL      C  777   0.224   6.452   3.345 -0.2193 -0.3644  0.4169
    2MOL      F  778   0.785   5.935   3.518  0.4669  0.5106  0.1613
    2MOL      F  779   0.621   5.918   3.425  0.0405 -0.7548 -0.0003
    2MOL      O  780   0.628   6.104   3.569 -0.0007  0.0789  0.3997
    2MOL      C  781   0.532   5.879   4.129 -0.6143  0.7237  0.9503
    2MOL      C  782   0.110   6.513   3.250  1.1941  2.2635  0.0885
    2MOL      F  783   0.320   6.371   3.280  0.6909  0.2065 -0.1553
    2MOL      F  784   0.298   6.568   3.378 -0.1349  0.5956 -0.9483
    2MOL      C  785   0.659   6.209   3.455  0.0521  2.4985  0.2639
    2MOL      H  786   0.634   5.844   4.152 -1.1250 -2.8639 -1.8244
    2MOL      H  787   0.516   5.979   4.171  0.4311  1.0735  0.5374
    2MOL      C  788   0.406   5.791   4.163  0.2900 -1.4825 -0.3348
    2MOL      F  789   0.069   6.427   3.157 -0.4367 -0.7330 -0.8327
    2MOL      F  790   0.156   6.619   3.171  1.8109  0.6620  0.3295
    2MOL      S  791  -0.020   6.554   3.361 -0.9126  0.7335 -0.1412
    2MOL      F  792   0.530   6.265   3.444  0.5350 -0.0431 -1.5025
    2MOL      F  793   0.683   6.162   3.325  0.4821 -1.0076 -0.4499
    2MOL      C  794   0.766   6.312   3.509 -1.6083  0.5423 -0.4544
    2MOL      H  795   0.328   5.799   4.087 -1.0938  4.1800  1.4549
    2MOL      H  796   0.453   5.692   4.167  2.3944 -0.4971  0.0902
    2MOL      N  797  -0.071   6.436   3.450 -0.0210 -0.7721  0.0534
    2MOL      O  798   0.031   6.658   3.456  0.0966 -0.2889  0.5856
    2MOL      O  799  -0.117   6.621   3.294 -0.8436 -1.0725  0.1127
    2MOL      F  800   0.886   6.246   3.493 -1.1885 -0.8434 -0.4603
    2MOL      F  801   0.763   6.409   3.414  0.1044  0.6959  0.0396
    2MOL      S  802   0.752   6.382   3.675 -0.4613 -0.0467  0.0267
    2MOL      S  803  -0.215   6.415   3.509  0.2074  0.3079  0.3928
    2MOL      N  804   0.893   6.448   3.707 -1.0557  0.7235 -0.4729
    2MOL      O  805   0.729   6.268   3.770 -0.5152  1.5773 -0.2618
    2MOL      O  806   0.644   6.478   3.671 -0.1647  0.0142  0.2730
    2MOL      O  807  -0.299   6.483   3.415 -0.0135  0.4960  0.9355
    2MOL      O  808  -0.244   6.267   3.522  1.3332 -1.2394  0.0498
    2MOL      C  809  -0.231   6.464   3.692  1.0827 -1.9965 -0.0738
    2MOL      S  810   0.917   6.597   3.732 -0.2715 -1.2451 -0.2567
    2MOL      F  811  -0.116   6.531   3.739  0.6154 -1.1768 -0.2798
    2MOL      F  812  -0.268   6.362   3.767  0.2820 -0.2221  0.4892
    2MOL      F  813  -0.326   6.557   3.686  0.7621  1.0709  0.0518
    2MOL      O  814   1.028   6.608   3.831  0.8456  0.4279 -0.1926
    2MOL      O  815   0.802   6.673   3.782  0.2227 -0.1137  0.7888
    2MOL      C  816   0.978   6.679   3.579  0.1475 -0.3058  0.9250
    2MOL      F  817   0.877   6.703   3.505  0.4497 -0.7215  1.5411
    2MOL      F  818   1.009   6.795   3.584 -0.7224  0.2346  0.1966
    2MOL      F  819   1.084   6.616   3.522 -0.1474 -0.0861 -0.2562
    2MOL      O  820  -0.154   5.773   2.461 -0.2231 -0.0983 -0.4228
    2MOL      C  821  -0.206   5.883   2.519  0.1027  1.7266 -0.1752
    2MOL      C  822  -0.140   5.891   2.654  0.5140 -0.7175  1.3044
    2MOL      O  823  -0.315   5.933   2.493 -0.8615  0.4677  0.6672
    2MOL      C  824   0.002   5.909   2.673  0.2983 -0.2661  1.3753
    2MOL      C  825  -0.223   5.869   2.766  0.3275 -0.3718 -1.1299
    2MOL      C  826   0.052   5.900   2.802  0.2025  0.3286 -0.4407
    2MOL      C  827   0.091   5.984   2.576 -0.9411 -0.4582  1.1273
    2MOL      C  828  -0.166   5.836   2.895  0.5847 -1.2174 -0.7426
    2MOL      H  829  -0.322   5.853   2.723  1.6667  0.7322 -4.7864
    2MOL      C  830  -0.024   5.853   2.912  0.3072  0.0982 -1.4298
    2MOL      H  831   0.158   5.924   2.810 -0.5252  3.3330  0.6573
    2MOL      F  832   0.022   6.005   2.458  0.2079  0.6089  0.6207
    2MOL      F  833   0.193   5.909   2.545 -0.3231 -1.2397  1.1265
    2MOL      C  834   0.153   6.127   2.617  0.6514  0.3950 -0.1750
    2MOL      C  835  -0.278   5.777   2.990  1.3316  1.6537  0.0107
    2MOL      C  836   0.037   5.815   3.036 -0.4600 -0.9816  0.0572
    2MOL      O  837   0.036   6.178   2.700 -0.7813  1.1423 -0.7408
    2MOL      F  838   0.277   6.087   2.685  1.1101  0.1803 -0.1281
    2MOL      F  839   0.179   6.215   2.520  0.0895 -1.6681 -0.5219
    2MOL      F  840  -0.226   5.707   3.102  0.0197 -0.6275  0.5216
    2MOL      F  841  -0.371   5.686   2.946 -1.0346 -0.3615  0.6416
    2MOL      C  842  -0.366   5.895   3.051 -0.9527 -1.6989 -0.0732
    2MOL      O  843   0.044   5.937   3.095  1.1663 -0.7947  0.5330
    2MOL      O  844   0.100   5.714   3.062 -0.3054  0.2778  1.4799
    2MOL      C  845   0.060   6.304   2.765 -1.3724 -1.1265 -1.2493
    2MOL      F  846  -0.416   5.823   3.152 -0.5646  0.2665 -0.4699
    2MOL      F  847  -0.300   6.004   3.117 -0.3427 -0.3861  0.8000
    2MOL      O  848  -0.463   5.922   2.949  0.1567 -0.7995 -1.9326
    2MOL      C  849   0.155   5.948   3.176 -0.0377  0.1373 -0.7394
    2MOL      C  850  -0.051   6.367   2.862  0.8019 -1.2967 -0.1495
    2MOL      F  851   0.084   6.405   2.682 -0.3018  0.3783  0.4203
    2MOL      F  852   0.167   6.304   2.846 -1.1240 -0.7050 -1.4223
    2MOL      C  853  -0.601   5.883   2.955 -0.4614  0.1600  0.8866
    2MOL      H  854   0.179   5.856   3.230  3.4767  2.2555  1.5010
    2MOL      H  855   0.225   5.958   3.092 -0.5367 -7.2921 -2.3984
    2MOL      C  856   0.147   6.075   3.255 -0.1208 -0.2446  0.3962
    2MOL      F  857   0.007   6.481   2.914 -0.3059  0.1933 -0.1493
    2MOL      F  858  -0.083   6.294   2.970 -0.3754 -0.2190  1.0151
    2MOL      S  859  -0.207   6.424   2.780 -0.3442  0.0099 -0.2439
    2MOL      F  860  -0.661   5.920   3.067  0.2987 -0.0821  1.1455
    2MOL      F  861  -0.610   5.760   2.971 -0.6489  0.8265 -0.1927
    2MOL      C  862  -0.663   5.924   2.812  0.4960  0.2606 -0.1033
    2MOL      H  863   0.191   6.159   3.199 -1.4932 -1.3618 -2.4543
    2MOL      H  864   0.043   6.110   3.262 -0.1334 -0.0586 -0.5356
    2MOL      N  865  -0.319   6.448   2.879  1.0820 -0.2503  0.0707
    2MOL      O  866  -0.155   6.535   2.707 -0.2313  0.5735  0.2646
    2MOL      O  867  -0.245   6.310   2.696  0.9516 -0.6101 -1.4229
    2MOL      F  868  -0.620   5.857   2.706 -0.3844 -0.6812 -0.7430
    2MOL      F  869  -0.800   5.911   2.802 -0.8236 -0.4245 -0.0719
    2MOL      S  870  -0.620   6.098   2.777  0.3143 -0.3464 -0.2878
    2MOL      S  871  -0.368   6.583   2.925 -0.9275  0.2598  0.0949
    2MOL      N  872  -0.678   6.174   2.656  0.1415  0.9527  0.5333
    2MOL      O  873  -0.471   6.113   2.783 -1.1519  1.1818  0.9573
    2MOL      O  874  -0.680   6.174   2.884  0.6720  0.3236  0.0098
    2MOL      O  875  -0.486   6.550   3.009 -0.0741 -0.5658 -0.4874
    2MOL      O  876  -0.260   6.642   3.010  1.1072  0.0705 -0.5188
    2MOL      C  877  -0.402   6.742   2.812 -0.1762  0.7783  1.2056
    2MOL      S  878  -0.652   6.312   2.611 -0.5335  0.6069  0.2093
    2MOL      F  879  -0.301   6.837   2.846  0.2622 -0.6325  1.0579
    2MOL      F  880  -0.524   6.798   2.837 -0.9706 -0.0572 -0.6124
    2MOL      F  881  -0.398   6.713   2.689 -0.6678 -0.1215  0.3310
    2MOL      O  882  -0.510   6.330   2.591  0.4370  0.1690  0.8904
    2MOL      O  883  -0.698   6.408   2.708 -0.2236 -0.0565  0.1700
    2MOL      C  884  -0.730   6.344   2.452 -1.4894 -0.0356 -0.5289
    2MOL      F  885  -0.871   6.343   2.453 -0.3046  0.1477 -0.0266
    2MOL      F  886  -0.694   6.462   2.411 -0.6357  0.5545 -0.2663
    2MOL      F  887  -0.690   6.253   2.359  0.1301 -0.3310  0.7256
    2MOL      O  888  -0.302   5.313   3.256  0.8918 -0.3305  0.2838
    2MOL      C  889  -0.258   5.252   3.143  0.1824  1.6744 -1.3625
    2MOL      C  890  -0.267   5.306   3.008 -0.7411  0.7486 -0.8453
    2MOL      O  891  -0.198   5.145   3.125 -0.3335  1.2407 -0.9386
    2MOL      C  892  -0.385   5.357   2.945 -1.9168 -1.1208 -0.3135
    2MOL      C  893  -0.133   5.323   2.948 -1.0949 -0.0972  2.0811
    2MOL      C  894  -0.361   5.398   2.815  1.3007 -1.7973 -0.0858
    2MOL      C  895  -0.519   5.360   3.015  1.3988 -0.7609 -0.5949
    2MOL      C  896  -0.111   5.385   2.816 -0.6977  0.2001  0.1950
    2MOL      H  897  -0.050   5.281   3.003  0.8639  1.4109  0.3754
    2MOL      C  898  -0.239   5.415   2.749  0.0213 -1.0979 -0.2754
    2MOL      H  899  -0.441   5.457   2.773 -1.4442 -4.9851  0.4852
    2MOL      F  900  -0.619   5.423   2.932 -0.2656  0.2177  0.1364
    2MOL      F  901  -0.486   5.449   3.108 -0.8828  0.6885  1.1630
    2MOL      C  902  -0.578   5.233   3.082 -0.5065  0.9568  0.9529
    2MOL      C  903   0.022   5.387   2.728 -0.3455  0.1063 -1.8054
    2MOL      C  904  -0.252   5.454   2.603 -0.7442 -0.3904  0.8208
    2MOL      O  905  -0.543   5.131   2.995  0.1623 -0.3401 -0.1715
    2MOL      F  906  -0.539   5.196   3.205  0.9687 -0.4322  0.1120
    2MOL      F  907  -0.714   5.247   3.076 -0.3458  0.8195  0.7010
    2MOL      F  908   0.020   5.512   2.673  0.8814 -1.8446  0.3600
    2MOL      F  909  -0.003   5.298   2.631 -0.5201  0.0865 -0.2029
    2MOL      C  910   0.159   5.370   2.782  0.9333  0.4738  0.0616
    2MOL      O  911  -0.303   5.576   2.595  0.1582 -0.9164  0.6354
    2MOL      O  912  -0.244   5.376   2.502  0.7570 -0.0496 -0.3072
    2MOL      C  913  -0.600   5.007   3.011  0.4716  0.0280  1.1774
    2MOL      F  914   0.255   5.408   2.711 -0.6236  0.1377 -0.4875
    2MOL      F  915   0.150   5.458   2.877  0.8693 -0.4550 -1.6930
    2MOL      O  916   0.193   5.245   2.839 -0.3212 -0.5219  0.1475
    2MOL      C  917  -0.343   5.633   2.468  0.5284  0.3267  0.2605
    2MOL      C  918  -0.539   4.911   2.888 -0.7487 -1.4322 -0.9256
    2MOL      F  919  -0.733   5.010   3.014  0.8900  0.9104  1.0889
    2MOL      F  920  -0.542   4.953   3.130 -0.6285 -0.4269 -0.0526
    2MOL      C  921   0.186   5.116   2.760 -0.7953 -0.7192  0.1359
    2MOL      H  922  -0.401   5.550   2.424  2.8467 -0.2208 -1.8292
    2MOL      H  923  -0.414   5.701   2.517  1.8628 -0.4268  3.3405
    2MOL      C  924  -0.225   5.684   2.382  0.0031  0.7353  0.5254
    2MOL      F  925  -0.618   4.921   2.780  0.6054  0.6501 -0.2310
    2MOL      F  926  -0.552   4.784   2.928 -0.6487 -0.4787 -0.2111
    2MOL      S  927  -0.379   4.950   2.824  0.1400  0.3583 -0.3808
    2MOL      F  928   0.242   5.126   2.648 -0.1544  0.0169 -0.0259
    2MOL      F  929   0.059   5.075   2.763 -0.3846  0.4444  0.8330
    2MOL      C  930   0.265   5.007   2.842  1.0591  1.2994 -0.3860
    2MOL      H  931  -0.185   5.592   2.338 -2.5834 -2.5730  4.5948
    2MOL      H  932  -0.252   5.731   2.287  6.1149  1.0308 -1.2399
    2MOL      N  933  -0.312   4.837   2.741  0.0790  0.1835  0.5578
    2MOL      O  934  -0.395   5.064   2.740 -0.9481  1.0114 -0.7142
    2MOL      O  935  -0.295   4.968   2.942  0.0341 -0.6974 -0.7068
    2MOL      F  936   0.249   4.887   2.792 -0.2132 -0.6043 -0.2752
    2MOL      F  937   0.391   5.042   2.853 -0.0852  0.0225 -0.3327
    2MOL      S  938   0.234   5.027   3.024  0.5725  0.4365  0.0849
    2MOL      S  939  -0.233   4.722   2.808  0.1390 -0.0058  0.6054
    2MOL      N  940   0.278   5.156   3.085 -1.0242  0.6481  0.6874
    2MOL      O  941   0.279   4.910   3.089 -1.0479 -0.3756 -0.6082
    2MOL      O  942   0.093   5.024   3.044 -0.5456 -0.4872 -2.1045
    2MOL      O  943  -0.098   4.765   2.806 -1.7056  0.9882 -0.7145
    2MOL      O  944  -0.263   4.706   2.949  0.6162 -1.3351 -0.0024
    2MOL      C  945  -0.236   4.568   2.704  1.2241  1.4668 -0.1469
    2MOL      S  946   0.206   5.169   3.227 -0.3815 -0.0926  0.5487
    2MOL      F  947  -0.366   4.542   2.659 -0.6896 -0.7875  0.2242
    2MOL      F  948  -0.184   4.471   2.785 -0.3383 -0.5023 -0.7496
    2MOL      F  949  -0.151   4.574   2.602  0.1379 -1.0162 -0.6954
    2MOL      O  950   0.188   5.053   3.303 -1.0106  0.4309 -1.7269
    2MOL      O  951   0.076   5.227   3.226  0.1839  0.0925 -0.3176
    2MOL      C  952   0.319   5.293   3.319 -0.1737 -0.8055  0.8078
    2MOL      F  953   0.403   5.209   3.372 -0.6446 -0.2470  0.6168
    2MOL      F  954   0.367   5.397   3.253  0.3022 -0.2583  0.1614
    2MOL      F  955   0.237   5.343   3.421  0.1280 -0.4315  0.4301
    2MOL      O  956  -0.661   5.441   4.258  1.2189 -0.8906 -0.3927
    2MOL      C  957  -0.745   5.444   4.147 -0.3617 -1.2905  0.0843
    2MOL      C  958  -0.666   5.427   4.017  0.1555 -0.0290  0.3695
    2MOL      O  959  -0.860   5.458   4.140  0.9220 -0.4054 -0.2095
    2MOL      C  960  -0.725   5.355   3.904  0.6715  0.5023  0.6813
    2MOL      C  961  -0.530   5.462   4.011  0.6868 -1.3340 -0.6951
    2MOL      C  962  -0.657   5.362   3.781 -0.5841 -0.1133  0.5813
    2MOL      C  963  -0.869   5.306   3.891  0.1342  0.2883  0.1774
    2MOL      C  964  -0.452   5.440   3.891 -0.2632  0.2933  0.1483
    2MOL      H  965  -0.496   5.507   4.104 -2.7567  0.3034 -0.1546
    2MOL      C  966  -0.528   5.400   3.785  0.0388  0.8975 -1.0270
    2MOL      H  967  -0.708   5.322   3.694  0.3808 -2.6564  1.1160
    2MOL      F  968  -0.878   5.238   4.007  1.2901  0.4689  0.1311
    2MOL      F  969  -0.870   5.204   3.812  0.6518  0.2051 -0.2768
    2MOL      C  970  -0.974   5.401   3.833 -0.5603 -0.1584 -0.2679
    2MOL      C  971  -0.294   5.475   3.880  0.1220 -0.4643  0.9541
    2MOL      C  972  -0.477   5.390   3.644  1.2757 -0.7100  1.6485
    2MOL      O  973  -0.942   5.540   3.834 -0.8153  0.0964  1.0003
    2MOL      F  974  -0.987   5.375   3.708 -0.5814  0.0503  0.3474
    2MOL      F  975  -1.079   5.357   3.899 -1.0430 -0.5316 -0.2086
    2MOL      F  976  -0.227   5.354   3.816 -0.4385  0.6397  0.1698
    2MOL      F  977  -0.225   5.463   4.002  0.2800  0.1864 -0.7117
    2MOL      C  978  -0.262   5.600   3.794 -0.7090 -1.4607  1.0804
    2MOL      O  979  -0.389   5.282   3.604  0.0602  0.8001 -0.4902
    2MOL      O  980  -0.526   5.471   3.559  0.0522  0.2715 -0.3366
    2MOL      C  981  -1.033   5.646   3.795 -1.2159 -0.1128 -0.0551
    2MOL      F  982  -0.214   5.692   3.872  0.0465  0.4380  0.4181
    2MOL      F  983  -0.156   5.593   3.693 -0.2597  0.8655  0.2671
    2MOL      O  984  -0.382   5.647   3.715  0.9081  0.8242 -0.3428
    2MOL      C  985  -0.383   5.233   3.475 -2.0437  0.0754 -1.3926
    2MOL      C  986  -0.941   5.761   3.760  0.5133 -0.0993  0.8012
    2MOL      F  987  -1.112   5.654   3.907  0.3645 -0.2194 -1.1786
    2MOL      F  988  -1.100   5.614   3.679  0.4350 -0.0961 -0.1904
    2MOL      C  989  -0.379   5.776   3.649 -1.1816  0.6125 -0.3835
    2MOL      H  990  -0.369   5.125   3.488  0.0606 -0.3565 -6.1229
    2MOL      H  991  -0.465   5.253   3.405  0.8682  1.8139 -4.4468
    2MOL      C  992  -0.260   5.280   3.388 -0.6885  0.8600  0.7533
    2MOL      F  993  -0.923   5.759   3.624 -1.0055 -0.6030  0.4843
    2MOL      F  994  -0.813   5.767   3.813  0.3783 -0.0071  0.6280
    2MOL      S  995  -1.036   5.899   3.813 -0.6843  0.5403  0.1124
    2MOL      F  996  -0.274   5.772   3.562 -0.2543  0.4889  0.5645
    2MOL      F  997  -0.342   5.871   3.740 -0.5806 -0.1829  0.4674
    2MOL      C  998  -0.523   5.813   3.598 -0.1737 -0.6556  0.0283
    2MOL      H  999  -0.244   5.380   3.430  3.3011  1.5229 -2.0538
    2MOL      H 1000  -0.176   5.209   3.392  0.4344  1.6851 -4.7802
    2MOL      N 1001  -1.062   5.910   3.963 -1.5305  0.0839 -0.1306
    2MOL      O 1002  -0.943   6.004   3.755  0.6191  0.2548 -0.1384
    2MOL      O 1003  -1.169   5.883   3.743 -0.8062 -1.2460 -0.3345
    2MOL      F 1004  -0.521   5.778   3.463 -0.0496  0.3272  0.1240
    2MOL      F 1005  -0.614   5.741   3.647  0.3760  1.1012 -0.8005
    2MOL      S 1006  -0.543   5.989   3.617 -0.2968  0.8048 -0.4471
    2MOL      S 1007  -1.087   6.055   4.015  0.3229  0.7359 -0.3970
    2MOL      N 1008  -0.690   6.024   3.564  0.6104 -0.3093 -0.4758
    2MOL      O 1009  -0.433   6.068   3.552  0.3123 -0.3197  0.9613
    2MOL      O 1010  -0.546   6.019   3.754 -0.4742  1.2036  0.4257
    2MOL      O 1011  -0.997   6.148   3.959 -0.1078 -0.7233  0.1312
    2MOL      O 1012  -1.227   6.077   3.976  0.7467 -0.3199 -0.3135
    2MOL      C 1013  -1.071   6.069   4.178 -0.0745 -0.4478  1.1297
    2MOL      S 1014  -0.740   6.177   3.532 -0.1823 -0.4943  0.0642
    2MOL      F 1015  -1.148   6.152   4.251  0.3271 -0.4671  0.7569
    2MOL      F 1016  -0.954   6.080   4.226 -0.7798 -0.5564  0.4853
    2MOL      F 1017  -1.101   5.956   4.238 -0.1001 -0.6522 -1.0635
    2MOL      O 1018  -0.715   6.247   3.653  0.4521 -0.9218 -0.9787
    2MOL      O 1019  -0.883   6.176   3.507 -0.0424  0.8660 -0.3586
    2MOL      C 1020  -0.661   6.256   3.389 -0.1279 -0.4865 -0.5507
    2MOL      F 1021  -0.745   6.339   3.326  1.0222 -0.1675 -0.1288
    2MOL      F 1022  -0.548   6.312   3.439  0.4439  0.2397 -1.1294
    2MOL      F 1023  -0.628   6.175   3.287  0.0013  0.7027 -0.3235
    2MOL      O 1024  -0.851   4.618   3.995  1.1286  0.8493  0.2252
    2MOL      C 1025  -0.927   4.614   4.110  0.1009 -0.3872 -0.4528
    2MOL      C 1026  -0.909   4.745   4.183  0.6597  0.9343 -0.1466
    2MOL      O 1027  -1.025   4.541   4.147 -0.6899  0.0461  1.7927
    2MOL      C 1028  -0.993   4.855   4.159  1.3414 -0.2552 -0.2921
    2MOL      C 1029  -0.808   4.741   4.272  1.3173  0.7307  0.0020
    2MOL      C 1030  -0.967   4.965   4.229 -0.0599 -0.4336  1.2268
    2MOL      C 1031  -1.096   4.854   4.049  1.1109  0.3273  0.3868
    2MOL      C 1032  -0.770   4.860   4.320  0.9543  0.5223 -0.0263
    2MOL      H 1033  -0.736   4.660   4.278  0.3636 -0.5250 -3.9622
    2MOL      C 1034  -0.872   4.966   4.326 -0.4636  0.2778  0.8760
    2MOL      H 1035  -1.005   5.062   4.198  4.9272  2.0345  2.2916
    2MOL      F 1036  -1.130   4.736   3.979  0.6591  0.4132 -0.3692
    2MOL      F 1037  -1.032   4.943   3.964  0.1987 -0.5595  0.9373
    2MOL      C 1038  -1.230   4.927   4.102  1.7350 -0.5203  0.5421
    2MOL      C 1039  -0.638   4.876   4.395  1.8899 -0.2092  0.2060
    2MOL      C 1040  -0.873   5.078   4.411 -1.4158 -0.0100 -1.1932
    2MOL      O 1041  -1.247   4.895   4.235 -0.1649 -0.1396 -0.1213
    2MOL      F 1042  -1.235   5.054   4.066  0.1805 -0.4099 -1.1575
    2MOL      F 1043  -1.339   4.874   4.035 -0.0152  0.6011 -0.6490
    2MOL      F 1044  -0.597   5.006   4.377  0.8720  0.0216  0.9145
    2MOL      F 1045  -0.553   4.798   4.339  0.1112 -1.4203 -1.8236
    2MOL      C 1046  -0.648   4.840   4.538  1.4103  1.4902 -0.3546
    2MOL      O 1047  -0.790   5.179   4.379 -0.0490 -0.6300 -0.5043
    2MOL      O 1048  -0.942   5.086   4.508  0.4419  0.5429  0.6404
    2MOL      C 1049  -1.327   4.958   4.325 -1.0567 -0.6010 -0.8322
    2MOL      F 1050  -0.521   4.853   4.594  0.2164  0.2419 -0.0843
    2MOL      F 1051  -0.733   4.916   4.620  0.4872  0.1601  0.3931
    2MOL      O 1052  -0.678   4.693   4.550  0.1343  0.4099  0.2434
    2MOL      C 1053  -0.818   5.314   4.406 -0.2761 -1.7002  0.8377
    2MOL      C 1054  -1.294   4.899   4.469 -0.0591 -0.5737 -0.0056
    2MOL      F 1055  -1.457   4.946   4.285  0.4503 -1.7864  1.2433
    2MOL      F 1056  -1.303   5.096   4.314 -0.2850 -0.7402 -0.7356
    2MOL      C 1057  -0.670   4.617   4.678  1.1684 -0.1564 -1.0037
    2MOL      H 1058  -0.905   5.339   4.344  0.2370  0.8558  1.0936
    2MOL      H 1059  -0.856   5.332   4.507  2.9206  3.2466  1.3118
    2MOL      C 1060  -0.693   5.400   4.395 -0.2184  0.0272  0.9701
    2MOL      F 1061  -1.398   4.946   4.543 -0.3513  0.9051 -0.3648
    2MOL      F 1062  -1.167   4.934   4.521  0.5073  0.4843  1.1907
    2MOL      S 1063  -1.317   4.719   4.457 -0.7302  1.1437 -0.1083
    2MOL      F 1064  -0.760   4.630   4.773  0.0652  0.0705  0.8944
    2MOL      F 1065  -0.553   4.655   4.724 -0.2087  1.1272 -0.2095
    2MOL      C 1066  -0.668   4.463   4.644 -0.2176  0.4360  0.1475
    2MOL      H 1067  -0.708   5.491   4.453  6.1214 -0.9437  4.6457
    2MOL      H 1068  -0.621   5.328   4.436 -2.6051 -1.5666  2.5278
    2MOL      N 1069  -1.445   4.694   4.375  1.6244  0.4117 -1.0726
    2MOL      O 1070  -1.208   4.653   4.380 -1.2956  0.3164  1.0265
    2MOL      O 1071  -1.351   4.668   4.582  0.0706 -0.3305  0.8209
    2MOL      F 1072  -0.563   4.402   4.586  0.7820  0.2521  0.2666
    2MOL      F 1073  -0.657   4.398   4.758 -0.2517  1.1388 -0.0380
    2MOL      S 1074  -0.832   4.419   4.567 -0.4919 -0.2406 -0.0962
    2MOL      S 1075  -1.464   4.551   4.342  0.3220 -0.6997 -0.1812
    2MOL      N 1076  -0.950   4.466   4.653 -0.4333 -0.0237 -1.3234
    2MOL      O 1077  -0.826   4.277   4.545  0.2791  0.5438  0.8091
    2MOL      O 1078  -0.869   4.484   4.451  0.8843 -1.1423  0.5694
    2MOL      O 1079  -1.362   4.484   4.264 -0.4743  0.2721  0.1026
    2MOL      O 1080  -1.455   4.481   4.467 -0.3701 -0.4412  0.6180
    2MOL      C 1081  -1.610   4.552   4.227 -0.8163  0.3643 -0.4131
    2MOL      S 1082  -1.079   4.384   4.663 -0.4547  0.4897  0.5856
    2MOL      F 1083  -1.560   4.583   4.105 -0.4744  0.4851 -0.1254
    2MOL      F 1084  -1.715   4.629   4.269 -1.2762 -0.4529 -0.5053
    2MOL      F 1085  -1.649   4.421   4.199  0.6852  0.6285  0.8228
    2MOL      O 1086  -1.130   4.333   4.535  1.3552 -0.2915 -0.5503
    2MOL      O 1087  -1.183   4.445   4.728 -0.0024 -1.1502  1.6767
    2MOL      C 1088  -1.052   4.231   4.763  0.1367 -0.5383 -1.4399
    2MOL      F 1089  -1.178   4.198   4.803  0.5655 -0.3519  1.4224
    2MOL      F 1090  -0.986   4.138   4.701  0.1606  0.2868 -0.7113
    2MOL      F 1091  -0.995   4.272   4.877 -0.0842 -0.9832 -0.1615
    2MOL      O 1092  -0.363   3.860   3.693 -0.2087  0.4039 -0.5274
    2MOL      C 1093  -0.285   3.960   3.654 -1.7434 -0.1102 -0.1870
    2MOL      C 1094  -0.289   4.077   3.742 -0.9214  0.8194 -0.9485
    2MOL      O 1095  -0.192   3.950   3.589  0.8842 -0.7574  0.6279
    2MOL      C 1096  -0.302   4.078   3.893  0.6279  0.3746  0.5356
    2MOL      C 1097  -0.314   4.194   3.673  0.5993  0.2461 -0.0834
    2MOL      C 1098  -0.354   4.193   3.953  1.2521  0.7586  0.1921
    2MOL      C 1099  -0.278   3.958   3.977 -0.7792 -0.6458 -0.5763
    2MOL      C 1100  -0.365   4.318   3.733  0.5401 -2.4397  1.4209
    2MOL      H 1101  -0.305   4.182   3.566 -3.6433 -1.0475 -0.3793
    2MOL      C 1102  -0.377   4.312   3.873 -0.8479  0.3385  0.6767
    2MOL      H 1103  -0.381   4.186   4.058 -1.4470  3.7202 -0.2267
    2MOL      F 1104  -0.203   3.874   3.911 -0.0287  0.3244  0.7001
    2MOL      F 1105  -0.397   3.909   4.010 -0.1490  0.1468 -0.1288
    2MOL      C 1106  -0.181   3.984   4.097 -0.4188  0.0770 -1.3089
    2MOL      C 1107  -0.368   4.433   3.629  0.0071  1.3831  0.0240
    2MOL      C 1108  -0.439   4.421   3.941 -0.0139 -1.0082  0.6430
    2MOL      O 1109  -0.234   3.948   4.230 -0.8018  0.2926  0.3139
    2MOL      F 1110  -0.057   3.937   4.079 -1.1819  1.6130 -0.3720
    2MOL      F 1111  -0.149   4.119   4.098  0.2391  0.5107 -0.3918
    2MOL      F 1112  -0.462   4.512   3.665  0.6372  1.1058  1.1332
    2MOL      F 1113  -0.407   4.407   3.496  0.4060  0.2291 -0.2105
    2MOL      C 1114  -0.240   4.516   3.652  0.1257 -0.1589  0.0403
    2MOL      O 1115  -0.578   4.432   3.907 -0.9121  0.8094  0.4801
    2MOL      O 1116  -0.384   4.470   4.034 -0.3938  0.0302  1.0566
    2MOL      C 1117  -0.238   4.045   4.355 -0.3409 -0.8732 -0.2599
    2MOL      F 1118  -0.257   4.575   3.776 -0.2449 -0.1654 -0.7659
    2MOL      F 1119  -0.130   4.441   3.637  0.1390 -0.5300 -0.1750
    2MOL      O 1120  -0.237   4.626   3.547  0.7977  0.3405  0.2537
    2MOL      C 1121  -0.668   4.460   4.019 -0.4229 -0.1531 -1.7727
    2MOL      C 1122  -0.330   3.997   4.476  0.2748 -0.6385  0.6489
    2MOL      F 1123  -0.277   4.175   4.309  0.0555  0.0677  0.8684
    2MOL      F 1124  -0.116   4.090   4.401 -1.5349  0.0381  0.0888
    2MOL      C 1125  -0.156   4.752   3.551 -0.0222  0.4496  0.2998
    2MOL      H 1126  -0.745   4.386   3.994  0.8719 -1.7584 -1.1133
    2MOL      H 1127  -0.627   4.444   4.119 -5.3419 -2.4592  0.0073
    2MOL      C 1128  -0.716   4.590   3.974  0.2103  1.1495  0.5637
    2MOL      F 1129  -0.314   4.096   4.580 -0.6012 -0.4005 -0.1680
    2MOL      F 1130  -0.273   3.889   4.534  0.2992 -0.0144  0.0800
    2MOL      S 1131  -0.501   3.969   4.430  0.5485  0.2756 -0.6336
    2MOL      F 1132  -0.033   4.709   3.587 -1.0927 -0.3029 -0.3395
    2MOL      F 1133  -0.217   4.817   3.648 -0.8108 -0.5529  0.1153
    2MOL      C 1134  -0.163   4.828   3.413  1.4337 -0.0119 -0.5577
    2MOL      H 1135  -0.650   4.673   4.002  1.2964 -0.7267  3.7789
    2MOL      H 1136  -0.698   4.607   3.867  1.5918  6.9986  1.5465
    2MOL      N 1137  -0.601   3.937   4.539  0.8863  0.2822  0.1198
    2MOL      O 1138  -0.549   4.103   4.385 -1.1303  0.2942  1.0125
    2MOL      O 1139  -0.514   3.881   4.299 -1.1817  1.1579  0.4643
    2MOL      F 1140  -0.293   4.862   3.383 -0.2825  0.0179 -0.4478
    2MOL      F 1141  -0.105   4.940   3.450 -0.6077  0.6867 -0.0669
    2MOL      S 1142  -0.080   4.758   3.267  0.5043 -0.2097 -0.0474
    2MOL      S 1143  -0.727   3.855   4.523 -0.1645  0.3308  0.4574
    2MOL      N 1144   0.067   4.747   3.295 -0.6371  0.1428 -1.3660
    2MOL      O 1145  -0.101   4.870   3.168 -0.4955 -0.5461 -0.6393
    2MOL      O 1146  -0.163   4.630   3.246  0.8098  1.5815  0.7931
    2MOL      O 1147  -0.834   3.953   4.520 -0.2311  0.3119 -0.2412
    2MOL      O 1148  -0.750   3.787   4.394  0.1161  0.4700  0.3275
    2MOL      C 1149  -0.770   3.730   4.660 -0.9947  0.7206 -0.5269
    2MOL      S 1150   0.168   4.625   3.311  0.1736  0.0861  0.1414
    2MOL      F 1151  -0.665   3.645   4.669  0.0171  0.2648  0.2005
    2MOL      F 1152  -0.886   3.659   4.638 -0.7160 -0.5898 -0.2926
    2MOL      F 1153  -0.794   3.779   4.783  0.2218  1.0131  0.7287
    2MOL      O 1154   0.194   4.600   3.445 -1.2364  1.0961  1.3813
    2MOL      O 1155   0.300   4.677   3.271 -0.4162  0.2000 -0.2860
    2MOL      C 1156   0.141   4.452   3.256 -0.3193 -0.7311 -0.6615
    2MOL      F 1157   0.107   4.456   3.118 -0.1384 -0.6321 -0.3459
    2MOL      F 1158   0.265   4.380   3.254  0.3068  0.4421 -0.4469
    2MOL      F 1159   0.049   4.384   3.318  0.5623  0.4760  0.8616
    2MOL      O 1160  -0.613   3.136   4.290 -0.0375  1.7869 -0.5043
    2MOL      C 1161  -0.502   3.104   4.219 -0.0426  0.8675  0.1415
    2MOL      C 1162  -0.450   3.213   4.117 -0.8817 -0.0251  0.1271
    2MOL      O 1163  -0.438   2.999   4.220 -0.0172  0.3913  0.1321
    2MOL      C 1164  -0.403   3.335   4.159  0.3590 -1.0534 -0.2018
    2MOL      C 1165  -0.457   3.180   3.980  1.2480 -0.9186 -1.1045
    2MOL      C 1166  -0.363   3.428   4.052 -0.4175  1.1483 -0.6445
    2MOL      C 1167  -0.401   3.398   4.295  0.9488 -0.5105 -0.6152
    2MOL      C 1168  -0.445   3.281   3.876  0.9868  0.5304  0.3099
    2MOL      H 1169  -0.494   3.082   3.953 -2.7776  0.0761  0.4222
    2MOL      C 1170  -0.374   3.399   3.909  0.1741 -0.7540  0.7162
    2MOL      H 1171  -0.309   3.519   4.079  2.6140  0.4017 -3.9081
    2MOL      F 1172  -0.508   3.367   4.388  0.2860  0.2738  0.6211
    2MOL      F 1173  -0.392   3.542   4.282 -0.0584 -0.2298  0.3645
    2MOL      C 1174  -0.267   3.353   4.364  0.3200 -0.0735 -0.1251
    2MOL      C 1175  -0.449   3.213   3.734 -0.9451 -0.1455  0.9442
    2MOL      C 1176  -0.285   3.464   3.810 -0.9969 -1.1461 -1.6868
    2MOL      O 1177  -0.273   3.207   4.392  0.3879 -1.1160 -0.2996
    2MOL      F 1178  -0.170   3.385   4.277 -0.0278 -1.3730  0.4268
    2MOL      F 1179  -0.255   3.428   4.486  0.0485  0.3825 -0.6285
    2MOL      F 1180  -0.453   3.298   3.630 -0.3923 -0.0615 -0.8576
    2MOL      F 1181  -0.569   3.167   3.718 -0.4331  0.1333  0.1544
    2MOL      C 1182  -0.325   3.103   3.721  0.3679 -0.3971 -0.3518
    2MOL      O 1183  -0.330   3.543   3.720 -1.3315 -0.3531  0.7060
    2MOL      O 1184  -0.163   3.449   3.839  0.8972 -0.7547 -1.3643
    2MOL      C 1185  -0.183   3.144   4.485  1.8796  0.9276 -1.1621
    2MOL      F 1186  -0.279   3.106   3.593 -0.7366  0.7270 -0.6102
    2MOL      F 1187  -0.236   3.144   3.815 -0.1393 -0.0905 -0.7044
    2MOL      O 1188  -0.387   2.973   3.772 -0.4075 -0.0607 -1.6274
    2MOL      C 1189  -0.249   3.638   3.656 -0.3501 -0.2713  1.6063
    2MOL      C 1190  -0.059   3.091   4.406  0.8919  0.8301  0.4376
    2MOL      F 1191  -0.237   3.023   4.531  0.2988 -0.0583 -0.2907
    2MOL      F 1192  -0.169   3.206   4.602 -0.1035 -1.1859 -0.9441
    2MOL      C 1193  -0.441   2.873   3.687  2.3522 -0.4809  0.0909
    2MOL      H 1194  -0.180   3.678   3.732  0.6400  4.9867 -1.7693
    2MOL      H 1195  -0.196   3.583   3.578 -2.2935  1.7440 -1.2624
    2MOL      C 1196  -0.365   3.735   3.614  0.3613  0.4048  0.7422
    2MOL      F 1197   0.031   3.057   4.500  0.6734 -0.0733 -0.2152
    2MOL      F 1198  -0.003   3.197   4.358  0.7656 -0.9029  0.0518
    2MOL      S 1199  -0.092   2.968   4.267  0.5027  0.1668 -0.2161
    2MOL      F 1200  -0.354   2.826   3.588  0.3446 -0.0942  0.2824
    2MOL      F 1201  -0.564   2.905   3.627  0.2263  0.7624  0.3152
    2MOL      C 1202  -0.434   2.730   3.780  1.7236 -0.3837  0.9682
    2MOL      H 1203  -0.355   3.763   3.509 -2.6361 -1.2809 -0.0511
    2MOL      H 1204  -0.455   3.672   3.606  2.8604 -3.1600 -0.5924
    2MOL      N 1205   0.014   2.863   4.214 -0.3942 -0.8803  0.1310
    2MOL      O 1206  -0.213   2.895   4.314  0.4375  0.8918  0.8500
    2MOL      O 1207  -0.151   3.039   4.157  0.4579 -0.6287 -1.1429
    2MOL      F 1208  -0.465   2.637   3.683 -0.0083 -0.5929  1.0921
    2MOL      F 1209  -0.310   2.697   3.824 -1.0697 -0.5648  0.2513
    2MOL      S 1210  -0.553   2.713   3.915 -0.2531  0.0300 -0.1508
    2MOL      S 1211  -0.021   2.742   4.125  0.7049 -0.5956  0.1339
    2MOL      N 1212  -0.697   2.697   3.876  0.5441 -0.6534 -0.3393
    2MOL      O 1213  -0.499   2.828   3.991  0.6036 -1.2057 -0.7764
    2MOL      O 1214  -0.510   2.579   3.966 -1.6830 -0.4805  0.2383
    2MOL      O 1215   0.073   2.623   4.130  0.6342 -0.1128  0.4791
    2MOL      O 1216  -0.156   2.708   4.118  0.1998  0.0237  0.0187
    2MOL      C 1217   0.005   2.813   3.958 -0.4318 -1.0549 -0.1807
    2MOL      S 1218  -0.778   2.820   3.864 -0.0324  0.1704 -0.0439
    2MOL      F 1219   0.116   2.896   3.964  0.9903 -0.5708  0.4887
    2MOL      F 1220  -0.089   2.904   3.912 -0.3418  1.5440  0.2113
    2MOL      F 1221   0.023   2.724   3.851  1.3762  0.4396 -0.5663
    2MOL      O 1222  -0.811   2.827   3.724 -0.6595  1.6107 -0.3081
    2MOL      O 1223  -0.717   2.935   3.934 -0.0522  0.1809  0.2149
    2MOL      C 1224  -0.946   2.828   3.950  0.6506  0.3032 -0.4629
    2MOL      F 1225  -1.057   2.862   3.892  0.9749 -0.6039  0.7026
    2MOL      F 1226  -0.967   2.680   3.960 -0.0402 -0.9397 -0.6950
    2MOL      F 1227  -0.916   2.881   4.080  0.2093  1.3941 -0.1588
    2MOL      O 1228  -1.166   2.639   4.905  0.1853  0.2532 -0.4335
    2MOL      C 1229  -1.073   2.544   4.886 -1.1380 -0.9696 -1.6089
    2MOL      C 1230  -0.948   2.609   4.829 -0.4799 -0.5718 -1.5212
    2MOL      O 1231  -1.086   2.426   4.890 -0.8860  1.3312 -0.0994
    2MOL      C 1232  -0.867   2.714   4.886  2.5315  2.1811  0.9534
    2MOL      C 1233  -0.932   2.587   4.692  0.0322 -0.1525  0.2544
    2MOL      C 1234  -0.762   2.769   4.807 -0.3760  0.1651  1.0426
    2MOL      C 1235  -0.871   2.777   5.024  1.0397  0.6262  0.4479
    2MOL      C 1236  -0.831   2.652   4.617 -0.5457  1.1222  0.7336
    2MOL      H 1237  -0.993   2.516   4.636  4.3660  0.2696 -5.4235
    2MOL      C 1238  -0.744   2.733   4.678 -0.3786  0.3731  0.3862
    2MOL      H 1239  -0.690   2.836   4.853 -1.8467  2.6156 -0.1179
    2MOL      F 1240  -1.004   2.780   5.068 -0.4504 -0.7265  0.1595
    2MOL      F 1241  -0.837   2.909   5.006  0.9575 -1.0136  0.1846
    2MOL      C 1242  -0.793   2.714   5.144 -1.1550 -0.2669  0.8930
    2MOL      C 1243  -0.813   2.623   4.469  0.3567  0.0658 -0.2735
    2MOL      C 1244  -0.622   2.808   4.611 -0.1897  1.3205 -0.7374
    2MOL      O 1245  -0.853   2.581   5.149  0.7572 -0.0665 -0.0247
    2MOL      F 1246  -0.659   2.712   5.096  0.4924 -0.5483  0.0661
    2MOL      F 1247  -0.820   2.794   5.259 -0.6532 -0.0652  0.9712
    2MOL      F 1248  -0.737   2.714   4.396  0.1675 -0.0432  0.8738
    2MOL      F 1249  -0.935   2.628   4.409  0.6996 -0.0058  0.5914
    2MOL      C 1250  -0.752   2.484   4.423  0.3309  1.1379  0.0165
    2MOL      O 1251  -0.657   2.942   4.609 -0.7909  0.8192  0.5693
    2MOL      O 1252  -0.518   2.753   4.575 -0.1184  0.9773  0.3972
    2MOL      C 1253  -0.817   2.485   5.245 -0.1662 -0.8379  0.8016
    2MOL      F 1254  -0.832   2.378   4.455  0.2634 -0.3189  0.2917
    2MOL      F 1255  -0.763   2.491   4.286 -0.0060 -0.2410 -0.1347
    2MOL      O 1256  -0.615   2.476   4.439  0.0057  0.5306 -0.1281
    2MOL      C 1257  -0.606   3.046   4.521 -0.0069 -0.3506  0.0651
    2MOL      C 1258  -0.947   2.468   5.328  0.1531 -0.5194  0.0253
    2MOL      F 1259  -0.719   2.515   5.321  0.7167  0.1924  1.6964
    2MOL      F 1260  -0.791   2.372   5.183  0.3145  0.1209 -0.0930
    2MOL      C 1261  -0.557   2.358   4.492  0.0699  0.3886 -0.5516
    2MOL      H 1262  -0.625   3.141   4.572 -0.2157  1.6224 -3.4971
    2MOL      H 1263  -0.501   3.013   4.528  0.5772  1.3303 -0.6855
    2MOL      C 1264  -0.666   3.031   4.367  0.2044  0.1249 -0.7193
    2MOL      F 1265  -1.050   2.421   5.244  0.1269 -0.5123  0.5544
    2MOL      F 1266  -0.999   2.586   5.380 -0.5605  0.2166 -0.0730
    2MOL      S 1267  -0.939   2.368   5.466 -0.0153 -1.1090  0.0516
    2MOL      F 1268  -0.589   2.257   4.420 -0.1398  0.0091 -0.9870
    2MOL      F 1269  -0.604   2.347   4.615 -0.5365  1.0121 -0.7273
    2MOL      C 1270  -0.405   2.398   4.496 -0.3087 -0.8918 -0.8242
    2MOL      H 1271  -0.661   2.932   4.320  3.3130 -1.8517  3.4146
    2MOL      H 1272  -0.771   3.060   4.381  0.5009  2.8485 -3.6150
    2MOL      N 1273  -1.080   2.315   5.502 -0.2567 -0.4157  0.3790
    2MOL      O 1274  -0.869   2.250   5.414 -0.1103 -0.6335  0.8297
    2MOL      O 1275  -0.860   2.446   5.558 -0.6871 -0.8824  0.2951
    2MOL      F 1276  -0.371   2.469   4.619  0.8947  0.7168 -0.3510
    2MOL      F 1277  -0.339   2.298   4.516  0.0145  0.6954 -0.4226
    2MOL      S 1278  -0.343   2.486   4.332 -0.4278 -0.2742  0.7376
    2MOL      S 1279  -1.094   2.242   5.644 -0.2605 -0.1632  1.2709
    2MOL      N 1280  -0.196   2.447   4.293  0.2042 -1.2394 -0.3780
    2MOL      O 1281  -0.356   2.628   4.321 -0.6566 -1.9002 -1.6772
    2MOL      O 1282  -0.437   2.432   4.250  0.6925  0.5045  0.0434
    2MOL      O 1283  -1.186   2.130   5.627 -0.2871  0.0635  0.0748
    2MOL      O 1284  -0.973   2.206   5.713  0.0121 -0.5399 -0.6681
    2MOL      C 1285  -1.204   2.347   5.732  0.8773 -0.4090  0.7479
    2MOL      S 1286  -0.128   2.317   4.264 -0.1690 -1.1435 -0.2422
    2MOL      F 1287  -1.131   2.432   5.811 -0.0672  0.6572 -1.7226
    2MOL      F 1288  -1.289   2.282   5.809  0.6435  0.1200 -0.3914
    2MOL      F 1289  -1.276   2.440   5.667 -0.9177 -0.4299 -1.0164
    2MOL      O 1290  -0.196   2.189   4.317 -1.3208 -0.5617 -0.6543
    2MOL      O 1291   0.012   2.329   4.294 -0.9926  0.0490 -0.1983
    2MOL      C 1292  -0.109   2.290   4.081 -0.1171  1.5924 -0.7828
    2MOL      F 1293  -0.117   2.408   4.030 -0.3650 -0.0388  0.9809
    2MOL      F 1294   0.022   2.263   4.049  1.1707  0.8254 -0.2981
    2MOL      F 1295  -0.206   2.205   4.045  0.3417  0.7978  0.3143
    2MOL      H 1296  -1.816   3.067   5.565 -1.1057  3.1351 -3.9565
    2MOL      O 1297  -1.908   3.048   5.589  0.4086  0.5269  0.4065
    2MOL      C 1298  -1.931   2.969   5.474  1.2198  0.7654 -1.1279
    2MOL      C 1299  -1.816   2.951   5.372  0.2902  0.4371 -1.8168
    2MOL      O 1300  -2.043   2.944   5.441  0.1139 -1.3236  0.9532
    2MOL      C 1301  -1.692   2.888   5.385  0.9566  0.4044  0.5138
    2MOL      C 1302  -1.833   3.003   5.246 -0.4143 -0.0745  0.9130
    2MOL      C 1303  -1.624   2.856   5.267  0.9460  0.1546  1.8428
    2MOL      C 1304  -1.653   2.823   5.519 -1.8836  1.1966 -0.1694
    2MOL      C 1305  -1.743   2.991   5.136 -0.0455  0.1549 -0.5225
    2MOL      H 1306  -1.891   3.095   5.240 -3.8983 -2.3596 -2.1698
    2MOL      C 1307  -1.650   2.894   5.136 -0.5211 -0.2343 -0.9864
    2MOL      H 1308  -1.529   2.801   5.267 -0.7522 -2.9055  2.3390
    2MOL      F 1309  -1.652   2.941   5.592  0.3820  0.6294 -0.4409
    2MOL      F 1310  -1.521   2.799   5.522  0.6498 -0.4075  0.8442
    2MOL      C 1311  -1.739   2.696   5.567  0.3308 -1.0294  0.4605
    2MOL      C 1312  -1.756   3.088   5.020 -1.2936 -0.9187  1.8753
    2MOL      C 1313  -1.614   2.783   5.035 -0.4096 -0.8115 -0.6707
    2MOL      O 1314  -1.730   2.606   5.454 -0.2164 -0.4591 -1.1163
    2MOL      F 1315  -1.693   2.639   5.682 -0.9075 -0.0420  0.1896
    2MOL      F 1316  -1.869   2.732   5.579 -0.8936 -0.7446  0.3609
    2MOL      F 1317  -1.698   3.052   4.892 -0.1979 -1.0743  0.4689
    2MOL      F 1318  -1.674   3.196   5.050  0.6301 -0.9106  0.0907
    2MOL      C 1319  -1.896   3.137   4.989 -0.1771  0.6306 -1.3499
    2MOL      O 1320  -1.489   2.756   5.048 -0.5386 -1.0532  0.0085
    2MOL      O 1321  -1.697   2.742   4.950 -0.1264 -0.2040  0.2387
    2MOL      C 1322  -1.788   2.476   5.445  0.2304 -0.6019  0.5369
    2MOL      F 1323  -1.939   3.247   5.062  0.1334 -1.0057  0.7470
    2MOL      F 1324  -1.905   3.195   4.871  0.8349 -0.6720 -0.1566
    2MOL      O 1325  -1.999   3.029   5.020 -0.8013  0.4018  0.0422
    2MOL      C 1326  -1.410   2.686   4.944 -1.0516  0.5001  0.2620
    2MOL      C 1327  -1.924   2.451   5.384  0.7384  1.5770 -0.4542
    2MOL      F 1328  -1.763   2.414   5.566 -0.3751 -0.5752 -0.1827
    2MOL      F 1329  -1.704   2.411   5.362  0.7273  0.3859  0.1907
    2MOL      C 1330  -2.142   3.064   5.032 -0.7213  0.8026 -1.3104
    2MOL      H 1331  -1.479   2.602   4.930 -0.1912 -0.7976  3.4479
    2MOL      H 1332  -1.399   2.752   4.856 -2.0557 -5.1768 -4.3969
    2MOL      C 1333  -1.283   2.615   4.984  1.3815 -1.3220  0.0463
    2MOL      F 1334  -2.025   2.484   5.465 -0.5187  0.2833 -0.0358
    2MOL      F 1335  -1.937   2.312   5.363  0.1020 -1.2899  0.0042
    2MOL      S 1336  -1.962   2.528   5.228 -0.4631 -0.1690  0.2970
    2MOL      F 1337  -2.170   3.194   5.009 -0.0514 -1.3156  1.3734
    2MOL      F 1338  -2.171   3.037   5.170 -0.1281  0.4136  1.7795
    2MOL      C 1339  -2.247   2.973   4.963  2.3166  0.1304  0.1292
    2MOL      H 1340  -1.266   2.637   5.090  2.5352  1.8032 -0.7271
    2MOL      H 1341  -1.301   2.508   4.967 -1.1496 -0.6386 -1.8819
    2MOL      N 1342  -1.977   2.430   5.115  0.6913  0.5397 -0.1427
    2MOL      O 1343  -2.096   2.595   5.248 -0.3351 -0.5947  0.4923
    2MOL      O 1344  -1.859   2.630   5.198  0.4227 -1.3078 -0.0385
    2MOL      F 1345  -2.383   3.010   5.002  0.1053 -0.6586  0.2303
    2MOL      F 1346  -2.259   3.006   4.835 -0.5952 -0.4469 -0.3954
    2MOL      S 1347  -2.217   2.790   4.981  0.4530  0.2679  0.0246
    2MOL      S 1348  -1.884   2.423   4.990  0.7429  0.1630  0.3422
    2MOL      N 1349  -2.308   2.740   4.870 -0.2393  0.2294 -0.1132
    2MOL      O 1350  -2.269   2.776   5.115 -0.3547  0.7950  1.2404
    2MOL      O 1351  -2.074   2.771   4.974  0.3196  0.9657  0.1629
    2MOL      O 1352  -1.955   2.327   4.902 -0.2930 -0.8295  0.0189
    2MOL      O 1353  -1.846   2.546   4.929 -0.2310  0.5720  0.8319
    2MOL      C 1354  -1.716   2.340   5.025 -0.5252  0.8395  0.1370
    2MOL      S 1355  -2.318   2.594   4.839 -0.4337 -0.1953 -0.5192
    2MOL      F 1356  -1.649   2.300   4.916 -0.3612  0.4040  0.3693
    2MOL      F 1357  -1.719   2.227   5.093  0.3529  1.0834  0.0781
    2MOL      F 1358  -1.633   2.420   5.090 -0.3758 -0.0133 -0.3448
    2MOL      O 1359  -2.259   2.488   4.915  0.3098  0.7835  1.0217
    2MOL      O 1360  -2.263   2.571   4.721 -0.1139 -0.1016 -0.3090
    2MOL      C 1361  -2.513   2.569   4.834  0.3257 -1.3464 -0.3847
    2MOL      F 1362  -2.575   2.697   4.826 -1.1965 -1.3529 -0.5498
    2MOL      F 1363  -2.554   2.521   4.724 -0.3777  0.6772 -0.4212
    2MOL      F 1364  -2.570   2.508   4.947  0.2081  0.4970  0.2961
    3MOL      O 1365   3.822   1.800   3.801 -0.0020  0.9312  0.1901
    3MOL      C 1366   3.802   1.683   3.861 -0.5092  1.9782 -1.6223
    3MOL      C 1367   3.665   1.660   3.917 -0.0300  0.3840 -0.6329
    3MOL      O 1368   3.901   1.605   3.881 -1.2264 -0.1831  0.3234
    3MOL      C 1369   3.549   1.638   3.841 -0.7573 -0.8775 -0.5425
    3MOL      C 1370   3.648   1.691   4.044 -0.3132  0.1076 -1.1445
    3MOL      C 1371   3.426   1.623   3.906  0.0941 -0.8150  1.1312
    3MOL      C 1372   3.561   1.617   3.701 -0.8907 -0.2510  1.1142
    3MOL      C 1373   3.528   1.689   4.113  0.5273 -1.3064  0.3971
    3MOL      H 1374   3.732   1.708   4.111 -2.5355  3.2484  0.9325
    3MOL      C 1375   3.413   1.658   4.037 -0.0154 -0.9341 -0.6570
    3MOL      H 1376   3.342   1.582   3.850  1.2395  2.8997 -3.5571
    3MOL      F 1377   3.689   1.621   3.653  0.5766  0.4351 -0.1876
    3MOL      F 1378   3.482   1.701   3.636  0.1905 -0.0899  0.5611
    3MOL      C 1379   3.517   1.481   3.641 -1.6458  0.2462  0.7270
    3MOL      C 1380   3.509   1.772   4.242 -0.3284 -0.3903 -0.9982
    3MOL      C 1381   3.266   1.706   4.061  0.7239  0.3699 -0.1282
    3MOL      O 1382   3.571   1.394   3.739 -0.1540 -0.4730  0.4537
    3MOL      F 1383   3.387   1.481   3.633 -0.1156 -0.0824  0.1332
    3MOL      F 1384   3.568   1.472   3.516  0.4661 -0.1417  0.3981
    3MOL      F 1385   3.381   1.755   4.292  1.0770 -0.5451 -0.0562
    3MOL      F 1386   3.552   1.899   4.246  0.1926 -0.5424  0.4316
    3MOL      C 1387   3.579   1.711   4.358  0.3679 -1.0767 -0.3376
    3MOL      O 1388   3.221   1.601   4.128  0.2740 -0.0951 -0.5526
    3MOL      O 1389   3.206   1.817   4.053 -0.7184  0.5186 -0.9333
    3MOL      C 1390   3.559   1.248   3.762 -0.7936 -0.2904  0.9940
    3MOL      F 1391   3.547   1.773   4.481  0.3121 -0.8947 -0.4321
    3MOL      F 1392   3.525   1.581   4.340  0.1132  0.0112 -1.4262
    3MOL      O 1393   3.716   1.728   4.351 -0.3553 -0.2175  1.0664
    3MOL      C 1394   3.086   1.581   4.178  1.2980 -0.3572 -1.2865
    3MOL      C 1395   3.666   1.238   3.873 -0.9569 -0.4100 -1.2624
    3MOL      F 1396   3.580   1.199   3.645 -0.4442 -0.5011 -0.1331
    3MOL      F 1397   3.439   1.218   3.805  0.1050  0.5285 -1.1420
    3MOL      C 1398   3.780   1.626   4.426 -1.2078 -2.2134 -1.8198
    3MOL      H 1399   3.053   1.672   4.230  4.0377 -1.3767  2.4308
    3MOL      H 1400   3.006   1.585   4.103  0.4269  6.3914 -0.2630
    3MOL      C 1401   3.064   1.472   4.273  1.6924  0.5598 -0.1090
    3MOL      F 1402   3.647   1.110   3.921 -0.2217  0.8721 -0.6146
    3MOL      F 1403   3.644   1.324   3.975  0.6215  0.3172  0.4889
    3MOL      S 1404   3.828   1.237   3.790  0.0252 -0.6975  0.8696
    3MOL      F 1405   3.768   1.508   4.361 -1.1184 -0.0059  0.3406
    3MOL      F 1406   3.732   1.577   4.540  0.4719 -0.4519 -0.3830
    3MOL      C 1407   3.938   1.645   4.430  0.8054 -1.0776  0.3601
    3MOL      H 1408   3.049   1.370   4.238  3.8539 -0.5958  2.1833
    3MOL      H 1409   3.156   1.460   4.332 -0.7299  4.0895  4.7425
    3MOL      H 1410   2.969   1.498   4.320  0.8966 -2.7782  0.2307
    3MOL      N 1411   3.883   1.096   3.741  1.0109 -0.3733  0.2402
    3MOL      O 1412   3.812   1.338   3.678 -0.2276 -1.7348 -1.1871
    3MOL      O 1413   3.912   1.309   3.886  0.3028  0.3542 -0.8599
    3MOL      F 1414   3.981   1.761   4.501 -0.5355  0.9988  0.7215
    3MOL      F 1415   3.976   1.537   4.490 -0.8273 -0.0014  0.0805
    3MOL      S 1416   3.996   1.632   4.245 -0.4008 -0.5587 -0.4671
    3MOL      S 1417   3.992   1.026   3.817  0.3306 -0.9804 -0.8505
    3MOL      N 1418   4.139   1.660   4.264 -0.7209  1.1582  1.0316
    3MOL      O 1419   3.941   1.765   4.204 -0.2219 -1.0433 -1.0133
    3MOL      O 1420   3.931   1.522   4.174  0.2090 -0.7019 -0.6467
    3MOL      O 1421   3.998   1.070   3.960  1.1201 -0.8502 -0.1650
    3MOL      O 1422   3.981   0.894   3.785 -0.1628  0.2251 -0.3909
    3MOL      C 1423   4.151   1.059   3.745 -0.1740 -0.4201 -0.0981
    3MOL      S 1424   4.247   1.589   4.181  0.1383 -0.1865 -1.0280
    3MOL      F 1425   4.245   0.981   3.780 -0.7050 -0.0082  0.0139
    3MOL      F 1426   4.202   1.174   3.779  0.6882 -1.2691 -1.3870
    3MOL      F 1427   4.131   1.053   3.612  0.7916  0.6486  0.2776
    3MOL      O 1428   4.344   1.695   4.165  0.9021 -0.3951  0.1978
    3MOL      O 1429   4.210   1.518   4.060  0.0404 -0.0086 -0.0766
    3MOL      C 1430   4.361   1.495   4.290  0.5029  0.5582  0.4877
    3MOL      F 1431   4.411   1.572   4.389 -1.6409  0.0609  0.3640
    3MOL      F 1432   4.326   1.376   4.340 -1.2356  0.5399  0.8003
    3MOL      F 1433   4.467   1.443   4.204  0.7620 -0.1661  0.7723
    3MOL      O 1434   4.306   2.324   3.143  0.4908 -0.1682 -0.3502
    3MOL      C 1435   4.197   2.272   3.075 -0.4037  0.3299  1.0948
    3MOL      C 1436   4.155   2.145   3.129 -0.5060  0.3421  0.0657
    3MOL      O 1437   4.132   2.332   2.993 -0.4294 -0.6121 -0.0690
    3MOL      C 1438   4.016   2.110   3.146  0.3698 -0.0580 -0.5981
    3MOL      C 1439   4.253   2.068   3.197 -0.1119  0.7778 -0.5199
    3MOL      C 1440   3.986   1.995   3.232  0.3891 -0.3212  1.0356
    3MOL      C 1441   3.887   2.200   3.112 -0.4823  0.5142 -0.8829
    3MOL      C 1442   4.218   1.975   3.299  0.5696  1.4671 -0.7667
    3MOL      H 1443   4.356   2.104   3.206 -0.6933  1.9558  2.0819
    3MOL      C 1444   4.090   1.940   3.304 -0.3804 -0.6504  2.5723
    3MOL      H 1445   3.881   1.970   3.246 -0.4943  3.5811  1.8311
    3MOL      F 1446   3.908   2.336   3.135  0.1466  0.2661 -0.3383
    3MOL      F 1447   3.782   2.181   3.193  1.0534  0.0831  0.0031
    3MOL      C 1448   3.840   2.180   2.957 -0.2995  0.2232  0.7799
    3MOL      C 1449   4.323   1.915   3.395 -0.0177 -0.5486 -0.1008
    3MOL      C 1450   4.045   1.811   3.388 -0.9098 -1.3212 -0.5908
    3MOL      O 1451   3.761   2.056   2.973  1.4917  0.8030 -0.0443
    3MOL      F 1452   3.777   2.294   2.940  0.6669  0.0843  0.6503
    3MOL      F 1453   3.933   2.162   2.863 -0.0329 -0.6241 -0.4047
    3MOL      F 1454   4.448   1.915   3.341 -0.3239 -0.2920  0.3409
    3MOL      F 1455   4.300   1.787   3.428 -0.6196 -0.5093 -0.3032
    3MOL      C 1456   4.352   2.019   3.519 -0.1704  1.3495 -0.2482
    3MOL      O 1457   4.059   1.853   3.520 -0.4163  0.0895  0.2064
    3MOL      O 1458   4.013   1.705   3.352 -0.7517 -0.1644  0.2566
    3MOL      C 1459   3.718   1.951   2.875  0.2617  0.1180  1.1147
    3MOL      F 1460   4.390   2.135   3.471 -0.9921 -0.3403 -0.2967
    3MOL      F 1461   4.244   2.061   3.588 -0.1426  0.3389 -0.5356
    3MOL      O 1462   4.451   1.958   3.600  0.6586  1.3694 -0.7353
    3MOL      C 1463   3.988   1.786   3.607 -0.6319  1.2909 -0.4711
    3MOL      C 1464   3.617   1.862   2.954  0.0071 -0.3251  0.3756
    3MOL      F 1465   3.835   1.887   2.832 -0.6241 -0.3638 -0.8979
    3MOL      F 1466   3.669   2.007   2.768  0.0289  0.3805  0.9041
    3MOL      C 1467   4.424   1.913   3.734  0.2961 -1.8941 -0.1175
    3MOL      H 1468   3.885   1.764   3.574 -0.8690 -1.2587  1.7791
    3MOL      H 1469   4.024   1.683   3.619  2.0415  2.6433  4.5603
    3MOL      C 1470   3.940   1.849   3.750 -0.6694 -1.2794  0.3767
    3MOL      F 1471   3.694   1.775   3.043  1.0034 -1.5717 -0.2494
    3MOL      F 1472   3.546   1.782   2.879  0.4715  0.6195 -0.9425
    3MOL      S 1473   3.508   1.961   3.054  1.0123 -0.2715  0.5869
    3MOL      F 1474   4.407   1.783   3.748  0.0392 -0.0844 -0.9155
    3MOL      F 1475   4.324   1.980   3.808  0.2945 -0.0977  0.5778
    3MOL      C 1476   4.565   1.947   3.806  0.0089 -0.9179 -1.3665
    3MOL      H 1477   4.013   1.864   3.830 -1.7902 -2.3211  1.6077
    3MOL      H 1478   3.926   1.950   3.709 -0.5298 -0.3174  2.6476
    3MOL      N 1479   3.364   1.908   3.077 -0.8957 -0.9700 -0.0848
    3MOL      O 1480   3.580   2.010   3.170 -0.8518 -0.0597 -0.2228
    3MOL      O 1481   3.471   2.082   2.983 -1.0014 -0.1902 -0.5024
    3MOL      F 1482   4.654   1.843   3.782 -1.6480 -1.0957 -0.1595
    3MOL      F 1483   4.619   2.050   3.741  0.2146 -0.7131  0.3567
    3MOL      S 1484   4.585   1.976   3.989  0.6654  0.3240 -0.9118
    3MOL      S 1485   3.264   1.948   3.181 -0.0238 -0.1771  0.3761
    3MOL      N 1486   4.495   2.099   4.028 -0.6814 -0.6522  0.1222
    3MOL      O 1487   4.732   1.997   4.005 -0.6335 -0.4040 -0.1253
    3MOL      O 1488   4.555   1.854   4.068  0.8172  0.4853  0.8044
    3MOL      O 1489   3.320   2.033   3.289 -0.3755  0.1513  0.4490
    3MOL      O 1490   3.155   2.015   3.104 -0.3894  0.4036  0.1035
    3MOL      C 1491   3.195   1.788   3.246  0.7841 -0.2290 -0.5638
    3MOL      S 1492   4.439   2.120   4.174 -1.2437  0.7768  0.0290
    3MOL      F 1493   3.275   1.683   3.277 -0.5787  0.4733 -0.4088
    3MOL      F 1494   3.108   1.745   3.156 -0.6589 -0.4909  0.1659
    3MOL      F 1495   3.134   1.813   3.364 -0.6945 -0.0998  0.3606
    3MOL      O 1496   4.393   1.994   4.226  0.4807 -0.2680 -1.0497
    3MOL      O 1497   4.349   2.230   4.204 -0.1527  0.9532  0.0300
    3MOL      C 1498   4.585   2.126   4.282 -0.8118 -0.2134 -2.0791
    3MOL      F 1499   4.642   2.246   4.271  0.0801 -0.8579 -0.3530
    3MOL      F 1500   4.552   2.121   4.407 -1.1034 -0.7698 -0.5730
    3MOL      F 1501   4.676   2.029   4.279 -0.0198  0.5723  1.0569
    3MOL      O 1502   4.990   1.890   3.537  0.4933 -0.6252  0.4000
    3MOL      C 1503   5.013   2.018   3.494  0.0487  0.3492 -0.4155
    3MOL      C 1504   4.906   2.084   3.422 -0.3856 -1.6143  0.5026
    3MOL      O 1505   5.117   2.088   3.491  1.7507 -1.0882  0.0182
    3MOL      C 1506   4.859   2.214   3.458 -1.8693 -0.1671 -0.1240
    3MOL      C 1507   4.870   2.015   3.306 -0.0262 -0.0483  1.6236
    3MOL      C 1508   4.756   2.270   3.369 -0.1512  1.4673  0.8378
    3MOL      C 1509   4.889   2.286   3.590 -0.4522 -0.0452  0.8556
    3MOL      C 1510   4.775   2.083   3.213  0.3744 -0.0246  0.1771
    3MOL      H 1511   4.906   1.920   3.269 -4.4792 -0.5034 -1.9486
    3MOL      C 1512   4.719   2.207   3.240  0.0360 -0.8589  0.9681
    3MOL      H 1513   4.697   2.361   3.377 -5.5776 -2.0377  3.0345
    3MOL      F 1514   5.025   2.326   3.604 -0.9571  0.7245 -0.2321
    3MOL      F 1515   4.862   2.211   3.691 -0.4396 -0.2908 -0.2204
    3MOL      C 1516   4.811   2.423   3.620  0.5674  0.2869 -0.3687
    3MOL      C 1517   4.759   2.015   3.068  1.0581  1.1532  0.6206
    3MOL      C 1518   4.603   2.264   3.158 -0.5713 -0.3009 -1.2519
    3MOL      O 1519   4.836   2.521   3.509  0.8808 -0.4888 -0.2790
    3MOL      F 1520   4.681   2.407   3.632  0.1488  1.3034 -0.7614
    3MOL      F 1521   4.867   2.460   3.740  0.4093  0.8302  0.1981
    3MOL      F 1522   4.727   2.091   2.957 -0.0404  1.2422 -1.3291
    3MOL      F 1523   4.676   1.908   3.076 -0.4854 -0.6337  0.1201
    3MOL      C 1524   4.892   1.942   3.012 -1.5145  2.4007 -1.5508
    3MOL      O 1525   4.584   2.400   3.170 -0.4005  0.3008 -0.1486
    3MOL      O 1526   4.520   2.194   3.097 -0.1939  0.0923  0.3758
    3MOL      C 1527   4.773   2.654   3.502 -0.7305 -0.1309 -0.3063
    3MOL      F 1528   4.993   2.005   3.049 -0.0205  0.0073 -1.2065
    3MOL      F 1529   4.908   1.816   3.079 -0.4627  0.1550  0.5041
    3MOL      O 1530   4.907   1.931   2.868  0.0898 -0.3403  0.5593
    3MOL      C 1531   4.512   2.458   3.055 -0.2528  0.5399  0.4608
    3MOL      C 1532   4.844   2.739   3.396 -0.9190 -0.5165  0.4539
    3MOL      F 1533   4.798   2.723   3.620 -0.0213  0.8114 -1.0872
    3MOL      F 1534   4.634   2.639   3.480  0.0611 -0.5479  0.1582
    3MOL      C 1535   4.984   2.033   2.797 -0.5906  0.7882  0.7638
    3MOL      H 1536   4.528   2.566   3.070  0.8434  0.1509  2.3393
    3MOL      H 1537   4.560   2.427   2.962 -1.0012 -0.5731  0.4360
    3MOL      C 1538   4.358   2.453   3.104  0.0675  1.0918  0.8080
    3MOL      F 1539   4.787   2.856   3.401  0.5318 -0.5981  0.8935
    3MOL      F 1540   4.817   2.675   3.295  0.4437  0.7320 -0.6778
    3MOL      S 1541   5.021   2.780   3.422  1.1388 -0.1855 -0.4037
    3MOL      F 1542   5.122   2.015   2.799 -1.8019  0.1157  0.1916
    3MOL      F 1543   4.943   2.164   2.812 -0.5609  0.7206  0.1754
    3MOL      C 1544   4.964   2.006   2.632 -0.2313 -0.0802 -0.7613
    3MOL      H 1545   4.347   2.523   3.188  1.3181  3.1380 -0.6895
    3MOL      H 1546   4.290   2.499   3.032 -1.3229 -2.9179 -0.5614
    3MOL      N 1547   5.054   2.833   3.276  0.5146 -0.1180 -0.3682
    3MOL      O 1548   5.045   2.883   3.529 -0.7697  0.9975 -0.6432
    3MOL      O 1549   5.080   2.653   3.450 -0.4314  0.7336 -0.5309
    3MOL      F 1550   4.857   2.068   2.576  0.2604  0.1370 -0.7846
    3MOL      F 1551   5.074   2.049   2.568  1.4699 -0.4123  0.5608
    3MOL      S 1552   4.963   1.822   2.606 -0.0242  0.7623  0.8071
    3MOL      S 1553   5.127   2.967   3.284 -0.0324 -0.1976  0.4441
    3MOL      N 1554   4.970   1.817   2.450  0.1291 -0.1578  0.0706
    3MOL      O 1555   4.842   1.756   2.674 -0.9938 -0.2557  0.3402
    3MOL      O 1556   5.064   1.747   2.678  0.3534 -1.2361  0.3062
    3MOL      O 1557   5.031   3.066   3.252  0.2821 -0.1624 -0.3836
    3MOL      O 1558   5.205   3.018   3.414  0.2854  0.3498  0.0735
    3MOL      C 1559   5.233   2.976   3.127  0.8382  0.8657  0.2428
    3MOL      S 1560   4.951   1.675   2.388 -0.0430 -0.2929 -0.8528
    3MOL      F 1561   5.359   2.943   3.143 -0.9745  0.9230  1.2056
    3MOL      F 1562   5.259   3.101   3.087  0.5417  0.5277 -0.4597
    3MOL      F 1563   5.202   2.902   3.015 -0.5847  0.1055 -0.6456
    3MOL      O 1564   4.823   1.618   2.377 -0.2817  0.2571  0.8063
    3MOL      O 1565   5.042   1.579   2.444 -0.0336 -0.6415  0.4404
    3MOL      C 1566   4.999   1.701   2.224  0.0897 -0.3874  0.0448
    3MOL      F 1567   5.139   1.697   2.222  0.2931 -0.3856 -0.6921
    3MOL      F 1568   4.965   1.617   2.143 -0.3563  0.1035  0.3046
    3MOL      F 1569   4.950   1.827   2.180  0.6084  0.3141 -0.6034
    3MOL      O 1570   5.461   1.531   2.808 -1.2753 -0.1982 -0.0169
    3MOL      C 1571   5.327   1.530   2.845 -1.0168  0.2219 -0.8331
    3MOL      C 1572   5.306   1.550   2.991 -0.4844  0.0652 -0.4145
    3MOL      O 1573   5.229   1.530   2.754 -1.8018 -0.9212 -0.4355
    3MOL      C 1574   5.335   1.669   3.060 -1.2168 -0.9441  1.3431
    3MOL      C 1575   5.240   1.448   3.066  0.0028 -0.3966 -1.4593
    3MOL      C 1576   5.329   1.673   3.208  0.5051 -0.0792 -1.2957
    3MOL      C 1577   5.397   1.799   2.989  0.6633  0.1509  0.8178
    3MOL      C 1578   5.217   1.452   3.208 -0.5998  0.0091 -0.8410
    3MOL      H 1579   5.186   1.362   3.027 -2.0062 -0.5113  1.3982
    3MOL      C 1580   5.254   1.578   3.276 -0.5556  1.7582  0.5543
    3MOL      H 1581   5.344   1.777   3.236 -1.3047 -0.3410  0.7858
    3MOL      F 1582   5.328   1.909   3.018  1.8257  0.4490 -0.2518
    3MOL      F 1583   5.363   1.794   2.853 -0.3889  0.7596 -0.8098
    3MOL      C 1584   5.545   1.833   3.005 -1.2388 -0.3694  0.6726
    3MOL      C 1585   5.131   1.341   3.275 -0.0995  1.4894 -1.1396
    3MOL      C 1586   5.224   1.602   3.412 -1.8070  0.4073  0.4238
    3MOL      O 1587   5.610   1.721   2.972  0.0935 -0.6912  0.1105
    3MOL      F 1588   5.559   1.950   2.931 -0.4368  0.5363  1.7582
    3MOL      F 1589   5.570   1.857   3.127  0.4927  0.7787 -0.0607
    3MOL      F 1590   5.184   1.295   3.389  0.4416  0.1067 -1.0840
    3MOL      F 1591   5.151   1.224   3.213  0.2519 -0.2368  1.7276
    3MOL      C 1592   4.981   1.371   3.260  0.2116  0.2553 -1.1025
    3MOL      O 1593   5.196   1.742   3.427 -0.3122  1.5877  0.1495
    3MOL      O 1594   5.260   1.528   3.492 -0.3600 -0.2411 -1.5009
    3MOL      C 1595   5.750   1.722   3.014  0.3187  0.3434 -1.6299
    3MOL      F 1596   4.906   1.276   3.334 -0.0112 -0.2946 -0.3647
    3MOL      F 1597   4.954   1.492   3.315  0.3291  0.8334 -1.7367
    3MOL      O 1598   4.945   1.377   3.121  0.4612  0.8048  0.1572
    3MOL      C 1599   5.218   1.809   3.552 -0.2859 -0.0197  0.7360
    3MOL      C 1600   5.808   1.609   2.910 -0.3133 -0.7733 -0.1417
    3MOL      F 1601   5.764   1.688   3.144 -0.1574  0.1731 -0.6401
    3MOL      F 1602   5.814   1.841   3.015 -1.2585 -0.9146  0.4970
    3MOL      C 1603   4.807   1.353   3.073 -0.1033 -0.8554  0.2522
    3MOL      H 1604   5.308   1.764   3.597 -0.3705 -1.2595 -0.2932
    3MOL      H 1605   5.255   1.912   3.543  2.9156 -0.4539  6.1328
    3MOL      C 1606   5.095   1.819   3.629  0.3274  0.6528  2.1129
    3MOL      F 1607   5.740   1.491   2.924 -0.2196 -1.2580 -0.0391
    3MOL      F 1608   5.931   1.586   2.967  0.7512  0.5102 -0.7873
    3MOL      S 1609   5.819   1.685   2.733 -1.0627  0.6089 -0.1788
    3MOL      F 1610   4.708   1.432   3.120 -0.2153  0.4494 -0.6999
    3MOL      F 1611   4.782   1.216   3.123  0.9751 -0.5569  0.7974
    3MOL      C 1612   4.787   1.348   2.914 -0.5477  1.3655  0.6931
    3MOL      H 1613   5.045   1.724   3.649  2.1942 -0.8630 -0.0917
    3MOL      H 1614   5.101   1.883   3.718  1.5139  0.2875  2.2977
    3MOL      N 1615   5.684   1.698   2.673  0.8051  0.4961 -0.3129
    3MOL      O 1616   5.901   1.808   2.734 -0.8288  0.3718 -0.3696
    3MOL      O 1617   5.903   1.574   2.702 -0.5203 -0.2386  0.7199
    3MOL      F 1618   4.659   1.308   2.895  0.2565  0.6213  0.1170
    3MOL      F 1619   4.794   1.478   2.867 -0.0110 -0.4250 -0.2842
    3MOL      S 1620   4.892   1.224   2.834  0.5553 -0.5078  0.1302
    3MOL      S 1621   5.640   1.815   2.576 -0.9831 -0.9306 -1.0617
    3MOL      N 1622   4.829   1.194   2.689  0.7966  0.1866 -0.4550
    3MOL      O 1623   4.879   1.095   2.898 -0.2685  0.4953 -0.3741
    3MOL      O 1624   5.014   1.290   2.824  0.2299  0.6920  0.0067
    3MOL      O 1625   5.508   1.858   2.588 -0.0324 -0.1913  0.3005
    3MOL      O 1626   5.737   1.931   2.567 -1.4384 -0.3924 -0.3295
    3MOL      C 1627   5.634   1.732   2.404 -0.5003 -0.2882 -1.0107
    3MOL      S 1628   4.860   1.271   2.552  0.3295 -0.6210 -0.0161
    3MOL      F 1629   5.763   1.703   2.370  0.1199 -0.2315 -0.1396
    3MOL      F 1630   5.599   1.833   2.309  0.7215 -0.8265  0.4198
    3MOL      F 1631   5.546   1.627   2.418  0.3223  0.4905 -0.6704
    3MOL      O 1632   4.878   1.407   2.594 -1.6743 -0.4655  1.2181
    3MOL      O 1633   4.750   1.286   2.450 -0.3939  0.0255  1.0626
    3MOL      C 1634   5.034   1.224   2.492  0.1507  0.6005 -0.1775
    3MOL      F 1635   5.035   1.229   2.357  0.8826 -0.1681 -0.7834
    3MOL      F 1636   5.125   1.312   2.550 -0.7517  0.1305  0.5347
    3MOL      F 1637   5.048   1.092   2.530  1.4211  1.1683  0.3916
    3MOL      O 1638   5.524   0.680   3.255 -0.2083  0.0262 -0.9752
    3MOL      C 1639   5.453   0.665   3.142  1.6324  0.9359 -1.6959
    3MOL      C 1640   5.397   0.791   3.079  0.0360 -0.3353  0.9150
    3MOL      O 1641   5.433   0.549   3.107 -0.5244 -0.7410 -1.0808
    3MOL      C 1642   5.285   0.793   2.992  0.0806 -0.7514 -1.4709
    3MOL      C 1643   5.500   0.895   3.083  0.4369  0.2101 -0.7841
    3MOL      C 1644   5.281   0.907   2.921  0.0087 -0.0589  0.6544
    3MOL      C 1645   5.180   0.702   2.969  0.4706  1.5274 -0.0994
    3MOL      C 1646   5.488   1.018   3.009 -0.1961  0.5982  0.0791
    3MOL      H 1647   5.590   0.865   3.137 -1.1061 -0.2489  1.6111
    3MOL      C 1648   5.374   1.021   2.917 -0.6158  0.8346  0.2737
    3MOL      H 1649   5.193   0.922   2.859 -1.1653 -3.7819  1.3107
    3MOL      F 1650   5.049   0.758   2.986  1.0079  0.9940 -0.5003
    3MOL      F 1651   5.167   0.600   3.069  0.5185 -0.7324  0.0230
    3MOL      C 1652   5.191   0.632   2.828  0.1074  0.3792 -2.0431
    3MOL      C 1653   5.573   1.137   3.038  0.3332 -0.9437 -0.4173
    3MOL      C 1654   5.345   1.124   2.801 -0.2793  0.9193 -0.2645
    3MOL      O 1655   5.063   0.649   2.766  0.2498  0.0886  0.0218
    3MOL      F 1656   5.290   0.681   2.756  0.5425 -0.4099  0.4486
    3MOL      F 1657   5.212   0.505   2.848  0.2725 -0.4288  0.2668
    3MOL      F 1658   5.610   1.112   3.176 -0.3314 -0.0927  0.4474
    3MOL      F 1659   5.514   1.246   3.050 -0.0163 -0.7790  0.1631
    3MOL      C 1660   5.697   1.120   2.928  1.6518 -0.0257  0.3543
    3MOL      O 1661   5.429   1.223   2.797 -0.5577  1.6714  0.0796
    3MOL      O 1662   5.261   1.105   2.714 -0.6750 -0.1178 -0.1140
    3MOL      C 1663   5.052   0.630   2.631 -0.3426  0.9904 -0.0745
    3MOL      F 1664   5.658   1.083   2.815 -0.2341 -0.4592 -0.6400
    3MOL      F 1665   5.745   1.241   2.917 -0.7595  0.1960 -0.6470
    3MOL      O 1666   5.792   1.037   2.978 -0.0512  0.4310 -0.1764
    3MOL      C 1667   5.437   1.303   2.678 -0.8031 -1.4845 -0.1127
    3MOL      C 1668   4.947   0.738   2.596  0.2919 -0.9386 -0.0505
    3MOL      F 1669   5.021   0.501   2.589  0.3668 -0.7887  0.0255
    3MOL      F 1670   5.152   0.662   2.557  0.5058  0.6950  0.5959
    3MOL      C 1671   5.934   1.049   2.957 -0.1026 -0.1799  0.0851
    3MOL      H 1672   5.483   1.254   2.591 -0.5653 -0.2332 -0.6975
    3MOL      H 1673   5.332   1.332   2.661 -1.3489 -2.2283  1.8831
    3MOL      C 1674   5.495   1.442   2.692 -0.3554  0.0073 -0.7840
    3MOL      F 1675   4.928   0.762   2.459  0.2892 -1.8339  0.6346
    3MOL      F 1676   5.000   0.856   2.631  0.7291  0.3200 -0.2888
    3MOL      S 1677   4.779   0.713   2.670  0.2022 -0.4955 -1.0303
    3MOL      F 1678   5.979   1.155   2.877 -0.5844  0.1778  0.3011
    3MOL      F 1679   5.983   0.944   2.885  0.9100  0.2338 -1.4792
    3MOL      C 1680   6.001   1.072   3.097  0.2025 -0.3734  1.4940
    3MOL      H 1681   5.604   1.451   2.705 -0.6656  0.6450  1.6116
    3MOL      H 1682   5.457   1.485   2.598 -1.6485 -2.8558 -1.6264
    3MOL      N 1683   4.691   0.604   2.602  0.3791 -0.2436  1.0551
    3MOL      O 1684   4.797   0.692   2.810 -0.9545 -1.2685 -0.5411
    3MOL      O 1685   4.720   0.841   2.642 -0.2125 -0.1459 -0.1834
    3MOL      F 1686   6.125   1.091   3.065 -1.1828  0.4496  1.8404
    3MOL      F 1687   5.961   1.183   3.154  1.1339  0.2303  0.4091
    3MOL      S 1688   5.961   0.923   3.209 -0.3174 -0.1307 -0.5147
    3MOL      S 1689   4.578   0.507   2.655 -0.0082  0.2020  0.1481
    3MOL      N 1690   6.025   0.935   3.347  1.2030 -1.1538 -0.0259
    3MOL      O 1691   6.011   0.819   3.128  0.6556  0.0673 -0.0504
    3MOL      O 1692   5.816   0.895   3.212 -0.5900 -1.0471  1.2201
    3MOL      O 1693   4.539   0.551   2.790  0.2372  0.5867  0.6056
    3MOL      O 1694   4.472   0.516   2.560 -0.1576 -0.4860  0.0510
    3MOL      C 1695   4.620   0.335   2.670 -0.9180  0.0620 -0.6612
    3MOL      S 1696   6.184   0.950   3.363  1.1690 -0.1091  0.5135
    3MOL      F 1697   4.732   0.334   2.743 -0.2798 -0.6434  1.0107
    3MOL      F 1698   4.637   0.241   2.572 -0.1114 -0.2547 -0.4502
    3MOL      F 1699   4.510   0.285   2.734 -0.2646  1.0503 -0.2082
    3MOL      O 1700   6.258   0.937   3.235  1.0206 -0.5372 -0.2219
    3MOL      O 1701   6.206   0.854   3.475 -0.1418 -0.4577 -0.4397
    3MOL      C 1702   6.196   1.115   3.428 -0.9139 -0.3123  0.7984
    3MOL      F 1703   6.320   1.170   3.432 -0.1372 -0.1233  0.8025
    3MOL      F 1704   6.128   1.209   3.381 -0.3810  0.2406 -0.9919
    3MOL      F 1705   6.153   1.132   3.565 -0.9776  0.1511 -0.5607
    3MOL      O 1706   5.349   0.901   4.174  0.2601 -0.2008 -0.3940
    3MOL      C 1707   5.252   0.927   4.072  0.3253  0.6657  0.1756
    3MOL      C 1708   5.269   0.835   3.952  0.0245  0.5277 -0.2779
    3MOL      O 1709   5.156   0.999   4.100 -0.3911 -0.0564  0.4383
    3MOL      C 1710   5.297   0.692   3.941 -0.2491 -0.8972 -0.6351
    3MOL      C 1711   5.265   0.898   3.829 -0.3995  0.0358 -0.3551
    3MOL      C 1712   5.314   0.643   3.816  0.7874 -1.0181  1.3977
    3MOL      C 1713   5.280   0.590   4.050  0.8889  0.7747 -0.3795
    3MOL      C 1714   5.314   0.852   3.697  0.6180  0.4893  0.4113
    3MOL      H 1715   5.241   1.002   3.848 -2.3246 -0.2784 -1.0150
    3MOL      C 1716   5.352   0.718   3.699  0.9108  0.5050  0.4290
    3MOL      H 1717   5.328   0.536   3.811  5.0046 -0.5487  1.1436
    3MOL      F 1718   5.215   0.648   4.143  0.0123  0.1958 -1.1765
    3MOL      F 1719   5.397   0.550   4.113  0.6774 -1.1164  0.4379
    3MOL      C 1720   5.186   0.466   4.035  0.2416 -1.3381  0.6371
    3MOL      C 1721   5.311   0.951   3.573 -0.9154 -0.1962 -0.4357
    3MOL      C 1722   5.405   0.652   3.580  0.5462  1.2560  1.6120
    3MOL      O 1723   5.071   0.511   3.975 -0.5468  0.0352  1.0977
    3MOL      F 1724   5.242   0.391   3.938 -0.0284  0.1009  0.3357
    3MOL      F 1725   5.180   0.380   4.148  1.4237  0.9189  0.1398
    3MOL      F 1726   5.378   0.899   3.461 -0.3722  0.4833 -0.3300
    3MOL      F 1727   5.379   1.056   3.610  0.4774  0.2464  1.2241
    3MOL      C 1728   5.152   0.959   3.535 -1.5138 -0.0568 -0.3641
    3MOL      O 1729   5.532   0.690   3.531  0.7081  0.0570 -0.4407
    3MOL      O 1730   5.347   0.551   3.538 -2.0621 -0.5640 -0.1000
    3MOL      C 1731   4.937   0.458   4.003 -1.2820  0.3398 -0.8246
    3MOL      F 1732   5.075   1.024   3.622  0.0637  0.2645  0.2381
    3MOL      F 1733   5.131   1.044   3.432 -1.1587  0.3442 -0.4932
    3MOL      O 1734   5.091   0.840   3.508 -0.6167  0.6037 -0.4191
    3MOL      C 1735   5.617   0.614   3.473 -1.3108  1.4833 -0.2505
    3MOL      C 1736   4.816   0.516   3.932  0.3904  0.0097  0.7813
    3MOL      F 1737   4.906   0.473   4.138 -1.0905  0.5410  0.6635
    3MOL      F 1738   4.966   0.319   3.992 -0.2951 -0.3751 -0.2042
    3MOL      C 1739   5.099   0.777   3.373  0.9528 -0.1037 -0.3136
    3MOL      H 1740   5.714   0.666   3.475  0.0371 -0.8766 -2.3323
    3MOL      H 1741   5.644   0.520   3.523 -1.1201  0.6607 -1.8746
    3MOL      C 1742   5.558   0.565   3.339  0.0474  0.9655 -0.7763
    3MOL      F 1743   4.848   0.497   3.805 -0.6683 -0.2741  0.6788
    3MOL      F 1744   4.795   0.638   3.928  0.6744  0.0055 -0.6539
    3MOL      S 1745   4.664   0.397   3.997 -0.3448  0.6243 -1.0339
    3MOL      F 1746   5.201   0.687   3.362  0.1172  0.9116  0.6048
    3MOL      F 1747   5.133   0.848   3.268 -0.9832 -0.0037 -0.6774
    3MOL      C 1748   4.962   0.696   3.356 -0.2505 -1.5653 -1.0692
    3MOL      H 1749   5.631   0.498   3.291  0.3411 -0.1938  1.2388
    3MOL      H 1750   5.470   0.500   3.339  2.8614 -3.2467 -5.2478
    3MOL      N 1751   4.616   0.431   4.130 -0.2941  0.8053  0.3503
    3MOL      O 1752   4.556   0.424   3.899  0.5089  0.1308  1.7063
    3MOL      O 1753   4.698   0.265   3.964  0.4318  0.7878  1.2273
    3MOL      F 1754   4.974   0.603   3.259  0.1648  0.7936  0.9777
    3MOL      F 1755   4.900   0.660   3.471 -0.4162 -1.1431  0.6752
    3MOL      S 1756   4.832   0.802   3.297  0.4202 -0.4650  0.4518
    3MOL      S 1757   4.508   0.351   4.223 -0.4780  0.8615  0.7824
    3MOL      N 1758   4.704   0.728   3.245  0.2156 -0.0862 -1.0880
    3MOL      O 1759   4.893   0.890   3.195  0.2114  0.4632 -0.2241
    3MOL      O 1760   4.792   0.890   3.399  0.9410 -0.4422 -1.0533
    3MOL      O 1761   4.379   0.375   4.174 -0.3001 -0.3121 -1.2220
    3MOL      O 1762   4.549   0.203   4.229  1.6535 -0.2282 -0.6351
    3MOL      C 1763   4.504   0.427   4.381 -1.7444 -1.2992 -0.4441
    3MOL      S 1764   4.604   0.811   3.160 -0.1889 -0.2261 -1.4816
    3MOL      F 1765   4.633   0.445   4.436 -0.2636  0.7297 -0.3343
    3MOL      F 1766   4.445   0.349   4.477 -1.1808 -0.1292 -0.2848
    3MOL      F 1767   4.433   0.542   4.377 -0.6577  1.2137  0.2117
    3MOL      O 1768   4.534   0.721   3.065  0.7901  0.8594 -0.0358
    3MOL      O 1769   4.660   0.929   3.111 -0.2335  0.3018 -0.2200
    3MOL      C 1770   4.445   0.837   3.272 -0.1011 -0.9882 -0.2853
    3MOL      F 1771   4.484   0.891   3.395 -0.3277 -0.9822  0.5436
    3MOL      F 1772   4.363   0.936   3.208 -0.5266  0.1461 -0.0164
    3MOL      F 1773   4.375   0.716   3.310 -0.4677 -0.9877  0.1402
    3MOL      O 1774   6.213   1.213   4.040 -0.1707 -0.0938  0.2635
    3MOL      C 1775   6.186   1.220   4.177 -0.5675  0.1162  1.6533
    3MOL      C 1776   6.060   1.153   4.209  1.1005 -0.4836  0.5329
    3MOL      O 1777   6.240   1.306   4.243 -0.8002 -0.1047  0.8286
    3MOL      C 1778   6.039   1.022   4.250  0.0405  1.6989 -0.6098
    3MOL      C 1779   5.953   1.250   4.198 -1.0745  1.3693  0.6664
    3MOL      C 1780   5.899   0.984   4.264  0.8223  0.0826 -1.5360
    3MOL      C 1781   6.161   0.944   4.291 -0.3996 -0.3624  0.7785
    3MOL      C 1782   5.818   1.207   4.203  0.1942 -1.2644  0.8700
    3MOL      H 1783   5.986   1.345   4.156  0.0704 -0.7889 -3.6889
    3MOL      C 1784   5.793   1.072   4.228  0.3891 -0.0188  0.3316
    3MOL      H 1785   5.872   0.883   4.292 -1.0753 -0.1872 -4.1778
    3MOL      F 1786   6.119   0.839   4.371 -0.3224  0.0297 -0.1075
    3MOL      F 1787   6.261   1.009   4.360 -0.9555 -0.6079  0.8621
    3MOL      C 1788   6.248   0.877   4.169  1.1703  0.2219 -0.3921
    3MOL      C 1789   5.700   1.300   4.188  0.4275 -0.5793  0.0643
    3MOL      C 1790   5.665   0.999   4.234 -1.7320 -1.5558  0.7064
    3MOL      O 1791   6.135   0.811   4.091 -0.7961  1.0447 -0.7091
    3MOL      F 1792   6.321   0.952   4.098  1.0971  0.3844 -0.3105
    3MOL      F 1793   6.323   0.777   4.220  1.4879  0.5798 -0.3799
    3MOL      F 1794   5.583   1.235   4.167 -0.2641 -0.7430 -1.0045
    3MOL      F 1795   5.711   1.391   4.073  0.8162  0.1053  0.3901
    3MOL      C 1796   5.701   1.388   4.322  0.0371  0.5293 -0.2367
    3MOL      O 1797   5.604   0.981   4.361 -1.1333  0.1098  0.0679
    3MOL      O 1798   5.629   0.959   4.123  0.2402 -0.5941 -0.4130
    3MOL      C 1799   6.153   0.782   3.944  1.1347  0.8374 -0.7896
    3MOL      F 1800   5.775   1.493   4.299 -0.2452  1.2359 -0.2358
    3MOL      F 1801   5.579   1.406   4.370  0.4493  0.9100 -0.8058
    3MOL      O 1802   5.808   1.329   4.418 -0.9191 -0.3597 -0.6315
    3MOL      C 1803   5.479   0.931   4.379  1.6970 -0.1985 -0.3309
    3MOL      C 1804   6.251   0.662   3.930 -0.0673 -0.5131 -1.1607
    3MOL      F 1805   6.198   0.903   3.885 -0.0489 -0.5188  0.3190
    3MOL      F 1806   6.035   0.755   3.878 -0.9038 -0.0642  0.2510
    3MOL      C 1807   5.793   1.393   4.545  0.3829 -1.2697  0.1764
    3MOL      H 1808   5.483   0.825   4.352  4.2390 -0.1607 -0.2508
    3MOL      H 1809   5.441   0.948   4.481 -0.8905 -0.8010 -1.1425
    3MOL      C 1810   5.370   0.986   4.280 -0.3633 -1.3565  1.4175
    3MOL      F 1811   6.202   0.546   3.874  0.7574 -0.3244  0.3348
    3MOL      F 1812   6.294   0.607   4.041  0.2026 -0.6919  0.5754
    3MOL      S 1813   6.409   0.690   3.838 -0.2508 -0.3749  1.2520
    3MOL      F 1814   5.713   1.297   4.607  0.2638  0.4346 -0.2444
    3MOL      F 1815   5.729   1.511   4.553  0.1297 -0.8463 -0.6717
    3MOL      C 1816   5.923   1.381   4.617  0.9083  0.7679  1.0244
    3MOL      H 1817   5.270   1.014   4.316 -2.0571 -0.9199 -3.1961
    3MOL      H 1818   5.412   1.062   4.213  0.3803 -3.2065 -0.2676
    3MOL      N 1819   6.501   0.803   3.906  0.1553  0.0872  0.8581
    3MOL      O 1820   6.473   0.566   3.802 -0.3941  0.4089 -0.3321
    3MOL      O 1821   6.346   0.735   3.727  1.1395 -1.0435 -0.2740
    3MOL      F 1822   5.912   1.393   4.749 -1.6733  0.7508  0.3955
    3MOL      F 1823   5.986   1.266   4.582 -0.5587  0.3942  0.2413
    3MOL      S 1824   6.045   1.490   4.563 -0.0823 -0.0358  0.4494
    3MOL      S 1825   6.648   0.804   3.900  0.2353  0.0771  0.6726
    3MOL      N 1826   6.183   1.434   4.597  0.5693 -0.0078 -1.4710
    3MOL      O 1827   6.006   1.622   4.607  0.5118  0.9604 -0.4728
    3MOL      O 1828   6.029   1.457   4.422  0.2753  0.1328 -1.0540
    3MOL      O 1829   6.698   0.710   4.003  0.3704 -1.1693  0.9208
    3MOL      O 1830   6.674   0.737   3.769 -0.5268  0.7530 -0.3835
    3MOL      C 1831   6.740   0.955   3.908 -0.0031 -0.2949 -0.8521
    3MOL      S 1832   6.312   1.517   4.602  0.5705  1.2844  0.7467
    3MOL      F 1833   6.683   1.053   3.976  0.6797  0.2805 -0.9506
    3MOL      F 1834   6.740   0.995   3.786  0.1014 -0.6467  0.3578
    3MOL      F 1835   6.879   0.946   3.947  0.7739 -0.3198  0.9183
    3MOL      O 1836   6.320   1.643   4.666  0.4485  0.2900  0.3165
    3MOL      O 1837   6.336   1.530   4.458 -0.4286  1.1944  0.4790
    3MOL      C 1838   6.487   1.445   4.644  1.0763 -0.8220 -0.7749
    3MOL      F 1839   6.499   1.335   4.566 -0.2332 -0.0317  0.0703
    3MOL      F 1840   6.594   1.525   4.625  1.3541  0.2573 -0.2286
    3MOL      F 1841   6.497   1.398   4.774 -0.6918 -0.6422 -0.1927
    3MOL      O 1842   7.039   1.729   3.533 -1.0967  0.4465  0.6439
    3MOL      C 1843   6.939   1.796   3.589 -1.0610  0.0428 -0.1893
    3MOL      C 1844   6.855   1.708   3.664  0.6377 -0.0456  0.1561
    3MOL      O 1845   6.916   1.909   3.564 -0.3984 -0.7445  0.7229
    3MOL      C 1846   6.901   1.632   3.776 -0.1861 -0.1688  0.7247
    3MOL      C 1847   6.728   1.677   3.600 -0.0945  0.3827  0.2403
    3MOL      C 1848   6.811   1.527   3.826 -0.1019  0.2178  0.1408
    3MOL      C 1849   7.045   1.645   3.847  0.8507  0.6159 -0.5124
    3MOL      C 1850   6.658   1.562   3.644 -0.8403  0.2749 -0.3272
    3MOL      H 1851   6.696   1.706   3.501 -1.9269 -1.0634  0.3790
    3MOL      C 1852   6.694   1.492   3.758 -0.5826  0.0687 -0.3451
    3MOL      H 1853   6.847   1.454   3.898 -0.4408  0.0900  0.1792
    3MOL      F 1854   7.031   1.656   3.987  1.0551  1.0024  1.0867
    3MOL      F 1855   7.100   1.771   3.815 -0.3899 -0.1508 -0.2349
    3MOL      C 1856   7.146   1.533   3.817 -0.4786 -1.3534 -0.0387
    3MOL      C 1857   6.532   1.540   3.564  0.0756 -0.1488 -0.3145
    3MOL      C 1858   6.606   1.357   3.776 -0.4101  0.8748  0.9149
    3MOL      O 1859   7.262   1.585   3.890  1.4297  0.3126  0.5645
    3MOL      F 1860   7.111   1.422   3.871  0.0767 -0.2871 -0.4842
    3MOL      F 1861   7.163   1.521   3.683 -0.0574 -0.4246 -0.1606
    3MOL      F 1862   6.452   1.428   3.569  0.4006 -1.0593  0.2159
    3MOL      F 1863   6.542   1.536   3.419 -0.3729 -0.6944 -0.2313
    3MOL      C 1864   6.416   1.641   3.603  1.3110 -0.3684 -0.6909
    3MOL      O 1865   6.511   1.368   3.881  0.0267 -0.6532  1.2727
    3MOL      O 1866   6.627   1.263   3.696 -0.1858  0.2548  0.4208
    3MOL      C 1867   7.382   1.506   3.894  0.4006  1.1010  0.0713
    3MOL      F 1868   6.462   1.753   3.546  0.4818  0.2582  0.0321
    3MOL      F 1869   6.292   1.607   3.550  0.4521 -0.4720 -0.0939
    3MOL      O 1870   6.406   1.664   3.747 -0.3553 -0.4220  0.5137
    3MOL      C 1871   6.387   1.298   3.855 -0.5004 -1.4639 -0.5617
    3MOL      C 1872   7.509   1.569   3.836 -0.6858  0.4603  0.3907
    3MOL      F 1873   7.394   1.395   3.823 -0.6801 -0.8228 -0.1988
    3MOL      F 1874   7.397   1.453   4.028  1.0460  0.5049 -1.0899
    3MOL      C 1875   6.393   1.801   3.796 -0.8050  0.7844  0.3833
    3MOL      H 1876   6.353   1.327   3.755  0.4261 -2.1014 -1.0629
    3MOL      H 1877   6.400   1.192   3.831 -0.1837 -0.9699 -2.6710
    3MOL      C 1878   6.288   1.326   3.967  0.7278  1.1488 -0.7253
    3MOL      F 1879   7.486   1.620   3.709 -0.4278  1.1549 -0.3212
    3MOL      F 1880   7.620   1.479   3.836  0.1311  0.8962 -0.0052
    3MOL      S 1881   7.549   1.719   3.946  0.7249  0.4835 -0.1811
    3MOL      F 1882   6.268   1.846   3.772  0.0824 -0.9008  0.7325
    3MOL      F 1883   6.502   1.883   3.760 -0.1756  0.2984  0.7127
    3MOL      C 1884   6.409   1.802   3.955 -1.5116 -1.6860 -0.1297
    3MOL      H 1885   6.310   1.402   4.043  0.7399 -1.5024  1.9910
    3MOL      H 1886   6.210   1.370   3.904  1.3006  2.2566 -0.6708
    3MOL      N 1887   7.612   1.690   4.081 -1.4426  1.4137 -0.5393
    3MOL      O 1888   7.629   1.821   3.870  0.0524 -0.7477  0.5483
    3MOL      O 1889   7.431   1.802   3.965  1.6680 -0.4586 -0.0619
    3MOL      F 1890   6.536   1.757   3.981  0.0188  0.3802  0.8711
    3MOL      F 1891   6.413   1.939   3.995  0.4494  0.0286 -0.4443
    3MOL      S 1892   6.274   1.730   4.073 -0.3529  0.3088  0.6441
    3MOL      S 1893   7.663   1.813   4.144  0.3053 -0.2780  0.1268
    3MOL      N 1894   6.152   1.823   4.094  1.0636 -0.3592  0.9498
    3MOL      O 1895   6.338   1.670   4.190 -0.0350  0.6431  0.7119
    3MOL      O 1896   6.227   1.614   4.002 -0.0416 -0.0595 -0.6488
    3MOL      O 1897   7.628   1.940   4.101 -1.0221 -1.3848  0.1394
    3MOL      O 1898   7.634   1.787   4.286  0.3048 -1.8759 -0.3561
    3MOL      C 1899   7.843   1.824   4.143 -1.1059 -1.5793  0.6154
    3MOL      S 1900   6.060   1.807   4.206 -0.2167  1.0661 -0.4815
    3MOL      F 1901   7.896   1.770   4.018 -0.1076 -0.9212 -0.1406
    3MOL      F 1902   7.892   1.751   4.237  0.3587  1.4994  1.5480
    3MOL      F 1903   7.861   1.961   4.183 -0.3693  0.2882  0.5774
    3MOL      O 1904   6.057   1.937   4.276  0.4689  0.1573  0.4820
    3MOL      O 1905   6.089   1.698   4.311 -0.3832  0.1068 -0.2160
    3MOL      C 1906   5.879   1.800   4.154 -1.3985 -1.6711 -0.1632
    3MOL      F 1907   5.859   1.669   4.106 -0.3673  0.3056  0.4142
    3MOL      F 1908   5.792   1.829   4.264  0.5330 -0.2447  1.0015
    3MOL      F 1909   5.849   1.896   4.071 -0.5107 -0.0832 -0.1401
    3MOL      O 1910   6.663   1.370   2.862  0.4152 -0.1282  0.0457
    3MOL      C 1911   6.792   1.339   2.841 -0.8215 -0.3492  0.0248
    3MOL      C 1912   6.893   1.425   2.913  1.8093  0.1039  0.6484
    3MOL      O 1913   6.831   1.248   2.776  0.7377  0.1281 -0.7244
    3MOL      C 1914   7.032   1.375   2.953 -0.6930 -0.6084 -0.1294
    3MOL      C 1915   6.854   1.560   2.961 -1.1454 -0.0967  0.5099
    3MOL      C 1916   7.116   1.472   3.022  0.0137 -0.6270  0.0132
    3MOL      C 1917   7.084   1.228   2.956 -0.4316 -0.0665  0.2467
    3MOL      C 1918   6.931   1.641   3.038  0.4593 -0.3037  0.6830
    3MOL      H 1919   6.763   1.605   2.924 -2.2856 -0.7845  2.4231
    3MOL      C 1920   7.063   1.590   3.073 -1.8691  0.8783  0.7239
    3MOL      H 1921   7.214   1.451   3.064  0.2571  1.6751  0.6657
    3MOL      F 1922   7.219   1.226   3.006 -0.1976  0.4489 -0.3688
    3MOL      F 1923   7.103   1.184   2.825 -0.3731  0.7331  0.6082
    3MOL      C 1924   7.003   1.126   3.044 -0.0283 -0.3177 -0.7415
    3MOL      C 1925   6.875   1.776   3.083 -1.2794  0.8315  0.1714
    3MOL      C 1926   7.169   1.683   3.145  0.0716  0.3187  0.5694
    3MOL      O 1927   7.045   0.996   2.984 -0.3157  0.0935 -1.0694
    3MOL      F 1928   7.038   1.127   3.178 -0.1454 -0.8133  0.5932
    3MOL      F 1929   6.875   1.167   3.030  0.4315  0.3840  0.3070
    3MOL      F 1930   6.910   1.828   3.200  0.5827 -0.9633 -0.0594
    3MOL      F 1931   6.758   1.759   3.103  0.3809  0.2363  0.0926
    3MOL      C 1932   6.894   1.890   2.966  0.3824 -1.0398  0.3633
    3MOL      O 1933   7.151   1.667   3.280 -0.5731  1.2951 -0.3674
    3MOL      O 1934   7.263   1.742   3.090  0.1861 -0.9927  0.3843
    3MOL      C 1935   6.962   0.876   3.006 -0.0079 -0.4349  1.5603
    3MOL      F 1936   6.883   2.014   3.033 -0.0746 -0.0804 -0.1786
    3MOL      F 1937   7.010   1.887   2.910  0.7660  0.9043  0.7593
    3MOL      O 1938   6.789   1.894   2.864  0.5090  0.0597  0.6559
    3MOL      C 1939   7.244   1.720   3.384  0.4352 -0.1175 -0.5311
    3MOL      C 1940   6.881   0.829   2.883 -0.7802  0.3749  0.1047
    3MOL      F 1941   6.887   0.883   3.123  1.7027  1.0889  0.1551
    3MOL      F 1942   7.054   0.785   3.042 -0.4265  1.1847  0.2186
    3MOL      C 1943   6.815   1.949   2.727  0.7686 -0.8474  0.6630
    3MOL      H 1944   7.275   1.638   3.450 -2.0060  1.2813  2.4671
    3MOL      H 1945   7.321   1.789   3.347 -0.9905  1.0756 -1.3527
    3MOL      C 1946   7.146   1.799   3.465  1.8923  0.2170  0.0255
    3MOL      F 1947   6.832   0.945   2.825 -1.9999  0.5963  0.6231
    3MOL      F 1948   6.775   0.751   2.912 -1.0298  0.1966 -0.8590
    3MOL      S 1949   6.955   0.731   2.759  0.3171  0.2770 -0.6729
    3MOL      F 1950   6.726   1.890   2.651 -0.1349 -0.2169 -0.3919
    3MOL      F 1951   6.928   1.891   2.684  0.3980 -0.0678  0.6439
    3MOL      C 1952   6.816   2.104   2.709 -0.9449  0.8180 -0.5452
    3MOL      H 1953   7.193   1.849   3.550 -1.5738  1.8002  1.0998
    3MOL      H 1954   7.106   1.874   3.395 -1.3432 -1.5087 -0.1024
    3MOL      N 1955   6.874   0.701   2.642  1.3254  0.9488  0.3791
    3MOL      O 1956   7.090   0.799   2.750  0.2149 -0.4107  0.1005
    3MOL      O 1957   6.969   0.598   2.834  0.5150  0.2850  0.3466
    3MOL      F 1958   6.742   2.152   2.808 -0.3405 -0.0238  0.6479
    3MOL      F 1959   6.938   2.155   2.715  0.0480 -0.2925  0.3075
    3MOL      S 1960   6.733   2.139   2.556  0.3771 -0.4673 -0.1991
    3MOL      S 1961   6.908   0.689   2.499  0.7005 -0.0536  0.8239
    3MOL      N 1962   6.749   2.288   2.537  1.1630 -1.3364  0.6479
    3MOL      O 1963   6.597   2.100   2.566  1.2849  0.6851  0.7711
    3MOL      O 1964   6.804   2.076   2.445  0.1473  0.4270 -0.3335
    3MOL      O 1965   6.996   0.795   2.438 -0.4599  0.6846 -0.2399
    3MOL      O 1966   6.998   0.574   2.490 -0.2083 -0.3665 -0.9701
    3MOL      C 1967   6.747   0.653   2.399 -1.4710 -0.2991  0.3842
    3MOL      S 1968   6.804   2.381   2.432  0.3266  0.5828 -0.4732
    3MOL      F 1969   6.647   0.564   2.449  0.8341 -0.3979 -0.2747
    3MOL      F 1970   6.789   0.603   2.276 -0.9242  0.3149  0.5155
    3MOL      F 1971   6.703   0.777   2.373  0.0212  0.1855  0.7809
    3MOL      O 1972   6.691   2.436   2.364  0.4067 -1.2244  0.5927
    3MOL      O 1973   6.901   2.324   2.336 -1.1108 -0.4043 -0.9622
    3MOL      C 1974   6.911   2.508   2.483  1.0907  0.1555 -0.0094
    3MOL      F 1975   6.946   2.624   2.408 -1.2285  0.0093 -0.6439
    3MOL      F 1976   6.877   2.530   2.610 -0.6146  0.0623  0.6096
    3MOL      F 1977   7.031   2.440   2.487  0.3903 -0.8417 -0.0523
    3MOL      H 1978   6.520   1.076   2.016 -4.9961 -3.6463 -1.9070
    3MOL      O 1979   6.572   1.088   1.935 -1.2825  1.0936  0.9210
    3MOL      C 1980   6.636   1.209   1.962 -0.7457 -0.2579 -0.4163
    3MOL      C 1981   6.644   1.263   2.098 -0.8704 -0.1874 -0.5431
    3MOL      O 1982   6.705   1.274   1.876  0.9857  0.3363 -0.5868
    3MOL      C 1983   6.537   1.288   2.181 -1.2774 -0.7418  0.4066
    3MOL      C 1984   6.773   1.244   2.159  0.1013 -0.5346  2.0200
    3MOL      C 1985   6.568   1.326   2.309  0.2041  0.8720  0.1212
    3MOL      C 1986   6.390   1.258   2.160  1.6913  1.3083  0.8099
    3MOL      C 1987   6.806   1.292   2.283 -0.2188 -0.4858  0.9001
    3MOL      H 1988   6.859   1.218   2.099 -4.0426 -0.4301 -4.5061
    3MOL      C 1989   6.698   1.340   2.359  0.2003  0.0765  0.3276
    3MOL      H 1990   6.476   1.329   2.367  0.2128 -1.1878  0.2855
    3MOL      F 1991   6.296   1.227   2.264 -0.6443 -0.3406 -0.1452
    3MOL      F 1992   6.376   1.137   2.108  0.7506  0.8586 -0.0879
    3MOL      C 1993   6.330   1.377   2.072 -0.2296 -0.8858 -0.2503
    3MOL      C 1994   6.965   1.323   2.308 -1.5065  0.0949 -1.4710
    3MOL      C 1995   6.729   1.397   2.503  0.4773 -1.2217  0.4371
    3MOL      O 1996   6.367   1.507   2.120 -1.0001 -0.1337 -0.8327
    3MOL      F 1997   6.379   1.342   1.942 -0.9329  0.8796 -0.1285
    3MOL      F 1998   6.195   1.361   2.056  0.9937 -1.1233  0.7950
    3MOL      F 1999   7.026   1.222   2.239 -0.6841  0.3503 -0.2091
    3MOL      F 2000   6.993   1.285   2.436  1.0470  0.7654 -0.1179
    3MOL      C 2001   7.031   1.469   2.273 -0.6643 -2.1252 -0.2790
    3MOL      O 2002   6.652   1.321   2.588  0.1421  0.4886 -0.8405
    3MOL      O 2003   6.767   1.510   2.512  0.3885  0.9212 -0.1492
    3MOL      C 2004   6.319   1.575   2.223  0.0223 -0.4138 -1.0387
    3MOL      F 2005   7.032   1.536   2.388 -0.8553  0.7288 -0.2192
    3MOL      F 2006   7.163   1.450   2.236 -0.6410  0.9643 -0.4649
    3MOL      O 2007   6.945   1.524   2.171 -0.0353 -0.9220 -0.6743
    3MOL      C 2008   6.554   1.412   2.664 -0.0004 -1.5338  1.0675
    3MOL      C 2009   6.325   1.727   2.210  0.1377  0.1673 -1.7042
    3MOL      F 2010   6.391   1.552   2.332  1.6421  1.1824 -0.9536
    3MOL      F 2011   6.187   1.542   2.246 -0.1739  0.7121 -0.0096
    3MOL      C 2012   7.002   1.641   2.104  0.7729 -0.4323  0.8320
    3MOL      H 2013   6.602   1.508   2.689 -0.1785 -0.7845 -1.3182
    3MOL      H 2014   6.452   1.421   2.625 -0.4523 -6.4749  0.8520
    3MOL      C 2015   6.537   1.328   2.785  0.1258  0.7638 -0.1594
    3MOL      F 2016   6.251   1.737   2.091  1.3201 -0.5380 -0.3493
    3MOL      F 2017   6.433   1.765   2.162 -0.5360  0.2476 -0.2453
    3MOL      S 2018   6.290   1.848   2.348 -0.5485 -0.2380 -0.6881
    3MOL      F 2019   7.095   1.595   2.008  0.3195  0.3070  0.5793
    3MOL      F 2020   7.081   1.720   2.181  0.5501 -0.5766 -0.3472
    3MOL      C 2021   6.893   1.744   2.053  0.1027 -0.3356  0.1674
    3MOL      H 2022   6.449   1.368   2.836 -2.7333 -1.3732 -3.2451
    3MOL      H 2023   6.530   1.219   2.769  1.9113  0.7418 -0.9093
    3MOL      N 2024   6.211   1.970   2.323 -0.3869 -0.5868  0.3964
    3MOL      O 2025   6.226   1.762   2.451 -0.6962 -0.6839 -0.5961
    3MOL      O 2026   6.431   1.893   2.376  0.5033 -0.8605 -0.4489
    3MOL      F 2027   6.930   1.802   1.936 -0.2915  0.4490 -0.5416
    3MOL      F 2028   6.785   1.675   1.998  0.8694 -0.1678  0.7079
    3MOL      S 2029   6.837   1.863   2.189  0.7036 -0.5224 -0.0191
    3MOL      S 2030   6.064   1.974   2.337 -0.1540 -0.6826  0.4186
    3MOL      N 2031   6.713   1.929   2.139  0.1461  1.0602 -0.0660
    3MOL      O 2032   6.951   1.951   2.209 -0.3413  0.4251 -0.4233
    3MOL      O 2033   6.786   1.796   2.306 -1.0006 -0.1682  0.1234
    3MOL      O 2034   6.005   1.902   2.454 -0.2786 -0.3792  1.2612
    3MOL      O 2035   6.031   2.113   2.328 -0.5104  0.0305 -0.1815
    3MOL      C 2036   5.972   1.891   2.202 -0.6159  0.4255  0.1781
    3MOL      S 2037   6.685   2.076   2.104  0.5205  0.1412  0.2574
    3MOL      F 2038   6.017   1.959   2.092 -0.4573 -0.0425  0.5999
    3MOL      F 2039   5.850   1.878   2.201  0.3764 -0.1798 -0.5535
    3MOL      F 2040   6.030   1.767   2.179 -0.1490  0.3777  0.3314
    3MOL      O 2041   6.813   2.154   2.101  0.0454  0.4262 -0.1724
    3MOL      O 2042   6.603   2.127   2.221 -0.3454 -0.2121 -1.0107
    3MOL      C 2043   6.572   2.120   1.968 -1.3116 -0.3345 -0.2979
    3MOL      F 2044   6.449   2.089   2.001  0.6926  0.1201 -0.2237
    3MOL      F 2045   6.546   2.265   1.963 -0.1761 -0.1439 -0.3531
    3MOL      F 2046   6.589   2.083   1.844  0.3716 -0.4179 -0.0660
    4MOL      O 2047   0.646   2.744   4.993  0.1322 -0.6935  0.0590
    4MOL      C 2048   0.530   2.818   5.012 -0.3989  0.1062  1.2812
    4MOL      C 2049   0.560   2.945   5.082 -0.4554 -0.6392  0.2800
    4MOL      O 2050   0.427   2.767   4.993  0.3273 -0.7877  0.8093
    4MOL      C 2051   0.482   3.066   5.090 -1.2630 -1.1224  0.5813
    4MOL      C 2052   0.676   2.952   5.153 -2.2912  0.1376 -1.0365
    4MOL      C 2053   0.530   3.189   5.150  0.1817 -0.0580  0.0417
    4MOL      C 2054   0.341   3.079   5.022 -0.0879  0.2177  1.6452
    4MOL      C 2055   0.722   3.070   5.206  0.3266 -0.0081 -1.5531
    4MOL      H 2056   0.749   2.871   5.148  0.2544  1.3572  7.8647
    4MOL      C 2057   0.632   3.179   5.242 -1.0149  0.3941 -0.3672
    4MOL      H 2058   0.472   3.276   5.119 -1.1218 -1.5948 -1.9203
    4MOL      F 2059   0.337   3.009   4.914  0.9921  0.1932  0.0751
    4MOL      F 2060   0.318   3.195   4.969  0.2704  0.2781 -0.1035
    4MOL      C 2061   0.229   3.050   5.124  1.1361  0.4244  0.6272
    4MOL      C 2062   0.865   3.058   5.270  0.9831 -0.2939 -1.1655
    4MOL      C 2063   0.666   3.305   5.311  0.0326  0.4135  0.2318
    4MOL      O 2064   0.268   2.914   5.158  0.3725 -0.1354 -0.4284
    4MOL      F 2065   0.226   3.145   5.208 -0.3360  0.6704 -0.8190
    4MOL      F 2066   0.103   3.059   5.068 -0.0144 -2.3478  0.1590
    4MOL      F 2067   0.941   3.175   5.294 -1.0113 -0.3630  0.7871
    4MOL      F 2068   0.948   2.998   5.177 -0.0922 -0.0151 -0.0807
    4MOL      C 2069   0.854   2.971   5.394  0.1715 -0.6340  1.6782
    4MOL      O 2070   0.724   3.284   5.432  0.3449  0.6720 -1.0805
    4MOL      O 2071   0.620   3.413   5.268  0.9056 -0.3349  0.1952
    4MOL      C 2072   0.178   2.856   5.259 -1.8290 -0.8618 -0.4744
    4MOL      F 2073   0.776   2.858   5.380  0.7428 -0.0454  0.2654
    4MOL      F 2074   0.973   2.931   5.425  0.6679 -0.5491 -2.1476
    4MOL      O 2075   0.798   3.032   5.499  1.7155  0.1265  0.0161
    4MOL      C 2076   0.773   3.407   5.486 -0.0013  1.4698  0.8259
    4MOL      C 2077   0.271   2.792   5.368 -0.5314  1.8216 -1.8363
    4MOL      F 2078   0.107   2.749   5.210  0.4408  0.4394 -0.6013
    4MOL      F 2079   0.094   2.942   5.317 -0.3743 -0.0241  0.0056
    4MOL      C 2080   0.773   2.978   5.625 -0.9382 -0.4233 -0.0936
    4MOL      H 2081   0.880   3.399   5.464 -0.0022  4.8726 -0.7417
    4MOL      H 2082   0.768   3.496   5.421 -0.6682 -0.6247 -2.1093
    4MOL      C 2083   0.721   3.425   5.636  0.6196  0.3866  0.4502
    4MOL      F 2084   0.409   2.834   5.365 -0.2921 -0.3211  0.7661
    4MOL      F 2085   0.309   2.664   5.315  0.9324  0.0612  0.0808
    4MOL      S 2086   0.213   2.760   5.537 -0.7665 -0.7976  0.1847
    4MOL      F 2087   0.806   3.070   5.706  0.0906 -1.0583  1.2247
    4MOL      F 2088   0.849   2.872   5.672 -0.0057 -0.0503  0.4603
    4MOL      C 2089   0.627   2.919   5.646  0.2003 -1.8800  0.6231
    4MOL      H 2090   0.745   3.327   5.680  3.2969  0.1535 -1.4011
    4MOL      H 2091   0.781   3.507   5.679 -2.1178  2.6044  0.1446
    4MOL      H 2092   0.616   3.454   5.642  0.8688  1.3929 -0.0515
    4MOL      N 2093   0.087   2.701   5.563  0.3441 -1.7391  0.7346
    4MOL      O 2094   0.329   2.714   5.621  0.4724  0.3106  0.5535
    4MOL      O 2095   0.205   2.888   5.582  0.0878 -0.1215  0.0933
    4MOL      F 2096   0.533   2.998   5.606  0.7857 -0.4347 -1.1134
    4MOL      F 2097   0.607   2.804   5.601  0.4214 -0.2936  1.2587
    4MOL      S 2098   0.592   2.926   5.822  0.2394 -0.2764  0.6646
    4MOL      S 2099   0.050   2.674   5.711 -0.1747  0.2005 -0.3375
    4MOL      N 2100   0.700   2.860   5.902  1.2890  0.2647 -0.3515
    4MOL      O 2101   0.461   2.857   5.826  0.3091 -0.9456 -0.1993
    4MOL      O 2102   0.569   3.066   5.869  0.9185  0.7888  1.0204
    4MOL      O 2103   0.110   2.541   5.730  0.1314 -0.1750  1.3490
    4MOL      O 2104   0.104   2.784   5.795 -1.6590 -0.3307 -0.6056
    4MOL      C 2105  -0.117   2.659   5.753 -1.8952 -0.9703 -0.4926
    4MOL      S 2106   0.688   2.847   6.055 -0.5551 -0.2952  0.2570
    4MOL      F 2107  -0.172   2.567   5.681 -0.1265  0.1414  0.8194
    4MOL      F 2108  -0.194   2.763   5.730 -1.5894 -0.3657 -0.0753
    4MOL      F 2109  -0.138   2.635   5.885 -0.4925  0.3284 -0.1211
    4MOL      O 2110   0.575   2.777   6.100  0.1800 -0.9295 -0.1122
    4MOL      O 2111   0.670   2.981   6.098  0.1278 -0.2309 -0.8217
    4MOL      C 2112   0.846   2.773   6.128 -0.1188 -0.0117  0.5845
    4MOL      F 2113   0.876   2.809   6.256  1.2015 -0.0819 -0.7439
    4MOL      F 2114   0.871   2.653   6.117 -0.9352  0.6850 -0.2301
    4MOL      F 2115   0.937   2.822   6.055 -0.6572 -0.5501 -0.5258
    4MOL      O 2116   0.416   2.403   4.122 -0.7213 -0.0841 -0.6163
    4MOL      C 2117   0.360   2.462   4.235 -0.6332 -0.0560  0.6525
    4MOL      C 2118   0.475   2.497   4.325 -0.2055 -0.1003  0.1012
    4MOL      O 2119   0.248   2.483   4.264  0.1642 -0.7519 -0.1390
    4MOL      C 2120   0.549   2.627   4.323 -0.2211  0.8890 -0.4120
    4MOL      C 2121   0.499   2.405   4.419 -0.9930  0.7709 -0.6103
    4MOL      C 2122   0.626   2.645   4.443  0.1114 -0.4775 -0.7480
    4MOL      C 2123   0.518   2.746   4.234  0.9027 -0.0355  0.1790
    4MOL      C 2124   0.598   2.420   4.521  0.7098  1.0442 -0.1721
    4MOL      H 2125   0.468   2.306   4.386  3.8774 -2.6534  4.2994
    4MOL      C 2126   0.648   2.543   4.535 -1.2439 -0.0977  0.3196
    4MOL      H 2127   0.664   2.740   4.480 -0.8119  0.0199 -1.0763
    4MOL      F 2128   0.476   2.851   4.302 -0.0175 -0.4706 -0.4579
    4MOL      F 2129   0.413   2.729   4.155 -0.5614  0.0527  0.8874
    4MOL      C 2130   0.650   2.788   4.148  1.3554  0.1705  0.5189
    4MOL      C 2131   0.666   2.278   4.565 -1.1592 -1.1758  1.0806
    4MOL      C 2132   0.754   2.577   4.633 -0.9479  0.7756 -0.6993
    4MOL      O 2133   0.721   2.667   4.135  0.2788  0.3666  1.1614
    4MOL      F 2134   0.637   2.858   4.034 -0.7374 -1.0778 -0.9390
    4MOL      F 2135   0.732   2.859   4.221  0.3957  0.5077  0.2632
    4MOL      F 2136   0.802   2.311   4.580 -0.5829  0.8334 -0.1087
    4MOL      F 2137   0.692   2.188   4.460 -0.4065  0.4246 -0.7643
    4MOL      C 2138   0.622   2.210   4.687  0.9774  0.4049  0.1217
    4MOL      O 2139   0.757   2.511   4.749  0.3081  0.2348 -0.4228
    4MOL      O 2140   0.838   2.665   4.615  0.5451  0.6703 -0.2872
    4MOL      C 2141   0.754   2.600   4.013  0.2370 -0.0079 -0.2446
    4MOL      F 2142   0.727   2.123   4.712  0.1286 -0.3267 -1.3508
    4MOL      F 2143   0.608   2.296   4.794  0.1449 -0.1170 -0.8768
    4MOL      O 2144   0.498   2.142   4.667  0.7329  0.7220 -1.0925
    4MOL      C 2145   0.781   2.581   4.874  0.0495  1.4106  1.1232
    4MOL      C 2146   0.833   2.464   4.052  0.6499  0.1548  0.9140
    4MOL      F 2147   0.829   2.680   3.937  0.8805  0.2881  0.8424
    4MOL      F 2148   0.664   2.570   3.926  0.6028 -0.0689  0.7713
    4MOL      C 2149   0.461   1.999   4.670 -0.0297  0.7401 -0.4406
    4MOL      H 2150   0.804   2.521   4.963 -4.2752  0.8002  1.9652
    4MOL      H 2151   0.835   2.675   4.860  1.7438 -0.3948 -6.3580
    4MOL      C 2152   0.643   2.608   4.930 -1.7112  1.0661  0.4858
    4MOL      F 2153   0.745   2.385   4.126 -1.0102 -0.2325 -0.2411
    4MOL      F 2154   0.928   2.478   4.144  0.3795  0.1883 -0.0873
    4MOL      S 2155   0.912   2.380   3.898 -0.0196  0.4590 -0.8440
    4MOL      F 2156   0.402   1.938   4.775 -1.4487 -0.3443  0.8158
    4MOL      F 2157   0.583   1.923   4.662  0.1476 -0.5762  0.1038
    4MOL      C 2158   0.373   1.985   4.541 -0.6029 -0.0635  0.0218
    4MOL      H 2159   0.572   2.617   4.847  0.6992  0.1180 -1.7483
    4MOL      H 2160   0.613   2.521   4.990  1.9086  0.7248  1.9441
    4MOL      N 2161   0.998   2.266   3.965  0.2433  0.5711  0.4116
    4MOL      O 2162   0.810   2.326   3.799  0.1357  1.0525 -0.4748
    4MOL      O 2163   1.005   2.472   3.846  0.1411  0.4903 -0.3131
    4MOL      F 2164   0.459   1.995   4.433 -0.3798  0.3270 -0.7693
    4MOL      F 2165   0.323   1.862   4.550 -0.6411 -0.2370  0.5822
    4MOL      S 2166   0.228   2.092   4.531  0.1913  0.2577  0.4515
    4MOL      S 2167   1.003   2.120   3.912  0.1955 -0.1570  0.5561
    4MOL      N 2168   0.180   2.093   4.682  0.3442  2.8064 -0.3032
    4MOL      O 2169   0.133   2.046   4.436  0.7831 -0.0211 -0.3815
    4MOL      O 2170   0.297   2.210   4.500  0.4032 -0.3208  0.2707
    4MOL      O 2171   0.984   2.125   3.774  0.0430  0.9374 -0.5873
    4MOL      O 2172   1.115   2.037   3.940  0.6132  0.9247  0.0258
    4MOL      C 2173   0.835   2.053   3.975  1.3752 -0.2254 -0.3022
    4MOL      S 2174   0.034   2.099   4.708 -1.4037  0.1818  0.1723
    4MOL      F 2175   0.843   1.915   3.985  0.6872 -0.1527  0.5198
    4MOL      F 2176   0.738   2.073   3.895  0.2002  0.3177  0.3105
    4MOL      F 2177   0.782   2.104   4.098  0.2585  0.9412 -0.6351
    4MOL      O 2178   0.002   1.962   4.720  1.9316 -0.0950  0.8451
    4MOL      O 2179  -0.024   2.175   4.596 -0.2526  0.1608 -0.4817
    4MOL      C 2180  -0.018   2.173   4.877 -1.4811  1.3215 -0.5644
    4MOL      F 2181   0.077   2.220   4.968 -0.3770 -0.6318 -0.4087
    4MOL      F 2182  -0.074   2.287   4.851 -0.1585 -1.3161  1.5514
    4MOL      F 2183  -0.074   2.088   4.957 -0.1290 -0.1474  0.2117
    4MOL      O 2184  -0.120   2.371   3.168 -0.2082 -0.6580  1.1103
    4MOL      C 2185  -0.000   2.318   3.190 -0.0371 -0.0988  0.0778
    4MOL      C 2186   0.054   2.320   3.334  0.7254 -0.0770 -0.9378
    4MOL      O 2187   0.061   2.267   3.099 -0.3454  0.3184  0.6442
    4MOL      C 2188   0.150   2.422   3.373  0.3499 -0.0880  0.0374
    4MOL      C 2189   0.011   2.244   3.435 -1.0534 -1.3133 -0.2939
    4MOL      C 2190   0.212   2.439   3.505  1.1643  0.4817  0.5176
    4MOL      C 2191   0.166   2.539   3.268  0.4765 -0.3674 -1.1318
    4MOL      C 2192   0.064   2.251   3.568 -1.0063 -1.3674 -0.8921
    4MOL      H 2193  -0.061   2.172   3.399  0.9053 -3.4519 -0.0372
    4MOL      C 2194   0.159   2.354   3.598 -0.6665  0.0173  0.4951
    4MOL      H 2195   0.259   2.533   3.532 -3.7673  3.5424 -0.9320
    4MOL      F 2196   0.181   2.654   3.352  0.4634 -1.8401  0.5816
    4MOL      F 2197   0.051   2.573   3.200 -0.5540  0.2336  1.1970
    4MOL      C 2198   0.279   2.524   3.153  0.2316  0.8225  0.8701
    4MOL      C 2199  -0.004   2.157   3.668  0.3818  1.0826  0.1463
    4MOL      C 2200   0.202   2.380   3.735 -1.1960  0.2111 -0.0371
    4MOL      O 2201   0.359   2.430   3.218  1.1608  0.0873 -0.1748
    4MOL      F 2202   0.213   2.462   3.047  0.3112 -0.3351  0.0749
    4MOL      F 2203   0.355   2.633   3.126 -0.9369  0.5884  0.0038
    4MOL      F 2204  -0.119   2.231   3.711 -0.0176 -0.0560  0.9384
    4MOL      F 2205   0.093   2.133   3.748 -1.2811 -0.1546  0.8869
    4MOL      C 2206  -0.070   2.017   3.621  0.1834  0.0460 -0.5772
    4MOL      O 2207   0.308   2.304   3.777 -0.7423  0.0439  1.5633
    4MOL      O 2208   0.174   2.481   3.796 -0.1912 -0.3064  0.0643
    4MOL      C 2209   0.459   2.348   3.151 -0.4243 -0.7562 -0.9378
    4MOL      F 2210   0.003   1.928   3.533 -0.0158 -0.2247 -0.3831
    4MOL      F 2211  -0.095   1.939   3.724 -0.3091 -0.7685  0.8512
    4MOL      O 2212  -0.178   2.052   3.536  0.5506  0.5374 -0.4383
    4MOL      C 2213   0.405   2.339   3.893 -0.4913  0.8263 -0.1949
    4MOL      C 2214   0.545   2.288   3.262  1.0051  0.8013  0.3839
    4MOL      F 2215   0.546   2.432   3.094  0.3339  0.9201  0.1628
    4MOL      F 2216   0.399   2.254   3.081  0.4362  0.6378  0.2708
    4MOL      C 2217  -0.320   2.017   3.546 -0.8083 -0.3301  0.4780
    4MOL      H 2218   0.496   2.278   3.905 -1.9757 -0.8596  3.1258
    4MOL      H 2219   0.432   2.444   3.880  2.7046  0.4737  2.7240
    4MOL      C 2220   0.331   2.329   4.032  0.5359  1.0681 -0.8843
    4MOL      F 2221   0.597   2.183   3.226 -0.2039  0.4872 -0.1124
    4MOL      F 2222   0.447   2.261   3.356  0.0279  0.4676 -0.9067
    4MOL      S 2223   0.667   2.384   3.363 -0.1187  0.1522  0.9914
    4MOL      F 2224  -0.355   2.006   3.675 -0.1004  0.0018 -0.4557
    4MOL      F 2225  -0.337   1.898   3.471 -0.6424 -0.2301  0.3459
    4MOL      C 2226  -0.410   2.130   3.485 -0.3221  0.6042 -1.4773
    4MOL      H 2227   0.236   2.382   4.017  1.9887  4.3511  0.9114
    4MOL      H 2228   0.314   2.228   4.072  2.3946  0.3581 -1.8324
    4MOL      N 2229   0.588   2.504   3.413  1.5670  1.5611  0.3230
    4MOL      O 2230   0.704   2.287   3.469 -0.3235  0.0026 -0.0370
    4MOL      O 2231   0.782   2.421   3.278 -0.3083 -0.5492 -0.6348
    4MOL      F 2232  -0.339   2.255   3.485 -0.7157  0.6892 -0.3865
    4MOL      F 2233  -0.423   2.115   3.363  0.0505  0.9911 -0.1565
    4MOL      S 2234  -0.566   2.114   3.561  0.2327 -1.3476  0.5123
    4MOL      S 2235   0.643   2.633   3.467 -0.0494  0.1060  0.3383
    4MOL      N 2236  -0.561   2.185   3.703  0.0614 -0.1404 -0.2399
    4MOL      O 2237  -0.624   1.977   3.563  1.4458  0.1470  0.8316
    4MOL      O 2238  -0.645   2.202   3.477  0.1405  1.7227  0.1702
    4MOL      O 2239   0.760   2.615   3.544 -0.3368 -0.3521  0.2642
    4MOL      O 2240   0.648   2.735   3.351 -0.8704  0.0465  1.2200
    4MOL      C 2241   0.519   2.725   3.572  0.6525  0.4922  0.5673
    4MOL      S 2242  -0.627   2.148   3.834 -0.1656 -0.8999  0.1548
    4MOL      F 2243   0.559   2.841   3.640  1.0947 -0.4360  0.9377
    4MOL      F 2244   0.479   2.646   3.679  0.4298 -0.7683 -1.5269
    4MOL      F 2245   0.407   2.762   3.497 -0.7538  0.7300  0.1369
    4MOL      O 2246  -0.609   2.260   3.926  0.9194 -0.5548  0.9149
    4MOL      O 2247  -0.603   2.033   3.906  0.3212 -0.2400  0.7799
    4MOL      C 2248  -0.816   2.149   3.812  0.6105 -1.3032 -0.3623
    4MOL      F 2249  -0.864   2.018   3.821 -0.3569 -1.6597 -0.3113
    4MOL      F 2250  -0.875   2.212   3.920 -0.3889  0.5468  0.7139
    4MOL      F 2251  -0.853   2.206   3.698 -0.3281  0.5359 -0.5416
    4MOL      O 2252  -0.574   3.181   2.904 -0.6099  0.7110  1.2248
    4MOL      C 2253  -0.628   3.053   2.862 -0.4357  0.0775  0.7523
    4MOL      C 2254  -0.536   2.934   2.842 -1.4998 -0.2993 -0.5062
    4MOL      O 2255  -0.750   3.047   2.833 -0.9229  0.3055  0.4476
    4MOL      C 2256  -0.516   2.856   2.730 -0.2945 -1.2884  1.1441
    4MOL      C 2257  -0.426   2.938   2.946  0.0728 -1.0130 -0.9828
    4MOL      C 2258  -0.419   2.751   2.739  2.2546 -1.2821  0.8300
    4MOL      C 2259  -0.602   2.844   2.601  0.5118 -1.4770 -0.7637
    4MOL      C 2260  -0.315   2.846   2.947  0.0240 -1.1268 -0.3371
    4MOL      H 2261  -0.445   3.009   3.027  0.1992 -2.4146  0.2869
    4MOL      C 2262  -0.311   2.752   2.833 -0.6555 -0.4920  1.0686
    4MOL      H 2263  -0.404   2.683   2.655  2.8608  0.4669 -0.5060
    4MOL      F 2264  -0.539   2.819   2.495 -0.1959  0.2474 -0.3486
    4MOL      F 2265  -0.649   2.961   2.571  0.1605  0.9693  0.9884
    4MOL      C 2266  -0.717   2.748   2.615 -0.0322 -0.2461  0.8899
    4MOL      C 2267  -0.235   2.825   3.076 -0.1710 -0.1199 -0.8401
    4MOL      C 2268  -0.198   2.648   2.827  0.7696  1.2841  0.3304
    4MOL      O 2269  -0.661   2.619   2.657  0.2584 -0.0130 -0.3660
    4MOL      F 2270  -0.803   2.789   2.703  0.7969 -1.0184 -0.0106
    4MOL      F 2271  -0.776   2.738   2.484 -0.1819  0.6456 -0.4443
    4MOL      F 2272  -0.181   2.950   3.098  0.2276 -0.4480  0.0224
    4MOL      F 2273  -0.140   2.727   3.063  0.2435 -0.2474 -0.4306
    4MOL      C 2274  -0.311   2.788   3.207 -0.7259  0.5902 -0.8561
    4MOL      O 2275  -0.224   2.551   2.920 -0.4175 -1.0037  0.2931
    4MOL      O 2276  -0.099   2.676   2.762  0.4881  1.2277 -1.1280
    4MOL      C 2277  -0.746   2.513   2.723  0.2064 -0.9084  1.2407
    4MOL      F 2278  -0.226   2.738   3.304  1.1260 -0.0951 -0.2474
    4MOL      F 2279  -0.372   2.900   3.252  0.5389 -0.3956 -0.4050
    4MOL      O 2280  -0.393   2.671   3.175 -0.7311  1.3955  1.6246
    4MOL      C 2281  -0.124   2.446   2.932 -1.1511 -0.8156  1.3423
    4MOL      C 2282  -0.705   2.382   2.677  1.2115 -0.5315 -0.0776
    4MOL      F 2283  -0.879   2.532   2.718 -0.8128 -0.5654  0.0020
    4MOL      F 2284  -0.723   2.518   2.853 -0.7757 -0.4953  0.5529
    4MOL      C 2285  -0.485   2.606   3.263  0.2529  0.0950 -0.4784
    4MOL      H 2286  -0.110   2.383   2.844 -4.5897 -1.6569  1.3201
    4MOL      H 2287  -0.025   2.468   2.974  0.0178  3.6849 -3.2650
    4MOL      C 2288  -0.195   2.358   3.040  0.2357  1.6544 -1.0119
    4MOL      F 2289  -0.741   2.348   2.549 -0.0818  1.0608  0.0466
    4MOL      F 2290  -0.782   2.282   2.731 -0.7450  0.1377  0.3012
    4MOL      S 2291  -0.528   2.354   2.684  0.4483 -0.3745 -0.1289
    4MOL      F 2292  -0.506   2.688   3.377  0.0795  1.2853  0.4774
    4MOL      F 2293  -0.444   2.487   3.288  0.4583 -0.4021 -0.3382
    4MOL      C 2294  -0.618   2.581   3.190 -0.7581 -0.2417  0.0524
    4MOL      H 2295  -0.294   2.406   3.044 -1.0956 -1.1072  0.8436
    4MOL      H 2296  -0.197   2.257   2.996 -0.8369  1.1805  0.0825
    4MOL      N 2297  -0.456   2.394   2.549 -1.0891 -0.5817 -1.7437
    4MOL      O 2298  -0.491   2.442   2.792  1.4096 -0.9505 -0.2550
    4MOL      O 2299  -0.508   2.217   2.736 -0.2557  0.1452  0.3699
    4MOL      F 2300  -0.643   2.682   3.098 -0.1320 -0.6489  0.4366
    4MOL      F 2301  -0.636   2.475   3.118  0.5756 -1.5143  0.8336
    4MOL      S 2302  -0.765   2.592   3.296  0.2699  0.1111 -0.5473
    4MOL      S 2303  -0.451   2.273   2.458 -0.3070 -0.0839 -0.4937
    4MOL      N 2304  -0.889   2.568   3.213  0.0918  0.2359 -0.2541
    4MOL      O 2305  -0.775   2.724   3.367 -0.2507  0.5933  0.6110
    4MOL      O 2306  -0.759   2.477   3.392  0.0652 -1.0772  0.7056
    4MOL      O 2307  -0.310   2.259   2.421 -0.3649  0.6565  1.2468
    4MOL      O 2308  -0.520   2.149   2.483  0.0603  0.7942  0.5577
    4MOL      C 2309  -0.513   2.324   2.300 -0.5524  1.8098 -1.0592
    4MOL      S 2310  -0.956   2.428   3.212  0.1446  0.4831  0.4344
    4MOL      F 2311  -0.457   2.268   2.191  0.1587  0.5639  1.5008
    4MOL      F 2312  -0.554   2.458   2.304 -0.1449  0.1961  0.3019
    4MOL      F 2313  -0.641   2.275   2.289 -0.5002  0.1565  0.6965
    4MOL      O 2314  -1.001   2.381   3.340  0.1698 -0.9136  0.3267
    4MOL      O 2315  -0.863   2.327   3.176  0.1870 -0.4908 -0.3869
    4MOL      C 2316  -1.074   2.423   3.087  0.6775 -0.4304 -0.7383
    4MOL      F 2317  -1.026   2.452   2.964 -0.3884 -0.4302  0.1873
    4MOL      F 2318  -1.132   2.300   3.078 -0.3002 -0.6742  0.5259
    4MOL      F 2319  -1.185   2.509   3.121 -0.2116 -0.1128 -0.7332
    4MOL      O 2320  -1.183   3.687   3.558  0.8241 -0.2987 -0.0122
    4MOL      C 2321  -1.121   3.559   3.531  1.5886 -0.3697 -0.5370
    4MOL      C 2322  -1.038   3.555   3.406 -0.2669  0.0564 -1.0980
    4MOL      O 2323  -1.150   3.449   3.570  0.3899 -0.4483 -1.7953
    4MOL      C 2324  -0.905   3.610   3.408  0.7416 -0.2052 -1.3170
    4MOL      C 2325  -1.094   3.516   3.279 -0.8811  0.7153 -0.8597
    4MOL      C 2326  -0.828   3.595   3.293  0.7855 -0.7320  0.2274
    4MOL      C 2327  -0.835   3.637   3.543 -0.0847  0.4989 -0.3433
    4MOL      C 2328  -1.015   3.520   3.164  1.3898 -0.3493  0.2921
    4MOL      H 2329  -1.198   3.486   3.270 -2.4065  5.4466 -0.8260
    4MOL      C 2330  -0.884   3.548   3.181  0.5640  1.6305 -0.5964
    4MOL      H 2331  -0.722   3.614   3.275  1.2385 -1.4323  2.0384
    4MOL      F 2332  -0.706   3.640   3.530  1.3552  0.3703  0.9489
    4MOL      F 2333  -0.854   3.520   3.613 -0.6459  0.3526 -0.6352
    4MOL      C 2334  -0.856   3.764   3.644 -0.7128  0.0142 -0.3340
    4MOL      C 2335  -1.079   3.484   3.013  1.4828 -0.8393 -0.2771
    4MOL      C 2336  -0.792   3.555   3.066  0.8322  0.0138  0.0072
    4MOL      O 2337  -0.902   3.872   3.568 -1.3454  0.3909  0.7918
    4MOL      F 2338  -0.960   3.752   3.744  0.0932 -0.3749 -0.3537
    4MOL      F 2339  -0.741   3.793   3.715  0.0494  0.0695 -0.6708
    4MOL      F 2340  -1.165   3.374   3.024 -1.3601  0.1657 -0.3662
    4MOL      F 2341  -0.994   3.436   2.927 -0.0904 -0.2178 -0.2908
    4MOL      C 2342  -1.139   3.609   2.946 -1.0465  0.6883 -0.5347
    4MOL      O 2343  -0.724   3.432   3.052 -0.0472 -0.9102  0.0384
    4MOL      O 2344  -0.772   3.666   3.030  0.7723 -0.7421 -0.0863
    4MOL      C 2345  -0.816   3.983   3.528 -0.4041 -1.1114 -0.6198
    4MOL      F 2346  -1.039   3.694   2.935 -0.2851 -0.4107  0.4413
    4MOL      F 2347  -1.188   3.576   2.822  0.0516 -0.7796 -0.5943
    4MOL      O 2348  -1.250   3.638   3.028  0.1715  0.1140  0.3783
    4MOL      C 2349  -0.642   3.432   2.931  0.1271 -0.8808 -0.1949
    4MOL      C 2350  -0.902   4.112   3.483  0.2552  0.2970  2.8772
    4MOL      F 2351  -0.730   3.958   3.426  0.5757 -0.4110  0.0349
    4MOL      F 2352  -0.736   4.037   3.622 -1.0246  0.1605  0.6866
    4MOL      C 2353  -1.278   3.765   3.077  1.1313  0.3913 -0.2915
    4MOL      H 2354  -0.652   3.530   2.882 -0.6621 -0.5661  0.5778
    4MOL      H 2355  -0.543   3.433   2.977  0.8855 -1.3212 -1.7732
    4MOL      C 2356  -0.653   3.299   2.846 -0.3279  0.6073 -0.1254
    4MOL      F 2357  -0.825   4.223   3.471  0.7056 -0.6231  1.0720
    4MOL      F 2358  -0.995   4.124   3.591  0.4399  0.0652 -0.0835
    4MOL      S 2359  -0.995   4.081   3.336  0.5411 -0.9745  0.5517
    4MOL      F 2360  -1.219   3.862   3.006 -0.1415  0.5010 -1.2030
    4MOL      F 2361  -1.210   3.772   3.193 -0.5071 -0.5818  0.1340
    4MOL      C 2362  -1.420   3.805   3.121  1.3679  0.6581  0.9721
    4MOL      H 2363  -0.752   3.294   2.801 -0.7558 -1.3846  0.9481
    4MOL      H 2364  -0.596   3.318   2.754  4.9846  0.6383  2.9112
    4MOL      N 2365  -1.027   4.231   3.289 -0.1898 -0.3791  0.0638
    4MOL      O 2366  -0.895   4.010   3.249  0.4021  0.3945  0.4361
    4MOL      O 2367  -1.125   4.015   3.366  0.1487  0.3952 -0.7601
    4MOL      F 2368  -1.490   3.779   3.013  1.0338 -1.0053  0.2596
    4MOL      F 2369  -1.475   3.706   3.202 -1.3079 -0.1642 -0.3085
    4MOL      S 2370  -1.461   3.974   3.189  0.6559  0.1318 -0.3718
    4MOL      S 2371  -1.147   4.315   3.263 -0.0776  0.6041 -0.4734
    4MOL      N 2372  -1.607   4.011   3.220  0.4599 -0.8180  0.8830
    4MOL      O 2373  -1.419   4.044   3.062 -0.1926 -0.4638 -0.1857
    4MOL      O 2374  -1.392   3.972   3.310 -0.1018 -0.1941  0.7625
    4MOL      O 2375  -1.246   4.270   3.162  0.2269  0.0157  0.9437
    4MOL      O 2376  -1.233   4.339   3.382  1.3929  0.0053  0.9611
    4MOL      C 2377  -1.106   4.478   3.195 -0.2937 -0.2739  0.8962
    4MOL      S 2378  -1.678   4.017   3.363 -0.3703 -0.0491  0.2257
    4MOL      F 2379  -1.223   4.545   3.190 -1.0790 -0.6663  0.5845
    4MOL      F 2380  -1.045   4.502   3.081 -0.2644 -1.2439 -1.4839
    4MOL      F 2381  -1.041   4.535   3.291 -0.2394 -0.4755  0.9609
    4MOL      O 2382  -1.748   4.145   3.359 -0.1142  0.8007 -1.1383
    4MOL      O 2383  -1.612   3.984   3.487  0.9254  0.5398  0.2517
    4MOL      C 2384  -1.831   3.892   3.372 -0.7047  1.7191 -0.2237
    4MOL      F 2385  -1.825   3.798   3.275  0.8112 -1.0698 -0.3036
    4MOL      F 2386  -1.851   3.837   3.479  1.2492 -0.4017 -0.4638
    4MOL      F 2387  -1.931   3.981   3.346 -1.0866  0.7524  0.1982
    4MOL      O 2388  -2.061   3.540   4.111  0.2294 -0.2712  0.0968
    4MOL      C 2389  -1.971   3.582   4.199 -1.0338  0.6609 -0.2996
    4MOL      C 2390  -1.833   3.603   4.132 -0.8059  0.3806 -0.2749
    4MOL      O 2391  -1.986   3.607   4.318  0.1553  0.9374 -0.2649
    4MOL      C 2392  -1.816   3.640   3.997 -1.7020 -0.1910 -0.7230
    4MOL      C 2393  -1.721   3.597   4.224 -0.5414  0.3033 -1.3289
    4MOL      C 2394  -1.672   3.636   3.957  0.5368  1.4857 -0.0391
    4MOL      C 2395  -1.910   3.692   3.888 -0.7139 -0.3700 -1.1935
    4MOL      C 2396  -1.586   3.603   4.181 -0.2151 -0.1366 -1.0196
    4MOL      H 2397  -1.749   3.570   4.325  3.0631  2.9793  0.5270
    4MOL      C 2398  -1.558   3.608   4.040 -0.2406 -0.6174  0.3301
    4MOL      H 2399  -1.643   3.651   3.853 -2.9604 -8.5953 -3.0860
    4MOL      F 2400  -2.003   3.596   3.861 -0.2071 -0.0660  0.0586
    4MOL      F 2401  -1.842   3.696   3.769 -0.5833  0.1294  0.5818
    4MOL      C 2402  -1.985   3.822   3.922 -0.0770 -0.0637  0.5565
    4MOL      C 2403  -1.474   3.577   4.287  1.3802 -0.3166  1.2263
    4MOL      C 2404  -1.418   3.628   3.982 -0.4974 -0.8356  0.2678
    4MOL      O 2405  -1.890   3.943   3.952  0.4826  0.6495 -0.3937
    4MOL      F 2406  -2.060   3.852   3.821 -0.0166 -0.9689 -0.8286
    4MOL      F 2407  -2.040   3.806   4.038  0.6286 -0.1116  0.2407
    4MOL      F 2408  -1.356   3.522   4.238 -0.0065  0.1101 -1.0012
    4MOL      F 2409  -1.516   3.465   4.359 -0.2127  0.5146 -0.3712
    4MOL      C 2410  -1.458   3.695   4.369  0.3596 -0.2095 -0.5188
    4MOL      O 2411  -1.401   3.583   3.844  0.9173 -0.1757  0.6635
    4MOL      O 2412  -1.334   3.710   4.020  0.1247  0.3182 -0.5304
    4MOL      C 2413  -1.822   4.027   3.851  1.0918  0.3807 -0.8057
    4MOL      F 2414  -1.575   3.752   4.414  0.2169  0.0902  0.8687
    4MOL      F 2415  -1.394   3.673   4.484 -0.7215 -0.4190 -0.2568
    4MOL      O 2416  -1.409   3.788   4.284 -0.3893 -0.4439 -0.1207
    4MOL      C 2417  -1.281   3.603   3.770  1.3353 -1.1340  0.4784
    4MOL      C 2418  -1.666   4.005   3.850  1.4431 -0.2058  0.6540
    4MOL      F 2419  -1.848   4.152   3.890 -0.6202 -0.7106 -0.0820
    4MOL      F 2420  -1.876   4.023   3.726 -0.0401  0.5734  0.1659
    4MOL      C 2421  -1.283   3.863   4.306 -0.8239  0.3306 -0.8796
    4MOL      H 2422  -1.212   3.669   3.824 -1.1051  1.1166  0.9535
    4MOL      H 2423  -1.225   3.510   3.752  2.8241 -0.5472  1.9671
    4MOL      C 2424  -1.307   3.682   3.641 -0.8830  0.4683  0.1712
    4MOL      F 2425  -1.644   3.900   3.759 -0.4669 -0.5889 -0.7696
    4MOL      F 2426  -1.621   3.970   3.968 -0.5236 -0.7164 -0.3217
    4MOL      S 2427  -1.579   4.137   3.777 -0.2376  0.1483 -0.2650
    4MOL      F 2428  -1.197   3.795   4.219 -0.6541  0.5034 -0.4554
    4MOL      F 2429  -1.231   3.859   4.432 -0.6944 -0.2620  0.2770
    4MOL      C 2430  -1.301   4.015   4.247  0.5001 -0.6266 -0.2359
    4MOL      H 2431  -1.395   3.624   3.610  0.3916 -0.0360 -2.5552
    4MOL      H 2432  -1.338   3.787   3.656 -0.8709  0.1004  3.2362
    4MOL      N 2433  -1.432   4.123   3.743 -1.3112  0.2306  0.0658
    4MOL      O 2434  -1.656   4.171   3.660  0.2564  1.3526  0.2252
    4MOL      O 2435  -1.614   4.257   3.863  0.4213  0.4404  0.2085
    4MOL      F 2436  -1.314   3.997   4.127 -0.0984 -0.2136  0.5041
    4MOL      F 2437  -1.416   4.065   4.284 -1.0633  2.0333 -0.9655
    4MOL      S 2438  -1.153   4.122   4.290 -0.0073 -0.3226  1.4396
    4MOL      S 2439  -1.352   4.257   3.713  0.7577  0.1171 -0.0524
    4MOL      N 2440  -1.046   4.052   4.192  0.6546  0.4562 -0.6959
    4MOL      O 2441  -1.105   4.094   4.420 -0.6248  1.7380 -0.4172
    4MOL      O 2442  -1.182   4.262   4.249 -0.4075 -0.6742  0.8767
    4MOL      O 2443  -1.259   4.219   3.614  0.4519  0.7284  0.5821
    4MOL      O 2444  -1.443   4.364   3.702 -0.2245  0.3108  0.7543
    4MOL      C 2445  -1.261   4.311   3.862 -1.0410 -1.6311 -0.9852
    4MOL      S 2446  -0.911   4.117   4.187  0.4879 -0.3885 -1.0321
    4MOL      F 2447  -1.322   4.419   3.930 -1.0095 -0.5360 -0.1485
    4MOL      F 2448  -1.140   4.347   3.840 -1.3249 -0.6214  0.0624
    4MOL      F 2449  -1.268   4.210   3.945 -0.1590 -0.3151 -0.6396
    4MOL      O 2450  -0.823   4.059   4.285  0.7630  0.4198 -1.4822
    4MOL      O 2451  -0.917   4.263   4.198 -0.1245 -1.9051 -1.8440
    4MOL      C 2452  -0.807   4.060   4.045 -0.7785 -1.2896 -2.5481
    4MOL      F 2453  -0.675   4.076   4.059 -0.3940 -1.0106  1.0712
    4MOL      F 2454  -0.837   3.930   4.038 -0.5205  0.1489  0.5181
    4MOL      F 2455  -0.859   4.118   3.927 -0.3951  0.4610  0.3260
    4MOL      O 2456  -1.867   2.892   3.591 -0.2405  0.8323 -0.0346
    4MOL      C 2457  -1.832   2.871   3.718  0.0361 -0.0181  0.5253
    4MOL      C 2458  -1.922   2.935   3.812 -0.9545  0.6490  0.6169
    4MOL      O 2459  -1.754   2.783   3.753  0.1756  0.2041  1.0783
    4MOL      C 2460  -2.059   2.918   3.824  1.2607 -0.3168 -1.4304
    4MOL      C 2461  -1.857   3.010   3.909 -0.5082  1.1858  0.2309
    4MOL      C 2462  -2.124   3.028   3.889 -0.5565 -0.3556 -0.2487
    4MOL      C 2463  -2.151   2.825   3.738 -0.9319 -1.1360  0.8755
    4MOL      C 2464  -1.914   3.118   3.986 -0.0650 -0.5214  0.4381
    4MOL      H 2465  -1.749   3.024   3.907  0.7472 -6.4299 -3.8768
    4MOL      C 2466  -2.056   3.122   3.983  0.7740  1.5318  0.2180
    4MOL      H 2467  -2.229   3.048   3.869 -0.7621 -1.9495 -0.8335
    4MOL      F 2468  -2.081   2.763   3.642  0.1178  0.5185 -0.1441
    4MOL      F 2469  -2.243   2.913   3.675 -1.2409  0.5123  0.3500
    4MOL      C 2470  -2.233   2.713   3.826 -1.1366  0.7613  0.3194
    4MOL      C 2471  -1.825   3.201   4.103  0.3321 -0.3934  0.0245
    4MOL      C 2472  -2.124   3.245   4.026 -0.1388  0.7383 -0.0328
    4MOL      O 2473  -2.231   2.589   3.750 -0.2135 -0.1270  0.5420
    4MOL      F 2474  -2.165   2.666   3.929 -0.7380  1.0713 -0.2752
    4MOL      F 2475  -2.332   2.776   3.863  0.5081  0.5767  0.6289
    4MOL      F 2476  -1.802   3.336   4.058  0.0190  0.2863  1.1857
    4MOL      F 2477  -1.713   3.139   4.106  0.1864 -0.2856 -0.5570
    4MOL      C 2478  -1.859   3.184   4.262 -0.4808 -2.2330  0.5495
    4MOL      O 2479  -2.121   3.270   4.158  0.4448 -0.0807 -1.1499
    4MOL      O 2480  -2.163   3.317   3.937  0.2081  0.2114  0.4337
    4MOL      C 2481  -2.351   2.529   3.694  0.4536  0.4824 -0.2595
    4MOL      F 2482  -1.743   3.171   4.336 -1.1638 -0.7380  0.2856
    4MOL      F 2483  -1.863   3.316   4.310 -0.1175 -0.2729 -0.9058
    4MOL      O 2484  -1.964   3.102   4.312 -0.5011 -0.0639 -0.9734
    4MOL      C 2485  -2.183   3.376   4.229  0.6742 -0.4632  0.7501
    4MOL      C 2486  -2.312   2.387   3.651  0.3098  1.3253 -0.0767
    4MOL      F 2487  -2.406   2.608   3.602 -0.0850 -0.4825  0.4324
    4MOL      F 2488  -2.439   2.524   3.790 -0.5383 -0.8483  0.1647
    4MOL      C 2489  -1.998   3.115   4.456 -0.9219 -0.4226 -0.3385
    4MOL      H 2490  -2.291   3.358   4.231 -0.2442  4.3660  2.6261
    4MOL      H 2491  -2.156   3.396   4.333  2.7906  3.2419 -0.4333
    4MOL      C 2492  -2.191   3.526   4.162  0.2661 -0.6382 -0.2232
    4MOL      F 2493  -2.284   2.304   3.747  0.0501 -0.4481  0.9098
    4MOL      F 2494  -2.213   2.388   3.567  0.8710  0.4273  0.3511
    4MOL      S 2495  -2.462   2.328   3.554 -0.0358 -0.5543  0.0140
    4MOL      F 2496  -2.062   3.228   4.476 -0.4448 -0.2148  0.3918
    4MOL      F 2497  -1.900   3.112   4.547  0.9265 -0.5927 -0.0835
    4MOL      C 2498  -2.103   2.997   4.493 -0.8493  0.1008  1.1919
    4MOL      H 2499  -2.252   3.565   4.079  1.2924 -0.2494 -0.7996
    4MOL      H 2500  -2.234   3.601   4.229 -2.4392 -3.5669  1.4336
    4MOL      N 2501  -2.592   2.343   3.630 -0.8523  0.7063  0.6776
    4MOL      O 2502  -2.476   2.386   3.422  0.5567 -0.2355  0.4790
    4MOL      O 2503  -2.416   2.189   3.527 -0.1784 -2.0767 -1.0539
    4MOL      F 2504  -2.194   3.046   4.593  0.2005 -0.6167  1.4924
    4MOL      F 2505  -2.180   2.972   4.383  0.3259  1.1569  0.6332
    4MOL      S 2506  -2.018   2.842   4.558 -0.1833  0.1704 -0.0432
    4MOL      S 2507  -2.699   2.244   3.559  0.2610  0.0060  0.1554
    4MOL      N 2508  -1.902   2.807   4.461 -0.1367  0.9667 -0.2641
    4MOL      O 2509  -2.104   2.726   4.540 -0.4866  0.2125  0.5262
    4MOL      O 2510  -1.980   2.866   4.694  0.6547  0.2554  0.2256
    4MOL      O 2511  -2.828   2.299   3.612  1.0814  1.3332  0.4225
    4MOL      O 2512  -2.685   2.229   3.414  0.9837 -0.0507  0.8318
    4MOL      C 2513  -2.678   2.055   3.605  2.0316 -0.6429  0.1629
    4MOL      S 2514  -1.794   2.710   4.524 -0.7901  0.6273 -0.7812
    4MOL      F 2515  -2.615   2.040   3.730  0.4386  0.4142 -0.5580
    4MOL      F 2516  -2.608   1.975   3.539  0.7146 -1.0319 -0.0160
    4MOL      F 2517  -2.799   2.000   3.625  0.0232  0.4546  0.4889
    4MOL      O 2518  -1.831   2.577   4.471 -0.0618 -0.3497  0.0297
    4MOL      O 2519  -1.765   2.724   4.658 -0.5550 -0.3626 -0.2130
    4MOL      C 2520  -1.631   2.769   4.459  0.3149  0.6515  0.8251
    4MOL      F 2521  -1.604   2.751   4.321 -0.0854 -0.6624 -1.5805
    4MOL      F 2522  -1.655   2.911   4.459 -1.0307  0.2479 -1.0158
    4MOL      F 2523  -1.516   2.727   4.527  0.5099  0.3379  0.7067
    4MOL      O 2524  -1.728   2.684   2.591  0.2620 -0.4973 -0.4868
    4MOL      C 2525  -1.617   2.750   2.642  0.2044 -0.5742 -1.4524
    4MOL      C 2526  -1.661   2.819   2.775  0.6998  0.5939  0.3505
    4MOL      O 2527  -1.526   2.786   2.573 -1.2173 -0.0371  0.1967
    4MOL      C 2528  -1.577   2.833   2.883  1.0948  0.1938  0.6862
    4MOL      C 2529  -1.793   2.849   2.801  0.6120 -0.2640  1.1243
    4MOL      C 2530  -1.634   2.893   3.000 -0.0464  0.4895  0.8539
    4MOL      C 2531  -1.426   2.824   2.901 -0.3031 -0.5797  0.6766
    4MOL      C 2532  -1.846   2.890   2.925  1.7330 -0.2869 -1.5295
    4MOL      H 2533  -1.872   2.842   2.727 -2.9883  5.8867  4.0131
    4MOL      C 2534  -1.762   2.922   3.023  0.5145  0.7618 -0.3963
    4MOL      H 2535  -1.575   2.881   3.090 -6.5064 -4.3089  4.9473
    4MOL      F 2536  -1.370   2.766   2.804 -0.5254 -0.5593 -0.8174
    4MOL      F 2537  -1.383   2.754   3.008  0.4599 -0.1155 -0.3577
    4MOL      C 2538  -1.358   2.978   2.905  0.2869  0.6765  0.8084
    4MOL      C 2539  -2.002   2.899   2.967 -0.2750 -0.9675  1.2512
    4MOL      C 2540  -1.809   2.965   3.165 -0.6884  1.0306 -0.5284
    4MOL      O 2541  -1.416   3.072   2.811 -0.1930 -0.6530 -1.7206
    4MOL      F 2542  -1.388   3.024   3.034  0.3408  0.5780 -0.0555
    4MOL      F 2543  -1.220   2.959   2.911 -0.6945  0.6698 -0.4182
    4MOL      F 2544  -2.035   3.025   3.019 -0.7652  0.3813  0.8484
    4MOL      F 2545  -2.028   2.805   3.059 -0.1260 -0.8138 -0.1765
    4MOL      C 2546  -2.102   2.895   2.843 -1.5400 -0.0689  0.7932
    4MOL      O 2547  -1.826   2.861   3.244  0.0606  0.7116 -1.2689
    4MOL      O 2548  -1.813   3.084   3.193  0.1038 -0.6178 -1.0917
    4MOL      C 2549  -1.365   3.214   2.791  1.1524  0.4470  0.5053
    4MOL      F 2550  -2.096   2.789   2.757 -0.6133 -0.0236  0.2717
    4MOL      F 2551  -2.214   2.866   2.909  0.1366 -0.6876  0.1921
    4MOL      O 2552  -2.122   3.024   2.785 -0.6893 -0.3399  0.2254
    4MOL      C 2553  -1.886   2.867   3.372  1.2643 -0.7763 -0.3064
    4MOL      C 2554  -1.420   3.272   2.657 -0.5052  1.0614 -0.0758
    4MOL      F 2555  -1.229   3.198   2.791 -1.0468 -0.1819 -0.4272
    4MOL      F 2556  -1.393   3.296   2.897 -0.6035 -0.1128  0.1124
    4MOL      C 2557  -2.178   3.025   2.646  0.2437 -0.9633 -0.6429
    4MOL      H 2558  -1.963   2.946   3.375 -0.6737 -2.4628 -2.8874
    4MOL      H 2559  -1.948   2.783   3.404 -2.5400  2.5069  1.4267
    4MOL      C 2560  -1.778   2.862   3.492 -0.9687 -1.3713  0.3087
    4MOL      F 2561  -1.394   3.176   2.557  0.6225 -0.3239 -0.4604
    4MOL      F 2562  -1.346   3.385   2.622 -0.5644 -1.1860  0.3182
    4MOL      S 2563  -1.602   3.312   2.664  0.9120  0.3462  0.3219
    4MOL      F 2564  -2.300   2.954   2.636  0.0879 -1.0582 -1.6457
    4MOL      F 2565  -2.094   2.971   2.551  0.5269 -0.8576  0.4419
    4MOL      C 2566  -2.219   3.166   2.604 -0.9632  0.2793 -1.8740
    4MOL      H 2567  -1.719   2.771   3.507 -0.9300 -1.3429  0.3252
    4MOL      H 2568  -1.722   2.953   3.468 -1.8738 -0.9369 -0.1519
    4MOL      N 2569  -1.619   3.456   2.723 -0.0260  0.7599  0.3016
    4MOL      O 2570  -1.650   3.315   2.522 -0.4373  0.4987 -0.0814
    4MOL      O 2571  -1.668   3.202   2.729 -0.6354  0.3789 -0.1234
    4MOL      F 2572  -2.200   3.163   2.480 -1.2646  0.2490  0.1957
    4MOL      F 2573  -2.356   3.190   2.642 -0.4673  0.9876  0.2190
    4MOL      S 2574  -2.134   3.306   2.675  0.3587  0.8349 -0.5225
    4MOL      S 2575  -1.753   3.511   2.801  0.0748  0.0225  0.0805
    4MOL      N 2576  -2.200   3.415   2.587 -0.1364 -0.5235  0.0541
    4MOL      O 2577  -1.991   3.267   2.656 -0.0289  0.2021  0.0854
    4MOL      O 2578  -2.175   3.305   2.812  1.2963  0.2040  0.2019
    4MOL      O 2579  -1.730   3.657   2.820 -0.0990 -1.3161  0.5412
    4MOL      O 2580  -1.852   3.504   2.707  0.3784 -0.9940 -0.3437
    4MOL      C 2581  -1.779   3.422   2.974 -0.1906  1.3726 -0.4092
    4MOL      S 2582  -2.110   3.491   2.481 -0.5162 -0.0476 -0.2487
    4MOL      F 2583  -1.819   3.290   2.944  1.1061 -0.9154 -0.8802
    4MOL      F 2584  -1.884   3.490   3.022  0.0252  0.0908  0.1057
    4MOL      F 2585  -1.672   3.430   3.058  0.5002  0.2594  0.1817
    4MOL      O 2586  -1.977   3.418   2.464  0.7726 -0.2440 -1.2789
    4MOL      O 2587  -2.078   3.633   2.486 -0.3711  0.0569  1.8657
    4MOL      C 2588  -2.195   3.487   2.323  0.0421  0.6612  0.2460
    4MOL      F 2589  -2.222   3.368   2.279  0.1706  0.4049  0.0155
    4MOL      F 2590  -2.311   3.556   2.315 -0.3185  0.5481 -0.0404
    4MOL      F 2591  -2.120   3.527   2.224 -0.2271  0.2666 -0.3628
    4MOL      O 2592  -2.611   2.850   2.332 -0.5311  0.4056  0.6982
    4MOL      C 2593  -2.612   2.722   2.385  0.5653 -0.9338 -0.2034
    4MOL      C 2594  -2.467   2.690   2.399  1.1012  0.5535  0.6598
    4MOL      O 2595  -2.703   2.645   2.392 -0.7531 -1.6185 -0.7790
    4MOL      C 2596  -2.423   2.629   2.521  0.0760  1.0907 -1.3280
    4MOL      C 2597  -2.395   2.643   2.280  0.5814  0.8587 -0.3776
    4MOL      C 2598  -2.300   2.547   2.544 -0.5154 -0.7410  0.9536
    4MOL      C 2599  -2.502   2.664   2.654 -0.7148  0.7307  1.1612
    4MOL      C 2600  -2.271   2.580   2.296  0.7302  1.4980  0.5082
    4MOL      H 2601  -2.439   2.662   2.183  0.1565 -1.7966 -0.7659
    4MOL      C 2602  -2.225   2.533   2.421  0.2766  1.7519 -0.2629
    4MOL      H 2603  -2.268   2.500   2.636 -0.0588  1.1529  1.7878
    4MOL      F 2604  -2.591   2.760   2.657  0.9009  0.3348 -0.7223
    4MOL      F 2605  -2.416   2.713   2.742  1.2941  0.7927 -0.1849
    4MOL      C 2606  -2.553   2.525   2.699  0.4988  0.4054  1.0240
    4MOL      C 2607  -2.198   2.540   2.162  0.6034  0.3579  0.4646
    4MOL      C 2608  -2.086   2.483   2.437  0.6120 -1.3092  0.3561
    4MOL      O 2609  -2.665   2.568   2.798  0.7186  0.5453  0.1064
    4MOL      F 2610  -2.589   2.424   2.605  0.5391  1.1344  0.5413
    4MOL      F 2611  -2.447   2.471   2.765 -0.0305  0.4932 -0.4487
    4MOL      F 2612  -2.276   2.463   2.086 -1.1495 -0.9332 -0.0660
    4MOL      F 2613  -2.116   2.444   2.159 -0.6751 -1.0281  0.3022
    4MOL      C 2614  -2.141   2.674   2.087  0.2139 -0.1624 -0.5145
    4MOL      O 2615  -1.980   2.572   2.422  0.4600 -0.6619 -0.4892
    4MOL      O 2616  -2.110   2.372   2.482 -0.5247 -0.5878 -0.9314
    4MOL      C 2617  -2.667   2.555   2.941  0.0491  1.3146  0.2534
    4MOL      F 2618  -2.157   2.784   2.153  0.4890  0.0576 -0.6348
    4MOL      F 2619  -2.009   2.663   2.051 -1.9126 -0.3693 -0.6411
    4MOL      O 2620  -2.234   2.686   1.978 -0.3783  0.0382 -0.4268
    4MOL      C 2621  -1.862   2.536   2.510  1.0462  1.0100 -0.2775
    4MOL      C 2622  -2.744   2.420   2.936  1.7941  0.3767 -0.3164
    4MOL      F 2623  -2.731   2.666   2.982 -0.2968  1.1008 -0.2996
    4MOL      F 2624  -2.544   2.549   3.013  0.9789  0.4192  0.5259
    4MOL      C 2625  -2.178   2.657   1.834 -0.2769 -0.9856 -1.1924
    4MOL      H 2626  -1.878   2.539   2.618 -0.0852  3.3093 -0.4745
    4MOL      H 2627  -1.849   2.430   2.485 -2.7256  0.4516 -0.0758
    4MOL      C 2628  -1.746   2.628   2.479  1.2442 -0.4592 -0.2728
    4MOL      F 2629  -2.644   2.333   2.889  1.0728 -0.0441 -0.0473
    4MOL      F 2630  -2.842   2.395   2.844 -0.6572 -0.2057 -0.1257
    4MOL      S 2631  -2.773   2.388   3.103 -0.0714 -0.6186  0.1269
    4MOL      F 2632  -2.119   2.535   1.827 -0.1718  0.1442 -0.4954
    4MOL      F 2633  -2.094   2.765   1.810 -0.1262 -1.0737  0.3473
    4MOL      C 2634  -2.294   2.680   1.732 -0.5088 -0.2613 -0.1089
    4MOL      H 2635  -1.671   2.554   2.448  1.5029 -0.1929 -0.2784
    4MOL      H 2636  -1.765   2.705   2.402 -0.8025  0.4171  1.0624
    4MOL      N 2637  -2.839   2.497   3.185 -1.4917  0.9396  1.1898
    4MOL      O 2638  -2.870   2.281   3.075  0.5755  0.4825  1.0932
    4MOL      O 2639  -2.650   2.334   3.147 -0.1873  0.3892 -0.4146
    4MOL      F 2640  -2.348   2.802   1.753 -1.0424 -0.7588  0.4740
    4MOL      F 2641  -2.245   2.726   1.616 -0.3421  0.5215 -0.3171
    4MOL      S 2642  -2.426   2.554   1.744  0.1949  0.8260 -0.4711
    4MOL      S 2643  -2.992   2.546   3.191 -0.8155 -0.1593  0.6677
    4MOL      N 2644  -2.517   2.552   1.624  0.7844 -0.7145 -1.6646
    4MOL      O 2645  -2.480   2.550   1.878 -0.2555 -1.0740 -0.6436
    4MOL      O 2646  -2.346   2.441   1.724  1.9434  1.2167 -0.3630
    4MOL      O 2647  -3.063   2.517   3.064 -0.8130 -0.6676  0.6423
    4MOL      O 2648  -3.068   2.463   3.285 -0.0034 -0.8902  0.2625
    4MOL      C 2649  -3.016   2.710   3.294  0.7114  0.8719  1.3872
    4MOL      S 2650  -2.648   2.466   1.627 -0.8546 -0.2506 -0.3829
    4MOL      F 2651  -3.132   2.750   3.241  0.0657 -0.9088  0.0348
    4MOL      F 2652  -2.932   2.810   3.262  0.1429 -0.8660  0.6305
    4MOL      F 2653  -3.041   2.694   3.433  0.0331 -0.3430 -0.4815
    4MOL      O 2654  -2.698   2.456   1.760  0.4850  0.0297  0.1636
    4MOL      O 2655  -2.620   2.334   1.590  0.5793  0.1889  0.1927
    4MOL      C 2656  -2.794   2.516   1.520 -0.6609  0.0235 -0.6591
    4MOL      F 2657  -2.790   2.471   1.394 -0.0613 -0.6483 -0.8901
    4MOL      F 2658  -2.911   2.480   1.570 -1.0370 -0.2478 -0.9366
    4MOL      F 2659  -2.783   2.655   1.537  0.3601 -0.5886  0.1958
    4MOL      H 2660  -3.305   2.249   2.209 -0.5118 -0.8428  0.0791
    4MOL      O 2661  -3.314   2.155   2.188  0.6765 -0.6805 -1.2422
    4MOL      C 2662  -3.186   2.138   2.231  0.1949  0.2425  0.5203
    4MOL      C 2663  -3.120   2.281   2.233  1.1423 -0.9819  1.3219
    4MOL      O 2664  -3.130   2.028   2.262  1.3047 -0.5781 -0.9257
    4MOL      C 2665  -3.015   2.328   2.323  1.4125 -0.4444 -1.3191
    4MOL      C 2666  -3.155   2.364   2.133 -0.3197 -0.9861  0.0312
    4MOL      C 2667  -2.935   2.428   2.276  0.3439 -1.2438  2.9781
    4MOL      C 2668  -2.998   2.272   2.474  1.2015  0.5600  0.5521
    4MOL      C 2669  -3.067   2.476   2.083 -0.1124  0.2617  1.1791
    4MOL      H 2670  -3.241   2.351   2.068 -0.5290 -0.4537  0.1939
    4MOL      C 2671  -2.931   2.495   2.144 -1.1603  1.0836  0.0559
    4MOL      H 2672  -2.852   2.461   2.339  0.9587  1.0459  1.0323
    4MOL      F 2673  -3.102   2.196   2.532 -0.4124  0.2425  0.2232
    4MOL      F 2674  -2.985   2.369   2.567 -0.9527 -0.2772  1.0777
    4MOL      C 2675  -2.862   2.204   2.504 -0.1282 -0.7634 -0.4978
    4MOL      C 2676  -3.123   2.563   1.989  0.0250  0.5697  0.1135
    4MOL      C 2677  -2.827   2.599   2.129  0.8659 -1.1491 -0.5163
    4MOL      O 2678  -2.845   2.085   2.424 -0.3573 -0.0492 -1.4746
    4MOL      F 2679  -2.760   2.294   2.494  0.2679  0.0639 -0.6651
    4MOL      F 2680  -2.848   2.170   2.630  0.5113  0.4793  0.0685
    4MOL      F 2681  -3.211   2.520   1.902  0.5229  0.6698 -0.1427
    4MOL      F 2682  -3.023   2.610   1.903  0.1124  0.5128  0.9421
    4MOL      C 2683  -3.190   2.694   2.044  0.6167  0.4825  0.6180
    4MOL      O 2684  -2.862   2.721   2.172  0.5121 -0.1052  0.0458
    4MOL      O 2685  -2.731   2.577   2.064 -0.6528 -0.9786 -0.8929
    4MOL      C 2686  -2.700   2.029   2.423 -0.6130  0.2446 -2.8961
    4MOL      F 2687  -3.091   2.780   2.082  0.1111 -0.1489  0.3594
    4MOL      F 2688  -3.246   2.770   1.956 -0.1526  0.1716 -0.4800
    4MOL      O 2689  -3.291   2.654   2.140  0.9518 -0.5592  0.0383
    4MOL      C 2690  -2.772   2.815   2.147 -0.6273  0.8857 -0.1428
    4MOL      C 2691  -2.702   1.909   2.325  0.9422  0.9453 -0.5587
    4MOL      F 2692  -2.653   1.989   2.551  1.2071  0.4471  1.4373
    4MOL      F 2693  -2.595   2.108   2.395  0.4120  0.7608 -1.0412
    4MOL      C 2694  -3.350   2.757   2.238 -0.8721  0.6620  0.1160
    4MOL      H 2695  -2.675   2.785   2.104  2.0733  5.1533  2.5108
    4MOL      H 2696  -2.817   2.884   2.075  2.0954  2.8062 -0.1019
    4MOL      C 2697  -2.725   2.908   2.267 -0.4035  0.7502  0.1079
    4MOL      F 2698  -2.778   1.802   2.367 -0.0058 -0.1691 -1.4845
    4MOL      F 2699  -2.584   1.860   2.329  0.3508  0.3455 -0.2897
    4MOL      S 2700  -2.748   1.955   2.160 -0.3691 -0.3885  0.8329
    4MOL      F 2701  -3.415   2.849   2.163 -0.7911 -0.3188  0.1302
    4MOL      F 2702  -3.251   2.829   2.278 -0.5233 -0.7051  0.3265
    4MOL      C 2703  -3.425   2.694   2.359  0.9926 -1.0150 -0.1520
    4MOL      H 2704  -2.686   3.006   2.239  0.1357  1.2933  2.5841
    4MOL      H 2705  -2.807   2.952   2.326  1.6896  1.1084  2.8787
    4MOL      N 2706  -2.692   2.095   2.146  0.3089  1.2047  0.5023
    4MOL      O 2707  -2.715   1.844   2.073 -0.4746  0.7452  0.2089
    4MOL      O 2708  -2.893   1.978   2.155  0.4664  0.5719 -0.5864
    4MOL      F 2709  -3.528   2.629   2.293 -0.3463  0.1158  0.3949
    4MOL      F 2710  -3.343   2.597   2.400 -2.1248  0.7855  0.7576
    4MOL      S 2711  -3.468   2.826   2.472 -0.0404 -0.1999  0.2775
    4MOL      S 2712  -2.657   2.139   2.009 -0.1720 -0.3546 -0.7797
    4MOL      N 2713  -3.341   2.895   2.513 -0.4202  0.6625  0.0554
    4MOL      O 2714  -3.531   2.790   2.588  0.8979 -0.2354 -0.4643
    4MOL      O 2715  -3.563   2.916   2.398 -0.6307  0.6017 -0.9184
    4MOL      O 2716  -2.724   2.042   1.908 -1.2357 -0.6128 -0.5502
    4MOL      O 2717  -2.678   2.283   1.981  0.4735 -0.2874  0.3913
    4MOL      C 2718  -2.466   2.136   1.989  0.2765  0.6310  0.7492
    4MOL      S 2719  -3.320   3.008   2.623  0.4533 -0.2222 -0.3411
    4MOL      F 2720  -2.440   2.200   1.871 -0.6101 -0.1554 -0.0481
    4MOL      F 2721  -2.432   2.003   1.977 -0.2281 -1.0692 -1.1592
    4MOL      F 2722  -2.397   2.200   2.094  0.2746 -0.9124 -0.1681
    4MOL      O 2723  -3.207   3.008   2.721  1.1834 -0.0703  1.1066
    4MOL      O 2724  -3.451   3.047   2.679 -0.0186 -1.3531 -0.8156
    4MOL      C 2725  -3.265   3.161   2.526 -0.5358  0.8224  0.6121
    4MOL      F 2726  -3.133   3.168   2.480  1.0394  0.8106 -0.7860
    4MOL      F 2727  -3.321   3.180   2.413 -0.2762  1.0264 -0.3754
    4MOL      F 2728  -3.289   3.269   2.599 -0.6315  0.8706 -0.4330
    5MOL      O 2729   2.653   1.094   5.705  0.4855  0.8833 -0.4379
    5MOL      C 2730   2.796   1.075   5.718  0.7993 -0.1496 -1.4038
    5MOL      C 2731   2.872   1.046   5.588 -0.2827 -1.3527 -0.1258
    5MOL      O 2732   2.856   1.096   5.827  0.2182  1.1556 -0.8673
    5MOL      C 2733   2.851   0.960   5.472  0.4291 -0.1548  0.1352
    5MOL      C 2734   2.991   1.121   5.577 -0.4680 -0.1725  0.7577
    5MOL      C 2735   2.962   0.941   5.395 -0.6844  1.2047 -0.1979
    5MOL      C 2736   2.711   0.890   5.440 -0.2029 -0.0698  0.9004
    5MOL      C 2737   3.094   1.121   5.477  1.0001  0.0561  1.7148
    5MOL      H 2738   2.986   1.185   5.664  0.3285 -1.7612  2.0066
    5MOL      C 2739   3.073   1.024   5.377  0.6087  1.7604  0.1539
    5MOL      H 2740   2.957   0.851   5.334 -7.8755 -0.3373  2.1249
    5MOL      F 2741   2.629   0.877   5.541 -1.7664 -0.0824  0.3132
    5MOL      F 2742   2.718   0.747   5.424 -0.6098 -0.0816  1.4472
    5MOL      C 2743   2.622   0.961   5.328 -2.0868  0.6222  0.7276
    5MOL      C 2744   3.210   1.231   5.460  0.8108  0.1908  0.0110
    5MOL      C 2745   3.168   0.990   5.273 -0.2269  0.6165 -0.1791
    5MOL      O 2746   2.677   0.904   5.209 -0.3282 -0.2979  0.7007
    5MOL      F 2747   2.491   0.942   5.332  0.9222 -0.8851  0.5258
    5MOL      F 2748   2.637   1.090   5.346 -0.4124 -0.4541  0.7407
    5MOL      F 2749   3.162   1.346   5.518 -1.6123 -0.2451 -0.4289
    5MOL      F 2750   3.233   1.269   5.335 -0.2801 -0.0056 -0.7171
    5MOL      C 2751   3.348   1.193   5.539  0.3390  0.7450  0.7383
    5MOL      O 2752   3.121   0.999   5.140  0.0832 -0.4192 -1.1422
    5MOL      O 2753   3.274   0.929   5.297 -0.0533 -0.4148  0.5676
    5MOL      C 2754   2.611   0.922   5.090 -0.9541  1.7840  0.4916
    5MOL      F 2755   3.386   1.069   5.496 -0.5246  0.6940  0.8305
    5MOL      F 2756   3.452   1.269   5.476  0.4565  0.5552 -0.2145
    5MOL      O 2757   3.340   1.199   5.676  0.3221  0.0703 -1.5884
    5MOL      C 2758   3.217   1.008   5.035  0.2903 -0.0205  0.2733
    5MOL      C 2759   2.710   0.905   4.965  0.3497  0.3778 -0.3143
    5MOL      F 2760   2.532   1.032   5.092  0.2989  0.0860 -0.3347
    5MOL      F 2761   2.526   0.813   5.076 -0.7403 -0.9070 -0.8526
    5MOL      C 2762   3.426   1.136   5.763 -0.0714  0.6110  0.3169
    5MOL      H 2763   3.155   1.045   4.953  1.8476  3.2132  0.5008
    5MOL      H 2764   3.311   1.063   5.050  1.6713 -2.9873  3.2165
    5MOL      C 2765   3.232   0.862   4.983  2.2537  1.0980 -0.8437
    5MOL      F 2766   2.774   1.026   4.968  0.5293 -0.6247 -1.2812
    5MOL      F 2767   2.656   0.892   4.853 -0.5582 -0.2629  0.0824
    5MOL      S 2768   2.831   0.762   4.992 -0.3309  0.7679 -1.1142
    5MOL      F 2769   3.535   1.137   5.704  0.0792  0.2544 -0.7810
    5MOL      F 2770   3.372   1.015   5.774  0.1646  0.8173  0.5978
    5MOL      C 2771   3.456   1.201   5.905  0.0928 -0.3534 -0.1890
    5MOL      H 2772   3.231   0.863   4.873  2.2187  1.7430 -0.8409
    5MOL      H 2773   3.341   0.852   4.989  2.5512  0.7750 -4.9396
    5MOL      H 2774   3.184   0.777   5.032  3.5354  0.0412 -1.3944
    5MOL      N 2775   2.914   0.783   4.862  0.1700  0.1416 -0.3136
    5MOL      O 2776   2.899   0.795   5.121 -0.2207 -0.4182  0.4254
    5MOL      O 2777   2.722   0.653   4.997 -0.2527  0.1591 -0.0609
    5MOL      F 2778   3.515   1.099   5.987 -0.3637  0.0757 -0.2131
    5MOL      F 2779   3.557   1.282   5.903  0.1109  1.0692  1.1828
    5MOL      S 2780   3.280   1.246   5.982  0.0506 -0.4138 -0.4345
    5MOL      S 2781   2.894   0.689   4.749 -0.2856 -0.9783 -0.2354
    5MOL      N 2782   3.243   1.401   5.959 -1.0533 -1.0636 -0.1695
    5MOL      O 2783   3.298   1.241   6.124  0.1477 -0.9402  0.6897
    5MOL      O 2784   3.172   1.153   5.970 -0.3522 -0.2942 -0.0791
    5MOL      O 2785   2.982   0.569   4.749  0.1835 -1.3334  0.2183
    5MOL      O 2786   2.759   0.635   4.749 -0.5610  0.3559 -0.4181
    5MOL      C 2787   2.925   0.771   4.588 -0.8579  0.5181  0.1179
    5MOL      S 2788   3.096   1.449   5.921  0.0647  0.0513 -0.6764
    5MOL      F 2789   3.060   0.812   4.570  0.8380 -0.0626 -0.7392
    5MOL      F 2790   2.852   0.883   4.573 -1.1297 -0.9379  0.5314
    5MOL      F 2791   2.909   0.684   4.489 -0.5299  0.5918 -0.7506
    5MOL      O 2792   2.994   1.348   5.962 -0.4986  0.7095 -0.4306
    5MOL      O 2793   3.091   1.488   5.786  0.8074  0.8116  0.9466
    5MOL      C 2794   3.017   1.592   6.031 -0.0716 -0.3402  0.5098
    5MOL      F 2795   2.983   1.537   6.154  1.0799 -0.2600 -0.2883
    5MOL      F 2796   3.103   1.690   6.076  0.9082 -0.4488  0.6667
    5MOL      F 2797   2.902   1.642   5.982 -0.2250  0.1910  0.3309
    5MOL      O 2798   2.196   1.207   6.652 -0.7950  0.5260 -0.7864
    5MOL      C 2799   2.327   1.227   6.660  1.0718 -0.1378  0.8107
    5MOL      C 2800   2.385   1.231   6.519 -1.1048  1.3338 -1.2460
    5MOL      O 2801   2.391   1.240   6.764  0.4647 -0.2120 -0.3118
    5MOL      C 2802   2.419   1.102   6.464  0.5076 -0.4674 -0.2412
    5MOL      C 2803   2.415   1.350   6.435  0.0951  1.0842  0.7272
    5MOL      C 2804   2.489   1.091   6.346 -0.6078 -0.1819  0.5491
    5MOL      C 2805   2.410   0.968   6.534  2.0901 -0.8980  0.4502
    5MOL      C 2806   2.481   1.339   6.315  0.8649 -0.4855 -0.8465
    5MOL      H 2807   2.407   1.441   6.493 -2.0142  0.4195  1.5452
    5MOL      C 2808   2.515   1.208   6.261  0.1403  0.5445 -0.2779
    5MOL      H 2809   2.510   0.993   6.306  0.5323  0.5780 -0.7603
    5MOL      F 2810   2.372   0.957   6.660 -0.5282 -0.4263 -2.3749
    5MOL      F 2811   2.523   0.904   6.523 -1.0219  0.0040  1.1338
    5MOL      C 2812   2.312   0.880   6.451 -0.7538  0.0050 -1.1205
    5MOL      C 2813   2.517   1.481   6.239  0.8337  0.9251  0.4088
    5MOL      C 2814   2.599   1.169   6.137 -0.4682  0.0343 -0.6466
    5MOL      O 2815   2.194   0.955   6.427 -0.2944  0.8202 -0.1260
    5MOL      F 2816   2.352   0.806   6.345 -0.0437 -0.0201 -0.0588
    5MOL      F 2817   2.288   0.778   6.540  1.0658  1.1745  0.1077
    5MOL      F 2818   2.487   1.448   6.116 -0.5575 -0.6439  0.2926
    5MOL      F 2819   2.650   1.518   6.257  0.6987 -0.5419  0.4363
    5MOL      C 2820   2.435   1.611   6.277  0.2623  0.0424  1.2747
    5MOL      O 2821   2.549   1.061   6.080 -0.3056 -0.5744  0.0944
    5MOL      O 2822   2.698   1.228   6.106 -0.7132  1.0927  1.3024
    5MOL      C 2823   2.095   0.909   6.334  0.9569  0.6558  0.4058
    5MOL      F 2824   2.493   1.682   6.385  0.1449  0.3564 -0.3429
    5MOL      F 2825   2.435   1.707   6.177  1.0153 -0.8071 -1.1249
    5MOL      O 2826   2.308   1.581   6.315  0.0926 -0.7060  0.5473
    5MOL      C 2827   2.593   1.019   5.945 -0.3087  0.2361  0.3132
    5MOL      C 2828   1.983   1.022   6.316  0.5254 -0.4242  0.9331
    5MOL      F 2829   2.042   0.807   6.401 -0.6663 -0.3902 -0.1290
    5MOL      F 2830   2.145   0.882   6.208 -0.5944 -0.5268 -0.0585
    5MOL      C 2831   2.216   1.668   6.395 -0.2636  1.8283 -1.5615
    5MOL      H 2832   2.681   0.956   5.965 -2.7322 -3.0729  0.8305
    5MOL      H 2833   2.520   0.942   5.920 -1.0078  1.4855 -1.6405
    5MOL      C 2834   2.570   1.123   5.826 -0.3503 -0.5783  0.9281
    5MOL      F 2835   2.017   1.156   6.304 -0.4056 -0.5340 -0.3615
    5MOL      F 2836   1.911   1.032   6.429  0.0881 -0.0349 -0.3130
    5MOL      S 2837   1.861   0.971   6.183 -0.4798 -0.7728 -0.4866
    5MOL      F 2838   2.242   1.800   6.384  0.5131 -0.3255  0.5768
    5MOL      F 2839   2.229   1.655   6.524  0.2307  0.4192  0.8071
    5MOL      C 2840   2.069   1.641   6.354 -0.6255  0.2083  1.1920
    5MOL      H 2841   2.469   1.149   5.793 -0.5210  0.0222  1.8944
    5MOL      H 2842   2.588   1.220   5.874  2.3258 -0.6293  0.1382
    5MOL      N 2843   1.935   0.932   6.047  0.1694 -0.4532 -1.0500
    5MOL      O 2844   1.775   0.862   6.235  1.1561  0.7874  1.1099
    5MOL      O 2845   1.797   1.108   6.162  0.1955  1.3590  0.1031
    5MOL      F 2846   2.025   1.529   6.411  1.1657 -0.1292  0.1371
    5MOL      F 2847   1.992   1.747   6.387 -0.0402 -0.9298  0.0124
    5MOL      S 2848   2.055   1.617   6.173 -0.7960  0.1854 -0.0852
    5MOL      S 2849   1.993   1.040   5.960 -0.0597 -0.5679 -0.3904
    5MOL      N 2850   1.908   1.655   6.149 -0.0180  0.7048  0.4080
    5MOL      O 2851   2.091   1.480   6.143  0.6872 -1.9784 -0.8989
    5MOL      O 2852   2.142   1.723   6.119  0.8272 -1.0820  0.2366
    5MOL      O 2853   1.906   1.158   5.932 -0.0053 -0.8615  0.6047
    5MOL      O 2854   2.101   1.117   6.029  0.8125 -0.1683 -0.7016
    5MOL      C 2855   2.059   0.979   5.798 -0.4728  0.1650  0.7194
    5MOL      S 2856   1.817   1.561   6.062  0.0434  0.5166  0.0009
    5MOL      F 2857   2.056   1.069   5.690  0.4598  0.2599  0.7033
    5MOL      F 2858   1.989   0.870   5.758 -0.5348  0.5650  0.4302
    5MOL      F 2859   2.167   0.923   5.824 -0.0457 -0.3363  0.5661
    5MOL      O 2860   1.701   1.480   6.116 -0.3691  0.7627  0.8906
    5MOL      O 2861   1.877   1.450   5.984  1.5432  0.7530  0.8480
    5MOL      C 2862   1.737   1.668   5.925 -0.7117 -0.4033 -0.1520
    5MOL      F 2863   1.614   1.713   5.956 -0.2026  1.0682  0.4098
    5MOL      F 2864   1.810   1.773   5.884 -0.6969 -0.1294  0.0015
    5MOL      F 2865   1.710   1.592   5.804  0.5916 -0.6788  0.9620
    5MOL      O 2866   2.672   1.850   6.626  0.8176 -0.3826  1.2370
    5MOL      C 2867   2.621   1.875   6.740  0.5349 -1.8248 -0.0596
    5MOL      C 2868   2.536   1.762   6.788  0.0010  0.0415  0.3571
    5MOL      O 2869   2.654   1.978   6.808  0.4158  0.8385 -0.2435
    5MOL      C 2870   2.588   1.632   6.833 -0.2166 -0.4743 -0.5707
    5MOL      C 2871   2.400   1.791   6.803  1.5305 -0.7157 -0.8900
    5MOL      C 2872   2.499   1.530   6.873 -0.0944 -1.2690 -1.5421
    5MOL      C 2873   2.735   1.616   6.893  0.3344  0.3058 -0.3978
    5MOL      C 2874   2.312   1.693   6.858 -0.6628 -0.8922 -0.5623
    5MOL      H 2875   2.360   1.891   6.803 -1.0215 -1.4817  5.5497
    5MOL      C 2876   2.359   1.557   6.881  0.1385 -0.1081  0.0525
    5MOL      H 2877   2.516   1.427   6.902 -1.0385 -0.3144  2.7800
    5MOL      F 2878   2.726   1.655   7.032 -1.9153 -0.0451 -0.3549
    5MOL      F 2879   2.831   1.697   6.839 -0.3214  0.7487  0.3761
    5MOL      C 2880   2.814   1.478   6.869 -0.3705  0.6596  0.1511
    5MOL      C 2881   2.189   1.751   6.935 -0.3929  0.3926  1.2009
    5MOL      C 2882   2.254   1.451   6.905  2.1862 -0.9232 -1.2678
    5MOL      O 2883   2.797   1.456   6.722  0.4698 -0.7828  0.0097
    5MOL      F 2884   2.950   1.486   6.924  0.0433  1.2060 -0.8632
    5MOL      F 2885   2.760   1.380   6.940 -0.3281  0.3443 -0.9406
    5MOL      F 2886   2.083   1.710   6.873 -0.6357 -0.2225 -0.1093
    5MOL      F 2887   2.158   1.899   6.911  0.1890 -1.2434  0.3977
    5MOL      C 2888   2.178   1.739   7.094 -1.0427 -0.4573  0.1075
    5MOL      O 2889   2.151   1.462   6.811  0.1011 -0.4735 -0.7804
    5MOL      O 2890   2.260   1.370   6.997 -0.2123 -0.1312 -0.2398
    5MOL      C 2891   2.896   1.391   6.650 -0.1287 -0.2562 -0.7515
    5MOL      F 2892   2.181   1.609   7.121 -0.4830 -0.6808  1.2027
    5MOL      F 2893   2.277   1.806   7.145  0.6912  0.0387 -0.0898
    5MOL      O 2894   2.049   1.794   7.120  0.3797  0.5074  1.0028
    5MOL      C 2895   2.067   1.340   6.821  1.5037 -0.1932 -0.6283
    5MOL      C 2896   2.830   1.336   6.524 -0.8226  0.4104  0.1681
    5MOL      F 2897   2.967   1.296   6.727 -0.7115  0.1673  0.6073
    5MOL      F 2898   3.000   1.471   6.617  0.4018  0.6054 -0.3836
    5MOL      C 2899   1.991   1.783   7.252  2.3283 -0.8363  1.0414
    5MOL      H 2900   2.021   1.345   6.921 -0.8808  1.4591 -1.7469
    5MOL      H 2901   1.993   1.346   6.741 -0.0774  3.7038  0.9610
    5MOL      C 2902   2.131   1.203   6.778 -0.3115  0.3066  0.5069
    5MOL      F 2903   2.776   1.429   6.440 -0.3152  1.2821  0.1946
    5MOL      F 2904   2.721   1.281   6.563 -0.1095 -0.3071 -0.6825
    5MOL      S 2905   2.944   1.218   6.436  0.5691  0.1083 -0.1138
    5MOL      F 2906   2.060   1.867   7.331  0.1737 -0.7040 -0.9991
    5MOL      F 2907   1.976   1.663   7.308  0.2649 -0.6456  0.5481
    5MOL      C 2908   1.837   1.831   7.245 -0.6000 -2.1548  0.8533
    5MOL      H 2909   2.167   1.140   6.860 -4.4857 -0.7770  1.6243
    5MOL      H 2910   2.045   1.137   6.761  1.9837 -2.5732 -0.4571
    5MOL      N 2911   2.851   1.118   6.353  0.5041 -0.0853 -0.8484
    5MOL      O 2912   3.044   1.294   6.356  0.4828 -0.0211  0.6242
    5MOL      O 2913   3.020   1.141   6.533 -0.5500 -0.1251 -1.0255
    5MOL      F 2914   1.755   1.741   7.308 -0.2664  0.0715  0.4355
    5MOL      F 2915   1.806   1.952   7.303 -0.2193 -0.2682 -0.5428
    5MOL      S 2916   1.760   1.854   7.081  0.7443 -0.5907 -0.0383
    5MOL      S 2917   2.925   1.010   6.270 -0.1715  0.2786  0.2524
    5MOL      N 2918   1.617   1.884   7.112  0.8813 -0.0715  1.6842
    5MOL      O 2919   1.793   1.730   7.008 -0.2920  0.6729  0.2380
    5MOL      O 2920   1.832   1.960   7.013 -0.6330  0.0545 -1.2033
    5MOL      O 2921   2.869   1.007   6.137  0.6639  0.2630  1.1643
    5MOL      O 2922   3.072   1.015   6.275  0.8870  0.1510 -0.3567
    5MOL      C 2923   2.902   0.840   6.336 -0.6249 -0.4197  0.5882
    5MOL      S 2924   1.480   1.869   7.030 -0.6521 -0.3035  0.4223
    5MOL      F 2925   2.789   0.793   6.283  0.1943 -0.1039 -0.3663
    5MOL      F 2926   2.894   0.844   6.463 -0.5154  1.2203  0.5436
    5MOL      F 2927   2.993   0.752   6.310 -0.2123 -0.6687 -0.5390
    5MOL      O 2928   1.496   1.790   6.914 -1.6674 -0.1837 -0.8275
    5MOL      O 2929   1.395   1.990   6.982 -0.0110  0.4281 -0.2681
    5MOL      C 2930   1.334   1.785   7.123  0.3196 -0.8763 -0.3282
    5MOL      F 2931   1.251   1.733   7.041  1.1145  0.7455  0.3789
    5MOL      F 2932   1.379   1.678   7.202  0.9893 -0.1723 -0.5506
    5MOL      F 2933   1.259   1.872   7.190 -0.6232 -1.3552 -1.3788
    5MOL      O 2934   2.882   2.801   6.389  0.0273  0.2888  0.4148
    5MOL      C 2935   2.979   2.719   6.341  1.6379 -1.3527 -0.8738
    5MOL      C 2936   2.959   2.584   6.373  0.6993  0.0318  0.2083
    5MOL      O 2937   3.061   2.756   6.262  0.4952  0.9610 -0.8249
    5MOL      C 2938   3.055   2.506   6.433  0.9946  0.1601  2.4405
    5MOL      C 2939   2.840   2.536   6.325  0.4375  0.1617 -0.5102
    5MOL      C 2940   3.029   2.361   6.441  0.0646  0.0332  0.5950
    5MOL      C 2941   3.177   2.580   6.491 -0.4700 -0.1599 -0.5146
    5MOL      C 2942   2.827   2.394   6.321  0.0537  2.0059  0.2567
    5MOL      H 2943   2.764   2.594   6.274  2.3306  3.7229  0.5798
    5MOL      C 2944   2.918   2.300   6.376 -0.3223  0.4854 -0.4972
    5MOL      H 2945   3.097   2.290   6.487  3.1029  1.0954 -2.0259
    5MOL      F 2946   3.156   2.712   6.531  0.6026 -0.3112  0.3548
    5MOL      F 2947   3.270   2.622   6.405 -0.8568 -0.5706 -0.4291
    5MOL      C 2948   3.264   2.490   6.593 -0.3649 -0.8723  0.2007
    5MOL      C 2949   2.700   2.355   6.232  0.1770 -0.5245 -0.4890
    5MOL      C 2950   2.902   2.155   6.390 -1.5329  0.7677 -1.4563
    5MOL      O 2951   3.326   2.374   6.526  0.0444  0.5016 -1.0837
    5MOL      F 2952   3.347   2.557   6.674  0.8506 -0.2202  0.6696
    5MOL      F 2953   3.172   2.441   6.669 -0.7651  0.1061  0.3846
    5MOL      F 2954   2.600   2.443   6.228  1.5762 -0.7234 -0.1935
    5MOL      F 2955   2.625   2.253   6.281 -0.5524 -0.6916 -0.5804
    5MOL      C 2956   2.776   2.312   6.084 -0.1638  0.7498  1.0219
    5MOL      O 2957   2.784   2.114   6.433  0.0647 -0.0789 -0.7094
    5MOL      O 2958   2.998   2.081   6.380  0.3555  0.4999  0.0072
    5MOL      C 2959   3.425   2.270   6.587  0.6469  0.4585  0.6775
    5MOL      F 2960   2.676   2.307   5.992 -0.4428  0.0510 -0.5309
    5MOL      F 2961   2.861   2.426   6.051  1.3122  0.6555 -0.0624
    5MOL      O 2962   2.863   2.188   6.098 -0.9032 -0.4755 -0.6470
    5MOL      C 2963   2.766   2.073   6.573 -0.8303 -0.9799 -0.1633
    5MOL      C 2964   3.574   2.306   6.543  0.3107  0.2113 -0.9378
    5MOL      F 2965   3.389   2.143   6.548  0.6252 -0.2197 -0.2087
    5MOL      F 2966   3.403   2.265   6.725  0.2361  0.8457  1.2244
    5MOL      C 2967   2.943   2.155   5.965 -0.5875  0.8621 -0.5471
    5MOL      H 2968   2.831   2.127   6.643 -0.0001 -1.1998 -0.7651
    5MOL      H 2969   2.660   2.099   6.585 -0.4497 -1.3813  5.1210
    5MOL      C 2970   2.785   1.925   6.558 -1.0931 -0.0516  1.1207
    5MOL      F 2971   3.591   2.430   6.540 -0.1851  1.0072  1.5636
    5MOL      F 2972   3.596   2.244   6.418  0.3020  0.5633 -0.5401
    5MOL      S 2973   3.703   2.247   6.668 -0.7704  0.1407 -0.1621
    5MOL      F 2974   3.056   2.223   5.968  1.1547  0.3296  0.9316
    5MOL      F 2975   2.890   2.162   5.841 -0.6025 -0.8402 -1.3317
    5MOL      C 2976   2.982   2.016   5.995 -0.1760  0.0751  0.9146
    5MOL      H 2977   2.801   1.884   6.457 -1.0620 -1.0826  1.5299
    5MOL      H 2978   2.872   1.892   6.617 -0.0003  0.8213  0.0202
    5MOL      N 2979   3.846   2.276   6.619  1.6531 -0.9858  0.5722
    5MOL      O 2980   3.680   2.317   6.786  0.6423 -0.6201 -0.9686
    5MOL      O 2981   3.700   2.101   6.672 -0.7337 -1.6414  1.3828
    5MOL      F 2982   2.978   1.974   6.112 -1.1211 -0.3967 -0.4207
    5MOL      F 2983   2.898   1.935   5.930 -1.3657 -0.0075  0.2281
    5MOL      S 2984   3.138   1.976   5.898  0.3542 -0.1175  0.4375
    5MOL      S 2985   3.968   2.253   6.718  0.1673 -0.2637  0.6845
    5MOL      N 2986   3.263   1.995   5.990 -0.8686 -0.2458  0.8687
    5MOL      O 2987   3.163   2.046   5.774 -0.1712  0.1158  1.1022
    5MOL      O 2988   3.126   1.834   5.855  0.1891 -0.0259 -0.5903
    5MOL      O 2989   3.952   2.209   6.857 -0.7212 -0.3172 -0.4408
    5MOL      O 2990   4.064   2.172   6.656 -1.0942 -1.0409 -0.9253
    5MOL      C 2991   4.093   2.391   6.732  0.5361 -0.8743  0.5631
    5MOL      S 2992   3.386   1.908   5.934  1.3448  0.3976 -0.4818
    5MOL      F 2993   4.223   2.347   6.716  0.3040 -0.8463 -0.3906
    5MOL      F 2994   4.075   2.439   6.854 -0.9299  0.9631 -0.3984
    5MOL      F 2995   4.086   2.499   6.650  0.1287 -1.0880  0.3637
    5MOL      O 2996   3.456   2.001   5.848 -1.1863  0.3518 -0.8661
    5MOL      O 2997   3.372   1.768   5.869  1.2820 -0.4278 -0.6850
    5MOL      C 2998   3.499   1.876   6.074 -1.4873  0.5039 -1.2462
    5MOL      F 2999   3.589   1.972   6.124 -0.5116  0.5746  1.3069
    5MOL      F 3000   3.414   1.851   6.174  0.2937  0.4096 -0.4731
    5MOL      F 3001   3.573   1.757   6.053  0.5874 -0.6322 -0.4156
    5MOL      O 3002   2.824   2.458   7.078  0.0364 -1.2321 -0.3912
    5MOL      C 3003   2.908   2.521   6.987  0.9096  0.0185  0.2120
    5MOL      C 3004   2.841   2.638   6.918  0.2380  0.7755 -1.5232
    5MOL      O 3005   3.015   2.474   6.976  1.0740  0.1318  1.0906
    5MOL      C 3006   2.909   2.754   6.879 -0.4674 -0.5766 -0.5069
    5MOL      C 3007   2.706   2.624   6.868 -1.3149  1.1832  0.3200
    5MOL      C 3008   2.853   2.836   6.779 -0.2833  0.4503  0.1265
    5MOL      C 3009   3.045   2.806   6.919 -0.7733 -0.0530 -2.2406
    5MOL      C 3010   2.646   2.710   6.776  0.1292  1.0791  0.6437
    5MOL      H 3011   2.634   2.550   6.902 -4.0578  3.9591  0.7974
    5MOL      C 3012   2.732   2.809   6.723 -0.9916  0.4324  0.0270
    5MOL      H 3013   2.906   2.924   6.743  3.6601 -2.3660 -1.3469
    5MOL      F 3014   3.093   2.896   6.837 -0.6748  0.0905 -0.5712
    5MOL      F 3015   3.145   2.706   6.931 -0.1160  0.5638  0.7239
    5MOL      C 3016   3.037   2.851   7.078 -0.0783 -1.1483  1.5171
    5MOL      C 3017   2.500   2.677   6.733  1.5208  0.4713 -0.7566
    5MOL      C 3018   2.703   2.880   6.591 -0.2554  0.0205  1.3134
    5MOL      O 3019   2.900   2.887   7.128  0.2070 -0.0111  0.4863
    5MOL      F 3020   3.081   2.747   7.151 -0.4668 -0.2285  0.5242
    5MOL      F 3021   3.141   2.940   7.076 -0.2358  0.1846  0.8747
    5MOL      F 3022   2.472   2.549   6.762 -0.1724  0.6636  0.4225
    5MOL      F 3023   2.479   2.667   6.608  0.0787 -0.1843 -0.1140
    5MOL      C 3024   2.413   2.761   6.801  1.4333  0.2993  0.1664
    5MOL      O 3025   2.800   2.952   6.549  0.7228  0.1375  1.3037
    5MOL      O 3026   2.597   2.872   6.518  0.7233 -1.1037 -0.5891
    5MOL      C 3027   2.852   3.023   7.111  0.0475  1.1358 -0.1723
    5MOL      F 3028   2.433   2.737   6.937  0.1432 -0.8459 -0.2529
    5MOL      F 3029   2.436   2.887   6.777 -0.9486  0.0623  0.1485
    5MOL      O 3030   2.269   2.737   6.752  1.2088  1.2208 -1.4478
    5MOL      C 3031   2.805   3.022   6.422 -0.5517 -1.0050  0.8204
    5MOL      C 3032   2.728   3.035   7.199  0.4133  1.2941 -1.7034
    5MOL      F 3033   2.828   3.037   6.982  0.5645  0.1956 -0.4177
    5MOL      F 3034   2.951   3.103   7.152  0.1300 -0.9004 -0.6697
    5MOL      C 3035   2.172   2.826   6.818  0.0052  0.3659  0.2155
    5MOL      H 3036   2.707   3.040   6.376  0.3785  9.2697  1.6090
    5MOL      H 3037   2.849   3.123   6.430 -2.0410 -0.0465 -2.3196
    5MOL      C 3038   2.862   2.930   6.321 -0.3878  0.4122 -1.0154
    5MOL      F 3039   2.633   2.950   7.139  0.3348  0.4003 -0.0077
    5MOL      F 3040   2.687   3.155   7.172 -0.0032  1.1910  0.4276
    5MOL      S 3041   2.755   3.008   7.378 -1.0731 -0.6857  0.6851
    5MOL      F 3042   2.214   2.879   6.926  0.4087 -0.2561 -0.7005
    5MOL      F 3043   2.073   2.738   6.858 -0.0499 -0.5552  0.0208
    5MOL      C 3044   2.118   2.918   6.713  0.5135 -1.0215 -0.0863
    5MOL      H 3045   2.786   2.892   6.251 -3.4780 -2.0261  3.4076
    5MOL      H 3046   2.950   2.956   6.261  1.4094 -0.6564  1.0720
    5MOL      N 3047   2.647   2.903   7.405 -0.1093  1.1485 -1.9613
    5MOL      O 3048   2.895   2.987   7.419  0.0640  0.9998 -0.1957
    5MOL      O 3049   2.713   3.140   7.439  0.6187  0.7364 -0.7219
    5MOL      F 3050   2.045   3.028   6.765  0.8161  1.1686  0.1446
    5MOL      F 3051   2.221   2.985   6.666 -0.4682  0.1201  0.4141
    5MOL      S 3052   2.036   2.858   6.572  1.0250  0.5920 -1.2033
    5MOL      S 3053   2.599   2.878   7.551 -0.0094 -0.3940 -0.3670
    5MOL      N 3054   2.036   2.703   6.551 -0.2787  0.4938 -0.1874
    5MOL      O 3055   2.060   2.941   6.448 -0.3479 -0.2170 -0.5070
    5MOL      O 3056   1.890   2.882   6.594  0.5196  0.5674 -0.4221
    5MOL      O 3057   2.603   2.988   7.643 -0.5266 -0.6381 -0.2583
    5MOL      O 3058   2.467   2.829   7.548 -0.1854  0.8782  0.7602
    5MOL      C 3059   2.704   2.730   7.601  0.2427 -0.5445 -0.1227
    5MOL      S 3060   1.988   2.664   6.402  1.0230  0.3045  0.0941
    5MOL      F 3061   2.803   2.695   7.515  0.1016  0.9263  0.0525
    5MOL      F 3062   2.636   2.610   7.639 -0.0046  1.4363  1.2100
    5MOL      F 3063   2.769   2.777   7.707  0.6235 -0.1090  1.0850
    5MOL      O 3064   1.911   2.768   6.331 -0.8774 -0.3829 -0.5080
    5MOL      O 3065   1.924   2.538   6.414  0.5497  0.1175  0.3142
    5MOL      C 3066   2.138   2.629   6.297 -0.7758 -1.1333  0.4127
    5MOL      F 3067   2.132   2.525   6.204 -0.6353  0.6175 -0.5199
    5MOL      F 3068   2.190   2.747   6.241 -0.3209 -0.0208  0.5103
    5MOL      F 3069   2.235   2.586   6.384 -0.6320 -0.2047  0.5939
    5MOL      O 3070   3.016   1.435   7.308  0.7737  0.7684 -0.3588
    5MOL      C 3071   3.056   1.540   7.388 -0.8951 -1.6919 -0.7584
    5MOL      C 3072   3.031   1.664   7.329  0.4203 -1.2357  0.2023
    5MOL      O 3073   3.074   1.540   7.517  0.4444  0.2480 -0.8169
    5MOL      C 3074   3.113   1.725   7.232  1.2580  0.7693 -0.5323
    5MOL      C 3075   2.910   1.737   7.367 -0.3642 -0.2700  0.3630
    5MOL      C 3076   3.041   1.818   7.148  0.1377 -1.5468 -0.6832
    5MOL      C 3077   3.266   1.685   7.222  1.4976 -0.1573  0.5252
    5MOL      C 3078   2.837   1.826   7.276  0.8540 -1.0187  0.2223
    5MOL      H 3079   2.859   1.694   7.453  1.5469  5.4208  4.7264
    5MOL      C 3080   2.909   1.875   7.174  1.0897 -1.6671 -1.7481
    5MOL      H 3081   3.091   1.849   7.056 -4.6264  0.5432 -2.7154
    5MOL      F 3082   3.286   1.631   7.097 -0.6066 -0.0618 -0.1968
    5MOL      F 3083   3.325   1.612   7.315  1.2302 -1.3449 -0.0196
    5MOL      C 3084   3.339   1.820   7.234 -0.1199 -0.2433 -1.5869
    5MOL      C 3085   2.694   1.850   7.308 -0.1557 -1.7737  0.1686
    5MOL      C 3086   2.865   1.985   7.072  0.5612  0.2103 -0.2448
    5MOL      O 3087   3.323   1.853   7.373  0.9207 -0.4983 -0.5833
    5MOL      F 3088   3.484   1.829   7.216  0.0922 -0.6818  0.2619
    5MOL      F 3089   3.306   1.906   7.126  0.7372 -0.0973  0.5309
    5MOL      F 3090   2.658   1.727   7.335 -1.0282  0.5837 -1.3767
    5MOL      F 3091   2.622   1.907   7.201  0.6877 -0.2154  0.1513
    5MOL      C 3092   2.683   1.958   7.425  0.7789  1.2085  0.2835
    5MOL      O 3093   2.818   2.102   7.113  0.4536  0.3628  0.7059
    5MOL      O 3094   2.906   1.980   6.956  0.0486 -0.3754  1.2767
    5MOL      C 3095   3.346   1.996   7.420 -1.1636 -0.1984  0.9894
    5MOL      F 3096   2.723   2.077   7.393 -0.0628  0.7725 -0.6809
    5MOL      F 3097   2.545   1.973   7.455  0.1780  1.3599  0.5902
    5MOL      O 3098   2.750   1.903   7.540 -1.8616  0.4320 -0.1269
    5MOL      C 3099   2.826   2.219   7.048 -0.6661  0.2844  0.5492
    5MOL      C 3100   3.319   1.988   7.575  0.6620 -0.0219 -1.1315
    5MOL      F 3101   3.248   2.081   7.373  0.4001  0.1840  0.8617
    5MOL      F 3102   3.465   2.048   7.372 -0.3586  0.2319 -0.3251
    5MOL      C 3103   2.686   1.870   7.663  1.6425 -1.4461 -0.1204
    5MOL      H 3104   2.913   2.200   6.984 -2.4512 -1.9311 -1.2744
    5MOL      H 3105   2.734   2.242   6.993  0.0445 -1.7556 -1.5482
    5MOL      C 3106   2.863   2.335   7.145 -0.9475 -1.8185 -0.0104
    5MOL      F 3107   3.194   1.994   7.593  0.2116 -0.0770 -0.3822
    5MOL      F 3108   3.377   2.096   7.635  0.4998  0.0330  0.5564
    5MOL      S 3109   3.401   1.850   7.630  1.0022  0.3365 -0.1555
    5MOL      F 3110   2.573   1.807   7.628 -1.5243 -0.4649 -0.0211
    5MOL      F 3111   2.663   1.979   7.721  0.9805  0.1928 -0.9595
    5MOL      C 3112   2.756   1.766   7.750  0.9028 -0.9764 -0.3945
    5MOL      H 3113   2.793   2.317   7.228 -3.4493  4.3145 -0.4619
    5MOL      H 3114   2.970   2.331   7.169 -1.2330  2.0185  2.4398
    5MOL      N 3115   3.537   1.831   7.553  1.9090  0.2440  0.5591
    5MOL      O 3116   3.420   1.865   7.771  0.2025 -0.0319  0.2023
    5MOL      O 3117   3.294   1.765   7.600 -1.2785  0.9837 -0.4656
    5MOL      F 3118   2.676   1.780   7.868 -0.8246 -0.7352 -0.3517
    5MOL      F 3119   2.765   1.641   7.690  1.3600 -0.1644 -1.8031
    5MOL      S 3120   2.924   1.812   7.800  0.1273 -0.1621 -0.7963
    5MOL      S 3121   3.652   1.887   7.636 -0.1284  0.7683  0.6424
    5MOL      N 3122   2.921   1.950   7.872  0.2643 -0.0544 -0.2148
    5MOL      O 3123   2.998   1.795   7.682 -0.6393  0.8006  0.4252
    5MOL      O 3124   2.940   1.691   7.888 -0.1202  1.0130 -0.1284
    5MOL      O 3125   3.771   1.898   7.552 -0.6458  0.1885  1.0426
    5MOL      O 3126   3.630   2.026   7.690  0.3465  0.0511 -1.0161
    5MOL      C 3127   3.705   1.785   7.768 -0.1706 -1.1183 -1.4764
    5MOL      S 3128   3.055   2.014   7.928 -0.5312  0.4531  0.3243
    5MOL      F 3129   3.822   1.724   7.726  0.0922  0.3736 -0.6211
    5MOL      F 3130   3.628   1.679   7.780  1.3091  1.3596 -0.9453
    5MOL      F 3131   3.720   1.847   7.882 -0.9805  0.3291  0.9185
    5MOL      O 3132   3.164   1.929   7.918 -0.6960 -0.0251  0.2314
    5MOL      O 3133   3.024   2.031   8.066  0.5578  0.3831 -0.6505
    5MOL      C 3134   3.106   2.189   7.858 -0.4463 -0.0283  0.2488
    5MOL      F 3135   3.079   2.300   7.926 -0.6144  0.7648 -0.1942
    5MOL      F 3136   3.242   2.216   7.861  0.8057  0.2015 -0.0464
    5MOL      F 3137   3.052   2.221   7.742 -0.9722  1.3334  0.2457
    5MOL      O 3138   3.834   1.104   7.801 -0.8410 -0.7333  1.1329
    5MOL      C 3139   3.760   0.997   7.746  0.4093  0.8830  0.3684
    5MOL      C 3140   3.629   1.059   7.690  0.2926 -0.4861 -0.6558
    5MOL      O 3141   3.778   0.873   7.755  1.8318 -0.1496 -0.5694
    5MOL      C 3142   3.629   1.155   7.586  0.4368 -0.0170  0.2261
    5MOL      C 3143   3.523   1.004   7.750 -0.4646 -0.7997 -0.0768
    5MOL      C 3144   3.497   1.202   7.568  0.2421  1.0331 -1.0890
    5MOL      C 3145   3.749   1.225   7.515  0.1462 -0.1021  0.8883
    5MOL      C 3146   3.394   1.031   7.706 -0.5223  0.5069  0.0460
    5MOL      H 3147   3.528   0.914   7.810 -2.1368 -2.2296 -2.0304
    5MOL      C 3148   3.378   1.146   7.623 -0.4630  0.8469 -0.4283
    5MOL      H 3149   3.477   1.283   7.498 -2.5994  1.9888  0.7458
    5MOL      F 3150   3.713   1.242   7.381  0.3511  0.9213 -0.3178
    5MOL      F 3151   3.845   1.136   7.500 -0.3319  0.7187  0.6627
    5MOL      C 3152   3.793   1.361   7.576 -0.3377  0.5718 -0.5415
    5MOL      C 3153   3.276   0.946   7.767  0.4267 -0.1189  1.1238
    5MOL      C 3154   3.243   1.194   7.563 -0.2044  0.9716  0.2342
    5MOL      O 3155   3.849   1.455   7.480 -0.8064  0.1569  0.5246
    5MOL      F 3156   3.698   1.426   7.631 -0.4071  0.2668  0.6717
    5MOL      F 3157   3.877   1.330   7.676 -0.1441  0.7102  0.5780
    5MOL      F 3158   3.323   0.818   7.781 -0.8912  0.1353 -1.1154
    5MOL      F 3159   3.180   0.914   7.693  0.3401  1.7363 -1.3058
    5MOL      C 3160   3.240   1.021   7.901 -0.2017 -0.9440 -0.0478
    5MOL      O 3161   3.238   1.282   7.461 -0.8704  0.1632 -0.2509
    5MOL      O 3162   3.137   1.167   7.610 -1.5077 -1.6632 -1.0352
    5MOL      C 3163   3.998   1.461   7.457 -0.1322 -0.2514  1.1843
    5MOL      F 3164   3.103   1.009   7.918 -1.4565  0.8021 -0.9111
    5MOL      F 3165   3.269   0.960   8.031 -1.4090 -0.1594 -0.3224
    5MOL      O 3166   3.291   1.156   7.892 -0.7601  0.0226  0.6453
    5MOL      C 3167   3.156   1.239   7.350 -0.8153 -1.6520  0.1152
    5MOL      C 3168   4.043   1.532   7.310  1.1473 -0.1179  1.0577
    5MOL      F 3169   4.057   1.339   7.469 -0.8954  1.7505  0.3458
    5MOL      F 3170   4.041   1.537   7.558  0.4125  1.0600  0.1627
    5MOL      C 3171   3.221   1.270   7.958  2.0153  0.6400  0.0440
    5MOL      H 3172   3.211   1.280   7.265 -6.7093  2.5732 -2.0232
    5MOL      H 3173   3.156   1.131   7.334 -2.0666 -1.6078 -0.2406
    5MOL      C 3174   3.018   1.301   7.370  0.5893 -0.1915 -0.6391
    5MOL      F 3175   4.008   1.451   7.209 -0.1271  0.7398 -0.3550
    5MOL      F 3176   4.186   1.530   7.295  0.1627 -1.0092 -0.5943
    5MOL      S 3177   3.962   1.692   7.291  1.5705  0.2840 -0.4693
    5MOL      F 3178   3.169   1.249   8.077  0.5905  0.2455 -1.5904
    5MOL      F 3179   3.121   1.307   7.874  0.1697 -0.4182 -0.1982
    5MOL      C 3180   3.313   1.397   7.993  1.0300  0.9080  1.6645
    5MOL      H 3181   2.960   1.230   7.310 -1.8312  3.6360 -3.1005
    5MOL      H 3182   2.989   1.316   7.475  4.6447 -0.3865  0.6046
    5MOL      N 3183   3.970   1.705   7.136 -0.6505  0.0598  1.4182
    5MOL      O 3184   3.825   1.707   7.350  0.8710 -0.6348 -0.4219
    5MOL      O 3185   4.030   1.790   7.362 -1.7540  0.2089  0.7974
    5MOL      F 3186   3.406   1.394   8.088  0.4683  0.0497 -0.6489
    5MOL      F 3187   3.384   1.414   7.865 -0.6841 -0.9297 -0.5818
    5MOL      S 3188   3.252   1.566   7.996 -0.0069  0.2156 -0.4657
    5MOL      S 3189   3.886   1.818   7.086  0.7309  0.0090 -0.3722
    5MOL      N 3190   3.128   1.576   8.080 -0.3743 -0.4901 -0.8127
    5MOL      O 3191   3.221   1.594   7.853  0.6412  0.0286 -0.1060
    5MOL      O 3192   3.379   1.627   8.018 -0.9934  0.0002 -0.0182
    5MOL      O 3193   3.830   1.920   7.169 -0.5008  1.0551 -0.6613
    5MOL      O 3194   3.957   1.877   6.976 -1.5445 -0.9773 -1.7813
    5MOL      C 3195   3.745   1.720   7.019  0.7878  1.3394 -0.0024
    5MOL      S 3196   3.114   1.570   8.243 -0.6272 -0.1976  0.0894
    5MOL      F 3197   3.775   1.635   6.923 -0.2234  0.0142 -0.4285
    5MOL      F 3198   3.663   1.802   6.960  0.4795 -0.4187 -0.7308
    5MOL      F 3199   3.659   1.652   7.110 -0.4685 -1.0086  0.6031
    5MOL      O 3200   3.061   1.701   8.249 -0.9105  0.6246 -0.0024
    5MOL      O 3201   3.241   1.562   8.317 -0.3991 -0.3915 -0.4699
    5MOL      C 3202   2.985   1.443   8.297  0.1111 -0.0688 -0.4496
    5MOL      F 3203   2.879   1.429   8.215  1.0636 -0.5669 -0.5218
    5MOL      F 3204   3.056   1.328   8.320  0.4931 -0.9156  0.5429
    5MOL      F 3205   2.918   1.477   8.422  0.3426  0.6995 -0.1773
    5MOL      O 3206   3.648   1.533   8.531  0.7367  0.1038  0.0630
    5MOL      C 3207   3.778   1.504   8.517  0.3940  1.1818 -1.9168
    5MOL      C 3208   3.776   1.407   8.413  1.4422  0.0653 -0.7867
    5MOL      O 3209   3.874   1.549   8.573 -0.4714  0.8759 -0.6334
    5MOL      C 3210   3.803   1.445   8.281  1.5982 -0.0368 -0.1534
    5MOL      C 3211   3.740   1.279   8.453 -0.0359  0.8899 -0.1531
    5MOL      C 3212   3.781   1.344   8.185  1.2800 -0.5915  0.3854
    5MOL      C 3213   3.854   1.571   8.213  0.3238  0.0746  0.5345
    5MOL      C 3214   3.710   1.173   8.350 -1.2925 -1.0677 -0.0068
    5MOL      H 3215   3.710   1.257   8.555  1.2765 -4.8922 -0.8301
    5MOL      C 3216   3.751   1.210   8.217  0.7698  0.7532  0.2099
    5MOL      H 3217   3.781   1.370   8.080  1.7804  2.1527  1.0205
    5MOL      F 3218   3.853   1.675   8.308  0.6107 -1.1807  0.5488
    5MOL      F 3219   3.775   1.612   8.116 -0.9139  0.3225  0.8742
    5MOL      C 3220   3.996   1.545   8.149  0.0369  0.2933  0.3230
    5MOL      C 3221   3.677   1.024   8.402  0.3425 -0.7112 -0.8320
    5MOL      C 3222   3.760   1.119   8.101  0.8559  0.6084 -0.7397
    5MOL      O 3223   4.087   1.446   8.199  0.5318 -1.2837  0.6933
    5MOL      F 3224   3.968   1.508   8.017 -0.3185 -1.0945  0.1739
    5MOL      F 3225   4.066   1.658   8.126 -1.7483  0.6463 -0.1116
    5MOL      F 3226   3.623   0.948   8.311  0.1264  0.0793 -0.0015
    5MOL      F 3227   3.593   1.048   8.507 -0.2592 -0.3966 -0.2271
    5MOL      C 3228   3.794   0.954   8.466  0.1277  0.1546  0.4553
    5MOL      O 3229   3.892   1.074   8.100 -0.7049 -0.4266 -0.1098
    5MOL      O 3230   3.668   1.119   8.036 -0.3098 -0.7887 -1.0091
    5MOL      C 3231   4.183   1.475   8.295  1.3641  0.2519 -0.7097
    5MOL      F 3232   3.893   0.956   8.376 -0.0495 -0.6136  0.1512
    5MOL      F 3233   3.841   1.007   8.568  1.0482 -1.0008 -1.4841
    5MOL      O 3234   3.759   0.809   8.502  0.5700 -0.7996  1.0151
    5MOL      C 3235   3.937   0.988   8.002 -0.3021 -0.5244  0.5257
    5MOL      C 3236   4.332   1.512   8.263 -0.2001  0.3442 -0.0664
    5MOL      F 3237   4.188   1.363   8.369 -0.9473  0.5741  0.0305
    5MOL      F 3238   4.108   1.560   8.371  0.2886 -0.5423  0.1055
    5MOL      C 3239   3.876   0.716   8.508 -0.0862 -0.2501  0.1498
    5MOL      H 3240   4.044   0.969   8.015 -0.8217 -1.6523  3.9052
    5MOL      H 3241   3.860   0.910   7.994 -2.0175  0.3560  5.9729
    5MOL      C 3242   3.941   1.082   7.890  0.2105 -1.3127 -2.6441
    5MOL      F 3243   4.314   1.634   8.233 -0.6076  0.7174 -0.5985
    5MOL      F 3244   4.378   1.455   8.157 -0.5649 -0.1810 -1.0477
    5MOL      S 3245   4.446   1.449   8.420 -0.0997 -0.5668 -0.1460
    5MOL      F 3246   3.982   0.794   8.559 -0.0900  0.0024  0.8501
    5MOL      F 3247   3.900   0.661   8.384 -0.7509  0.3870 -0.5128
    5MOL      C 3248   3.837   0.600   8.607 -0.9167  0.9781 -0.3127
    5MOL      H 3249   3.964   1.185   7.922 -1.0528 -1.2800 -1.8288
    5MOL      H 3250   4.036   1.068   7.837  4.5148  1.1108  3.6870
    5MOL      N 3251   4.396   1.521   8.554 -1.3333 -0.6140  0.4176
    5MOL      O 3252   4.445   1.307   8.439 -1.3185 -0.0569 -0.7661
    5MOL      O 3253   4.585   1.486   8.381  0.9898 -0.1242  0.0227
    5MOL      F 3254   3.863   0.654   8.737 -0.3194 -0.3382  0.3410
    5MOL      F 3255   3.706   0.557   8.600 -1.4170  0.0104 -0.3777
    5MOL      S 3256   3.963   0.464   8.611  0.1374  0.1324 -0.0492
    5MOL      S 3257   4.459   1.479   8.687 -0.2836 -0.5326  0.2743
    5MOL      N 3258   3.953   0.420   8.764  0.1586  0.1516 -0.4273
    5MOL      O 3259   4.085   0.521   8.552  0.6061 -1.1250  1.2113
    5MOL      O 3260   3.899   0.355   8.539 -0.1092 -0.0407 -0.0057
    5MOL      O 3261   4.493   1.338   8.688 -1.2159  1.7032  0.0323
    5MOL      O 3262   4.580   1.549   8.711 -0.2507 -0.6023 -0.9230
    5MOL      C 3263   4.363   1.502   8.848  0.2784 -1.1428  0.6668
    5MOL      S 3264   4.080   0.409   8.853 -0.5653  0.2510 -0.6598
    5MOL      F 3265   4.408   1.613   8.909  0.1004  0.3322 -0.4900
    5MOL      F 3266   4.385   1.399   8.948 -0.4176 -0.0573  0.8917
    5MOL      F 3267   4.234   1.507   8.829  0.5093  0.5735  0.7689
    5MOL      O 3268   4.042   0.419   8.999  0.1839 -0.0821 -0.1686
    5MOL      O 3269   4.194   0.503   8.834 -0.4763 -0.7913 -0.4346
    5MOL      C 3270   4.159   0.247   8.789 -0.8899 -0.0053 -0.5352
    5MOL      F 3271   4.050   0.170   8.752  0.7241  1.1289  1.6965
    5MOL      F 3272   4.238   0.282   8.691  0.6775  0.1096  0.4262
    5MOL      F 3273   4.239   0.183   8.870  0.7341 -0.5786  0.0831
    5MOL      O 3274   2.951   1.053   8.892  0.1996  0.0815 -0.6117
    5MOL      C 3275   2.937   1.104   8.769  1.1682  0.4363 -0.7009
    5MOL      C 3276   3.027   1.219   8.761 -0.1190 -0.5454 -0.1649
    5MOL      O 3277   2.879   1.047   8.676 -0.0361 -0.4103 -1.0150
    5MOL      C 3278   3.127   1.214   8.665  0.9585 -1.0841  0.0527
    5MOL      C 3279   3.000   1.327   8.846  0.1811  0.0013  0.2318
    5MOL      C 3280   3.212   1.321   8.669  1.0071  0.9138  0.4585
    5MOL      C 3281   3.142   1.102   8.556  0.0231  1.0515 -0.6169
    5MOL      C 3282   3.102   1.420   8.862 -0.9687  0.3166 -0.3843
    5MOL      H 3283   2.914   1.311   8.910 -0.8100 -1.9792 -1.5175
    5MOL      C 3284   3.202   1.416   8.767 -0.3406 -0.3887  0.5198
    5MOL      H 3285   3.302   1.323   8.608  2.1652 -1.2105  2.0250
    5MOL      F 3286   3.212   1.157   8.464 -0.5152 -0.5029 -0.8602
    5MOL      F 3287   3.033   1.068   8.475 -0.7381  0.5193  0.1737
    5MOL      C 3288   3.231   0.991   8.611 -2.6016  1.2471 -1.2501
    5MOL      C 3289   3.077   1.538   8.967 -0.2933  0.6591  1.1613
    5MOL      C 3290   3.323   1.506   8.768  1.0931  0.1984 -0.5886
    5MOL      O 3291   3.143   0.882   8.654  0.0219 -0.7436  0.4954
    5MOL      F 3292   3.320   0.938   8.513  0.0014 -1.0546  0.7995
    5MOL      F 3293   3.310   1.049   8.701  0.2365 -0.0555 -0.0178
    5MOL      F 3294   3.193   1.597   9.020 -0.2723 -1.1850 -0.3298
    5MOL      F 3295   3.002   1.469   9.067 -0.2492  0.4493  0.0361
    5MOL      C 3296   2.985   1.646   8.896 -0.1479  0.7050  1.4486
    5MOL      O 3297   3.443   1.448   8.765  0.0673 -1.6328  0.2339
    5MOL      O 3298   3.308   1.628   8.780  0.5338 -0.1515 -0.3697
    5MOL      C 3299   3.192   0.744   8.662  0.0363  0.6029 -0.7220
    5MOL      F 3300   3.068   1.728   8.816  1.2354 -1.4626 -0.2860
    5MOL      F 3301   2.887   1.590   8.814 -0.5231 -0.2028 -0.6061
    5MOL      O 3302   2.898   1.727   8.997 -0.5861  0.1094  1.5470
    5MOL      C 3303   3.574   1.539   8.770  0.4406  1.2702  0.2309
    5MOL      C 3304   3.071   0.646   8.712 -1.3358 -0.4391 -0.0758
    5MOL      F 3305   3.288   0.740   8.757  0.4977 -0.5018  0.8466
    5MOL      F 3306   3.242   0.691   8.547  0.8221  0.3612  0.0804
    5MOL      C 3307   2.828   1.853   8.970  1.0594 -0.5435 -0.3695
    5MOL      H 3308   3.564   1.604   8.858 -5.8039 -1.4361  1.8507
    5MOL      H 3309   3.664   1.478   8.784 -0.6636 -0.9153 -1.7780
    5MOL      C 3310   3.604   1.618   8.638  0.5461 -1.2691 -0.5593
    5MOL      F 3311   3.029   0.690   8.836 -1.3680  0.8733  0.0912
    5MOL      F 3312   3.116   0.522   8.691  0.0972 -1.3082 -0.5357
    5MOL      S 3313   2.921   0.642   8.620  0.1639 -0.0192  0.2010
    5MOL      F 3314   2.924   1.933   8.913 -0.5463  0.5653  0.0384
    5MOL      F 3315   2.781   1.904   9.089 -0.1171 -0.0733  0.1394
    5MOL      C 3316   2.716   1.843   8.870  0.5905  0.0246 -1.6827
    5MOL      H 3317   3.528   1.696   8.622 -1.2943 -2.7385  0.7812
    5MOL      H 3318   3.682   1.693   8.661  2.4916 -3.4463  0.1267
    5MOL      N 3319   2.793   0.653   8.711  0.7389 -1.3759  0.9134
    5MOL      O 3320   2.932   0.757   8.525  0.2977 -0.1607 -0.8425
    5MOL      O 3321   2.928   0.506   8.548 -0.0449 -0.4450 -0.1268
    5MOL      F 3322   2.659   1.963   8.848  1.2891  0.6064  0.4670
    5MOL      F 3323   2.754   1.807   8.747 -1.0655 -0.1818 -0.5313
    5MOL      S 3324   2.575   1.718   8.918  0.6978 -0.8444  0.2261
    5MOL      S 3325   2.663   0.682   8.631  1.1088 -0.2395  0.2813
    5MOL      N 3326   2.456   1.761   8.842  0.1665  2.3587  0.0454
    5MOL      O 3327   2.563   1.744   9.066 -0.1614 -0.7272  1.3010
    5MOL      O 3328   2.624   1.584   8.871 -0.2492 -0.2618  0.5399
    5MOL      O 3329   2.629   0.826   8.644 -0.1810 -0.3754 -1.3293
    5MOL      O 3330   2.681   0.656   8.488 -1.1693  0.4016 -0.2248
    5MOL      C 3331   2.528   0.613   8.729 -0.0471  0.1196 -0.3051
    5MOL      S 3332   2.355   1.862   8.887  0.3238  0.2557 -0.1796
    5MOL      F 3333   2.519   0.494   8.662 -0.6938 -1.5249 -0.1297
    5MOL      F 3334   2.416   0.702   8.719  0.4965 -0.9656 -0.1290
    5MOL      F 3335   2.558   0.578   8.858 -0.3316  0.8511 -1.1197
    5MOL      O 3336   2.383   1.992   8.824  0.7408 -1.3216 -0.6483
    5MOL      O 3337   2.340   1.874   9.031  0.1759 -0.9283  1.0639
    5MOL      C 3338   2.202   1.797   8.812  1.4612  0.6099 -0.7370
    5MOL      F 3339   2.102   1.883   8.796 -0.3932 -0.5628 -0.5752
    5MOL      F 3340   2.236   1.743   8.697 -1.2257 -0.9683 -0.5914
    5MOL      F 3341   2.132   1.711   8.878 -1.1045  0.7699 -0.1789
    5MOL      H 3342   3.613   0.655   8.970  0.7566  4.3205  4.1583
    5MOL      O 3343   3.672   0.591   9.015 -0.8821 -0.1369  0.3631
    5MOL      C 3344   3.668   0.654   9.124  1.9304  0.8000 -0.0788
    5MOL      C 3345   3.533   0.724   9.162 -0.5027 -1.2724 -1.1634
    5MOL      O 3346   3.750   0.639   9.218 -0.0073  0.1724 -0.9298
    5MOL      C 3347   3.495   0.824   9.066  0.3476  0.5037 -0.3802
    5MOL      C 3348   3.430   0.658   9.230 -1.4743 -0.1036  0.6547
    5MOL      C 3349   3.369   0.875   9.075  0.0860 -0.8474  0.9185
    5MOL      C 3350   3.582   0.892   8.967  0.6976  0.8524  0.4040
    5MOL      C 3351   3.303   0.724   9.259  0.6880 -0.5118  1.8673
    5MOL      H 3352   3.460   0.562   9.268 -1.6986  0.0780  1.2897
    5MOL      C 3353   3.279   0.832   9.175  0.7183 -0.8598  0.0092
    5MOL      H 3354   3.323   0.926   8.991  3.7089  1.9652  0.4814
    5MOL      F 3355   3.520   0.959   8.874 -0.1602 -0.1648 -0.3300
    5MOL      F 3356   3.654   0.816   8.879 -0.0028 -0.9467 -0.3557
    5MOL      C 3357   3.691   0.984   9.045  0.3600 -0.6426 -0.2969
    5MOL      C 3358   3.190   0.639   9.341  0.0864 -0.0188  1.3248
    5MOL      C 3359   3.151   0.911   9.196 -0.3812  1.6058  1.0917
    5MOL      O 3360   3.820   0.917   9.032  1.4357  0.0471 -0.2383
    5MOL      F 3361   3.683   1.115   8.980 -0.0572  0.6813 -1.1902
    5MOL      F 3362   3.679   1.011   9.174 -1.0420 -0.3033 -0.2778
    5MOL      F 3363   3.211   0.499   9.308 -0.4682 -0.3226 -0.2657
    5MOL      F 3364   3.068   0.650   9.278 -0.6148 -0.2038 -0.4504
    5MOL      C 3365   3.201   0.674   9.487 -0.0501  0.3592 -1.0401
    5MOL      O 3366   3.062   0.864   9.099 -1.4013  1.2961  0.2316
    5MOL      O 3367   3.150   1.009   9.271  0.4216  0.1435 -1.1301
    5MOL      C 3368   3.948   0.951   9.099  0.0692 -0.3149 -0.0152
    5MOL      F 3369   3.148   0.584   9.569 -0.3711 -0.9018 -0.5519
    5MOL      F 3370   3.338   0.668   9.523  0.4607 -0.1529  0.4210
    5MOL      O 3371   3.120   0.796   9.490 -0.5732 -1.5088 -0.1876
    5MOL      C 3372   2.928   0.915   9.111  1.0106  0.4191 -0.6489
    5MOL      C 3373   4.008   0.805   9.097 -0.6160 -0.3287 -1.2146
    5MOL      F 3374   3.920   1.004   9.218 -0.6393 -0.4882  0.2691
    5MOL      F 3375   4.038   1.029   9.040 -1.0462 -0.7199 -0.1525
    5MOL      C 3376   3.053   0.829   9.623 -0.6885  0.7332 -0.7660
    5MOL      H 3377   2.852   0.873   9.178 -1.1711  4.9568 -0.1212
    5MOL      H 3378   2.928   1.013   9.160 -8.3887  1.6829 -2.1562
    5MOL      C 3379   2.881   0.940   8.961  0.5130 -0.5497 -2.2920
    5MOL      F 3380   3.965   0.712   9.014  0.4972  0.3424 -1.4114
    5MOL      F 3381   4.029   0.748   9.218 -0.9069  1.1124 -0.0873
    5MOL      S 3382   4.201   0.806   9.028  0.6826  0.2399  0.1594
    5MOL      F 3383   3.115   0.928   9.696 -0.9702  1.6620  0.3075
    5MOL      F 3384   3.038   0.728   9.727  0.1796 -1.6709  0.6980
    5MOL      C 3385   2.896   0.874   9.590 -0.1728  0.4670 -0.6993
    5MOL      H 3386   2.870   0.849   8.902 -0.4628 -0.1588 -2.7234
    5MOL      H 3387   2.773   0.960   8.957  0.4249 -1.1079 -2.6750
    5MOL      N 3388   4.187   0.825   8.863 -1.7565 -0.5073 -0.5287
    5MOL      O 3389   4.266   0.926   9.063 -0.6510  0.0286 -0.9563
    5MOL      O 3390   4.273   0.680   9.044  0.2005  0.3928  1.6307
    5MOL      F 3391   2.878   0.816   9.474  0.8709 -0.7236  0.9290
    5MOL      F 3392   2.780   0.805   9.654 -0.2163  0.6144 -0.0795
    5MOL      S 3393   2.880   1.058   9.577  0.6283 -0.3424  0.2307
    5MOL      S 3394   4.312   0.851   8.793  0.5686 -0.0904 -0.2679
    5MOL      N 3395   2.794   1.073   9.459 -0.2860  0.0023  0.1176
    5MOL      O 3396   3.010   1.108   9.554 -0.1799  0.0562  0.3872
    5MOL      O 3397   2.815   1.097   9.708 -0.1427  0.3317  0.8458
    5MOL      O 3398   4.450   0.799   8.854  0.6465  0.1441 -1.0802
    5MOL      O 3399   4.299   0.816   8.667 -0.4624  0.6374  1.4593
    5MOL      C 3400   4.334   1.036   8.748  0.3276  0.3120  1.1544
    5MOL      S 3401   2.774   1.223   9.419  0.2885  1.0263 -0.3669
    5MOL      F 3402   4.461   1.049   8.699 -0.0229 -0.2753 -0.0574
    5MOL      F 3403   4.326   1.106   8.861 -0.0406 -0.1379  0.2510
    5MOL      F 3404   4.255   1.077   8.646  0.6549  0.4075  0.9679
    5MOL      O 3405   2.898   1.274   9.357 -0.3678  0.2003  0.1918
    5MOL      O 3406   2.740   1.294   9.533 -0.7118  0.0517  0.0546
    5MOL      C 3407   2.634   1.236   9.305  0.2086  0.3096 -0.7059
    5MOL      F 3408   2.654   1.316   9.192  0.5475  0.4816  0.4332
    5MOL      F 3409   2.582   1.117   9.274  0.5825 -1.1348 -1.0109
    5MOL      F 3410   2.543   1.301   9.378 -0.9463  0.4586 -0.3602
    6MOL      O 3411   1.222   3.691   1.558  0.5249  0.5817 -0.4243
    6MOL      C 3412   1.178   3.677   1.431 -0.3585  1.2119 -0.0770
    6MOL      C 3413   1.299   3.638   1.350 -0.5553  0.9127  0.8780
    6MOL      O 3414   1.074   3.717   1.394 -0.3392 -0.0079 -0.3978
    6MOL      C 3415   1.328   3.510   1.333  0.3076 -1.4320 -0.2411
    6MOL      C 3416   1.372   3.733   1.290  0.5977  0.5467  0.4760
    6MOL      C 3417   1.455   3.487   1.268 -0.3265 -0.1135  0.0230
    6MOL      C 3418   1.256   3.379   1.383  0.0380 -0.1027 -0.3274
    6MOL      C 3419   1.482   3.714   1.203  0.3922  0.1341  1.3896
    6MOL      H 3420   1.312   3.821   1.269 -0.3239  0.9083  4.3514
    6MOL      C 3421   1.531   3.588   1.219 -0.2617  1.0969  0.6273
    6MOL      H 3422   1.491   3.385   1.281  2.9311  1.1980  1.9556
    6MOL      F 3423   1.172   3.406   1.493  0.0154  0.5857  1.4673
    6MOL      F 3424   1.328   3.276   1.426 -0.0275 -0.0991 -0.4570
    6MOL      C 3425   1.153   3.334   1.273  1.5415 -0.6856 -0.4318
    6MOL      C 3426   1.563   3.836   1.137  0.9060 -0.3515  0.1113
    6MOL      C 3427   1.662   3.552   1.173 -0.4002  0.6127  0.1835
    6MOL      O 3428   1.233   3.310   1.155 -0.2828 -0.7215 -1.1468
    6MOL      F 3429   1.090   3.221   1.306 -0.3347 -0.0801  1.1573
    6MOL      F 3430   1.060   3.435   1.275  0.0802 -0.1585 -0.8208
    6MOL      F 3431   1.506   3.871   1.030  0.0380 -0.4712  0.3057
    6MOL      F 3432   1.683   3.806   1.084 -0.5406 -0.1143  0.3555
    6MOL      C 3433   1.583   3.960   1.229  0.3036 -0.1370 -0.4723
    6MOL      O 3434   1.643   3.511   1.034  0.9863 -0.1660 -0.9022
    6MOL      O 3435   1.773   3.557   1.227 -0.4042  0.0285  0.7432
    6MOL      C 3436   1.189   3.227   1.045  1.3890  0.3829 -0.5147
    6MOL      F 3437   1.634   4.045   1.130  0.7382 -0.3985 -0.7569
    6MOL      F 3438   1.459   4.004   1.258 -0.9273  0.1420 -0.3999
    6MOL      O 3439   1.679   3.902   1.331 -0.6811  0.2616 -0.0625
    6MOL      C 3440   1.752   3.488   0.954 -0.9018  0.5639  0.4268
    6MOL      C 3441   1.294   3.215   0.943 -0.1764 -0.0263 -2.0818
    6MOL      F 3442   1.072   3.280   0.979 -0.4156  0.5404 -0.3884
    6MOL      F 3443   1.149   3.098   1.089 -0.1838  0.3612  1.4768
    6MOL      C 3444   1.614   3.901   1.454 -0.3243  1.4278  1.3125
    6MOL      H 3445   1.839   3.526   1.010  0.8253 -1.1652 -1.0145
    6MOL      H 3446   1.771   3.382   0.932  1.7858  1.7624 -3.4549
    6MOL      C 3447   1.741   3.568   0.816 -0.1656  0.6894  0.6340
    6MOL      F 3448   1.333   3.346   0.899  0.8256  0.7548 -0.5595
    6MOL      F 3449   1.232   3.148   0.844  0.0349 -0.0745 -0.1825
    6MOL      S 3450   1.453   3.121   0.977  0.5823 -0.1633 -0.9766
    6MOL      F 3451   1.546   3.785   1.482  0.0228  0.9343  0.2036
    6MOL      F 3452   1.526   3.998   1.494 -0.2469 -1.7867  0.0944
    6MOL      C 3453   1.725   3.898   1.565 -1.3340  0.5813 -0.1882
    6MOL      H 3454   1.824   3.579   0.744  1.9142  1.4438  3.0774
    6MOL      H 3455   1.653   3.561   0.752 -1.2147  1.4977  1.9628
    6MOL      H 3456   1.735   3.670   0.857  2.0430  2.6782 -3.6523
    6MOL      N 3457   1.537   3.137   0.855  0.2267 -1.3613  0.9493
    6MOL      O 3458   1.491   3.204   1.075  0.2061 -1.0798 -0.9801
    6MOL      O 3459   1.427   2.980   1.004  0.3350 -0.3489 -0.0860
    6MOL      F 3460   1.690   3.829   1.679 -0.3823 -0.6120  0.9698
    6MOL      F 3461   1.848   3.818   1.535 -0.5490  0.3354  0.0033
    6MOL      S 3462   1.768   4.075   1.626 -0.2070 -0.3582  0.0003
    6MOL      S 3463   1.631   3.024   0.778 -0.5781 -0.5003  0.1505
    6MOL      N 3464   1.664   4.091   1.740  0.0004  0.1726  0.8389
    6MOL      O 3465   1.783   4.151   1.506  0.2226 -0.6602  0.1746
    6MOL      O 3466   1.888   4.049   1.707 -0.0635 -0.7823  0.8116
    6MOL      O 3467   1.543   2.915   0.768  0.9087  0.1767  0.8375
    6MOL      O 3468   1.678   3.051   0.652 -0.0109  0.1863  0.2451
    6MOL      C 3469   1.759   2.975   0.900  0.7211  0.1899 -1.5318
    6MOL      S 3470   1.625   4.220   1.801  0.5946 -0.6276  0.5038
    6MOL      F 3471   1.819   3.070   0.962 -0.3325 -0.8316  0.4203
    6MOL      F 3472   1.856   2.895   0.845 -0.4134  0.0670  1.0629
    6MOL      F 3473   1.707   2.912   1.000 -0.2651 -0.2524 -0.4404
    6MOL      O 3474   1.745   4.296   1.810  0.0631 -0.7582 -0.4747
    6MOL      O 3475   1.567   4.219   1.928  0.4883  1.7878  0.3698
    6MOL      C 3476   1.521   4.337   1.694 -1.0916  0.4286 -0.4334
    6MOL      F 3477   1.404   4.290   1.640 -0.1669 -1.0967 -0.2759
    6MOL      F 3478   1.450   4.428   1.761  0.6158 -0.4735 -0.2489
    6MOL      F 3479   1.599   4.411   1.600 -0.0755  0.2940 -0.2280
    6MOL      O 3480   1.573   3.185   2.160 -0.1544 -0.1664 -0.6607
    6MOL      C 3481   1.591   3.323   2.167 -0.7860 -0.5286 -1.3588
    6MOL      C 3482   1.486   3.374   2.083  0.3768 -0.9892  0.3168
    6MOL      O 3483   1.651   3.369   2.260  0.8417 -0.2811  1.2585
    6MOL      C 3484   1.506   3.468   1.976 -0.0133  1.5579  0.1906
    6MOL      C 3485   1.353   3.341   2.107  0.7871  1.4629  0.8908
    6MOL      C 3486   1.401   3.500   1.888  0.9574  0.2399  0.2353
    6MOL      C 3487   1.632   3.544   1.964  0.3854 -0.6893  0.0491
    6MOL      C 3488   1.235   3.380   2.036  0.1470 -0.0227  0.0974
    6MOL      H 3489   1.347   3.265   2.185 -0.2200  2.1171  1.4606
    6MOL      C 3490   1.263   3.459   1.930 -1.4768  1.1242  1.1829
    6MOL      H 3491   1.410   3.571   1.806  2.6817 -1.7142 -1.3205
    6MOL      F 3492   1.664   3.591   1.838  0.5087 -0.0903 -0.3266
    6MOL      F 3493   1.738   3.469   1.999  0.1260  0.3010  0.0365
    6MOL      C 3494   1.620   3.672   2.043  0.0134 -1.1753  0.3408
    6MOL      C 3495   1.092   3.334   2.083 -1.3157  0.2570 -0.0657
    6MOL      C 3496   1.161   3.502   1.823  0.5566  0.7448  0.9986
    6MOL      O 3497   1.482   3.716   2.025  0.2796  0.1317 -0.5710
    6MOL      F 3498   1.649   3.644   2.172 -1.0358  0.0344  0.8584
    6MOL      F 3499   1.716   3.771   1.981  0.7500 -0.1020 -0.6237
    6MOL      F 3500   1.078   3.206   2.122  1.2202  0.4523  0.5532
    6MOL      F 3501   1.003   3.342   1.990 -0.8244 -0.8731 -0.4125
    6MOL      C 3502   1.050   3.423   2.195  1.0991 -0.6656 -1.3059
    6MOL      O 3503   1.152   3.635   1.827  0.9270 -0.2837  0.2563
    6MOL      O 3504   1.123   3.423   1.734 -1.4600  0.1879  0.6706
    6MOL      C 3505   1.437   3.845   2.076  0.3163  0.8267 -0.5205
    6MOL      F 3506   1.029   3.553   2.149 -0.4848 -0.4511  0.8618
    6MOL      F 3507   0.926   3.386   2.236  0.3752 -0.0489  0.3007
    6MOL      O 3508   1.160   3.417   2.290  0.8803  1.0702  2.1615
    6MOL      C 3509   1.077   3.727   1.749 -0.1511 -1.7352 -0.9569
    6MOL      C 3510   1.341   3.829   2.200 -0.7294  0.3592  0.8273
    6MOL      F 3511   1.367   3.872   1.962  0.6520  0.6496 -0.0463
    6MOL      F 3512   1.533   3.952   2.068 -0.1025 -0.8751 -0.8546
    6MOL      C 3513   1.127   3.460   2.434 -2.0217  0.8150  0.7160
    6MOL      H 3514   1.023   3.656   1.685 -2.3131 -4.5074  3.7183
    6MOL      H 3515   1.008   3.790   1.805  1.0820 -2.2554  1.2040
    6MOL      C 3516   1.170   3.792   1.636 -1.4543  0.3513  1.1754
    6MOL      F 3517   1.305   3.706   2.215  0.1053 -0.1624 -0.8706
    6MOL      F 3518   1.223   3.895   2.184  0.7980 -0.4752  0.5348
    6MOL      S 3519   1.418   3.907   2.334 -0.0293 -0.3154 -0.4250
    6MOL      F 3520   1.000   3.471   2.446 -1.0468 -0.1582 -0.0579
    6MOL      F 3521   1.195   3.575   2.452  0.8644  0.7643  0.1801
    6MOL      C 3522   1.202   3.358   2.527 -0.2460 -1.6755  1.1105
    6MOL      H 3523   1.117   3.870   1.581 -2.9243 -1.7794 -0.5351
    6MOL      H 3524   1.267   3.820   1.680 -0.6963  0.2179 -0.3430
    6MOL      N 3525   1.472   4.042   2.316  0.9616 -0.2141  0.4418
    6MOL      O 3526   1.306   3.904   2.434 -0.2579 -0.4684  0.0936
    6MOL      O 3527   1.512   3.811   2.387 -0.6243  0.4567  0.1258
    6MOL      F 3528   1.175   3.405   2.657  0.8377 -1.2626  1.3347
    6MOL      F 3529   1.180   3.229   2.521 -0.4074  0.6846 -0.1216
    6MOL      S 3530   1.389   3.335   2.494 -0.2668  0.0453 -0.7292
    6MOL      S 3531   1.408   4.181   2.354  0.4980 -0.4409 -0.1820
    6MOL      N 3532   1.464   3.366   2.616  1.1014  1.0557 -0.1206
    6MOL      O 3533   1.414   3.446   2.408  0.0238  0.6496 -0.3191
    6MOL      O 3534   1.406   3.199   2.442  0.2557  0.5088 -0.2276
    6MOL      O 3535   1.264   4.187   2.320 -0.6004 -0.2630 -0.5434
    6MOL      O 3536   1.412   4.213   2.492  0.0760 -0.1173 -0.0249
    6MOL      C 3537   1.500   4.316   2.263 -0.3667  0.3671  0.1559
    6MOL      S 3538   1.489   3.508   2.666 -0.4307 -0.4137  0.3822
    6MOL      F 3539   1.632   4.297   2.231 -1.1109  1.0629  0.5684
    6MOL      F 3540   1.517   4.429   2.341  0.0126 -0.2282 -0.3515
    6MOL      F 3541   1.428   4.348   2.152  1.1049 -0.3805  1.1161
    6MOL      O 3542   1.370   3.596   2.654 -0.7140  0.4759 -0.0353
    6MOL      O 3543   1.597   3.550   2.583 -0.5116  0.9351  0.7999
    6MOL      C 3544   1.542   3.492   2.844  0.5497  0.1646 -0.1369
    6MOL      F 3545   1.663   3.548   2.853  0.0600  0.2740 -0.0432
    6MOL      F 3546   1.461   3.575   2.933 -1.8798  0.5196  0.3901
    6MOL      F 3547   1.547   3.359   2.875 -0.5495  0.3088 -0.3039
    6MOL      O 3548   1.988   2.585   1.742 -0.5370 -0.8246 -0.6798
    6MOL      C 3549   2.075   2.675   1.700  0.3129 -0.7798  0.5531
    6MOL      C 3550   2.080   2.790   1.808  0.4795 -0.5303  0.0888
    6MOL      O 3551   2.149   2.648   1.605 -0.1946 -1.2498 -0.0770
    6MOL      C 3552   2.178   2.828   1.897  0.4863 -0.6109  0.2554
    6MOL      C 3553   1.964   2.869   1.786  0.6625  0.3375  0.2433
    6MOL      C 3554   2.150   2.945   1.978 -1.1429 -0.3837  0.1048
    6MOL      C 3555   2.302   2.738   1.890  0.4160 -1.1882  2.0517
    6MOL      C 3556   1.937   2.992   1.865 -1.1135  0.5866  0.6159
    6MOL      H 3557   1.882   2.849   1.718  0.9557 -2.5273  0.6864
    6MOL      C 3558   2.033   3.011   1.974 -0.0584 -0.5616  0.1831
    6MOL      H 3559   2.222   2.972   2.055 -1.3763 -3.1849  1.3668
    6MOL      F 3560   2.396   2.816   1.958 -0.3388  0.1557 -0.4238
    6MOL      F 3561   2.349   2.744   1.756 -0.0903  0.9007 -0.3857
    6MOL      C 3562   2.301   2.594   1.932 -1.9296  1.2529  1.0128
    6MOL      C 3563   1.806   3.083   1.814 -1.2171  0.5362 -1.2201
    6MOL      C 3564   1.980   3.092   2.098 -0.1634  0.0538 -0.9603
    6MOL      O 3565   2.271   2.579   2.070 -1.4310 -0.6157  0.2270
    6MOL      F 3566   2.231   2.499   1.861 -0.1169 -0.0990 -0.6945
    6MOL      F 3567   2.432   2.551   1.903  0.2627 -0.0559 -0.7076
    6MOL      F 3568   1.730   3.111   1.919  0.1926 -0.4874  0.3218
    6MOL      F 3569   1.742   3.028   1.710 -1.2444 -0.3762  0.1539
    6MOL      C 3570   1.850   3.219   1.771  1.1410  0.5121  1.2741
    6MOL      O 3571   1.854   3.066   2.129 -0.2098  0.9070 -0.0181
    6MOL      O 3572   2.058   3.123   2.193 -0.0962  0.7899 -0.1129
    6MOL      C 3573   2.274   2.452   2.138  0.8273  0.4122  0.0456
    6MOL      F 3574   1.733   3.291   1.746  0.0275 -0.9176  0.4891
    6MOL      F 3575   1.930   3.285   1.864  0.5215 -0.5715 -0.8324
    6MOL      O 3576   1.925   3.204   1.648 -0.7908 -0.0700  0.2388
    6MOL      C 3577   1.784   3.112   2.249  0.1169 -0.8363 -0.1971
    6MOL      C 3578   2.290   2.448   2.291 -0.0503  0.7879 -0.4119
    6MOL      F 3579   2.362   2.373   2.071 -0.2056 -0.3561 -0.4225
    6MOL      F 3580   2.166   2.388   2.096 -0.7598 -1.2215 -0.4406
    6MOL      C 3581   1.879   3.252   1.510 -0.1718  1.1971 -0.3222
    6MOL      H 3582   1.828   3.058   2.334  0.1394 -2.0740 -0.9730
    6MOL      H 3583   1.809   3.216   2.274 -5.4834  1.1626 -2.0346
    6MOL      C 3584   1.633   3.089   2.249 -1.2296 -1.3280  0.9138
    6MOL      F 3585   2.416   2.420   2.274 -0.2738  0.5054  0.3059
    6MOL      F 3586   2.238   2.342   2.349 -1.1539 -1.0475 -0.3363
    6MOL      S 3587   2.246   2.591   2.392 -0.3688 -0.1533 -0.4770
    6MOL      F 3588   1.891   3.386   1.502  1.5028 -0.4505 -0.2776
    6MOL      F 3589   1.746   3.221   1.484 -0.2981  0.7329 -0.5351
    6MOL      C 3590   1.978   3.195   1.411 -1.6506  0.4853  1.0931
    6MOL      H 3591   1.617   2.985   2.216 -2.3777 -0.4763 -1.2837
    6MOL      H 3592   1.594   3.094   2.351 -5.6747  2.1142 -0.8370
    6MOL      N 3593   2.314   2.547   2.526  0.2016 -0.5078  0.7703
    6MOL      O 3594   2.294   2.713   2.318 -0.2723 -0.5924  0.6846
    6MOL      O 3595   2.097   2.595   2.381  0.3349  0.3463 -0.5795
    6MOL      F 3596   1.939   3.076   1.372 -0.6803  0.5435  0.3738
    6MOL      F 3597   1.971   3.283   1.298 -0.5067 -0.7103 -0.1791
    6MOL      S 3598   2.152   3.168   1.492  0.7346  0.3008 -0.3072
    6MOL      S 3599   2.224   2.471   2.625  0.0952 -1.0648 -0.4912
    6MOL      N 3600   2.261   3.146   1.397  1.0261 -0.3153  0.1370
    6MOL      O 3601   2.154   3.071   1.593 -0.3505 -0.2086  1.9435
    6MOL      O 3602   2.156   3.305   1.559 -1.1749 -0.6567  0.6602
    6MOL      O 3603   2.094   2.427   2.595 -1.0952 -0.6262 -1.3108
    6MOL      O 3604   2.283   2.360   2.689 -0.3354  0.5326 -0.3447
    6MOL      C 3605   2.164   2.569   2.767 -1.2675  1.1366 -2.3351
    6MOL      S 3606   2.296   3.253   1.291  0.9176  0.1383 -0.0216
    6MOL      F 3607   2.240   2.574   2.873  0.2426  0.2475  1.6729
    6MOL      F 3608   2.037   2.505   2.809 -0.3096  1.0879 -2.0946
    6MOL      F 3609   2.143   2.683   2.724  0.0179  0.0806  0.0622
    6MOL      O 3610   2.427   3.231   1.247 -1.0200 -0.7935 -0.3588
    6MOL      O 3611   2.247   3.395   1.312  0.7307  0.8542  1.1792
    6MOL      C 3612   2.232   3.172   1.134  0.3323  0.3851  0.3764
    6MOL      F 3613   2.235   3.038   1.146  0.3003 -1.2279  0.7656
    6MOL      F 3614   2.100   3.194   1.082 -0.0952 -0.8890  0.4751
    6MOL      F 3615   2.315   3.191   1.024  0.0467 -1.7872 -1.2462
    6MOL      O 3616   1.140   2.817   1.506  0.4336 -0.2528 -0.8192
    6MOL      C 3617   1.184   2.703   1.460  1.3869 -0.5950  0.4111
    6MOL      C 3618   1.291   2.633   1.549 -0.4407 -0.1468 -1.2128
    6MOL      O 3619   1.130   2.638   1.371 -0.7584  0.1594  0.1821
    6MOL      C 3620   1.364   2.700   1.650  1.1382  0.7564  0.4441
    6MOL      C 3621   1.332   2.503   1.516  0.6678 -0.6530  0.8171
    6MOL      C 3622   1.458   2.626   1.728  0.2095  1.0259  0.6850
    6MOL      C 3623   1.361   2.859   1.685 -0.8370 -0.3933 -0.2031
    6MOL      C 3624   1.442   2.446   1.577 -0.5831 -0.3328  0.1211
    6MOL      H 3625   1.305   2.463   1.418  4.6245 -2.8225  0.5101
    6MOL      C 3626   1.514   2.512   1.685  1.0564  0.7103 -0.5141
    6MOL      H 3627   1.501   2.657   1.822  0.7147 -1.2897  1.2447
    6MOL      F 3628   1.349   2.941   1.575 -0.5046 -0.1379  0.1595
    6MOL      F 3629   1.479   2.898   1.735 -0.6996  0.4223  0.1257
    6MOL      C 3630   1.263   2.893   1.803 -0.0486 -0.8535  1.0692
    6MOL      C 3631   1.447   2.282   1.555  0.5774 -0.4325 -1.6129
    6MOL      C 3632   1.619   2.445   1.764 -0.3023 -0.3141  0.5256
    6MOL      O 3633   1.323   2.836   1.920  0.6153 -0.1135 -0.4012
    6MOL      F 3634   1.271   3.032   1.824 -0.4276  0.3730  0.6262
    6MOL      F 3635   1.129   2.854   1.775 -0.6860 -0.0864 -1.0617
    6MOL      F 3636   1.325   2.235   1.527 -0.0184  0.6187 -0.6102
    6MOL      F 3637   1.500   2.210   1.666  0.2579 -0.7340 -0.6682
    6MOL      C 3638   1.530   2.238   1.443  0.6191 -0.4565  1.3549
    6MOL      O 3639   1.754   2.482   1.725  0.7246  0.3552 -0.9484
    6MOL      O 3640   1.585   2.372   1.854 -0.3421 -1.3084  0.1328
    6MOL      C 3641   1.274   2.839   2.053  1.0530  0.3616 -0.6889
    6MOL      F 3642   1.645   2.311   1.449  0.1819  1.0929  0.0847
    6MOL      F 3643   1.568   2.112   1.440 -0.0277 -0.9560  0.7478
    6MOL      O 3644   1.470   2.278   1.321 -0.1798 -0.6404  0.4392
    6MOL      C 3645   1.864   2.393   1.742  0.4136  0.0728 -0.6304
    6MOL      C 3646   1.331   2.733   2.159  1.5328 -1.2515  1.8755
    6MOL      F 3647   1.152   2.807   2.059 -0.1168 -1.3453  0.4238
    6MOL      F 3648   1.247   2.974   2.098 -0.4097 -0.8993 -0.7133
    6MOL      C 3649   1.512   2.226   1.199 -0.1185  0.4445  0.7327
    6MOL      H 3650   1.872   2.385   1.851  1.2441 -0.2640 -0.7103
    6MOL      H 3651   1.849   2.303   1.682 -4.7002  1.6658 -1.9636
    6MOL      C 3652   1.986   2.459   1.692  0.5572  0.3640 -0.2609
    6MOL      F 3653   1.244   2.741   2.259  0.4290 -0.6026  0.1086
    6MOL      F 3654   1.450   2.795   2.217  0.4057  0.3620  1.0107
    6MOL      S 3655   1.329   2.575   2.100  0.4305 -0.2647 -0.1626
    6MOL      F 3656   1.432   2.133   1.172 -0.5755 -0.4442  1.0547
    6MOL      F 3657   1.628   2.171   1.195 -0.0137 -1.8736 -0.6335
    6MOL      C 3658   1.503   2.333   1.091 -1.4672 -0.2361 -0.3214
    6MOL      H 3659   2.070   2.392   1.713 -1.5372 -2.3637 -0.2380
    6MOL      H 3660   1.952   2.485   1.590  0.7317  0.0680 -0.3945
    6MOL      N 3661   1.191   2.519   2.057  0.6536  0.4282 -0.4174
    6MOL      O 3662   1.440   2.574   2.007 -0.6049  0.3621  0.2209
    6MOL      O 3663   1.362   2.488   2.210 -0.0431  1.4794  0.9278
    6MOL      F 3664   1.545   2.455   1.141 -0.1296 -0.0841  0.0196
    6MOL      F 3665   1.581   2.297   0.985  0.8917 -0.7383 -0.9506
    6MOL      S 3666   1.342   2.391   1.036 -0.2221 -0.3565 -0.2129
    6MOL      S 3667   1.180   2.410   1.954  0.2212 -1.2649  0.0978
    6MOL      N 3668   1.339   2.501   0.940 -0.7741 -0.4084 -0.7343
    6MOL      O 3669   1.280   2.420   1.165  0.6479 -1.5244 -0.5720
    6MOL      O 3670   1.292   2.283   0.963 -0.9846  0.4944 -1.6894
    6MOL      O 3671   1.152   2.477   1.831 -0.3300 -0.9744  1.1941
    6MOL      O 3672   1.287   2.318   1.936 -0.2129 -0.4039  0.6532
    6MOL      C 3673   1.022   2.326   2.007 -0.3148 -0.2161 -0.1408
    6MOL      S 3674   1.206   2.574   0.925  0.3971 -0.2533 -0.3015
    6MOL      F 3675   0.935   2.417   2.062  0.3450  1.3509 -0.8511
    6MOL      F 3676   1.041   2.243   2.104 -0.0933  0.5437  0.6603
    6MOL      F 3677   0.954   2.265   1.916 -0.4274  0.2185  0.6435
    6MOL      O 3678   1.237   2.706   0.861  0.9311 -0.9453 -0.6316
    6MOL      O 3679   1.123   2.596   1.045  0.8388 -0.5064  0.2883
    6MOL      C 3680   1.103   2.486   0.813  0.5597 -0.4799  0.3438
    6MOL      F 3681   1.175   2.404   0.733  0.8911  2.0292 -0.3658
    6MOL      F 3682   1.011   2.413   0.883 -0.1425 -0.2578  0.2292
    6MOL      F 3683   1.028   2.580   0.750 -0.2653  0.7355 -1.0026
    6MOL      O 3684   0.547   3.013   2.215  0.7526  0.7388 -1.1356
    6MOL      C 3685   0.497   2.988   2.086  1.6914  0.9913 -0.2364
    6MOL      C 3686   0.586   2.984   1.978 -0.4005 -0.5184 -0.7111
    6MOL      O 3687   0.368   2.960   2.082  0.2447  0.2535 -0.8014
    6MOL      C 3688   0.691   2.907   1.950  0.0488  1.2004  2.0297
    6MOL      C 3689   0.553   3.096   1.901  0.7212  0.9806  1.6102
    6MOL      C 3690   0.779   2.945   1.841 -1.1564  1.0663 -0.2803
    6MOL      C 3691   0.702   2.771   2.012  0.1649 -0.3043  0.8345
    6MOL      C 3692   0.649   3.141   1.797 -0.0575 -1.5590 -0.3328
    6MOL      H 3693   0.457   3.145   1.920  2.0787  2.0231  6.5552
    6MOL      C 3694   0.770   3.066   1.790 -0.8998  0.0431  0.6309
    6MOL      H 3695   0.866   2.881   1.846  0.5611  2.9785 -3.6813
    6MOL      F 3696   0.677   2.785   2.148  0.4627  1.0179 -0.1380
    6MOL      F 3697   0.841   2.750   2.016 -0.6850  1.1783 -0.6479
    6MOL      C 3698   0.648   2.656   1.937 -0.1842 -0.4125  0.0684
    6MOL      C 3699   0.628   3.280   1.718  0.5663  0.4082 -0.2234
    6MOL      C 3700   0.893   3.098   1.710 -0.0405 -0.1028 -1.0225
    6MOL      O 3701   0.726   2.647   1.812 -1.6463  1.7362  0.3019
    6MOL      F 3702   0.669   2.537   2.018  0.7003 -0.2419  0.7873
    6MOL      F 3703   0.508   2.666   1.937  0.2853 -0.1251 -0.4569
    6MOL      F 3704   0.680   3.294   1.587 -0.2462 -0.9388 -0.2385
    6MOL      F 3705   0.674   3.391   1.795  0.6571  0.0886  0.6793
    6MOL      C 3706   0.478   3.313   1.705  0.0829 -0.3795 -0.3061
    6MOL      O 3707   0.926   2.985   1.647 -0.6219 -0.4194 -0.4969
    6MOL      O 3708   0.930   3.216   1.685  0.1338 -1.0459  0.7197
    6MOL      C 3709   0.680   2.569   1.708  0.3003  0.0723 -0.1312
    6MOL      F 3710   0.407   3.354   1.825 -0.0956 -0.0089 -0.8659
    6MOL      F 3711   0.461   3.437   1.639 -1.4858  0.5009  0.2484
    6MOL      O 3712   0.408   3.205   1.639 -0.1801 -0.0846 -0.8122
    6MOL      C 3713   0.987   3.013   1.515 -0.1861  0.4536 -0.3924
    6MOL      C 3714   0.761   2.616   1.575  1.6663 -1.1067 -1.5985
    6MOL      F 3715   0.553   2.572   1.676  0.5122  0.0661  0.3517
    6MOL      F 3716   0.716   2.434   1.710  0.0814  0.1685  1.0312
    6MOL      C 3717   0.265   3.209   1.593  0.9542 -0.4349 -0.9174
    6MOL      H 3718   0.941   3.092   1.454  1.8774  0.4471 -2.0160
    6MOL      H 3719   1.090   3.049   1.519 -1.3122  3.6088  4.3483
    6MOL      C 3720   1.014   2.880   1.457  1.9429  0.1424 -0.4748
    6MOL      F 3721   0.896   2.601   1.576 -0.5334 -0.5001 -0.2115
    6MOL      F 3722   0.740   2.753   1.559  0.9107 -0.5357 -0.3392
    6MOL      S 3723   0.684   2.578   1.398 -0.2957  0.2055  0.7784
    6MOL      F 3724   0.253   3.289   1.488  0.3402  0.0332 -0.1097
    6MOL      F 3725   0.185   3.267   1.684 -0.3740  0.1282  0.1544
    6MOL      C 3726   0.213   3.075   1.550  0.1266  0.9208  0.1003
    6MOL      H 3727   0.920   2.824   1.469 -0.2816  3.7259 -0.4546
    6MOL      H 3728   1.008   2.885   1.348  1.3122  1.0833 -0.3952
    6MOL      N 3729   0.811   2.552   1.318 -0.3571 -0.2767 -0.7766
    6MOL      O 3730   0.597   2.468   1.428  0.3272  0.6975 -0.4725
    6MOL      O 3731   0.609   2.688   1.344 -0.1395 -0.5240 -0.1234
    6MOL      F 3732   0.084   3.067   1.571  0.9775 -0.9517 -0.6337
    6MOL      F 3733   0.238   3.056   1.420  0.9858 -0.2541  0.1294
    6MOL      S 3734   0.285   2.923   1.634 -0.1033  0.7110 -0.3582
    6MOL      S 3735   0.863   2.409   1.292  0.2728  0.1404  0.1372
    6MOL      N 3736   0.185   2.819   1.607  0.0738  1.2009 -1.4332
    6MOL      O 3737   0.311   2.954   1.771 -0.7525 -1.4844  0.9556
    6MOL      O 3738   0.409   2.919   1.552  0.6494 -0.7824 -0.6010
    6MOL      O 3739   0.753   2.360   1.211 -0.1526  0.2176  1.1844
    6MOL      O 3740   0.979   2.418   1.219  0.3795  0.1073  0.5694
    6MOL      C 3741   0.901   2.288   1.433  0.8290  0.4340 -1.1877
    6MOL      S 3742   0.072   2.767   1.695  0.5529 -0.4541 -0.3621
    6MOL      F 3743   0.969   2.190   1.393 -0.1171 -0.0922  0.0768
    6MOL      F 3744   0.792   2.243   1.493 -0.1555  0.4939  0.9620
    6MOL      F 3745   0.983   2.345   1.530 -0.1256  0.9068  0.7548
    6MOL      O 3746  -0.037   2.861   1.689 -0.0154  1.1204  0.1912
    6MOL      O 3747   0.104   2.771   1.833 -0.0133  0.3197  0.5651
    6MOL      C 3748  -0.001   2.611   1.642 -0.4414 -0.3800  0.2440
    6MOL      F 3749   0.060   2.499   1.689  0.6342  0.9723  0.1885
    6MOL      F 3750  -0.110   2.605   1.732 -0.6045  1.0851  0.5980
    6MOL      F 3751  -0.050   2.589   1.523  0.0341 -0.6038 -0.2928
    6MOL      O 3752   0.364   3.109   3.308  0.1358  0.8306  1.9129
    6MOL      C 3753   0.466   3.096   3.216 -0.3210 -0.2133 -0.2725
    6MOL      C 3754   0.456   3.130   3.071  0.6648  0.5956 -0.9973
    6MOL      O 3755   0.584   3.077   3.255  0.3254  0.5724 -0.1451
    6MOL      C 3756   0.516   3.248   3.006 -0.9594  0.8085  0.0880
    6MOL      C 3757   0.383   3.040   2.984 -0.5383  1.7785  1.2366
    6MOL      C 3758   0.511   3.249   2.868  0.9146 -0.1655 -0.3000
    6MOL      C 3759   0.587   3.372   3.069 -0.2665 -1.0704 -0.6702
    6MOL      C 3760   0.397   3.038   2.843 -0.4537  0.1802 -0.0760
    6MOL      H 3761   0.312   2.968   3.024  1.9462 -0.9589  0.9002
    6MOL      C 3762   0.466   3.146   2.784  0.0865 -0.5914 -0.5208
    6MOL      H 3763   0.561   3.328   2.814 -1.4684  2.1631  0.8218
    6MOL      F 3764   0.536   3.407   3.183  0.3288 -0.9612 -0.7663
    6MOL      F 3765   0.553   3.496   3.009  0.4922  1.0935 -0.6649
    6MOL      C 3766   0.744   3.377   3.074  1.2988  1.7619  0.5293
    6MOL      C 3767   0.324   2.927   2.756 -0.1336  0.8733 -1.6949
    6MOL      C 3768   0.471   3.156   2.637  0.0141  0.2417  0.0341
    6MOL      O 3769   0.816   3.284   2.992 -0.5423  0.2181  0.1095
    6MOL      F 3770   0.780   3.501   3.061  0.0776  0.1357 -0.5607
    6MOL      F 3771   0.771   3.343   3.199 -0.7910 -0.6972 -0.4783
    6MOL      F 3772   0.293   2.949   2.628 -0.4308 -0.3045 -0.4663
    6MOL      F 3773   0.212   2.906   2.823 -0.1774  1.1871  0.1455
    6MOL      C 3774   0.397   2.788   2.764 -1.1895 -0.6541  1.1145
    6MOL      O 3775   0.550   3.063   2.588 -0.3847  0.9989 -0.7105
    6MOL      O 3776   0.414   3.247   2.581  0.1477 -0.7211 -0.6903
    6MOL      C 3777   0.961   3.258   2.987  0.7137  0.1198  0.0787
    6MOL      F 3778   0.515   2.802   2.681 -0.6592 -0.4366  0.4592
    6MOL      F 3779   0.444   2.786   2.899 -0.3171 -0.2481 -0.3044
    6MOL      O 3780   0.294   2.692   2.718 -1.3663  0.1524  1.1246
    6MOL      C 3781   0.581   3.068   2.444 -0.1007  0.8041 -1.5476
    6MOL      C 3782   0.982   3.119   2.933  0.8000  1.0988  0.7579
    6MOL      F 3783   1.014   3.273   3.105  0.1251 -0.0821  0.5841
    6MOL      F 3784   1.042   3.338   2.915 -0.3314  1.7236  0.3135
    6MOL      C 3785   0.314   2.630   2.586 -1.1209  0.6057 -0.1315
    6MOL      H 3786   0.588   3.176   2.426  1.3871  1.3365  1.7351
    6MOL      H 3787   0.686   3.040   2.431 -0.8402 -3.5884  1.0444
    6MOL      C 3788   0.477   2.992   2.352  0.9566 -1.2474 -1.9756
    6MOL      F 3789   1.107   3.086   2.898 -0.2906 -0.7454  0.8369
    6MOL      F 3790   0.917   3.096   2.804  0.1725 -0.2020  0.4091
    6MOL      S 3791   0.898   2.984   3.033 -0.0305  0.0013 -1.2509
    6MOL      F 3792   0.423   2.548   2.607 -0.2990  0.3826 -0.1784
    6MOL      F 3793   0.347   2.712   2.481  0.0048 -0.3179  0.4326
    6MOL      C 3794   0.179   2.569   2.564  0.4302  1.1612  0.1385
    6MOL      H 3795   0.473   2.883   2.354  3.0662 -1.4082 -3.7725
    6MOL      H 3796   0.377   3.037   2.352  0.5369 -2.0702  1.8603
    6MOL      N 3797   0.959   2.853   2.984 -0.2746 -0.9811 -0.6368
    6MOL      O 3798   0.945   3.000   3.168 -0.3694 -0.1741 -0.4079
    6MOL      O 3799   0.750   2.987   3.039  0.3271 -0.7042  1.6432
    6MOL      F 3800   0.130   2.465   2.642  0.5494  0.0342 -0.2851
    6MOL      F 3801   0.094   2.677   2.555  0.7389 -0.0208 -0.8990
    6MOL      S 3802   0.185   2.487   2.390  0.1545 -0.9557  0.1622
    6MOL      S 3803   0.918   2.715   3.047  0.1103 -0.7534  0.4072
    6MOL      N 3804   0.210   2.590   2.277 -0.8772  0.1855 -0.6319
    6MOL      O 3805   0.045   2.423   2.366 -1.6433 -1.6031 -0.1912
    6MOL      O 3806   0.294   2.402   2.398  0.1317  0.2514 -0.6529
    6MOL      O 3807   1.023   2.647   3.111  0.5037  1.5066  0.0431
    6MOL      O 3808   0.805   2.736   3.143 -0.0414 -0.1152 -0.0816
    6MOL      C 3809   0.853   2.618   2.908 -1.4187  0.3161  0.7274
    6MOL      S 3810   0.233   2.547   2.128  0.0073 -0.2180  0.1551
    6MOL      F 3811   0.952   2.614   2.818  0.7679  0.1411  0.2634
    6MOL      F 3812   0.751   2.678   2.833 -0.2018  0.6619  0.2782
    6MOL      F 3813   0.800   2.499   2.941 -0.0988 -0.6614 -0.1199
    6MOL      O 3814   0.343   2.462   2.108  0.8840  1.9953  0.0707
    6MOL      O 3815   0.239   2.658   2.044 -0.3399 -0.2471 -0.2193
    6MOL      C 3816   0.101   2.437   2.061 -0.9040 -1.0957  0.0643
    6MOL      F 3817  -0.021   2.506   2.069 -0.0129 -0.3664 -0.6203
    6MOL      F 3818   0.142   2.405   1.948 -0.3554 -1.0888 -0.4732
    6MOL      F 3819   0.073   2.327   2.130  0.2549  1.1790  0.1260
    6MOL      O 3820   1.333   3.265   3.382  0.7500 -0.2235 -0.9059
    6MOL      C 3821   1.237   3.348   3.325 -0.3659  0.6828 -0.2093
    6MOL      C 3822   1.092   3.308   3.395  1.3461 -1.0261  0.5112
    6MOL      O 3823   1.264   3.399   3.216 -1.0091  0.6803 -0.1454
    6MOL      C 3824   1.000   3.412   3.435 -0.0714  0.2869  0.0921
    6MOL      C 3825   1.070   3.177   3.428  0.0151  1.1334  1.8145
    6MOL      C 3826   0.882   3.357   3.488 -0.8088 -1.0220 -0.3779
    6MOL      C 3827   0.984   3.552   3.372  0.4507  0.1485  0.1866
    6MOL      C 3828   0.943   3.128   3.450 -0.1971 -0.8925 -1.5517
    6MOL      H 3829   1.150   3.105   3.443 -1.8032 -1.4478 -0.3798
    6MOL      C 3830   0.845   3.222   3.488 -1.7248  1.4852 -1.2343
    6MOL      H 3831   0.810   3.436   3.504  2.0735  1.5300  0.5221
    6MOL      F 3832   0.859   3.600   3.371 -0.3913 -0.3699  0.4150
    6MOL      F 3833   1.045   3.567   3.257 -0.3098  1.4808  1.4057
    6MOL      C 3834   1.035   3.654   3.479 -0.3387  0.0994  1.1576
    6MOL      C 3835   0.941   2.973   3.491 -0.4557 -1.5041  0.0918
    6MOL      C 3836   0.692   3.192   3.523 -0.0052  0.5634 -1.0084
    6MOL      O 3837   1.021   3.610   3.611  0.8109 -0.0182 -0.3750
    6MOL      F 3838   1.165   3.674   3.444  0.7498 -0.2681 -0.2395
    6MOL      F 3839   0.986   3.784   3.485  0.5865  0.4624  0.3725
    6MOL      F 3840   1.035   2.901   3.415  0.0737  0.6199  0.8065
    6MOL      F 3841   0.837   2.921   3.455  1.1132  0.4279 -0.2738
    6MOL      C 3842   0.961   2.938   3.638 -0.1886  1.3600  0.4182
    6MOL      O 3843   0.606   3.272   3.460 -0.4699 -0.4901  0.8637
    6MOL      O 3844   0.661   3.086   3.576  0.1120  1.4222  0.8097
    6MOL      C 3845   1.097   3.666   3.729  1.0276  0.3662 -0.2335
    6MOL      F 3846   0.856   2.964   3.708 -0.3875  0.4289 -0.0136
    6MOL      F 3847   0.971   2.800   3.668 -1.5246  0.4856 -0.2983
    6MOL      O 3848   1.085   2.986   3.685 -0.4256  0.1953  0.2127
    6MOL      C 3849   0.447   3.246   3.480  0.2190 -1.2027  0.2761
    6MOL      C 3850   1.214   3.555   3.769  1.1199  0.3859  0.4949
    6MOL      F 3851   1.010   3.670   3.832  0.4292  1.3181  0.9173
    6MOL      F 3852   1.151   3.785   3.700 -0.4013 -0.0955 -0.0975
    6MOL      C 3853   1.091   3.056   3.801 -0.0312  1.1760  0.1623
    6MOL      H 3854   0.432   3.257   3.588  4.1895  2.0686  0.6367
    6MOL      H 3855   0.406   3.319   3.409 -0.2682 -4.9032 -3.4250
    6MOL      C 3856   0.386   3.105   3.440 -1.4731 -0.3164 -0.2450
    6MOL      F 3857   1.316   3.533   3.670  0.3796 -0.4780 -0.0881
    6MOL      F 3858   1.128   3.454   3.776 -0.3628 -0.4237 -0.6241
    6MOL      S 3859   1.302   3.602   3.919 -0.2529 -0.3492 -0.2728
    6MOL      F 3860   0.998   3.136   3.844  0.5313  1.0094 -0.5737
    6MOL      F 3861   1.192   3.131   3.797 -0.6057 -0.4403  0.5564
    6MOL      C 3862   1.123   2.971   3.931 -1.7410 -0.4664  0.5229
    6MOL      H 3863   0.464   3.029   3.453 -1.6443 -0.4026  0.2481
    6MOL      H 3864   0.294   3.102   3.499 -1.6865 -2.5022 -0.6690
    6MOL      N 3865   1.192   3.649   4.020  0.5187  0.0854 -0.6075
    6MOL      O 3866   1.345   3.485   3.986  1.0804 -0.8288 -0.5104
    6MOL      O 3867   1.423   3.685   3.894 -0.2183 -0.2833  0.3716
    6MOL      F 3868   1.139   3.056   4.034 -1.3058 -0.7944 -0.6253
    6MOL      F 3869   1.020   2.888   3.951 -0.4719 -0.0208 -0.0311
    6MOL      S 3870   1.287   2.872   3.922 -0.1102 -0.1184  0.5133
    6MOL      S 3871   1.195   3.782   4.082  0.2688 -0.0368  0.3405
    6MOL      N 3872   1.389   2.976   3.913 -1.6223  0.2365 -0.9959
    6MOL      O 3873   1.249   2.788   3.805  0.4497  0.0030 -0.0815
    6MOL      O 3874   1.272   2.792   4.044 -0.6527  1.1778  0.0942
    6MOL      O 3875   1.302   3.762   4.173 -0.7508 -1.1088 -0.1139
    6MOL      O 3876   1.231   3.871   3.977  0.6720 -0.2800  0.5986
    6MOL      C 3877   1.041   3.840   4.168  1.3165 -0.8996  0.7892
    6MOL      S 3878   1.474   3.041   4.019  0.6417 -0.0724  0.5862
    6MOL      F 3879   0.943   3.837   4.079  0.5646  0.0197  1.1479
    6MOL      F 3880   1.041   3.967   4.217  0.6839 -0.6227 -0.4848
    6MOL      F 3881   0.987   3.768   4.267 -0.1214  0.5166  0.1429
    6MOL      O 3882   1.438   2.996   4.158  1.3369 -0.2790  0.1243
    6MOL      O 3883   1.446   3.188   4.005 -0.9188  0.2701  0.8828
    6MOL      C 3884   1.634   3.004   3.952  0.8905 -0.4348 -0.2934
    6MOL      F 3885   1.675   3.042   3.824  0.1789 -0.5243  0.3403
    6MOL      F 3886   1.725   3.074   4.017  0.3455  0.2890 -0.5396
    6MOL      F 3887   1.672   2.876   3.945 -0.3216 -0.0698  0.4984
    6MOL      O 3888   1.816   2.421   3.242 -0.0303  0.2262 -0.5534
    6MOL      C 3889   1.879   2.514   3.169 -1.0839  0.1965  0.2844
    6MOL      C 3890   1.810   2.643   3.151  0.3896  1.4441 -0.5338
    6MOL      O 3891   1.993   2.506   3.133  0.6064  0.2990 -0.9967
    6MOL      C 3892   1.680   2.654   3.090 -0.6308 -1.0325  0.7599
    6MOL      C 3893   1.868   2.748   3.217 -0.3199 -0.7851 -0.0013
    6MOL      C 3894   1.633   2.783   3.087 -0.2604 -0.5125  1.0962
    6MOL      C 3895   1.603   2.543   3.005 -0.3614 -0.7055  0.4761
    6MOL      C 3896   1.819   2.875   3.226  1.3418  0.4711 -1.1620
    6MOL      H 3897   1.970   2.731   3.253 -0.1292 -1.7304 -0.9599
    6MOL      C 3898   1.703   2.888   3.143 -0.1602  0.3388  0.5305
    6MOL      H 3899   1.547   2.801   3.023  2.5774 -0.8792 -3.0044
    6MOL      F 3900   1.516   2.502   3.108  0.8191 -0.8150 -2.0721
    6MOL      F 3901   1.692   2.437   2.985  0.0678 -0.3860 -0.3783
    6MOL      C 3902   1.544   2.588   2.872  0.0213 -0.4136  0.6204
    6MOL      C 3903   1.892   2.980   3.321  0.6057 -1.1896  0.4318
    6MOL      C 3904   1.628   3.024   3.143 -0.4641  0.6930 -0.0675
    6MOL      O 3905   1.630   2.681   2.816  2.4178  0.4532  1.8712
    6MOL      F 3906   1.531   2.481   2.796  0.8098  1.1764 -0.4829
    6MOL      F 3907   1.414   2.629   2.902  0.2347 -0.3422 -0.4090
    6MOL      F 3908   1.912   3.110   3.275  0.7365 -0.0376 -0.3504
    6MOL      F 3909   2.021   2.963   3.321  0.1735 -0.6765 -0.4329
    6MOL      C 3910   1.843   2.955   3.465  0.4091 -0.7761  0.1099
    6MOL      O 3911   1.490   2.999   3.141 -0.2253  1.1478 -1.0647
    6MOL      O 3912   1.677   3.135   3.150 -0.9239 -0.8985 -1.5652
    6MOL      C 3913   1.564   2.782   2.739  0.7666  0.2014  1.4922
    6MOL      F 3914   1.714   2.928   3.451 -0.6386  0.3915 -0.2219
    6MOL      F 3915   1.896   2.843   3.528  0.6220  1.7262  0.7382
    6MOL      O 3916   1.855   3.082   3.539 -0.1151 -0.2014 -0.7460
    6MOL      C 3917   1.415   3.135   3.164 -1.5200  0.8038 -1.3754
    6MOL      C 3918   1.665   2.823   2.616  0.3991 -0.5469 -0.0114
    6MOL      F 3919   1.533   2.897   2.813  0.1712 -0.1981  0.3899
    6MOL      F 3920   1.452   2.749   2.660  0.9316  0.0766 -0.4688
    6MOL      C 3921   1.975   3.089   3.618  0.7506  0.0561  0.1254
    6MOL      H 3922   1.424   3.205   3.080 -1.5908 -1.0928 -3.0021
    6MOL      H 3923   1.310   3.104   3.177 -0.0817 -4.1572 -0.6551
    6MOL      C 3924   1.451   3.203   3.298  0.2452 -0.4861  0.1445
    6MOL      F 3925   1.765   2.895   2.670 -1.1024  0.3114  0.4260
    6MOL      F 3926   1.604   2.910   2.534  0.4748 -0.2533 -0.4804
    6MOL      S 3927   1.715   2.680   2.537  0.6761  0.2308  0.3879
    6MOL      F 3928   2.097   3.020   3.589  0.4605  0.8133 -0.4920
    6MOL      F 3929   1.948   3.066   3.751  0.1769  0.3260 -0.1400
    6MOL      C 3930   2.019   3.235   3.640  0.3081  0.7655 -0.8704
    6MOL      H 3931   1.481   3.129   3.374 -4.9921  0.0590  2.9992
    6MOL      H 3932   1.535   3.272   3.286  3.4530 -3.9502  1.3589
    6MOL      N 3933   1.740   2.711   2.382  1.9617 -0.0214  1.4770
    6MOL      O 3934   1.849   2.637   2.575  0.0176  0.1397  0.3555
    6MOL      O 3935   1.614   2.573   2.543 -0.2395  0.1546 -0.1044
    6MOL      F 3936   2.131   3.242   3.725 -0.3574 -0.2802  0.4291
    6MOL      F 3937   2.051   3.279   3.523  0.2784  0.0047  1.2370
    6MOL      S 3938   1.902   3.362   3.704 -1.0818  0.0404 -0.4207
    6MOL      S 3939   1.751   2.606   2.269  0.0589  0.4412  0.7190
    6MOL      N 3940   1.872   3.333   3.856  0.9588 -1.0378 -0.0684
    6MOL      O 3941   1.771   3.357   3.636  0.3429 -0.3617  0.7655
    6MOL      O 3942   1.942   3.501   3.690 -0.5532 -0.2319  0.4469
    6MOL      O 3943   1.864   2.514   2.299  0.5429  0.4867 -0.5043
    6MOL      O 3944   1.641   2.527   2.258  1.6410  0.0936  0.2187
    6MOL      C 3945   1.794   2.675   2.104 -0.9903 -0.7861 -0.2032
    6MOL      S 3946   1.809   3.437   3.960 -1.0905 -0.3062 -0.2641
    6MOL      F 3947   1.921   2.728   2.077  0.2363  0.4794 -0.9332
    6MOL      F 3948   1.718   2.785   2.081 -0.1682  0.1122 -0.8734
    6MOL      F 3949   1.774   2.589   2.001  0.6758 -0.2069 -0.4201
    6MOL      O 3950   1.683   3.385   4.016 -0.8839 -0.5946 -0.0700
    6MOL      O 3951   1.799   3.579   3.914  0.7922  0.0767  0.9788
    6MOL      C 3952   1.931   3.437   4.096 -0.9447 -0.2068  1.4897
    6MOL      F 3953   2.056   3.450   4.039  0.9380  0.0779  0.4934
    6MOL      F 3954   1.943   3.549   4.170  0.5480  0.3387  0.2830
    6MOL      F 3955   1.940   3.318   4.164  0.3209 -0.4266  0.6332
    6MOL      O 3956   1.464   1.530   2.833  0.8432  0.3920 -0.4479
    6MOL      C 3957   1.491   1.646   2.765 -0.3964  0.2615 -1.1613
    6MOL      C 3958   1.591   1.738   2.824 -0.6976 -1.0778 -0.5166
    6MOL      O 3959   1.426   1.686   2.683  0.6942 -0.2826 -0.8528
    6MOL      C 3960   1.713   1.756   2.764 -0.9820  0.3614 -0.8070
    6MOL      C 3961   1.553   1.800   2.956  0.4113  1.2206  1.2320
    6MOL      C 3962   1.800   1.848   2.836  1.1315  0.3729 -1.3193
    6MOL      C 3963   1.760   1.688   2.624  1.4360 -0.0095 -0.6622
    6MOL      C 3964   1.643   1.884   3.033 -0.0370  0.8382 -1.3536
    6MOL      H 3965   1.453   1.772   2.988 -0.1360 -3.8335 -3.9465
    6MOL      C 3966   1.762   1.912   2.956 -0.1454 -0.6069 -0.4749
    6MOL      H 3967   1.887   1.868   2.773 -0.4184  1.4075 -3.1544
    6MOL      F 3968   1.681   1.595   2.581 -0.8464  0.3678  0.6485
    6MOL      F 3969   1.875   1.627   2.658  0.4535  0.3508  0.1715
    6MOL      C 3970   1.761   1.782   2.499  0.2649  0.1215  0.4267
    6MOL      C 3971   1.577   1.928   3.176 -0.9695 -1.0524 -0.4665
    6MOL      C 3972   1.863   2.022   3.011 -0.2552  0.5985 -0.1523
    6MOL      O 3973   1.842   1.883   2.524 -1.0007  0.4540 -0.5612
    6MOL      F 3974   1.782   1.706   2.386  0.0512  0.1824 -0.1720
    6MOL      F 3975   1.641   1.843   2.467  0.7969 -0.2479  0.4595
    6MOL      F 3976   1.663   1.938   3.283  1.5938 -0.0434  0.1921
    6MOL      F 3977   1.527   1.818   3.209  0.1361 -1.0558  0.6192
    6MOL      C 3978   1.493   2.053   3.162  0.9037 -1.0335 -0.1850
    6MOL      O 3979   1.821   2.112   3.096 -0.7556  0.1045 -0.3869
    6MOL      O 3980   1.983   2.022   2.961 -0.0905  0.7542  0.0387
    6MOL      C 3981   1.900   1.963   2.435  1.1405 -1.4009  0.2425
    6MOL      F 3982   1.578   2.140   3.208  0.4389 -0.1883  1.3563
    6MOL      F 3983   1.464   2.059   3.030 -1.3036 -0.6329 -0.5804
    6MOL      O 3984   1.371   2.042   3.250 -0.1386 -1.7470  1.2284
    6MOL      C 3985   1.924   2.202   3.165 -0.1320 -0.7498  0.4142
    6MOL      C 3986   1.894   2.110   2.482  1.2367 -0.6246 -0.7636
    6MOL      F 3987   1.861   1.959   2.311  0.3955  0.1444  1.0941
    6MOL      F 3988   2.030   1.931   2.421  0.2634 -0.2829  0.1956
    6MOL      C 3989   1.303   2.164   3.266 -0.2443  2.0617  0.0579
    6MOL      H 3990   2.003   2.136   3.202  0.3496 -0.4751 -0.1108
    6MOL      H 3991   1.959   2.275   3.090 -1.5836 -2.5404 -2.0762
    6MOL      C 3992   1.866   2.290   3.289  0.7689  0.1346  0.7086
    6MOL      F 3993   1.961   2.178   2.381 -0.5456 -0.3079  0.5894
    6MOL      F 3994   1.968   2.126   2.597 -0.0224  0.5634  0.9843
    6MOL      S 3995   1.723   2.170   2.493 -0.0730 -0.6357 -0.0337
    6MOL      F 3996   1.276   2.227   3.140  0.7732  1.0628  0.6267
    6MOL      F 3997   1.384   2.245   3.345 -0.5240  0.2934  1.1077
    6MOL      C 3998   1.179   2.134   3.355  0.4279 -1.1041  0.1955
    6MOL      H 3999   1.786   2.240   3.345 -0.6398  0.7874 -0.6974
    6MOL      H 4000   1.933   2.328   3.368  0.6157  1.3102  0.2858
    6MOL      N 4001   1.636   2.107   2.383  0.4792  1.7509 -1.4447
    6MOL      O 4002   1.666   2.100   2.611 -0.4996  0.0542 -1.3592
    6MOL      O 4003   1.729   2.309   2.500  0.6768 -0.5051 -0.2332
    6MOL      F 4004   1.087   2.067   3.276  0.2010 -0.9133  0.9568
    6MOL      F 4005   1.217   2.044   3.456  0.8000 -1.0452  0.1314
    6MOL      S 4006   1.091   2.290   3.410  0.1385  1.5771  0.1285
    6MOL      S 4007   1.513   2.194   2.330  0.5897  0.8395  0.4303
    6MOL      N 4008   1.145   2.388   3.521  0.5504  0.0237  0.5170
    6MOL      O 4009   0.983   2.229   3.486  0.1895  0.9281 -0.6639
    6MOL      O 4010   1.042   2.355   3.284  0.7590 -0.0405 -0.8956
    6MOL      O 4011   1.457   2.287   2.415  0.5639  0.1654  0.0967
    6MOL      O 4012   1.542   2.275   2.223 -0.4601 -0.0960 -1.1357
    6MOL      C 4013   1.387   2.081   2.243 -0.0117 -1.0344  1.0080
    6MOL      S 4014   1.161   2.543   3.484  0.4661 -0.1570  0.0517
    6MOL      F 4015   1.411   2.013   2.128 -0.7048 -0.2516  0.3970
    6MOL      F 4016   1.256   2.123   2.263 -0.1864  0.6478  0.4384
    6MOL      F 4017   1.372   1.981   2.321 -0.6328 -0.4070 -0.0205
    6MOL      O 4018   1.201   2.626   3.601  0.1533 -0.0185  0.7629
    6MOL      O 4019   1.032   2.578   3.431 -0.2745 -1.1964 -0.3884
    6MOL      C 4020   1.288   2.579   3.362 -0.3030 -0.6097  0.0407
    6MOL      F 4021   1.277   2.510   3.258 -0.2806 -0.1002 -0.3639
    6MOL      F 4022   1.276   2.704   3.313 -1.3420  0.5741  0.2095
    6MOL      F 4023   1.408   2.550   3.403 -0.4031  1.2759  0.2529
    6MOL      H 4024   2.305   1.429   2.808  0.0952 -3.1603  0.2137
    6MOL      O 4025   2.334   1.480   2.886 -1.0560 -0.8548 -0.8021
    6MOL      C 4026   2.224   1.522   2.950 -0.1318  0.1544  0.2121
    6MOL      C 4027   2.092   1.451   2.926  1.3358 -0.6824  0.8760
    6MOL      O 4028   2.246   1.627   3.012  0.5874 -1.2451 -0.2196
    6MOL      C 4029   1.981   1.447   3.018  0.7393 -0.5733 -1.6478
    6MOL      C 4030   2.070   1.394   2.792 -0.2753  0.0330  0.6082
    6MOL      C 4031   1.858   1.422   2.968  0.2825 -0.5260  0.4447
    6MOL      C 4032   2.006   1.461   3.161 -1.3098  0.0796 -1.0172
    6MOL      C 4033   1.943   1.340   2.756  0.1886  1.3907 -0.2191
    6MOL      H 4034   2.139   1.419   2.712 -1.2159 -2.1998 -0.9417
    6MOL      C 4035   1.826   1.374   2.842  1.2856  0.4209  0.1194
    6MOL      H 4036   1.776   1.440   3.037 -1.3628 -0.1761 -1.5197
    6MOL      F 4037   2.131   1.422   3.194 -0.1660  0.2730  0.3351
    6MOL      F 4038   1.926   1.364   3.229 -0.9289  0.5715 -1.0993
    6MOL      C 4039   1.976   1.603   3.217  0.0401  0.0422  0.2145
    6MOL      C 4040   1.915   1.287   2.617 -0.4223  1.1461  1.0794
    6MOL      C 4041   1.683   1.322   2.824 -1.0523  0.8846  1.0083
    6MOL      O 4042   2.069   1.652   3.328 -0.7729 -0.7299  0.0825
    6MOL      F 4043   1.969   1.695   3.128 -0.8181  0.8729  0.5615
    6MOL      F 4044   1.856   1.628   3.257  1.0454 -0.5274  0.4423
    6MOL      F 4045   1.920   1.368   2.519 -1.6387 -0.0513  0.6345
    6MOL      F 4046   1.799   1.232   2.597 -0.1542  0.6484 -0.7591
    6MOL      C 4047   2.009   1.170   2.586  0.2287 -0.1420  1.0959
    6MOL      O 4048   1.613   1.350   2.707  0.3439 -0.0433 -1.0340
    6MOL      O 4049   1.634   1.243   2.912 -1.7459 -0.0580  0.2755
    6MOL      C 4050   2.069   1.784   3.368  0.0479 -0.4706  0.5129
    6MOL      F 4051   1.998   1.126   2.458  0.3920 -0.0623 -0.0686
    6MOL      F 4052   2.139   1.198   2.602 -0.9642  1.5136  0.0171
    6MOL      O 4053   1.967   1.065   2.696 -0.4761  0.9871  1.1513
    6MOL      C 4054   1.469   1.325   2.715 -0.5156  0.1528  0.9742
    6MOL      C 4055   2.166   1.790   3.486  0.9576 -0.9232 -0.6196
    6MOL      F 4056   1.943   1.823   3.407  0.1328 -0.5749  0.3195
    6MOL      F 4057   2.100   1.855   3.268 -0.7079 -0.1860 -0.1233
    6MOL      C 4058   2.053   0.952   2.711 -0.9147  0.5995 -0.4602
    6MOL      H 4059   1.441   1.329   2.609  0.5972 -1.3393  0.5943
    6MOL      H 4060   1.454   1.220   2.746  1.1555 -0.0000  1.3640
    6MOL      C 4061   1.377   1.421   2.803 -0.7908  0.2086  0.7441
    6MOL      F 4062   2.105   1.788   3.605  0.0482  1.1871  0.2417
    6MOL      F 4063   2.231   1.915   3.488  0.4128  0.3926 -0.5461
    6MOL      S 4064   2.316   1.672   3.488 -0.7148 -0.1775  0.6513
    6MOL      F 4065   2.145   0.981   2.804 -1.1830  0.4180 -0.5794
    6MOL      F 4066   2.119   0.911   2.594 -0.8429  0.0677  0.8495
    6MOL      C 4067   1.982   0.834   2.783 -0.4908  0.0586 -0.3036
    6MOL      H 4068   1.275   1.428   2.763 -0.1373 -3.2555 -1.7886
    6MOL      H 4069   1.348   1.379   2.900 -1.2368 -2.1865 -0.3819
    6MOL      N 4070   2.433   1.761   3.454 -0.1288  0.2274  0.2548
    6MOL      O 4071   2.337   1.653   3.624 -0.3738  0.8722  0.6292
    6MOL      O 4072   2.301   1.543   3.417  0.1433 -0.0705  0.0933
    6MOL      F 4073   1.868   0.816   2.707 -1.2798 -0.3844 -1.1688
    6MOL      F 4074   2.082   0.736   2.761  0.9555  0.2519 -0.8948
    6MOL      S 4075   1.931   0.880   2.944  0.2625 -0.2425  0.1888
    6MOL      S 4076   2.538   1.713   3.357 -1.2948  0.1354  0.2244
    6MOL      N 4077   2.032   0.942   3.040 -0.1159  1.4073  0.5419
    6MOL      O 4078   1.886   0.744   2.983  0.3744 -0.1980 -0.4953
    6MOL      O 4079   1.827   0.971   2.926 -0.3298  0.0929  0.4518
    6MOL      O 4080   2.583   1.575   3.378 -1.4224  0.9090 -0.2379
    6MOL      O 4081   2.496   1.749   3.222  0.4976  0.1505 -1.4635
    6MOL      C 4082   2.698   1.809   3.376 -1.7440  0.5255  1.0829
    6MOL      S 4083   1.993   1.004   3.172 -0.8619  0.1905  0.5488
    6MOL      F 4084   2.797   1.736   3.452  1.0655 -0.5840 -1.4253
    6MOL      F 4085   2.653   1.925   3.439  0.0879  0.1880  0.7135
    6MOL      F 4086   2.754   1.843   3.261 -0.2160  1.3070  0.1282
    6MOL      O 4087   1.932   0.889   3.238  0.4025  0.1904  0.0318
    6MOL      O 4088   1.893   1.106   3.161 -0.4628 -0.3515 -1.0448
    6MOL      C 4089   2.141   1.085   3.268 -0.6525 -0.0843  0.1881
    6MOL      F 4090   2.207   1.181   3.200 -0.9486 -0.5044  0.9189
    6MOL      F 4091   2.088   1.151   3.368  0.4249 -0.6689 -0.4743
    6MOL      F 4092   2.227   0.992   3.324  0.6506  0.4276 -0.7368
    7MOL      O 4093   2.371   3.331   3.257 -0.9180 -1.1638 -0.3742
    7MOL      C 4094   2.411   3.346   3.382 -1.3839 -0.3485  0.1853
    7MOL      C 4095   2.544   3.414   3.387  0.4589 -0.6610 -0.6741
    7MOL      O 4096   2.366   3.277   3.475  0.5101  0.5013 -0.2476
    7MOL      C 4097   2.622   3.435   3.504 -0.6957  0.5043  0.1425
    7MOL      C 4098   2.601   3.469   3.268  0.0670  0.5883  0.9596
    7MOL      C 4099   2.741   3.517   3.494  0.1726  0.2227  0.0607
    7MOL      C 4100   2.595   3.392   3.652 -0.4198 -0.9613  0.5462
    7MOL      C 4101   2.710   3.564   3.260  0.9398  0.9699  0.4031
    7MOL      H 4102   2.584   3.426   3.169  1.1435  1.5584  0.3341
    7MOL      C 4103   2.784   3.581   3.372  1.0959  0.7843 -1.4343
    7MOL      H 4104   2.801   3.540   3.581  0.7887 -0.9346 -0.0441
    7MOL      F 4105   2.470   3.406   3.698  0.3695 -0.7902  0.0601
    7MOL      F 4106   2.659   3.479   3.735  1.1516  0.3570 -1.1798
    7MOL      C 4107   2.641   3.251   3.684 -2.0053  0.6806  0.8829
    7MOL      C 4108   2.746   3.604   3.111 -1.0113  0.1274  0.0283
    7MOL      C 4109   2.920   3.661   3.371  1.3230  1.2179 -1.5931
    7MOL      O 4110   2.732   3.209   3.582 -1.1186  0.0680 -0.0252
    7MOL      F 4111   2.695   3.262   3.806  1.1826  0.1466  0.4617
    7MOL      F 4112   2.530   3.160   3.683 -0.6275 -1.0632  0.6611
    7MOL      F 4113   2.792   3.728   3.099  0.5409 -0.0234 -0.7907
    7MOL      F 4114   2.636   3.612   3.040  0.0374 -0.1571  0.4268
    7MOL      C 4115   2.838   3.497   3.021 -0.5435  0.5843  0.1333
    7MOL      O 4116   2.987   3.664   3.500 -0.2340 -0.6900 -0.4095
    7MOL      O 4117   2.954   3.726   3.276  0.0427 -0.2481 -0.5232
    7MOL      C 4118   2.729   3.068   3.522  1.2621  0.9441 -1.2009
    7MOL      F 4119   2.757   3.396   2.982  0.5550  0.3118 -0.0065
    7MOL      F 4120   2.885   3.566   2.916  0.7954 -0.1911 -0.1087
    7MOL      O 4121   2.950   3.461   3.111  0.1656 -0.2024  0.8968
    7MOL      C 4122   3.116   3.727   3.495  0.8504  0.4482 -1.1067
    7MOL      C 4123   2.838   3.050   3.417  0.5914  1.1451  0.5009
    7MOL      F 4124   2.612   3.022   3.452 -0.7445 -0.9226  0.3598
    7MOL      F 4125   2.749   2.976   3.630  0.2665 -1.4789  0.0964
    7MOL      C 4126   3.052   3.371   3.047 -0.2186 -0.6590  0.8788
    7MOL      H 4127   3.186   3.697   3.416  1.4525 -0.0292 -0.4012
    7MOL      H 4128   3.099   3.833   3.475  1.7710  0.7493 -0.3068
    7MOL      C 4129   3.194   3.689   3.622  0.0918  0.3666 -0.0662
    7MOL      F 4130   2.896   2.926   3.448  0.4779 -0.5810 -0.0314
    7MOL      F 4131   2.938   3.153   3.431 -0.1898  0.5997  0.4214
    7MOL      S 4132   2.804   3.044   3.235 -0.4060 -0.0593  0.2962
    7MOL      F 4133   3.108   3.432   2.941  0.9722 -0.0050 -1.1216
    7MOL      F 4134   2.999   3.257   2.993  0.2160 -0.9067  0.9207
    7MOL      C 4135   3.170   3.334   3.157 -0.4019  0.4298  0.8132
    7MOL      H 4136   3.297   3.728   3.624 -0.8052  2.8319  4.6049
    7MOL      H 4137   3.160   3.679   3.725 -1.2455  2.8711 -0.2274
    7MOL      H 4138   3.221   3.585   3.600 -3.1817  0.5617 -6.0674
    7MOL      N 4139   2.709   2.922   3.198 -0.3114  0.3328  0.5385
    7MOL      O 4140   2.745   3.169   3.176  0.2456 -0.7325  0.1482
    7MOL      O 4141   2.930   3.030   3.169 -0.7529 -0.1493 -0.2492
    7MOL      F 4142   3.208   3.444   3.225  0.4189  0.4714 -0.4161
    7MOL      F 4143   3.113   3.255   3.261  1.4800  0.9052 -0.1346
    7MOL      S 4144   3.323   3.275   3.071  0.3037  0.6570  0.8462
    7MOL      S 4145   2.646   2.921   3.059 -0.4536  0.2740  0.7962
    7MOL      N 4146   3.408   3.388   2.992  0.8031  0.1106 -1.5548
    7MOL      O 4147   3.315   3.155   2.994 -0.1785  0.8574  0.3291
    7MOL      O 4148   3.397   3.232   3.188 -0.8542  1.0707 -0.7865
    7MOL      O 4149   2.538   3.019   3.044  0.3292 -1.0791  0.9103
    7MOL      O 4150   2.733   2.951   2.951  0.3685  0.1299  0.5061
    7MOL      C 4151   2.560   2.777   3.010  0.2570 -0.0432  0.2423
    7MOL      S 4152   3.472   3.361   2.854  0.4147 -1.5895  0.3334
    7MOL      F 4153   2.672   2.711   2.982  0.1777  0.7133  0.2449
    7MOL      F 4154   2.480   2.792   2.897  0.3797  0.4722  1.1659
    7MOL      F 4155   2.502   2.708   3.122 -0.6180 -1.0874 -0.7876
    7MOL      O 4156   3.516   3.225   2.855 -0.7184  0.2632  0.5701
    7MOL      O 4157   3.569   3.455   2.820  0.1502 -0.0089 -0.8195
    7MOL      C 4158   3.349   3.384   2.728  0.3983 -1.2500  0.6254
    7MOL      F 4159   3.302   3.507   2.751 -0.8566 -0.2364 -1.0107
    7MOL      F 4160   3.366   3.373   2.590 -0.5589  0.9294 -0.0439
    7MOL      F 4161   3.258   3.286   2.746 -0.3747 -0.0527  1.1764
    7MOL      O 4162   1.839   3.983   2.700 -0.4443 -0.9170  0.4144
    7MOL      C 4163   1.792   3.850   2.693 -0.6892 -0.6654 -0.9034
    7MOL      C 4164   1.863   3.764   2.790  0.3276 -0.9628 -1.0896
    7MOL      O 4165   1.673   3.823   2.664 -0.9447 -0.2199  0.3557
    7MOL      C 4166   1.923   3.646   2.750 -1.5565  0.1997 -0.2743
    7MOL      C 4167   1.846   3.802   2.926 -0.2722  0.0708  0.8447
    7MOL      C 4168   1.967   3.565   2.853 -0.2429 -0.1291 -1.0358
    7MOL      C 4169   1.947   3.605   2.590  0.1339  0.6616 -0.3837
    7MOL      C 4170   1.917   3.736   3.024  0.0862  1.0476 -0.8614
    7MOL      H 4171   1.840   3.908   2.947  3.6364  0.1661  1.6913
    7MOL      C 4172   1.963   3.614   2.985  0.9002 -0.3971 -0.7488
    7MOL      H 4173   2.011   3.476   2.811 -4.4932 -4.9655  3.9213
    7MOL      F 4174   1.859   3.667   2.503  1.3432 -1.1607  0.6733
    7MOL      F 4175   1.908   3.479   2.596 -0.1767 -0.4126 -0.1214
    7MOL      C 4176   2.084   3.627   2.533  0.9293  1.2778 -1.2219
    7MOL      C 4177   1.930   3.800   3.165 -0.3382  0.4779  0.4853
    7MOL      C 4178   1.966   3.520   3.090 -0.7226  0.0491 -1.1539
    7MOL      O 4179   2.188   3.543   2.594  0.6948 -1.1325 -0.5874
    7MOL      F 4180   2.098   3.602   2.410  0.1813 -0.8048 -0.2248
    7MOL      F 4181   2.112   3.756   2.546 -0.2053 -1.3384 -0.5032
    7MOL      F 4182   2.009   3.895   3.153 -0.6730  0.6621  0.7474
    7MOL      F 4183   1.990   3.728   3.254  0.1368 -0.8484  0.5227
    7MOL      C 4184   1.806   3.862   3.229 -0.0388 -1.7131  0.1662
    7MOL      O 4185   2.086   3.471   3.110 -0.5591  0.1415 -0.5453
    7MOL      O 4186   1.859   3.466   3.116  0.2232 -0.6265  0.5055
    7MOL      C 4187   2.323   3.583   2.557 -0.9945 -0.6377 -0.4117
    7MOL      F 4188   1.858   3.898   3.355  0.2674  0.6042  0.3377
    7MOL      F 4189   1.758   3.973   3.175 -0.4684 -0.5106 -0.3664
    7MOL      O 4190   1.719   3.760   3.217 -0.0766 -0.6024  1.1022
    7MOL      C 4191   2.110   3.391   3.236 -0.1878 -0.7402 -0.9432
    7MOL      C 4192   2.428   3.458   2.593  0.7811 -1.0764 -1.1510
    7MOL      F 4193   2.364   3.688   2.627 -0.0042 -0.4222  0.3748
    7MOL      F 4194   2.366   3.615   2.433 -0.2155 -0.0047 -0.8924
    7MOL      C 4195   1.583   3.776   3.254 -0.5763  0.3111 -0.5321
    7MOL      H 4196   2.152   3.457   3.313  1.6568 -2.6634 -0.2384
    7MOL      H 4197   2.008   3.353   3.251 -1.4164  1.1387 -4.1850
    7MOL      C 4198   2.234   3.296   3.207  2.7071  1.0943  0.7377
    7MOL      F 4199   2.412   3.453   2.715 -0.0550 -0.0033 -0.4618
    7MOL      F 4200   2.560   3.502   2.589  0.6039  1.0764  0.2735
    7MOL      S 4201   2.416   3.303   2.516 -0.1245 -0.3232 -0.7020
    7MOL      F 4202   1.511   3.741   3.133  1.8158  1.2433 -0.4538
    7MOL      F 4203   1.553   3.910   3.290  0.5199 -0.1027  0.1400
    7MOL      C 4204   1.537   3.684   3.375 -0.2832  0.2747  1.3368
    7MOL      H 4205   2.218   3.191   3.234  1.4858  1.8030  2.8279
    7MOL      H 4206   2.233   3.261   3.103  2.0121  0.5258  0.9333
    7MOL      N 4207   2.277   3.247   2.568 -2.2858 -0.8019 -0.3421
    7MOL      O 4208   2.434   3.346   2.378  0.0712 -0.2873 -0.0481
    7MOL      O 4209   2.536   3.214   2.549 -1.0928 -0.8276 -0.6913
    7MOL      F 4210   1.409   3.727   3.402  0.0956  0.4876 -0.5651
    7MOL      F 4211   1.544   3.551   3.343  0.0975  0.4800 -0.2404
    7MOL      S 4212   1.623   3.730   3.525 -0.0754 -0.1057 -0.9946
    7MOL      S 4213   2.275   3.135   2.674  0.4311 -0.5759  0.3447
    7MOL      N 4214   1.576   3.875   3.563 -0.6131 -0.6612  0.1940
    7MOL      O 4215   1.760   3.712   3.519  1.1225  0.2925 -0.6506
    7MOL      O 4216   1.596   3.634   3.629  0.7038  1.8368  0.0288
    7MOL      O 4217   2.312   3.009   2.619  0.4420  1.6017  0.4646
    7MOL      O 4218   2.393   3.162   2.755  1.0628  0.0863  0.0718
    7MOL      C 4219   2.109   3.117   2.751 -0.4061 -0.9365  0.8815
    7MOL      S 4220   1.615   3.916   3.712  0.3366 -0.3350  0.4333
    7MOL      F 4221   2.143   3.101   2.887  0.9272 -0.5698 -0.3916
    7MOL      F 4222   2.023   3.025   2.718  0.4126 -0.0096 -0.4463
    7MOL      F 4223   2.056   3.239   2.738 -0.1450  0.1504  0.6839
    7MOL      O 4224   1.699   3.825   3.771 -0.4579  0.1817 -0.0292
    7MOL      O 4225   1.492   3.943   3.773  0.9267  0.1428  0.9633
    7MOL      C 4226   1.705   4.081   3.704 -0.8916  1.0106 -1.0553
    7MOL      F 4227   1.624   4.167   3.634 -0.1772 -0.3185  0.3989
    7MOL      F 4228   1.737   4.132   3.819  0.8171 -0.0693 -0.6437
    7MOL      F 4229   1.821   4.062   3.645 -0.3694  0.4666 -0.6539
    7MOL      O 4230   1.881   4.566   3.368 -0.7730 -0.4677  1.3561
    7MOL      C 4231   1.987   4.546   3.283  1.2110 -1.1299 -1.2643
    7MOL      C 4232   1.948   4.503   3.157  0.0615  0.2849 -1.4058
    7MOL      O 4233   2.100   4.550   3.311  0.1719  0.6475  0.3762
    7MOL      C 4234   1.997   4.376   3.098 -0.5954 -0.6665 -1.0980
    7MOL      C 4235   1.861   4.586   3.089  0.6589  0.3579 -0.9875
    7MOL      C 4236   1.939   4.335   2.978 -0.8526 -0.4520  0.3430
    7MOL      C 4237   2.119   4.290   3.149  0.2212 -0.7580  0.3238
    7MOL      C 4238   1.805   4.543   2.966  0.4649 -0.8266 -0.6977
    7MOL      H 4239   1.810   4.672   3.130 -3.6978 -2.7063  0.3866
    7MOL      C 4240   1.840   4.412   2.911 -1.5551 -0.2912 -0.0986
    7MOL      H 4241   1.963   4.235   2.945 -5.4355 -1.0231 -1.6813
    7MOL      F 4242   2.231   4.364   3.164  0.3035  0.5578  1.4771
    7MOL      F 4243   2.163   4.187   3.060  0.3054 -0.2065  0.3764
    7MOL      C 4244   2.086   4.208   3.290  0.9827  0.6978  0.1366
    7MOL      C 4245   1.679   4.620   2.924 -0.5466 -0.9397  0.2766
    7MOL      C 4246   1.786   4.357   2.785  0.9413 -0.9869  0.5001
    7MOL      O 4247   2.215   4.156   3.308  0.0800  0.4262 -1.2155
    7MOL      F 4248   2.049   4.305   3.382 -1.0185  0.0318  0.4595
    7MOL      F 4249   1.984   4.130   3.281 -0.3346  0.0869 -1.1300
    7MOL      F 4250   1.661   4.582   2.793 -0.3227 -0.0543  0.2206
    7MOL      F 4251   1.707   4.761   2.898 -0.5074  0.5708 -0.8419
    7MOL      C 4252   1.539   4.596   2.989  0.7432 -0.1538  1.7486
    7MOL      O 4253   1.898   4.317   2.711  1.3848 -0.2323 -0.5146
    7MOL      O 4254   1.674   4.352   2.741  0.0871 -0.9453  1.0233
    7MOL      C 4255   2.217   4.045   3.401 -0.9626 -0.4426  1.4175
    7MOL      F 4256   1.528   4.672   3.102  1.4493 -0.0002 -0.3304
    7MOL      F 4257   1.436   4.658   2.922  0.5142  1.2398 -0.3344
    7MOL      O 4258   1.519   4.450   2.995 -0.8900  0.1418 -0.2901
    7MOL      C 4259   1.866   4.224   2.612  0.8645  1.4027  0.3235
    7MOL      C 4260   2.346   3.994   3.473  1.3933  0.8173 -1.0597
    7MOL      F 4261   2.175   3.928   3.332 -1.1183  0.2658 -0.9570
    7MOL      F 4262   2.120   4.061   3.484  1.0671  0.8889 -0.2203
    7MOL      C 4263   1.443   4.405   3.103 -1.1357 -1.1296 -0.0945
    7MOL      H 4264   1.828   4.277   2.524  0.0256 -2.4847 -1.7639
    7MOL      H 4265   1.960   4.180   2.575 -0.5536  0.7139 -2.6190
    7MOL      C 4266   1.775   4.093   2.634  0.3861  0.2256 -0.5939
    7MOL      F 4267   2.452   3.991   3.392 -0.6640 -0.0855  0.8192
    7MOL      F 4268   2.324   3.857   3.514  0.3307  0.6466 -0.1087
    7MOL      S 4269   2.384   4.121   3.610 -0.0569 -0.5640  0.3827
    7MOL      F 4270   1.315   4.459   3.106  0.1782 -0.0533 -0.5079
    7MOL      F 4271   1.513   4.428   3.216  0.0772 -2.0284  0.2494
    7MOL      C 4272   1.429   4.248   3.110 -0.0491 -1.1494 -0.1992
    7MOL      H 4273   1.680   4.128   2.677  2.1064 -0.2976  3.7955
    7MOL      H 4274   1.750   4.060   2.532  2.0907 -2.0848 -0.2994
    7MOL      N 4275   2.529   4.086   3.650  0.0848 -0.2794 -0.3303
    7MOL      O 4276   2.373   4.243   3.540 -0.2167  0.2106 -0.2097
    7MOL      O 4277   2.281   4.098   3.714  0.2385  0.0471 -1.2433
    7MOL      F 4278   1.529   4.176   3.167 -0.5114  0.1539  0.9684
    7MOL      F 4279   1.333   4.208   3.189  0.1690  0.9121 -1.0798
    7MOL      S 4280   1.374   4.171   2.948  0.1361  0.6480 -0.7404
    7MOL      S 4281   2.588   4.121   3.789  0.1384  1.3047  0.7975
    7MOL      N 4282   1.343   4.020   2.951  0.6914 -0.6209  0.5724
    7MOL      O 4283   1.493   4.211   2.877  0.0158 -0.4908  0.1768
    7MOL      O 4284   1.273   4.253   2.898 -0.1707 -0.9732  0.1055
    7MOL      O 4285   2.734   4.141   3.798 -1.0908 -0.5473  0.1106
    7MOL      O 4286   2.498   4.199   3.880 -0.5178  1.1063 -0.2261
    7MOL      C 4287   2.579   3.965   3.865 -0.8190  0.1300  0.3497
    7MOL      S 4288   1.254   3.982   2.834  0.3000  0.0265 -0.2580
    7MOL      F 4289   2.646   3.971   3.979 -1.9813  0.1017  0.7725
    7MOL      F 4290   2.634   3.864   3.799  0.1028  0.0686 -1.2274
    7MOL      F 4291   2.451   3.925   3.894  0.8802  0.1458 -1.5526
    7MOL      O 4292   1.263   3.837   2.802  0.3824 -0.3633  0.6017
    7MOL      O 4293   1.273   4.068   2.723  0.7714  0.2747 -0.1252
    7MOL      C 4294   1.075   3.982   2.909 -0.1274 -0.0963  1.0120
    7MOL      F 4295   1.014   4.105   2.897  0.7269  0.9009 -0.1904
    7MOL      F 4296   0.987   3.895   2.863 -0.2458  0.2008  0.3130
    7MOL      F 4297   1.079   3.956   3.045 -1.0011  1.6461  0.4692
    7MOL      O 4298   1.689   5.516   3.398  0.5545 -0.4221 -0.9167
    7MOL      C 4299   1.783   5.438   3.338 -0.2098  0.8732  0.2548
    7MOL      C 4300   1.797   5.299   3.390 -0.0603  0.0955  1.0690
    7MOL      O 4301   1.862   5.478   3.253 -0.3460  0.7147 -0.4461
    7MOL      C 4302   1.727   5.174   3.348  0.3637 -0.7519 -0.2643
    7MOL      C 4303   1.825   5.298   3.518  0.5426 -0.2491  0.2811
    7MOL      C 4304   1.739   5.054   3.413  0.7554  0.4081  0.7658
    7MOL      C 4305   1.659   5.167   3.209  0.5413  0.1455 -0.5579
    7MOL      C 4306   1.804   5.196   3.610 -0.5196 -1.0895  1.0461
    7MOL      H 4307   1.894   5.379   3.542  3.0199 -3.2884  4.1176
    7MOL      C 4308   1.799   5.062   3.550  0.5092  0.4430  0.8317
    7MOL      H 4309   1.692   4.966   3.370 -1.9465  1.6925  0.9913
    7MOL      F 4310   1.661   5.295   3.175 -0.0522 -0.6519 -0.1319
    7MOL      F 4311   1.529   5.139   3.213  0.0652  0.2680  1.2154
    7MOL      C 4312   1.725   5.079   3.110 -0.2276  0.8597  0.5266
    7MOL      C 4313   1.819   5.227   3.755  0.1094  0.2647 -0.3688
    7MOL      C 4314   1.797   4.922   3.620  0.1538 -0.1352 -0.2266
    7MOL      O 4315   1.649   5.054   2.981 -0.2876 -0.9133  0.4451
    7MOL      F 4316   1.838   5.132   3.075  0.5412 -0.2390 -0.1712
    7MOL      F 4317   1.741   4.947   3.146  0.9589  0.0404 -0.7940
    7MOL      F 4318   1.742   5.130   3.836 -0.5141  1.3084 -1.2373
    7MOL      F 4319   1.764   5.356   3.779  1.2707  0.7964 -0.6215
    7MOL      C 4320   1.974   5.208   3.794 -1.5265  0.6095  1.8198
    7MOL      O 4321   1.829   4.815   3.532  2.2613  0.5167 -0.4730
    7MOL      O 4322   1.751   4.885   3.727 -0.1055 -0.3126 -1.2721
    7MOL      C 4323   1.613   5.174   2.892 -0.3065 -0.6898  0.0443
    7MOL      F 4324   2.062   5.240   3.686  0.3926 -0.5298 -0.1593
    7MOL      F 4325   2.007   5.286   3.900 -1.4614 -0.5270 -1.0189
    7MOL      O 4326   1.997   5.063   3.807  0.4196  0.7928 -0.1519
    7MOL      C 4327   1.802   4.678   3.559 -0.5627 -0.3568  0.4898
    7MOL      C 4328   1.542   5.142   2.752  1.0850 -1.1509  0.6026
    7MOL      F 4329   1.722   5.265   2.884 -0.6263 -0.8926  0.4533
    7MOL      F 4330   1.522   5.246   2.956  0.6356 -0.1633  0.6886
    7MOL      C 4331   2.101   4.991   3.883 -0.9992  0.2385 -0.9436
    7MOL      H 4332   1.811   4.664   3.668  2.1733  0.3872  0.4104
    7MOL      H 4333   1.699   4.670   3.521  2.1228 -0.1886 -7.8235
    7MOL      C 4334   1.903   4.584   3.502 -1.0604  0.5858  0.8781
    7MOL      F 4335   1.436   5.066   2.770 -0.8547 -0.2942  0.0898
    7MOL      F 4336   1.634   5.076   2.687 -0.0770 -0.2838 -0.9908
    7MOL      S 4337   1.495   5.299   2.663 -0.6821 -0.1723  0.2551
    7MOL      F 4338   2.106   5.066   3.995  0.3852 -0.2626 -0.1289
    7MOL      F 4339   2.197   5.030   3.816  0.0366 -0.2997  1.3759
    7MOL      C 4340   2.087   4.838   3.908 -1.1427 -0.1491  1.9087
    7MOL      H 4341   2.009   4.601   3.524 -1.7390  1.5406  3.5040
    7MOL      H 4342   1.885   4.483   3.540  1.9541 -2.7237 -5.6435
    7MOL      N 4343   1.384   5.390   2.721 -0.0943  2.2710  0.3476
    7MOL      O 4344   1.609   5.383   2.644 -0.4454  0.9429 -0.0772
    7MOL      O 4345   1.467   5.235   2.543 -0.7518  0.3847 -0.5329
    7MOL      F 4346   2.163   4.804   4.008  0.1275 -0.7941 -0.9265
    7MOL      F 4347   1.950   4.811   3.915 -0.3040  0.2818 -0.2283
    7MOL      S 4348   2.144   4.731   3.784 -0.7954  0.2193  0.5210
    7MOL      S 4349   1.381   5.543   2.746 -0.0216  0.0471  0.6988
    7MOL      N 4350   2.082   4.592   3.792 -1.3829  1.1949 -0.1819
    7MOL      O 4351   2.291   4.720   3.781  0.1032 -0.2238  1.1171
    7MOL      O 4352   2.100   4.786   3.657  0.1749  0.1219  0.1902
    7MOL      O 4353   1.434   5.597   2.625  0.3482  0.0619  0.1781
    7MOL      O 4354   1.242   5.593   2.788 -1.5676  0.1875  0.2901
    7MOL      C 4355   1.488   5.599   2.902  0.2761 -0.0964  0.4900
    7MOL      S 4356   2.182   4.471   3.778  0.3115 -0.4337 -0.0233
    7MOL      F 4357   1.456   5.545   3.024  0.2815  0.3126  0.6982
    7MOL      F 4358   1.480   5.726   2.939 -0.1572 -0.5593 -0.2328
    7MOL      F 4359   1.612   5.559   2.866 -0.6885  0.6126 -0.0691
    7MOL      O 4360   2.328   4.463   3.814 -0.8811  0.6845 -0.9119
    7MOL      O 4361   2.173   4.424   3.650 -0.0495  0.1265 -0.0728
    7MOL      C 4362   2.106   4.342   3.902  0.4436 -0.4983  0.7819
    7MOL      F 4363   2.174   4.315   4.013  0.6657  0.5412  0.7885
    7MOL      F 4364   1.988   4.401   3.950 -0.6869  0.6709  0.1785
    7MOL      F 4365   2.076   4.231   3.841  0.5570  0.8083 -0.3581
    7MOL      O 4366   1.982   5.629   4.060  0.1941 -0.8574 -0.1790
    7MOL      C 4367   1.919   5.750   4.032 -0.1226  0.1738  1.7086
    7MOL      C 4368   1.865   5.782   3.901 -0.0054  0.0789  0.8614
    7MOL      O 4369   1.893   5.827   4.125  0.3373  0.0067  0.5085
    7MOL      C 4370   1.944   5.782   3.778 -0.0381  0.6095  0.9015
    7MOL      C 4371   1.734   5.834   3.898  0.5762  1.0346  0.8113
    7MOL      C 4372   1.861   5.787   3.656  1.7453 -0.8326  0.4563
    7MOL      C 4373   2.095   5.765   3.768 -0.9913 -0.4577  0.2734
    7MOL      C 4374   1.679   5.867   3.770  0.8252 -0.9748  0.0917
    7MOL      H 4375   1.688   5.849   3.995  3.9012 -0.1458  2.6656
    7MOL      C 4376   1.723   5.813   3.655 -0.8289  0.8231  0.6814
    7MOL      H 4377   1.920   5.794   3.565  0.5681  4.2214 -0.0732
    7MOL      F 4378   2.159   5.808   3.881  0.5142  1.0335 -0.3004
    7MOL      F 4379   2.133   5.854   3.677 -0.0638  0.9383 -0.0188
    7MOL      C 4380   2.172   5.621   3.756  0.4204 -0.1075 -0.7780
    7MOL      C 4381   1.553   5.943   3.772  0.3164  0.9162 -0.8418
    7MOL      C 4382   1.652   5.835   3.515 -0.4860 -0.1299 -0.6382
    7MOL      O 4383   2.300   5.620   3.696  0.1662  0.0944 -0.1563
    7MOL      F 4384   2.148   5.558   3.871 -0.1985  0.1729 -0.9836
    7MOL      F 4385   2.083   5.563   3.679 -0.3821  1.0215  0.5130
    7MOL      F 4386   1.517   6.003   3.653 -1.4124 -0.1918 -0.5846
    7MOL      F 4387   1.543   6.046   3.866 -0.8575  0.1152  0.3337
    7MOL      C 4388   1.422   5.856   3.808  0.1142  0.4655 -1.6749
    7MOL      O 4389   1.555   5.745   3.497  0.0011  0.1583 -0.2263
    7MOL      O 4390   1.681   5.910   3.428 -1.0599 -0.5833  0.9061
    7MOL      C 4391   2.409   5.570   3.791 -1.5744 -0.8664  0.6211
    7MOL      F 4392   1.408   5.753   3.713  0.6813 -0.2084  0.1162
    7MOL      F 4393   1.445   5.798   3.929  0.5817 -0.0280 -0.4809
    7MOL      O 4394   1.301   5.933   3.807 -1.3648 -0.6969 -0.0120
    7MOL      C 4395   1.529   5.690   3.358  0.0915 -1.3256 -0.3318
    7MOL      C 4396   2.400   5.408   3.790 -0.7112 -0.6952  0.4997
    7MOL      F 4397   2.391   5.617   3.923 -0.1812  0.0901  1.0141
    7MOL      F 4398   2.518   5.629   3.737 -1.2974 -0.9190 -0.6085
    7MOL      C 4399   1.167   5.864   3.832  0.3578 -1.0199  0.3397
    7MOL      H 4400   1.450   5.618   3.334 -2.3841  0.8702  0.9654
    7MOL      H 4401   1.533   5.776   3.290 -0.9703 -1.9433 -1.1899
    7MOL      C 4402   1.659   5.631   3.313 -1.3897 -0.7125 -0.3514
    7MOL      F 4403   2.407   5.366   3.663 -0.4686 -0.9356  0.8783
    7MOL      F 4404   2.298   5.352   3.847 -0.9251 -0.8149  0.0541
    7MOL      S 4405   2.528   5.344   3.879 -0.6446  0.7283  0.9895
    7MOL      F 4406   1.155   5.843   3.964  0.7546 -0.1069  0.7528
    7MOL      F 4407   1.146   5.759   3.745  0.1266 -0.4656 -1.2848
    7MOL      C 4408   1.066   5.978   3.787  1.2972 -0.0005 -0.2376
    7MOL      H 4409   1.635   5.603   3.210  1.1502  1.6852 -1.6723
    7MOL      H 4410   1.738   5.707   3.317  1.0009 -2.9413 -2.8255
    7MOL      N 4411   2.519   5.190   3.898 -0.2527  0.0686  0.3372
    7MOL      O 4412   2.638   5.374   3.782 -0.4320  1.2296 -0.2443
    7MOL      O 4413   2.527   5.415   4.006 -0.5881 -0.2112  0.3986
    7MOL      F 4414   1.080   6.017   3.655  0.3277 -0.1782  0.3841
    7MOL      F 4415   0.935   5.932   3.783 -1.0223 -0.0658  0.4812
    7MOL      S 4416   1.065   6.103   3.908  0.2768  0.0113 -0.9656
    7MOL      S 4417   2.547   5.077   3.794  0.0656 -0.1442  0.1292
    7MOL      N 4418   1.193   6.110   3.989 -0.6850  0.7225 -0.4870
    7MOL      O 4419   0.934   6.082   3.965 -0.0164 -0.6328 -0.0923
    7MOL      O 4420   1.053   6.238   3.854 -0.6854  0.1601  0.6429
    7MOL      O 4421   2.474   4.950   3.793 -0.4985  1.3962 -0.9320
    7MOL      O 4422   2.556   5.131   3.657  1.1020  0.0540  0.3425
    7MOL      C 4423   2.718   4.993   3.769  1.1508 -0.5794 -2.4125
    7MOL      S 4424   1.202   6.204   4.104  0.6449  0.6857 -1.2232
    7MOL      F 4425   2.727   4.916   3.660  0.5052 -1.8074 -0.2194
    7MOL      F 4426   2.724   4.895   3.869  0.2045  0.8019  0.6018
    7MOL      F 4427   2.831   5.064   3.809 -0.2250  0.1643  0.9459
    7MOL      O 4428   1.067   6.210   4.154  0.2740  0.0050 -0.7094
    7MOL      O 4429   1.275   6.331   4.057  0.3931  0.2151  0.1774
    7MOL      C 4430   1.318   6.121   4.231 -0.7323 -1.0930 -0.2196
    7MOL      F 4431   1.256   6.026   4.296 -0.4273  0.1965 -0.3744
    7MOL      F 4432   1.399   6.055   4.150 -0.0214  0.0433  1.1656
    7MOL      F 4433   1.389   6.213   4.311  0.6416  1.4667 -0.2389
    7MOL      O 4434   2.146   5.107   4.936  0.3022 -0.9219 -0.1083
    7MOL      C 4435   2.156   5.241   4.911  0.2863  0.2702 -1.4764
    7MOL      C 4436   2.160   5.286   4.769 -1.1300  0.5804  1.4391
    7MOL      O 4437   2.144   5.322   5.007  0.6905 -1.4544  1.2466
    7MOL      C 4438   2.109   5.417   4.714 -0.3328 -0.0355  0.2599
    7MOL      C 4439   2.193   5.178   4.675 -1.7095 -0.4165 -0.2093
    7MOL      C 4440   2.115   5.425   4.574 -0.2718 -2.5737  0.4399
    7MOL      C 4441   2.060   5.537   4.796 -0.2535  0.2746  1.3175
    7MOL      C 4442   2.198   5.199   4.543  1.7392  0.4814 -1.4844
    7MOL      H 4443   2.213   5.080   4.716 -0.1081 -1.8086 -4.1569
    7MOL      C 4444   2.161   5.322   4.493  0.8075  0.3951  0.0044
    7MOL      H 4445   2.099   5.519   4.524 -2.8922 -2.4971  1.3512
    7MOL      F 4446   1.962   5.508   4.892 -0.9216  0.8132 -0.1904
    7MOL      F 4447   1.995   5.623   4.716 -1.1839 -0.2000  1.0805
    7MOL      C 4448   2.168   5.608   4.888 -0.6541  0.5267  0.8434
    7MOL      C 4449   2.229   5.075   4.465  0.6110  0.8040  0.1782
    7MOL      C 4450   2.166   5.356   4.349  0.3833 -0.3120  0.0910
    7MOL      O 4451   2.296   5.595   4.824  0.2812 -0.7680 -0.7316
    7MOL      F 4452   2.134   5.744   4.902  0.0035  0.1064 -0.3432
    7MOL      F 4453   2.168   5.578   5.018  1.6461 -1.0300  0.2325
    7MOL      F 4454   2.199   5.100   4.330 -1.4420 -0.0850 -0.5191
    7MOL      F 4455   2.141   4.966   4.498  0.3952 -0.6768  0.0129
    7MOL      C 4456   2.367   5.005   4.477  0.8111  0.1946  0.9731
    7MOL      O 4457   2.050   5.361   4.286  0.5550 -1.3665 -0.7960
    7MOL      O 4458   2.271   5.352   4.287 -0.5144 -1.5644  0.1437
    7MOL      C 4459   2.419   5.578   4.909 -0.1679 -1.2903  0.3353
    7MOL      F 4460   2.377   4.959   4.604 -0.8244 -0.7979  0.0218
    7MOL      F 4461   2.358   4.907   4.394 -0.5885  0.6672 -0.0451
    7MOL      O 4462   2.477   5.095   4.434  0.0871 -0.1555  0.9430
    7MOL      C 4463   2.058   5.446   4.164 -0.3371 -0.5430 -0.0311
    7MOL      C 4464   2.533   5.532   4.820  0.8335  0.0868 -0.5601
    7MOL      F 4465   2.402   5.490   5.017  0.6722  0.2522  0.3852
    7MOL      F 4466   2.452   5.699   4.968 -0.4873 -0.1718 -0.2624
    7MOL      C 4467   2.606   5.063   4.486  0.7401 -0.0329 -0.4701
    7MOL      H 4468   2.141   5.422   4.095  1.4469 -1.8281  2.4833
    7MOL      H 4469   1.971   5.412   4.106 -0.1924 -1.6838  0.4142
    7MOL      C 4470   2.056   5.599   4.177 -0.0125 -0.8685  0.4658
    7MOL      F 4471   2.499   5.403   4.783 -0.9777 -0.2617  0.6184
    7MOL      F 4472   2.643   5.522   4.905  1.2710 -0.2611 -0.7488
    7MOL      S 4473   2.575   5.636   4.670  0.8160  0.0797 -0.0308
    7MOL      F 4474   2.657   4.939   4.454 -0.3527  0.7778  0.2495
    7MOL      F 4475   2.591   5.059   4.620 -1.1394 -1.2114  0.0072
    7MOL      C 4476   2.705   5.178   4.429 -0.2280  0.6702  0.8671
    7MOL      H 4477   1.994   5.639   4.257 -0.0203 -2.6510  1.3852
    7MOL      H 4478   2.151   5.651   4.160 -1.8119  1.2178 -4.1165
    7MOL      N 4479   2.507   5.571   4.536  0.7209 -0.0910  0.9416
    7MOL      O 4480   2.556   5.777   4.714  0.2003 -0.9620 -0.3957
    7MOL      O 4481   2.719   5.621   4.645  0.3781  0.1975  1.7771
    7MOL      F 4482   2.673   5.298   4.474 -0.1048  0.3112 -0.1917
    7MOL      F 4483   2.824   5.163   4.497  0.3526 -0.0816  0.1111
    7MOL      S 4484   2.741   5.182   4.249  1.0114  0.4048 -0.6927
    7MOL      S 4485   2.482   5.659   4.414  0.6836 -0.1377  0.0388
    7MOL      N 4486   2.891   5.173   4.232  0.9032 -0.6596 -0.4615
    7MOL      O 4487   2.700   5.319   4.213 -0.3304  0.7958  1.5091
    7MOL      O 4488   2.651   5.084   4.214 -0.7955  0.7323  0.2498
    7MOL      O 4489   2.608   5.735   4.397 -0.7713 -0.0225 -0.3878
    7MOL      O 4490   2.438   5.578   4.295  0.6822  0.8448 -0.5264
    7MOL      C 4491   2.361   5.794   4.423  0.9569 -0.8561  1.4243
    7MOL      S 4492   2.967   5.062   4.157 -0.1326 -0.0067  0.4009
    7MOL      F 4493   2.407   5.916   4.472  0.3271  0.5754  0.0379
    7MOL      F 4494   2.255   5.772   4.496 -0.6599 -1.3060 -0.9794
    7MOL      F 4495   2.322   5.806   4.303  0.1770  0.1318  0.0801
    7MOL      O 4496   3.039   5.119   4.052  0.1649  0.2225  0.5898
    7MOL      O 4497   2.876   4.950   4.123 -1.0203 -0.6790  1.9504
    7MOL      C 4498   3.105   5.016   4.277  1.0429  0.5400  0.4551
    7MOL      F 4499   3.053   4.932   4.364 -0.0231 -0.9344 -0.5118
    7MOL      F 4500   3.204   4.954   4.227  1.5113 -0.7520  1.2441
    7MOL      F 4501   3.126   5.121   4.353  0.9544 -0.2461  0.3079
    7MOL      O 4502   1.732   4.970   4.398 -0.1698 -1.2971 -0.1918
    7MOL      C 4503   1.689   4.884   4.491 -0.4447  2.0316  1.2810
    7MOL      C 4504   1.784   4.862   4.606 -0.8110 -0.0081  1.3114
    7MOL      O 4505   1.585   4.829   4.470  0.1991 -0.2948 -0.2998
    7MOL      C 4506   1.814   4.969   4.690 -1.7426  0.7174  0.1970
    7MOL      C 4507   1.847   4.735   4.610 -0.7091 -2.0771 -0.5831
    7MOL      C 4508   1.910   4.933   4.789  0.7388 -0.5814 -0.4380
    7MOL      C 4509   1.739   5.090   4.702 -0.1801 -0.1626 -0.1404
    7MOL      C 4510   1.965   4.711   4.694  0.7136 -0.5502  0.3328
    7MOL      H 4511   1.834   4.672   4.522  1.5424  2.1852 -4.1583
    7MOL      C 4512   2.002   4.820   4.783 -0.0358 -0.3806  1.0376
    7MOL      H 4513   1.923   5.013   4.861  1.1917 -0.6948 -0.3940
    7MOL      F 4514   1.657   5.098   4.600 -1.3971 -0.4694 -1.0167
    7MOL      F 4515   1.820   5.204   4.665 -0.9977 -0.6646  0.1891
    7MOL      C 4516   1.656   5.115   4.839  1.6629 -0.7507  0.8829
    7MOL      C 4517   2.041   4.577   4.696 -0.4770  1.2672  1.6982
    7MOL      C 4518   2.113   4.819   4.888 -0.0315 -0.6042 -0.0283
    7MOL      O 4519   1.595   4.989   4.840  0.5060 -0.1949 -0.2867
    7MOL      F 4520   1.753   5.138   4.931 -0.6485 -0.0624  0.7385
    7MOL      F 4521   1.575   5.226   4.849  0.4674 -0.1590  0.2162
    7MOL      F 4522   1.953   4.479   4.652 -1.1139 -0.3167  0.1965
    7MOL      F 4523   2.067   4.545   4.823 -0.5428  0.5097 -0.3604
    7MOL      C 4524   2.173   4.595   4.604 -0.6020 -0.0055  1.9082
    7MOL      O 4525   2.084   4.848   5.014  0.1011  0.1162 -0.7023
    7MOL      O 4526   2.229   4.808   4.854  0.5522 -0.9424 -0.2210
    7MOL      C 4527   1.502   4.968   4.947  0.6921  0.6431  0.8185
    7MOL      F 4528   2.197   4.726   4.572  0.3491 -0.0586 -0.6167
    7MOL      F 4529   2.283   4.546   4.670  0.0935 -1.2495 -0.2345
    7MOL      O 4530   2.169   4.530   4.481  0.1157  0.1383 -1.4169
    7MOL      C 4531   2.157   4.926   5.110 -0.5982 -1.6706 -0.6042
    7MOL      C 4532   1.450   4.821   4.962  0.4402  0.1964 -0.1770
    7MOL      F 4533   1.400   5.052   4.928  0.9762  1.1968  0.0256
    7MOL      F 4534   1.566   4.999   5.062 -0.5260 -0.1043 -0.2265
    7MOL      C 4535   2.114   4.598   4.366 -0.3141  1.1120 -0.6098
    7MOL      H 4536   2.110   4.914   5.208 -0.0454 -4.4249 -0.6363
    7MOL      H 4537   2.266   4.908   5.112 -0.5266 -1.1805  1.0531
    7MOL      C 4538   2.156   5.079   5.080  0.0736  0.0641  0.5687
    7MOL      F 4539   1.404   4.805   5.082  0.0377  0.2892 -0.7225
    7MOL      F 4540   1.550   4.728   4.975  0.5521 -1.5340  0.2312
    7MOL      S 4541   1.354   4.775   4.813  0.5917  0.3488  0.2990
    7MOL      F 4542   2.154   4.718   4.344 -0.0075  0.9948 -0.3754
    7MOL      F 4543   1.985   4.578   4.377  0.4864 -0.8425 -0.2086
    7MOL      C 4544   2.161   4.505   4.253 -0.5883 -0.8761  1.2517
    7MOL      H 4545   2.066   5.115   5.132 -0.7817  1.0366 -1.5277
    7MOL      H 4546   2.259   5.093   5.114  0.7800  0.7516 -1.7128
    7MOL      N 4547   1.318   4.636   4.816  1.3684  0.2564  0.0792
    7MOL      O 4548   1.241   4.874   4.819  0.7428  0.0518 -0.0838
    7MOL      O 4549   1.430   4.820   4.696  0.1720  0.3387 -0.7562
    7MOL      F 4550   2.109   4.381   4.274  0.1804  1.1450  0.5628
    7MOL      F 4551   2.117   4.547   4.136  0.4750  0.2726 -0.6240
    7MOL      S 4552   2.348   4.502   4.234  0.1680  0.1782  0.5747
    7MOL      S 4553   1.242   4.590   4.693  0.3937  0.1808  0.3498
    7MOL      N 4554   2.399   4.641   4.205  0.4140 -0.9682 -0.5691
    7MOL      O 4555   2.384   4.424   4.116 -0.7088  0.3315 -0.7322
    7MOL      O 4556   2.410   4.429   4.336 -0.2636  0.6086  0.1055
    7MOL      O 4557   1.112   4.653   4.723 -0.4648 -0.6310 -0.6939
    7MOL      O 4558   1.299   4.628   4.564  0.3333 -1.4398  0.1065
    7MOL      C 4559   1.230   4.407   4.674 -0.1053  0.1895 -0.7823
    7MOL      S 4560   2.524   4.667   4.123  0.3399 -0.2018 -0.3006
    7MOL      F 4561   1.160   4.385   4.560 -1.0343  0.1597  0.1493
    7MOL      F 4562   1.164   4.338   4.777  1.1880  0.0971  0.8864
    7MOL      F 4563   1.358   4.363   4.651  0.2916 -0.0733  0.7245
    7MOL      O 4564   2.556   4.804   4.161  0.6763 -0.6328  0.6342
    7MOL      O 4565   2.495   4.657   3.984 -0.6037  0.3436 -0.3332
    7MOL      C 4566   2.657   4.543   4.166  0.2805  0.0056  0.0891
    7MOL      F 4567   2.648   4.507   4.302 -0.0365  0.0022  0.0697
    7MOL      F 4568   2.666   4.440   4.071 -1.1681 -1.4681  0.8126
    7MOL      F 4569   2.789   4.590   4.152  0.4185  0.1169  0.0088
    7MOL      O 4570   1.037   5.193   3.682 -0.1562  1.0350 -1.3921
    7MOL      C 4571   1.011   5.116   3.790 -1.1737 -0.1072 -0.3183
    7MOL      C 4572   1.117   5.073   3.879  0.4381 -0.2121 -0.2141
    7MOL      O 4573   0.903   5.070   3.810  0.6896 -1.7296 -1.7279
    7MOL      C 4574   1.218   5.159   3.919  0.4758  0.4089  0.0984
    7MOL      C 4575   1.093   4.941   3.933  0.8882 -1.2162 -0.4520
    7MOL      C 4576   1.320   5.097   3.996 -0.1071  0.2658 -1.0484
    7MOL      C 4577   1.251   5.294   3.849 -0.3176 -0.6370  0.2862
    7MOL      C 4578   1.191   4.879   4.014  0.3143 -0.1202 -1.0919
    7MOL      H 4579   1.002   4.882   3.929 -0.6346  0.7898  2.5398
    7MOL      C 4580   1.299   4.966   4.061  1.8124 -0.1221 -0.9695
    7MOL      H 4581   1.407   5.157   4.022 -1.4281  3.2646 -3.3373
    7MOL      F 4582   1.269   5.279   3.711  0.0967 -0.6438 -0.7854
    7MOL      F 4583   1.376   5.326   3.882  0.4173  0.2757 -0.0249
    7MOL      C 4584   1.158   5.410   3.873  0.4825  0.3220 -0.0357
    7MOL      C 4585   1.168   4.733   4.042 -0.6325 -0.8039 -0.4884
    7MOL      C 4586   1.412   4.906   4.149 -0.3191 -0.5898 -0.4781
    7MOL      O 4587   1.044   5.359   3.961 -1.0115 -1.0798  0.3101
    7MOL      F 4588   1.226   5.509   3.937  0.0894  0.9581 -0.3913
    7MOL      F 4589   1.112   5.465   3.753 -0.5473 -0.7140 -0.5053
    7MOL      F 4590   1.290   4.665   4.032 -0.1642  0.7249  0.2803
    7MOL      F 4591   1.075   4.678   3.952  1.0439 -0.6932 -0.7326
    7MOL      C 4592   1.099   4.698   4.182 -1.8237  0.0621 -0.1328
    7MOL      O 4593   1.521   4.983   4.110  0.1510  0.2561  0.2258
    7MOL      O 4594   1.403   4.821   4.237  0.1412 -0.0518  0.7525
    7MOL      C 4595   0.954   5.448   4.027  0.3529 -0.0527  0.5638
    7MOL      F 4596   1.063   4.579   4.181  0.5773 -0.3920 -0.4519
    7MOL      F 4597   1.175   4.711   4.294  1.1591  0.3374 -0.8956
    7MOL      O 4598   0.992   4.791   4.210  1.1773  0.1988  0.1726
    7MOL      C 4599   1.641   4.973   4.160 -0.8844 -1.0299 -1.0375
    7MOL      C 4600   0.836   5.354   4.095 -0.3784 -0.2707 -2.1814
    7MOL      F 4601   0.898   5.549   3.945 -0.4259 -0.0644  1.1637
    7MOL      F 4602   1.008   5.498   4.138 -0.6347 -1.3750 -0.4686
    7MOL      C 4603   0.879   4.739   4.287 -0.8970 -0.5349 -1.1145
    7MOL      H 4604   1.677   4.869   4.152 -0.7649 -1.1517  0.7645
    7MOL      H 4605   1.715   5.006   4.086 -3.6440 -1.7690 -4.2239
    7MOL      C 4606   1.667   5.053   4.299 -0.7096  0.6937 -0.1035
    7MOL      F 4607   0.891   5.263   4.173 -0.3636  0.0354  0.4703
    7MOL      F 4608   0.767   5.282   3.995 -0.6102  0.9374  1.4353
    7MOL      S 4609   0.711   5.449   4.201 -0.2975 -0.4397  0.0757
    7MOL      F 4610   0.905   4.642   4.377 -1.2305  0.0793  0.4620
    7MOL      F 4611   0.780   4.691   4.205  0.0919  0.6570 -0.0233
    7MOL      C 4612   0.799   4.870   4.328 -0.6114  0.7618 -1.3587
    7MOL      H 4613   1.739   5.134   4.283  1.1363 -0.6452  1.1929
    7MOL      H 4614   1.586   5.105   4.352  3.0458  2.2952  4.5043
    7MOL      N 4615   0.779   5.445   4.338 -2.1706 -0.6450 -0.3466
    7MOL      O 4616   0.724   5.583   4.159 -0.1937 -0.2079 -0.8488
    7MOL      O 4617   0.573   5.399   4.175 -0.3510  0.3046 -0.7770
    7MOL      F 4618   0.767   4.967   4.245 -1.5315 -0.7715 -0.2144
    7MOL      F 4619   0.679   4.829   4.365  1.2165  0.6182  0.6337
    7MOL      S 4620   0.898   4.941   4.457  0.3303 -0.5225 -1.1657
    7MOL      S 4621   0.680   5.470   4.450 -0.6279 -0.5641 -0.0609
    7MOL      N 4622   1.036   4.998   4.395 -0.1974  0.9945  0.8831
    7MOL      O 4623   0.923   4.853   4.572  0.9684 -1.0521 -0.9790
    7MOL      O 4624   0.817   5.061   4.484 -0.2160 -0.7445  0.2203
    7MOL      O 4625   0.557   5.545   4.406  0.4736  0.3493  0.1752
    7MOL      O 4626   0.658   5.338   4.509  1.5124  0.4825 -0.2628
    7MOL      C 4627   0.757   5.557   4.586  0.4835 -0.3725  1.5152
    7MOL      S 4628   1.143   5.029   4.505 -0.1689  0.2855 -0.1706
    7MOL      F 4629   0.693   5.597   4.690 -0.6383  0.3163 -0.1114
    7MOL      F 4630   0.819   5.668   4.523 -0.7943 -0.1439 -0.7329
    7MOL      F 4631   0.868   5.480   4.632 -0.2881 -0.6613 -0.3240
    7MOL      O 4632   1.217   4.898   4.526 -0.5238 -1.0886  1.2022
    7MOL      O 4633   1.079   5.084   4.631  0.5064 -0.8966  1.5853
    7MOL      C 4634   1.263   5.157   4.443  0.5933 -0.7685 -0.9981
    7MOL      F 4635   1.357   5.106   4.363 -0.6756  0.4792 -0.3093
    7MOL      F 4636   1.197   5.245   4.373  0.5919  0.7822  0.5758
    7MOL      F 4637   1.307   5.223   4.554 -0.8838 -0.5719 -0.2676
    7MOL      O 4638   0.776   5.481   2.739 -0.1668 -0.2245 -0.0844
    7MOL      C 4639   0.826   5.578   2.828  2.5713 -0.2165  0.5137
    7MOL      C 4640   0.806   5.565   2.970  0.1629  1.6692 -0.3522
    7MOL      O 4641   0.893   5.666   2.782  1.0369  0.1711 -0.1304
    7MOL      C 4642   0.689   5.579   3.047 -0.7563 -0.1535  0.2301
    7MOL      C 4643   0.925   5.528   3.024  0.0400  0.7154  0.7387
    7MOL      C 4644   0.683   5.519   3.171 -0.7916  0.5513 -0.1448
    7MOL      C 4645   0.565   5.641   2.990 -1.5577  0.6911 -1.0663
    7MOL      C 4646   0.922   5.479   3.162  0.5819 -1.3575 -0.1733
    7MOL      H 4647   1.016   5.563   2.975  1.5110  1.1381  3.6395
    7MOL      C 4648   0.800   5.468   3.226  0.6894 -0.0938  1.8975
    7MOL      H 4649   0.596   5.533   3.234  1.6630 -5.2762  4.9989
    7MOL      F 4650   0.459   5.587   3.044  0.0131 -0.1789  0.5251
    7MOL      F 4651   0.544   5.602   2.860 -0.4571 -0.5124  0.1065
    7MOL      C 4652   0.533   5.790   3.033 -1.7366 -0.3552  1.0379
    7MOL      C 4653   1.059   5.434   3.212  0.0626 -0.2961  0.5787
    7MOL      C 4654   0.788   5.442   3.371 -0.8860 -1.4461 -1.4284
    7MOL      O 4655   0.655   5.873   3.001  0.1190  0.6676 -0.2532
    7MOL      F 4656   0.420   5.843   2.996 -0.6586  0.8180 -0.7878
    7MOL      F 4657   0.542   5.771   3.163 -0.1148  0.1208  0.1952
    7MOL      F 4658   1.067   5.425   3.347  1.5947  0.9392 -0.8445
    7MOL      F 4659   1.146   5.534   3.190  0.3943 -0.6994  1.5718
    7MOL      C 4660   1.120   5.305   3.166  0.4190  0.4158 -0.0300
    7MOL      O 4661   0.817   5.313   3.413  0.1700 -0.3954  0.4106
    7MOL      O 4662   0.768   5.530   3.458 -0.6367  0.2930  1.2177
    7MOL      C 4663   0.705   5.987   3.071  0.0975  0.2545 -0.9477
    7MOL      F 4664   1.213   5.329   3.072 -1.2631  1.1289  1.0074
    7MOL      F 4665   1.211   5.268   3.255  0.2489  1.1872 -0.1744
    7MOL      O 4666   1.033   5.194   3.165  0.0655 -0.1344  1.1662
    7MOL      C 4667   0.818   5.271   3.552  1.1227 -0.2956  0.0577
    7MOL      C 4668   0.836   6.046   3.025 -0.3435 -0.2647 -1.2089
    7MOL      F 4669   0.717   5.954   3.190 -0.7706  0.3906  0.3017
    7MOL      F 4670   0.612   6.083   3.070  0.1462 -0.2671 -0.2089
    7MOL      C 4671   1.032   5.091   3.057  0.5759 -0.4423 -0.3031
    7MOL      H 4672   0.845   5.339   3.634  0.0623  1.2872 -0.8691
    7MOL      H 4673   0.727   5.211   3.566 -4.9851  7.7984 -1.2636
    7MOL      C 4674   0.948   5.168   3.570  1.8078  1.2454  0.2959
    7MOL      F 4675   0.864   6.171   3.076 -0.2745 -0.2697  0.7078
    7MOL      F 4676   0.835   6.062   2.887 -0.2921 -1.1655 -0.9354
    7MOL      S 4677   0.988   5.939   3.064 -0.3852  0.2125  1.0090
    7MOL      F 4678   1.151   5.012   3.049 -0.1278  0.7260  1.1553
    7MOL      F 4679   1.009   5.141   2.930  0.1746  0.5688 -0.4813
    7MOL      C 4680   0.936   4.979   3.109  0.9316  0.1903  1.1305
    7MOL      H 4681   0.908   5.067   3.585 -0.9281  1.9004 -2.2544
    7MOL      H 4682   1.008   5.163   3.478 -1.4697 -1.5863 -1.7872
    7MOL      N 4683   1.105   6.039   3.035  0.4144 -0.3659 -0.3806
    7MOL      O 4684   0.974   5.906   3.202  1.5382 -0.7959  0.7468
    7MOL      O 4685   0.966   5.846   2.956 -0.3414 -0.1933  0.4508
    7MOL      F 4686   0.951   4.872   3.042  0.5401  1.3657  1.5382
    7MOL      F 4687   0.980   4.931   3.230  0.3708  0.9110  0.7925
    7MOL      S 4688   0.755   5.017   3.124  0.4663  0.0123 -0.0342
    7MOL      S 4689   1.188   6.055   2.898  0.4538  1.0290  0.3155
    7MOL      N 4690   0.714   5.002   3.270 -0.3222  0.3280 -0.3114
    7MOL      O 4691   0.690   4.927   3.022  0.5191 -1.5712 -0.2814
    7MOL      O 4692   0.751   5.154   3.079 -0.5440  0.4331  0.3657
    7MOL      O 4693   1.199   5.932   2.827 -0.0173  0.8868  0.1883
    7MOL      O 4694   1.136   6.162   2.821 -1.0620  0.5267  0.1811
    7MOL      C 4695   1.359   6.109   2.960 -0.8173 -1.0972 -0.4199
    7MOL      S 4696   0.605   4.911   3.319 -0.0715  0.2643  0.1151
    7MOL      F 4697   1.427   5.990   2.995 -0.6151  0.9258 -0.3523
    7MOL      F 4698   1.362   6.186   3.062  0.6767 -1.4987  0.1360
    7MOL      F 4699   1.427   6.172   2.859  0.3069  0.8854  0.9031
    7MOL      O 4700   0.637   4.776   3.272 -0.3065  0.2149 -0.8110
    7MOL      O 4701   0.489   4.959   3.248  0.0547  0.4618  0.1947
    7MOL      C 4702   0.562   4.906   3.503  0.5275 -1.9906 -0.0206
    7MOL      F 4703   0.652   4.880   3.589  0.6042  0.0635 -0.0735
    7MOL      F 4704   0.524   5.039   3.550 -0.3911  0.3054  0.1369
    7MOL      F 4705   0.482   4.810   3.530 -0.8800 -0.9295 -0.5578
    7MOL      H 4706   1.361   6.001   1.890 -1.6931  3.5740 -0.8445
    7MOL      O 4707   1.289   5.976   1.951 -0.6860  0.4839 -0.8090
    7MOL      C 4708   1.275   5.843   1.965  0.8665 -0.1976 -0.6595
    7MOL      C 4709   1.227   5.812   2.104 -0.5898  0.9291  0.7376
    7MOL      O 4710   1.264   5.772   1.870 -0.5687  0.2121  0.8547
    7MOL      C 4711   1.320   5.807   2.216 -1.2670 -1.0577 -0.3114
    7MOL      C 4712   1.096   5.802   2.126  0.6958 -0.0408 -0.0257
    7MOL      C 4713   1.266   5.755   2.337 -0.9532 -0.5761 -1.4954
    7MOL      C 4714   1.468   5.850   2.195  1.0386  0.1878  0.7299
    7MOL      C 4715   1.034   5.767   2.245  0.7424 -1.4596 -0.5216
    7MOL      H 4716   1.030   5.811   2.040 -0.9812  4.9503  1.6257
    7MOL      C 4717   1.125   5.731   2.353  0.2593 -1.0323 -1.5303
    7MOL      H 4718   1.323   5.744   2.428 -3.0637  3.2336  0.3976
    7MOL      F 4719   1.505   5.805   2.076  0.5852  0.7580 -0.2101
    7MOL      F 4720   1.542   5.779   2.279  0.4750  1.2440 -1.0582
    7MOL      C 4721   1.492   6.005   2.201  0.2610  0.3170  0.3062
    7MOL      C 4722   0.877   5.753   2.241 -0.3072 -0.2705  0.1421
    7MOL      C 4723   1.069   5.666   2.479 -0.2901 -0.1916 -1.8025
    7MOL      O 4724   1.369   6.079   2.204 -1.0896  0.7657 -0.2466
    7MOL      F 4725   1.568   6.050   2.302 -0.2736 -0.2059  0.1830
    7MOL      F 4726   1.559   6.052   2.106  0.3285  0.4915  0.3539
    7MOL      F 4727   0.828   5.643   2.310 -0.1533  1.1659 -0.9490
    7MOL      F 4728   0.842   5.728   2.116  1.2594  0.9638  0.8991
    7MOL      C 4729   0.783   5.869   2.278  0.3723 -1.0597 -0.0305
    7MOL      O 4730   1.036   5.550   2.462  0.0487 -0.3875 -1.8472
    7MOL      O 4731   1.074   5.725   2.594  0.1904  0.4607  0.0914
    7MOL      C 4732   1.357   6.231   2.166 -0.5286 -0.8834  0.1754
    7MOL      F 4733   0.856   5.989   2.238  0.4421  0.5849 -0.4037
    7MOL      F 4734   0.662   5.879   2.211  0.3437 -0.5244 -0.7785
    7MOL      O 4735   0.770   5.859   2.420  0.8895 -1.6308  1.5556
    7MOL      C 4736   0.994   5.469   2.574  0.6573 -0.2676  0.5691
    7MOL      C 4737   1.213   6.278   2.201 -0.1909  0.9025  0.9494
    7MOL      F 4738   1.378   6.263   2.041  0.8292 -0.2815  0.4157
    7MOL      F 4739   1.463   6.299   2.213  0.1821  0.7765 -0.5803
    7MOL      C 4740   0.643   5.931   2.478 -0.7962  0.6029 -0.0035
    7MOL      H 4741   1.009   5.360   2.575 -1.8059 -0.6565 -0.3936
    7MOL      H 4742   1.068   5.489   2.653 -1.0748  3.3015  1.3961
    7MOL      C 4743   0.834   5.487   2.597  1.0218 -1.9990 -0.1416
    7MOL      F 4744   1.116   6.225   2.136  0.6166 -0.3780  0.8164
    7MOL      F 4745   1.196   6.385   2.139 -0.3500 -0.2184 -0.4631
    7MOL      S 4746   1.183   6.291   2.367  0.4430  0.3596  0.0868
    7MOL      F 4747   0.558   5.823   2.530  0.9967  0.9307 -0.0567
    7MOL      F 4748   0.560   6.014   2.401 -0.4277  1.0378  0.1315
    7MOL      C 4749   0.712   6.013   2.595 -0.3309  0.4488  0.8366
    7MOL      H 4750   0.802   5.585   2.559  0.9512 -2.8443 -2.3448
    7MOL      H 4751   0.769   5.404   2.566 -1.5277 -1.2602  2.9968
    7MOL      N 4752   1.253   6.415   2.419 -0.7839 -1.5828  1.0017
    7MOL      O 4753   1.033   6.294   2.359  0.9726  0.0842  0.7154
    7MOL      O 4754   1.211   6.174   2.459  0.3186 -1.1988  0.1962
    7MOL      F 4755   0.632   6.062   2.687  1.5402 -1.7406 -0.0074
    7MOL      F 4756   0.786   5.929   2.661 -0.3389 -0.2793  0.6359
    7MOL      S 4757   0.821   6.157   2.534  0.0009 -0.2082 -0.3655
    7MOL      S 4758   1.217   6.474   2.562  0.5245 -0.5925 -0.3301
    7MOL      N 4759   0.845   6.220   2.669 -0.2070 -0.0769  0.2162
    7MOL      O 4760   0.759   6.239   2.428 -0.2137  0.4220  0.2675
    7MOL      O 4761   0.947   6.091   2.501  0.5161 -0.2395  1.0808
    7MOL      O 4762   1.160   6.603   2.547  0.3249 -0.2508  0.6082
    7MOL      O 4763   1.118   6.393   2.639  0.2697  0.6900 -1.0663
    7MOL      C 4764   1.387   6.455   2.632 -0.9785 -0.8970  0.6476
    7MOL      S 4765   0.801   6.362   2.708 -0.1945 -0.2910 -0.7982
    7MOL      F 4766   1.475   6.365   2.586 -0.7426  0.7180 -0.8104
    7MOL      F 4767   1.392   6.456   2.767  0.0242 -0.4676  0.1936
    7MOL      F 4768   1.453   6.574   2.595 -0.3102 -0.5899 -0.1728
    7MOL      O 4769   0.806   6.440   2.590 -1.0120  0.1133  0.4305
    7MOL      O 4770   0.875   6.426   2.819  0.5694 -0.8911  0.0268
    7MOL      C 4771   0.625   6.399   2.762 -0.4752  0.6245  0.1925
    7MOL      F 4772   0.610   6.524   2.750 -0.9629 -0.6705 -0.4484
    7MOL      F 4773   0.520   6.337   2.684  0.4862  0.3941 -0.0415
    7MOL      F 4774   0.573   6.384   2.886 -0.0203 -0.4241 -0.2471
    8MOL      O 4775   2.068   2.167   4.330 -0.1398  0.2822 -0.7527
    8MOL      C 4776   2.144   2.232   4.426 -0.8498  1.2785 -0.3619
    8MOL      C 4777   2.157   2.381   4.424  0.2267 -1.3151  0.1721
    8MOL      O 4778   2.185   2.184   4.532  1.8315  1.3125 -0.6101
    8MOL      C 4779   2.234   2.451   4.336 -0.7172  1.2253 -0.0284
    8MOL      C 4780   2.065   2.448   4.508 -0.9728  0.9330 -0.1707
    8MOL      C 4781   2.216   2.591   4.329  0.0552  0.4799  0.1198
    8MOL      C 4782   2.312   2.402   4.215 -0.6288 -1.5833 -0.4103
    8MOL      C 4783   2.056   2.584   4.526  0.7995 -0.5224 -0.8107
    8MOL      H 4784   2.008   2.380   4.570 -2.5579  1.8369 -0.5732
    8MOL      C 4785   2.143   2.662   4.437 -0.6837 -0.5156  0.0423
    8MOL      H 4786   2.248   2.645   4.241 -5.0417 -0.2166 -2.3425
    8MOL      F 4787   2.356   2.274   4.203 -0.3657 -1.2137 -0.2813
    8MOL      F 4788   2.415   2.479   4.194  0.3490  1.6736  0.6992
    8MOL      C 4789   2.223   2.421   4.082 -0.3422  0.3939 -0.2379
    8MOL      C 4790   1.966   2.651   4.634 -0.2065 -1.3883  0.0097
    8MOL      C 4791   2.152   2.813   4.459 -0.1351  0.1581 -0.5236
    8MOL      O 4792   2.107   2.337   4.087 -0.4722  1.1165 -0.1262
    8MOL      F 4793   2.196   2.553   4.063 -0.2414 -0.9011 -1.1577
    8MOL      F 4794   2.300   2.392   3.980 -1.2256 -0.1439 -0.1112
    8MOL      F 4795   1.934   2.783   4.601 -0.7844 -0.3476  0.0650
    8MOL      F 4796   2.028   2.641   4.759 -0.5288 -0.5994  0.4576
    8MOL      C 4797   1.829   2.591   4.663 -0.2131  1.0515  0.8461
    8MOL      O 4798   2.089   2.878   4.352  1.2933 -0.8529  1.0634
    8MOL      O 4799   2.200   2.865   4.560 -0.2448  0.5920  0.0577
    8MOL      C 4800   2.035   2.297   3.974  0.8600 -1.0352  0.4496
    8MOL      F 4801   1.818   2.469   4.726 -0.2631  0.7324  0.0321
    8MOL      F 4802   1.747   2.653   4.751  0.1753 -0.2099  0.9710
    8MOL      O 4803   1.783   2.537   4.533  0.6552  0.7106 -0.5198
    8MOL      C 4804   2.148   2.998   4.273 -0.6866  2.1514 -0.6451
    8MOL      C 4805   1.881   2.320   3.998  1.1876 -0.2740 -0.2129
    8MOL      F 4806   2.039   2.162   3.947 -0.7229  0.1743  0.0010
    8MOL      F 4807   2.064   2.362   3.863  0.7739  0.4426  0.2300
    8MOL      C 4808   1.751   2.604   4.410 -1.0770  0.1227  1.1868
    8MOL      H 4809   2.171   3.080   4.342 -0.7021  2.4186 -0.9582
    8MOL      H 4810   2.249   2.959   4.255 -2.5766 -4.2657  1.2266
    8MOL      C 4811   2.078   3.024   4.142  0.1414  1.2869 -0.1137
    8MOL      F 4812   1.880   2.455   4.000 -0.4822 -0.8506 -0.9664
    8MOL      F 4813   1.849   2.274   4.129 -1.2351 -0.3407  0.1222
    8MOL      S 4814   1.755   2.258   3.877 -0.1391  0.4574 -0.7574
    8MOL      F 4815   1.845   2.575   4.317 -2.1225  0.2581 -0.1590
    8MOL      F 4816   1.741   2.731   4.419  1.2184 -1.0214 -0.5449
    8MOL      C 4817   1.619   2.573   4.327 -0.1823 -0.2445  0.5727
    8MOL      H 4818   2.159   3.068   4.083 -2.9025  2.3604 -3.7214
    8MOL      H 4819   2.041   2.925   4.114  0.7097  0.7004  1.1645
    8MOL      H 4820   2.006   3.102   4.170 -2.9497 -1.8704  1.1119
    8MOL      N 4821   1.630   2.342   3.903  1.3234  0.5649  0.8624
    8MOL      O 4822   1.817   2.321   3.762 -0.1473 -0.0832  0.5961
    8MOL      O 4823   1.723   2.120   3.875 -1.4632 -0.2589  0.1533
    8MOL      F 4824   1.590   2.668   4.224 -0.0646 -0.9026 -1.0452
    8MOL      F 4825   1.636   2.457   4.264  0.7584 -0.3755 -1.2745
    8MOL      S 4826   1.457   2.580   4.421  0.1820 -0.3606  0.8166
    8MOL      S 4827   1.490   2.284   3.950 -0.0305  0.8928  0.2119
    8MOL      N 4828   1.458   2.643   4.557 -0.9568  0.3464  0.4409
    8MOL      O 4829   1.445   2.435   4.449  1.2875 -0.9214  0.3443
    8MOL      O 4830   1.356   2.644   4.329 -1.1596  2.0394  0.4119
    8MOL      O 4831   1.456   2.168   3.876 -0.8383  0.4864  0.7946
    8MOL      O 4832   1.504   2.245   4.091  0.2442 -0.3790 -1.3666
    8MOL      C 4833   1.341   2.411   3.945 -1.1331  0.6276  0.4965
    8MOL      S 4834   1.420   2.789   4.582  0.5296 -0.0979 -0.4701
    8MOL      F 4835   1.385   2.517   4.017 -0.8866 -1.1450  0.1671
    8MOL      F 4836   1.253   2.358   4.028  0.1024  0.7058  1.7023
    8MOL      F 4837   1.285   2.423   3.819  0.2531 -0.1866 -0.1689
    8MOL      O 4838   1.410   2.870   4.462 -1.0576  0.3217 -0.2849
    8MOL      O 4839   1.502   2.854   4.687  0.1408  0.0960 -0.0305
    8MOL      C 4840   1.255   2.767   4.660  1.0289 -0.3679 -0.5399
    8MOL      F 4841   1.225   2.644   4.704 -0.8026  0.2193  0.5036
    8MOL      F 4842   1.224   2.850   4.762  0.7108 -0.8742  1.2555
    8MOL      F 4843   1.149   2.773   4.579  1.2509  0.4940 -1.1648
    8MOL      O 4844   2.589   1.422   4.504  0.3594 -0.0657  0.4871
    8MOL      C 4845   2.582   1.414   4.368  0.4190  0.2228 -1.2859
    8MOL      C 4846   2.495   1.530   4.312 -0.7157  1.4788 -0.5455
    8MOL      O 4847   2.650   1.333   4.296  0.0707 -0.9527 -0.7854
    8MOL      C 4848   2.536   1.646   4.272  0.0050 -0.9188 -0.0937
    8MOL      C 4849   2.371   1.513   4.342  0.5407 -0.4462  0.3286
    8MOL      C 4850   2.438   1.738   4.210  0.5701 -0.3925  0.8649
    8MOL      C 4851   2.684   1.670   4.248  0.7256  0.1719 -0.5051
    8MOL      C 4852   2.254   1.597   4.300 -1.5223 -0.8482  0.6903
    8MOL      H 4853   2.347   1.441   4.419 -0.2708 -1.5232 -0.9156
    8MOL      C 4854   2.296   1.714   4.222  1.4475 -2.0367 -0.9742
    8MOL      H 4855   2.449   1.841   4.175 -4.5745  0.0657  0.1262
    8MOL      F 4856   2.745   1.569   4.184  0.6481  0.4351 -0.4809
    8MOL      F 4857   2.735   1.652   4.371 -0.7305 -0.3196  0.2365
    8MOL      C 4858   2.742   1.791   4.172 -0.2888  0.7943 -0.3990
    8MOL      C 4859   2.106   1.566   4.337  0.2325 -0.1061 -0.5285
    8MOL      C 4860   2.198   1.806   4.150  1.1956 -0.4905  1.4088
    8MOL      O 4861   2.693   1.776   4.034  1.0945  0.5099 -0.0229
    8MOL      F 4862   2.680   1.906   4.224 -0.3288  1.1124 -0.2635
    8MOL      F 4863   2.877   1.806   4.157  1.9158  1.7515  0.8948
    8MOL      F 4864   2.030   1.609   4.238  0.9053  0.6832  1.3557
    8MOL      F 4865   2.103   1.641   4.455  0.2597 -0.0433 -0.1299
    8MOL      C 4866   2.101   1.411   4.360  1.9364  0.3841  1.7835
    8MOL      O 4867   2.093   1.853   4.229 -0.3925 -0.1481  1.3269
    8MOL      O 4868   2.228   1.843   4.038 -0.5248 -0.3785 -0.2093
    8MOL      C 4869   2.737   1.861   3.930 -0.2525  0.0711  0.4236
    8MOL      F 4870   2.153   1.378   4.475 -0.2961 -0.5600  0.2264
    8MOL      F 4871   1.976   1.385   4.377  0.3439  0.6140  0.4158
    8MOL      O 4872   2.167   1.353   4.240  0.9950  1.8596 -0.2039
    8MOL      C 4873   2.032   1.978   4.200 -0.0854 -0.9416  0.0729
    8MOL      C 4874   2.708   1.815   3.791 -0.9694  1.7356  0.7584
    8MOL      F 4875   2.863   1.906   3.946  0.4597 -0.1165 -0.4382
    8MOL      F 4876   2.652   1.976   3.943  0.8999  0.6064 -0.2616
    8MOL      C 4877   2.180   1.218   4.197 -0.4449 -0.0843 -0.0035
    8MOL      H 4878   2.111   2.040   4.156 -2.2541  3.0172  1.4375
    8MOL      H 4879   1.946   1.960   4.134 -0.3596  2.9803 -0.7660
    8MOL      C 4880   2.006   2.036   4.341 -0.0120 -0.5311 -0.7275
    8MOL      F 4881   2.800   1.860   3.712 -0.6631 -0.2572 -0.5953
    8MOL      F 4882   2.602   1.863   3.728 -0.8545  0.8786 -0.2072
    8MOL      S 4883   2.684   1.628   3.778  0.1783 -0.3474  0.1220
    8MOL      F 4884   2.050   1.175   4.204 -0.2779  0.1077 -0.2642
    8MOL      F 4885   2.239   1.126   4.280 -0.8852  0.5342 -0.3978
    8MOL      C 4886   2.211   1.191   4.049  1.0657 -0.4116  1.4837
    8MOL      H 4887   1.897   2.048   4.341  0.1788  1.2947 -2.5119
    8MOL      H 4888   2.049   1.984   4.428 -3.6070  1.2055  2.2514
    8MOL      N 4889   2.785   1.558   3.858  1.2199 -0.4807 -0.9698
    8MOL      O 4890   2.557   1.628   3.849  0.9579 -1.3671 -0.5138
    8MOL      O 4891   2.677   1.601   3.637 -1.3960  0.2439  1.2774
    8MOL      F 4892   2.192   1.056   4.018  0.0430 -0.7464  0.3475
    8MOL      F 4893   2.113   1.233   3.963  0.4628  0.5233  0.8467
    8MOL      S 4894   2.354   1.270   3.976  0.5343  0.9863  0.4962
    8MOL      S 4895   2.864   1.444   3.772  0.1373 -0.1520 -0.2125
    8MOL      N 4896   2.366   1.204   3.838 -1.0230 -0.0622 -0.7826
    8MOL      O 4897   2.485   1.261   4.039 -0.1913 -0.0032  1.6643
    8MOL      O 4898   2.333   1.419   3.956  0.6862  0.6040 -0.8601
    8MOL      O 4899   2.880   1.321   3.848 -0.9438 -1.0958  0.1340
    8MOL      O 4900   2.813   1.410   3.638  1.7075  1.0510  1.2467
    8MOL      C 4901   3.035   1.506   3.749 -0.0402 -0.4001 -1.0044
    8MOL      S 4902   2.461   1.249   3.718  0.0733 -0.5018 -0.4109
    8MOL      F 4903   3.097   1.447   3.642 -0.1468 -0.2004 -0.5801
    8MOL      F 4904   3.115   1.476   3.865 -0.7240 -0.7791 -0.3592
    8MOL      F 4905   3.030   1.640   3.701 -1.8897 -0.0295 -0.9089
    8MOL      O 4906   2.602   1.220   3.766  0.9005 -0.9187  0.8108
    8MOL      O 4907   2.451   1.395   3.671 -0.7536 -1.1542 -0.4630
    8MOL      C 4908   2.440   1.131   3.592  0.0899 -0.9325 -0.0566
    8MOL      F 4909   2.538   1.138   3.490  1.7499 -0.8171  0.1638
    8MOL      F 4910   2.455   0.988   3.619  0.5876 -0.5150  0.2263
    8MOL      F 4911   2.318   1.158   3.544  0.3726 -0.6547 -0.6346
    8MOL      O 4912   2.175   2.023   5.002 -0.9722 -0.6679 -1.1891
    8MOL      C 4913   2.275   1.992   4.896  1.3850  0.8373  0.4672
    8MOL      C 4914   2.310   1.848   4.898 -0.6592  0.1504  0.4393
    8MOL      O 4915   2.329   2.077   4.824 -0.6597  1.7525  0.5451
    8MOL      C 4916   2.374   1.783   4.788 -0.6177 -0.5195  0.1898
    8MOL      C 4917   2.327   1.781   5.016  1.1314 -0.3360 -0.0003
    8MOL      C 4918   2.445   1.668   4.801  0.7024 -0.3026 -0.4140
    8MOL      C 4919   2.364   1.837   4.641 -0.8646 -0.5362  0.1975
    8MOL      C 4920   2.390   1.653   5.027 -0.1755 -0.2196  0.4002
    8MOL      H 4921   2.306   1.843   5.103  2.4595 -1.8610  1.4321
    8MOL      C 4922   2.459   1.595   4.916  1.0949  0.9187 -0.3082
    8MOL      H 4923   2.479   1.616   4.711  2.2485 -2.9290  1.5946
    8MOL      F 4924   2.256   1.914   4.647  0.5346  0.3939  0.3484
    8MOL      F 4925   2.342   1.752   4.540  1.2217  2.0798  0.4226
    8MOL      C 4926   2.473   1.908   4.565 -0.8624 -0.1596 -0.6872
    8MOL      C 4927   2.388   1.600   5.175 -0.5135 -0.5569  0.5381
    8MOL      C 4928   2.519   1.469   4.902  0.7454 -0.3114 -0.0671
    8MOL      O 4929   2.527   1.996   4.665 -0.9571 -0.9322 -0.3493
    8MOL      F 4930   2.575   1.825   4.520  0.7286 -1.7507  0.9039
    8MOL      F 4931   2.432   1.973   4.460 -1.4697  0.5687 -0.5963
    8MOL      F 4932   2.364   1.473   5.159 -0.0899  0.5332  0.0775
    8MOL      F 4933   2.281   1.633   5.235 -1.3438 -0.8456  1.1146
    8MOL      C 4934   2.504   1.633   5.274 -0.4796  0.9468 -0.4441
    8MOL      O 4935   2.490   1.414   4.768  0.3532 -0.7317  0.4261
    8MOL      O 4936   2.585   1.415   4.992 -0.7982 -0.1009  0.9536
    8MOL      C 4937   2.652   2.087   4.648 -0.2001  0.3104  0.0323
    8MOL      F 4938   2.617   1.621   5.210  0.4085  0.1888  0.6539
    8MOL      F 4939   2.508   1.762   5.324 -0.3863  0.5343 -0.5099
    8MOL      O 4940   2.496   1.542   5.376 -0.7354  0.2329  0.0204
    8MOL      C 4941   2.585   1.295   4.728  1.1267  0.6398  0.0326
    8MOL      C 4942   2.764   2.031   4.753 -0.5114 -0.9668  1.0816
    8MOL      F 4943   2.606   2.211   4.668 -0.0820 -0.1778 -0.1643
    8MOL      F 4944   2.690   2.073   4.515  0.4776  0.8532 -0.0365
    8MOL      C 4945   2.589   1.527   5.491  0.5012  0.2676  0.2821
    8MOL      H 4946   2.667   1.306   4.799 -2.2799  1.1069  4.0622
    8MOL      H 4947   2.543   1.196   4.750  3.9078 -0.2862  1.4427
    8MOL      C 4948   2.622   1.292   4.575  0.1141  0.3833 -1.1159
    8MOL      F 4949   2.865   2.123   4.762 -0.8885  0.1677 -0.3302
    8MOL      F 4950   2.828   1.925   4.716  0.5146  0.7745  0.6386
    8MOL      S 4951   2.705   2.025   4.925 -0.7229  1.5122 -0.0892
    8MOL      F 4952   2.714   1.560   5.447  0.5908 -0.8556 -0.2164
    8MOL      F 4953   2.582   1.399   5.540  0.2352 -0.8521  0.0568
    8MOL      C 4954   2.568   1.617   5.614 -0.7971  0.3343  0.9670
    8MOL      H 4955   2.730   1.279   4.580  0.3266  1.3370 -2.9096
    8MOL      H 4956   2.592   1.197   4.529 -2.3578 -1.8256  4.4918
    8MOL      N 4957   2.567   2.094   4.955 -0.3549 -1.0955  0.6080
    8MOL      O 4958   2.670   1.879   4.955  0.6063  1.0491  0.2528
    8MOL      O 4959   2.805   2.068   5.031  0.4927  0.4031  1.5187
    8MOL      F 4960   2.688   1.694   5.632  0.0939  1.5679  0.5591
    8MOL      F 4961   2.477   1.705   5.614  1.0216 -0.5360 -0.7861
    8MOL      S 4962   2.533   1.549   5.780 -0.0109 -0.0134 -0.1429
    8MOL      S 4963   2.568   2.204   5.063 -0.4780  0.7633 -0.7978
    8MOL      N 4964   2.406   1.453   5.763 -0.3138  0.6475  0.5525
    8MOL      O 4965   2.521   1.671   5.872 -0.6247 -0.3361  0.9540
    8MOL      O 4966   2.653   1.484   5.814 -0.0977 -1.0716  0.1596
    8MOL      O 4967   2.674   2.305   5.073 -0.2929  0.9254  0.3067
    8MOL      O 4968   2.426   2.260   5.039 -0.0651  0.6459 -0.2591
    8MOL      C 4969   2.558   2.125   5.232  0.6069 -0.3237  1.6288
    8MOL      S 4970   2.271   1.518   5.797 -0.9333  0.5268 -0.3794
    8MOL      F 4971   2.435   2.096   5.256  0.2605  1.7874  0.2307
    8MOL      F 4972   2.612   2.207   5.338  1.0457 -0.8577  0.0199
    8MOL      F 4973   2.621   2.013   5.223 -0.4148 -0.0147  0.3749
    8MOL      O 4974   2.235   1.646   5.848 -0.9760  1.1986 -0.4238
    8MOL      O 4975   2.212   1.412   5.872  0.8173  0.3582  0.2079
    8MOL      C 4976   2.170   1.514   5.650  0.1132 -0.2064 -0.0047
    8MOL      F 4977   2.059   1.579   5.646 -0.0637 -0.3280 -0.3769
    8MOL      F 4978   2.213   1.591   5.557  0.8689 -0.0162  1.4336
    8MOL      F 4979   2.148   1.397   5.602  0.0975  0.0606  0.0163
    8MOL      O 4980   2.374   2.965   5.275  0.3575  0.5755 -0.4274
    8MOL      C 4981   2.317   2.887   5.377 -0.3805 -0.7645 -0.3671
    8MOL      C 4982   2.248   2.762   5.345 -0.3018 -0.2588 -0.7446
    8MOL      O 4983   2.304   2.924   5.487 -0.1348 -0.7310 -0.4374
    8MOL      C 4984   2.137   2.735   5.265 -0.7099 -1.0096 -0.4987
    8MOL      C 4985   2.312   2.651   5.409  1.6465  1.4567 -0.3264
    8MOL      C 4986   2.108   2.604   5.237 -0.4455  0.4403  0.7871
    8MOL      C 4987   2.061   2.854   5.196  0.6851 -1.1565  0.5433
    8MOL      C 4988   2.248   2.522   5.412 -0.2963  0.0084 -0.3002
    8MOL      H 4989   2.384   2.666   5.489 -1.1899 -0.5427  2.7318
    8MOL      C 4990   2.154   2.498   5.300 -0.4170  2.9818  0.2595
    8MOL      H 4991   2.037   2.598   5.155  0.0994  4.7122 -0.1514
    8MOL      F 4992   2.006   2.811   5.076 -0.8447  0.2122  0.0489
    8MOL      F 4993   2.121   2.968   5.168  0.1897 -0.6441 -1.0330
    8MOL      C 4994   1.970   2.894   5.321 -0.9552  0.4571 -1.0322
    8MOL      C 4995   2.318   2.409   5.496 -1.1812 -1.4717 -0.1354
    8MOL      C 4996   2.097   2.362   5.270  1.6648  0.4867 -0.2833
    8MOL      O 4997   1.874   2.979   5.273 -1.4342  0.4798  1.5258
    8MOL      F 4998   1.898   2.784   5.375  0.9944  0.4406 -0.5766
    8MOL      F 4999   2.033   2.963   5.425  1.2071  0.7618 -0.4809
    8MOL      F 5000   2.450   2.440   5.467  0.2323 -0.1460  0.3734
    8MOL      F 5001   2.305   2.283   5.458 -0.9296  0.0758  0.5804
    8MOL      C 5002   2.286   2.421   5.657  0.1902 -0.0742 -1.3865
    8MOL      O 5003   2.112   2.329   5.143 -0.0658 -0.5931  0.4843
    8MOL      O 5004   2.040   2.279   5.345  0.3512 -1.5070 -0.0123
    8MOL      C 5005   1.843   3.095   5.333 -0.5582 -1.0663 -0.0250
    8MOL      F 5006   2.328   2.299   5.712 -0.1433 -1.0708 -0.2370
    8MOL      F 5007   2.371   2.515   5.699 -0.7062  0.2012 -0.2090
    8MOL      O 5008   2.161   2.453   5.692  0.1338  0.1349  0.2351
    8MOL      C 5009   2.024   2.210   5.094 -0.2223  0.4551  0.1366
    8MOL      C 5010   1.758   3.176   5.232 -0.0558  0.2957  1.0092
    8MOL      F 5011   1.950   3.184   5.375 -0.6858  0.5500 -0.3053
    8MOL      F 5012   1.773   3.070   5.447 -0.4819 -0.0242  1.0942
    8MOL      C 5013   2.131   2.534   5.819 -1.8343 -0.6007 -0.0856
    8MOL      H 5014   2.025   2.121   5.158 -2.9834 -0.9364 -1.6407
    8MOL      H 5015   1.915   2.226   5.093 -0.9154 -3.5389 -2.7857
    8MOL      C 5016   2.096   2.147   4.973 -0.1293  0.4197  2.3045
    8MOL      F 5017   1.844   3.221   5.144 -0.1586 -0.8617 -0.6046
    8MOL      F 5018   1.724   3.297   5.289  1.0911  1.0715 -0.0692
    8MOL      S 5019   1.610   3.118   5.182  0.2589  0.8991 -0.3684
    8MOL      F 5020   2.138   2.665   5.795 -1.0498 -0.2533  0.1356
    8MOL      F 5021   2.234   2.510   5.911  0.0276 -0.2169 -0.3255
    8MOL      C 5022   2.007   2.471   5.888  1.2129  0.0295 -0.9149
    8MOL      H 5023   2.016   2.108   4.908  4.3876 -1.2098 -2.6269
    8MOL      H 5024   2.126   2.232   4.910 -0.6624 -0.7316  0.4586
    8MOL      N 5025   1.520   3.229   5.121 -0.5923 -0.8210  1.3732
    8MOL      O 5026   1.662   3.023   5.084  0.3125  0.3985 -0.5527
    8MOL      O 5027   1.539   3.059   5.296 -0.1764  1.8472  0.3391
    8MOL      F 5028   1.938   2.406   5.792  0.7063  0.0631 -0.3684
    8MOL      F 5029   2.046   2.379   5.973 -0.8311 -0.4785  0.5085
    8MOL      S 5030   1.896   2.575   5.986 -0.0191  0.5448  0.2604
    8MOL      S 5031   1.432   3.189   5.010 -0.4057  0.9895 -0.1585
    8MOL      N 5032   1.947   2.707   6.035  0.7911  0.5316 -0.4905
    8MOL      O 5033   1.867   2.507   6.106 -0.1060 -0.8436  0.3935
    8MOL      O 5034   1.787   2.584   5.897 -0.4306  0.1347  0.9837
    8MOL      O 5035   1.406   3.308   4.930  0.3070 -0.6668  0.0999
    8MOL      O 5036   1.452   3.076   4.919  0.4386  0.4472  0.4507
    8MOL      C 5037   1.248   3.161   5.056  0.4637  0.2733  0.8173
    8MOL      S 5038   1.865   2.844   6.019  0.7327 -0.2552  0.4920
    8MOL      F 5039   1.154   3.155   4.963 -0.1573 -1.0241 -0.0846
    8MOL      F 5040   1.234   3.277   5.108  1.1989  0.5834  0.2430
    8MOL      F 5041   1.224   3.072   5.153  0.3900  0.2906 -0.3865
    8MOL      O 5042   1.913   2.961   6.094 -0.9743 -0.2287  0.2892
    8MOL      O 5043   1.724   2.818   6.073 -0.4965 -0.2132  1.6874
    8MOL      C 5044   1.862   2.886   5.832  0.6528 -0.5840 -0.9518
    8MOL      F 5045   1.916   3.016   5.815 -0.6160 -0.2174 -0.2896
    8MOL      F 5046   1.938   2.794   5.758  0.4571  0.4002 -0.3212
    8MOL      F 5047   1.750   2.882   5.770 -0.6718 -0.0998 -0.3301
    8MOL      O 5048   3.125   2.797   5.047  1.0463  0.2052 -0.3794
    8MOL      C 5049   3.131   2.781   5.177 -0.2890 -0.9405 -0.7911
    8MOL      C 5050   3.010   2.866   5.225  0.8687 -0.3818  1.6515
    8MOL      O 5051   3.204   2.697   5.232 -0.1731 -0.5161 -0.5316
    8MOL      C 5052   3.012   3.013   5.207  0.8581  0.1507  0.2755
    8MOL      C 5053   2.898   2.797   5.289 -0.9772 -1.1745  0.0360
    8MOL      C 5054   2.901   3.080   5.264 -0.4363 -0.4064 -0.4352
    8MOL      C 5055   3.111   3.096   5.120  0.9356 -0.6695  0.5452
    8MOL      C 5056   2.795   2.878   5.351  0.2621 -0.0136 -0.3735
    8MOL      H 5057   2.903   2.689   5.299  0.2519 -1.2161 -0.9832
    8MOL      C 5058   2.808   3.014   5.341 -0.7601  0.5779  0.3624
    8MOL      H 5059   2.902   3.189   5.268  1.6928 -0.4384  0.7697
    8MOL      F 5060   3.058   3.217   5.114  1.3630  0.4413  0.3910
    8MOL      F 5061   3.114   3.052   4.987 -0.7810 -0.2761  0.0132
    8MOL      C 5062   3.253   3.094   5.188 -0.0222 -0.3971  0.6640
    8MOL      C 5063   2.695   2.795   5.444 -1.1746  2.0558  0.3579
    8MOL      C 5064   2.698   3.092   5.407 -1.1766 -2.0011 -1.0766
    8MOL      O 5065   3.263   3.035   5.331 -1.6124  0.5412  0.9717
    8MOL      F 5066   3.350   3.045   5.103 -0.5755 -0.0050 -0.6528
    8MOL      F 5067   3.293   3.228   5.196  0.1675  0.0411  1.3003
    8MOL      F 5068   2.657   2.671   5.386  0.3099  1.0362  0.2550
    8MOL      F 5069   2.576   2.868   5.449  0.9711 -0.0226 -0.3677
    8MOL      C 5070   2.755   2.783   5.586 -0.8882  0.1420  1.0392
    8MOL      O 5071   2.593   3.118   5.339 -0.5155 -0.3249 -0.0398
    8MOL      O 5072   2.727   3.150   5.509  0.4076 -0.5378  0.1924
    8MOL      C 5073   3.394   3.032   5.398 -0.7027  0.5173 -2.2543
    8MOL      F 5074   2.819   2.898   5.645  1.6845  0.9216 -0.1845
    8MOL      F 5075   2.660   2.734   5.672 -0.0491 -1.5736 -0.7185
    8MOL      O 5076   2.852   2.666   5.592  1.1553  0.3651 -0.0170
    8MOL      C 5077   2.465   3.162   5.381  0.5904  0.7601 -0.0250
    8MOL      C 5078   3.377   2.998   5.547  0.6000 -0.3254 -0.2952
    8MOL      F 5079   3.488   3.128   5.389 -0.4472  0.3432 -0.0299
    8MOL      F 5080   3.465   2.931   5.343  0.6388 -0.0579  0.2180
    8MOL      C 5081   2.987   2.667   5.632 -1.2469  0.1735  1.2147
    8MOL      H 5082   2.457   3.091   5.465  0.0964 -1.3869 -1.8397
    8MOL      H 5083   2.480   3.255   5.438  0.4373 -0.5350  2.2025
    8MOL      C 5084   2.380   3.107   5.266  1.9384  0.1990 -0.8636
    8MOL      F 5085   3.260   2.944   5.578  0.3934 -0.4582 -0.5563
    8MOL      F 5086   3.399   3.116   5.624 -0.4212 -0.3011 -1.0812
    8MOL      S 5087   3.488   2.854   5.607 -0.0639  0.4004 -0.4878
    8MOL      F 5088   3.014   2.729   5.739  0.1761  0.4070 -0.0148
    8MOL      F 5089   3.065   2.733   5.550 -0.7598  0.2220  0.2282
    8MOL      C 5090   3.029   2.506   5.611  1.0470  0.4914  1.3916
    8MOL      H 5091   2.283   3.156   5.254  3.3977  3.0754 -1.3318
    8MOL      H 5092   2.430   3.144   5.175  1.8849  1.3530 -0.4274
    8MOL      N 5093   3.634   2.906   5.606  0.5822 -0.5862 -0.6181
    8MOL      O 5094   3.461   2.826   5.739  0.1546 -0.4347 -0.2411
    8MOL      O 5095   3.459   2.715   5.544 -0.4962 -1.7893 -0.1481
    8MOL      F 5096   2.949   2.434   5.702  0.2605  0.5185  0.9028
    8MOL      F 5097   3.017   2.461   5.476 -0.4013 -0.7153  0.6690
    8MOL      S 5098   3.210   2.463   5.632  0.2749 -0.3202  0.3738
    8MOL      S 5099   3.746   2.815   5.611 -0.2412 -0.8296  0.8252
    8MOL      N 5100   3.250   2.543   5.757 -0.1063  0.0288 -0.0287
    8MOL      O 5101   3.273   2.511   5.522 -1.8917  1.2483  0.9531
    8MOL      O 5102   3.228   2.320   5.628  0.0387  0.6157 -0.6137
    8MOL      O 5103   3.712   2.673   5.655 -0.1290  1.3779  1.3198
    8MOL      O 5104   3.822   2.807   5.490 -0.3658 -0.5833  1.3608
    8MOL      C 5105   3.842   2.906   5.732  0.1320  0.8933  0.6340
    8MOL      S 5106   3.308   2.484   5.878 -0.9927 -0.1660  0.3967
    8MOL      F 5107   3.889   3.014   5.668 -0.4623 -0.4099 -0.5187
    8MOL      F 5108   3.947   2.838   5.800  0.9121 -0.4387 -1.3026
    8MOL      F 5109   3.755   2.978   5.822  1.0946  0.0244  0.3401
    8MOL      O 5110   3.438   2.540   5.870  1.3820  0.7344  0.0674
    8MOL      O 5111   3.314   2.335   5.891 -0.4160 -1.1713 -0.1795
    8MOL      C 5112   3.244   2.558   6.036  0.4703 -0.3979 -0.0576
    8MOL      F 5113   3.323   2.651   6.114 -1.0661 -0.0132 -0.3615
    8MOL      F 5114   3.130   2.622   6.022 -1.2767 -0.5215  0.1337
    8MOL      F 5115   3.234   2.458   6.128 -0.2949  0.5342 -0.9303
    8MOL      O 5116   3.135   2.170   4.313  0.2423  0.6704 -0.2993
    8MOL      C 5117   3.172   2.278   4.234 -0.0410  1.7678  0.5305
    8MOL      C 5118   3.191   2.396   4.318  1.3390 -0.0132  0.4050
    8MOL      O 5119   3.130   2.255   4.118  0.6183  0.9191 -1.0272
    8MOL      C 5120   3.306   2.409   4.410  0.9779 -0.5128 -0.1137
    8MOL      C 5121   3.086   2.479   4.320  0.4990  0.4461  0.8148
    8MOL      C 5122   3.289   2.531   4.481 -0.9913 -0.5493  0.6555
    8MOL      C 5123   3.442   2.319   4.417  0.9651  0.2796 -1.1614
    8MOL      C 5124   3.078   2.599   4.397  1.0442  0.9780 -0.6280
    8MOL      H 5125   3.003   2.436   4.265  1.6188 -5.8521  3.6073
    8MOL      C 5126   3.179   2.634   4.479 -0.4701  0.3482  0.3498
    8MOL      H 5127   3.365   2.563   4.552 -3.2712  5.4886  0.7112
    8MOL      F 5128   3.417   2.192   4.475 -0.8725 -0.8739 -0.9241
    8MOL      F 5129   3.514   2.376   4.516  0.6507 -0.1064  1.0679
    8MOL      C 5130   3.521   2.304   4.285 -0.7159  0.7660  2.2103
    8MOL      C 5131   2.956   2.688   4.372  1.2053 -0.0596  0.8381
    8MOL      C 5132   3.176   2.743   4.581  0.2452  0.3426  0.9676
    8MOL      O 5133   3.655   2.295   4.304 -0.1035 -0.1705  0.2351
    8MOL      F 5134   3.453   2.210   4.231 -0.9099  1.0604 -0.0400
    8MOL      F 5135   3.489   2.406   4.186 -0.1809  0.4357  0.7632
    8MOL      F 5136   2.900   2.734   4.492 -0.1994 -0.5930  1.2130
    8MOL      F 5137   2.851   2.609   4.327 -0.5036  0.0387 -0.0451
    8MOL      C 5138   2.945   2.807   4.269  0.3664  1.5555 -0.7524
    8MOL      O 5139   3.169   2.681   4.705  0.3984 -0.3783  1.5083
    8MOL      O 5140   3.141   2.859   4.574 -1.0471 -0.2510 -0.6283
    8MOL      C 5141   3.725   2.171   4.255 -0.1417 -0.4948  0.8723
    8MOL      F 5142   2.821   2.830   4.239 -0.2647 -0.3368 -1.3050
    8MOL      F 5143   2.991   2.918   4.313 -0.7742 -0.1121  0.2653
    8MOL      O 5144   3.028   2.779   4.156 -0.6682  1.3014  0.6216
    8MOL      C 5145   3.104   2.766   4.803 -0.1110  0.5406 -0.1416
    8MOL      C 5146   3.877   2.196   4.227  0.0977  0.6100  0.6507
    8MOL      F 5147   3.660   2.106   4.153 -1.2329  1.3687 -0.2086
    8MOL      F 5148   3.720   2.087   4.365  1.0226  0.5887 -0.8534
    8MOL      C 5149   3.000   2.851   4.033  0.1866  0.3471  1.4944
    8MOL      H 5150   3.146   2.867   4.811  0.0900  0.2941  2.5620
    8MOL      H 5151   2.995   2.776   4.789  0.0573  0.4092 -1.5391
    8MOL      C 5152   3.146   2.700   4.941 -0.2915 -0.9491 -0.0910
    8MOL      F 5153   3.892   2.260   4.118  0.3012 -0.2085 -0.9765
    8MOL      F 5154   3.920   2.073   4.206  0.8627 -0.1240  0.1227
    8MOL      S 5155   3.958   2.270   4.362  0.0725 -0.1384 -0.2636
    8MOL      F 5156   3.032   2.977   4.062  0.2884  0.3738  0.8315
    8MOL      F 5157   2.867   2.847   3.997 -1.2344 -0.0369  1.0147
    8MOL      C 5158   3.076   2.783   3.905  0.7661  0.7537  1.0876
    8MOL      H 5159   3.080   2.613   4.953 -0.7885 -0.7756 -1.4313
    8MOL      H 5160   3.244   2.652   4.950  0.7008  1.1740  0.6627
    8MOL      N 5161   3.945   2.183   4.481 -0.6402  0.6082 -0.6606
    8MOL      O 5162   4.095   2.295   4.309  0.8339 -1.8838 -0.4728
    8MOL      O 5163   3.893   2.402   4.401 -0.6999  0.4039  0.0862
    8MOL      F 5164   3.034   2.818   3.785  0.4254  0.0362 -0.6121
    8MOL      F 5165   3.201   2.823   3.911 -1.4783 -0.3653 -0.5523
    8MOL      S 5166   3.061   2.598   3.910 -0.0047  0.1072  0.3438
    8MOL      S 5167   4.033   2.217   4.613 -0.0908 -0.5127 -0.3825
    8MOL      N 5168   3.028   2.546   3.763 -0.8928 -0.7169 -0.2887
    8MOL      O 5169   2.983   2.530   4.019  0.1499  1.0029  0.5113
    8MOL      O 5170   3.184   2.548   3.945  0.6320 -0.2907  0.7987
    8MOL      O 5171   4.094   2.353   4.614 -0.3468 -0.0285  0.9882
    8MOL      O 5172   3.950   2.241   4.732 -0.1714 -0.6006  0.3482
    8MOL      C 5173   4.141   2.090   4.677  0.5007  0.0222  0.5285
    8MOL      S 5174   3.004   2.398   3.703 -0.6286 -0.5262 -0.2360
    8MOL      F 5175   4.107   1.968   4.635 -0.2493 -1.3562 -1.2015
    8MOL      F 5176   4.173   2.077   4.810 -1.5238 -0.5304 -0.2994
    8MOL      F 5177   4.259   2.106   4.617  0.7223 -1.0573  0.7182
    8MOL      O 5178   3.038   2.290   3.791  0.0208 -1.3037 -0.2511
    8MOL      O 5179   3.072   2.375   3.565  0.4665  0.6403 -0.5524
    8MOL      C 5180   2.842   2.374   3.626  0.1905  0.2295  1.8828
    8MOL      F 5181   2.760   2.473   3.674 -0.8662  0.3679  0.2360
    8MOL      F 5182   2.840   2.407   3.492 -1.6662  0.1367 -0.0050
    8MOL      F 5183   2.786   2.255   3.648  1.4063 -0.4378  0.3452
    8MOL      O 5184   3.672   1.783   4.788 -0.6311  0.0096 -0.1712
    8MOL      C 5185   3.577   1.818   4.881  0.3164  0.5730 -0.9336
    8MOL      C 5186   3.449   1.827   4.801  0.4306 -0.3956 -0.7204
    8MOL      O 5187   3.588   1.830   5.009 -1.8835 -0.8755 -0.3335
    8MOL      C 5188   3.395   1.949   4.764  0.9772 -0.4204  1.0702
    8MOL      C 5189   3.383   1.704   4.774 -0.7075 -0.6600  0.0978
    8MOL      C 5190   3.279   1.943   4.684  0.4490 -1.2515 -1.6174
    8MOL      C 5191   3.464   2.078   4.813  0.3176  1.0036 -0.4396
    8MOL      C 5192   3.279   1.700   4.682  1.1325  1.0890  0.0406
    8MOL      H 5193   3.439   1.619   4.812  4.4572  0.0198 -5.2397
    8MOL      C 5194   3.224   1.826   4.640 -0.8702 -1.2901  0.0678
    8MOL      H 5195   3.231   2.039   4.667  5.1783  1.3192 -1.3404
    8MOL      F 5196   3.426   2.179   4.742 -0.3536  0.6287  0.7849
    8MOL      F 5197   3.599   2.078   4.830  0.4616 -0.3550 -0.0429
    8MOL      C 5198   3.423   2.115   4.967 -0.3571 -0.3236  0.6870
    8MOL      C 5199   3.252   1.563   4.611 -0.2931  0.9133 -0.4034
    8MOL      C 5200   3.094   1.843   4.571 -1.0338 -0.3972  0.4211
    8MOL      O 5201   3.507   2.219   5.021  0.6473  0.8266 -0.3796
    8MOL      F 5202   3.292   2.147   4.945 -0.9215  0.0591  0.5772
    8MOL      F 5203   3.430   2.022   5.057  0.0153  0.2514 -1.0415
    8MOL      F 5204   3.357   1.479   4.592 -0.1291 -0.3496  0.0448
    8MOL      F 5205   3.212   1.588   4.489 -1.1753 -0.3192  0.2201
    8MOL      C 5206   3.135   1.499   4.683 -0.3972  0.4096 -0.4129
    8MOL      O 5207   3.098   1.949   4.487  0.0289  0.7056 -0.7670
    8MOL      O 5208   2.992   1.779   4.579 -0.4067  0.0912  0.5837
    8MOL      C 5209   3.474   2.282   5.154  0.3910  0.0493  0.4547
    8MOL      F 5210   3.015   1.499   4.621  0.2214 -0.5177  0.2908
    8MOL      F 5211   3.152   1.358   4.680  0.8800 -0.0435  1.3771
    8MOL      O 5212   3.119   1.542   4.825 -1.2982  1.2953  0.5354
    8MOL      C 5213   3.002   2.000   4.400  0.0435 -0.2408  0.2419
    8MOL      C 5214   3.601   2.334   5.227  0.4301 -0.3451 -0.4108
    8MOL      F 5215   3.417   2.213   5.240  1.1410 -0.3584  0.5646
    8MOL      F 5216   3.394   2.387   5.126  1.2208 -0.5269  0.1212
    8MOL      C 5217   3.025   1.491   4.929 -0.3934  0.1911 -1.2354
    8MOL      H 5218   2.928   1.927   4.364  2.1128 -0.9735 -2.7617
    8MOL      H 5219   2.946   2.071   4.462 -3.1151 -3.5552  1.3619
    8MOL      C 5220   3.065   2.047   4.269 -0.8184  1.0761  0.1135
    8MOL      F 5221   3.670   2.420   5.148 -0.6839  0.8910  0.5715
    8MOL      F 5222   3.688   2.228   5.219 -0.9325 -0.5650 -2.3742
    8MOL      S 5223   3.593   2.431   5.379 -0.7727 -0.0145 -0.6535
    8MOL      F 5224   3.040   1.360   4.943 -0.5150  1.2334 -0.2312
    8MOL      F 5225   2.910   1.516   4.889 -0.2675  0.2718 -0.9786
    8MOL      C 5226   3.068   1.535   5.082 -1.2738 -0.5681  1.4333
    8MOL      H 5227   3.140   1.984   4.222 -0.6349  2.3439 -1.3169
    8MOL      H 5228   2.982   2.071   4.201  2.1079 -2.1187 -4.8128
    8MOL      N 5229   3.527   2.339   5.488  0.3395  0.1000  0.7674
    8MOL      O 5230   3.724   2.482   5.393 -0.1696 -0.3910 -0.2859
    8MOL      O 5231   3.514   2.545   5.319  0.1957 -0.0554 -0.0258
    8MOL      F 5232   2.983   1.475   5.169 -0.6662 -0.4420 -0.4804
    8MOL      F 5233   3.189   1.483   5.104 -0.5987 -0.8437 -0.7858
    8MOL      S 5234   3.093   1.723   5.085  0.2480 -0.0810  0.8517
    8MOL      S 5235   3.582   2.286   5.625 -0.6767  0.4338 -0.2748
    8MOL      N 5236   3.128   1.760   5.230  0.9224  0.1471 -0.1080
    8MOL      O 5237   2.959   1.768   5.039  0.5354 -0.9453  0.2363
    8MOL      O 5238   3.201   1.754   4.999  0.4851 -0.8446 -0.2880
    8MOL      O 5239   3.613   2.398   5.713  0.2729 -1.0509 -0.1692
    8MOL      O 5240   3.501   2.186   5.683  1.6445  0.1017 -0.8309
    8MOL      C 5241   3.753   2.211   5.611  1.4140 -0.4420  1.4798
    8MOL      S 5242   3.029   1.808   5.331 -0.2380 -0.1872  0.1137
    8MOL      F 5243   3.764   2.143   5.490 -0.0258  0.9823 -1.0785
    8MOL      F 5244   3.756   2.115   5.708 -1.0501 -0.0990 -0.0131
    8MOL      F 5245   3.848   2.305   5.620 -0.5531 -0.0404 -1.1868
    8MOL      O 5246   2.889   1.771   5.312 -0.3250  1.4334 -0.0333
    8MOL      O 5247   3.012   1.956   5.299 -0.4491  0.5904 -1.2227
    8MOL      C 5248   3.060   1.783   5.526  0.6642  0.2087  0.6518
    8MOL      F 5249   3.183   1.823   5.551  0.1950  1.2734  0.7677
    8MOL      F 5250   2.969   1.839   5.621 -0.1191 -0.1243 -0.0994
    8MOL      F 5251   3.045   1.648   5.563  0.8962  0.1826 -1.4160
    8MOL      O 5252   4.596   1.826   5.347  1.4649  0.1851 -0.7927
    8MOL      C 5253   4.514   1.929   5.338  1.0693 -1.3896 -0.0190
    8MOL      C 5254   4.365   1.878   5.299 -0.7021 -1.2960 -1.2569
    8MOL      O 5255   4.557   2.047   5.334  0.0085  0.6276 -0.1484
    8MOL      C 5256   4.248   1.926   5.367  0.2708 -0.5812 -0.1595
    8MOL      C 5257   4.357   1.793   5.189 -0.8733  0.7994 -1.4982
    8MOL      C 5258   4.125   1.892   5.289 -0.0219 -0.9225 -1.2816
    8MOL      C 5259   4.245   1.998   5.501 -1.3144 -0.1557 -0.4459
    8MOL      C 5260   4.249   1.771   5.111 -1.0128  0.5210  0.4730
    8MOL      H 5261   4.454   1.766   5.148  0.0546 -0.0086  1.1076
    8MOL      C 5262   4.131   1.842   5.156  0.4829 -0.4635 -1.3329
    8MOL      H 5263   4.039   1.944   5.331 -0.6163  1.9019 -5.6844
    8MOL      F 5264   4.151   2.091   5.509  0.1671  0.4919  0.2876
    8MOL      F 5265   4.361   2.073   5.530  0.6478  0.4822  0.3385
    8MOL      C 5266   4.202   1.900   5.616  1.9636 -0.1691  0.4733
    8MOL      C 5267   4.256   1.683   4.990 -1.1990 -0.5578 -1.3737
    8MOL      C 5268   4.025   1.886   5.048  1.0709  0.3568  0.1053
    8MOL      O 5269   4.281   1.789   5.604 -0.1379 -0.6371  0.8201
    8MOL      F 5270   4.211   1.950   5.748 -0.3420 -0.8030  0.1703
    8MOL      F 5271   4.071   1.877   5.616  0.2650  0.5907 -0.3331
    8MOL      F 5272   4.366   1.716   4.922  0.0244  0.0980 -0.0812
    8MOL      F 5273   4.185   1.723   4.887  0.0260  0.5710 -0.1569
    8MOL      C 5274   4.273   1.525   5.012 -1.7701  0.2058 -0.6500
    8MOL      O 5275   3.942   1.786   4.998  0.3006  0.1506  0.0060
    8MOL      O 5276   4.004   2.004   5.015  0.1699  0.2270 -0.7924
    8MOL      C 5277   4.264   1.672   5.684 -0.9589 -0.4086  1.0409
    8MOL      F 5278   4.244   1.452   4.905  1.0912  0.0154  0.2038
    8MOL      F 5279   4.409   1.492   5.033 -1.6684  0.2889  1.4849
    8MOL      O 5280   4.211   1.483   5.143 -0.0978  0.5730  1.0236
    8MOL      C 5281   3.875   1.819   4.872  1.3056  0.2997 -0.3210
    8MOL      C 5282   4.366   1.564   5.642  0.2121 -0.2726  1.1739
    8MOL      F 5283   4.156   1.606   5.679  0.3639  0.2820  0.6119
    8MOL      F 5284   4.280   1.714   5.811  1.0477  1.4173  0.3608
    8MOL      C 5285   4.079   1.414   5.152 -0.0399 -0.4269  0.2219
    8MOL      H 5286   3.813   1.907   4.891  0.1710  0.2397 -3.4786
    8MOL      H 5287   3.957   1.825   4.799 -1.5507  2.4460 -3.4660
    8MOL      C 5288   3.773   1.707   4.845  1.9027  0.3290 -1.3267
    8MOL      F 5289   4.489   1.607   5.606  0.6804 -0.7388 -0.5265
    8MOL      F 5290   4.316   1.527   5.516  0.1345  0.9732 -0.0798
    8MOL      S 5291   4.360   1.406   5.768 -0.0324  0.1854 -0.1750
    8MOL      F 5292   3.978   1.464   5.074  0.1023 -1.3336 -0.6855
    8MOL      F 5293   4.045   1.421   5.278 -0.3646  1.1516  0.6583
    8MOL      C 5294   4.098   1.268   5.111 -1.2954  2.2024  0.7137
    8MOL      H 5295   3.817   1.632   4.778  8.2901  2.2651  0.3910
    8MOL      H 5296   3.750   1.668   4.945 -0.6451  6.2048  0.6007
    8MOL      N 5297   4.365   1.439   5.923  0.2921  0.0489 -0.0214
    8MOL      O 5298   4.244   1.339   5.718 -0.1046 -0.2831  0.2499
    8MOL      O 5299   4.479   1.341   5.707  0.4205  0.6762  0.1354
    8MOL      F 5300   3.978   1.199   5.127  0.3424  0.3491  1.3267
    8MOL      F 5301   4.141   1.227   4.983  0.1256  0.6432  0.6724
    8MOL      S 5302   4.223   1.155   5.202 -0.2999 -0.3881 -0.2527
    8MOL      S 5303   4.500   1.397   5.992 -0.4179 -1.1104 -0.6268
    8MOL      N 5304   4.304   1.079   5.096  0.4513  0.7257 -0.8744
    8MOL      O 5305   4.135   1.072   5.285  0.3936  1.2852 -0.4317
    8MOL      O 5306   4.291   1.236   5.294 -1.1097  0.0760 -0.4131
    8MOL      O 5307   4.519   1.247   5.990  0.0337 -0.4766 -0.7350
    8MOL      O 5308   4.613   1.439   5.902  0.8386 -0.2722 -0.8811
    8MOL      C 5309   4.540   1.444   6.171 -0.2779 -0.1163  0.5370
    8MOL      S 5310   4.444   1.052   5.138  0.2865 -0.0568  0.1288
    8MOL      F 5311   4.436   1.389   6.254 -0.0065 -0.7414 -0.8255
    8MOL      F 5312   4.577   1.571   6.186  0.5356  1.3423  0.2146
    8MOL      F 5313   4.656   1.391   6.206  0.8699 -0.6453 -0.7968
    8MOL      O 5314   4.438   1.000   5.269 -0.2152  0.9527  0.3034
    8MOL      O 5315   4.523   1.172   5.165 -0.7368  0.1016 -0.7041
    8MOL      C 5316   4.528   0.943   5.013 -1.2495 -0.3830  1.1578
    8MOL      F 5317   4.483   0.821   5.005  0.5282 -0.0336 -0.3992
    8MOL      F 5318   4.506   0.993   4.889 -1.3799  0.0159  0.2161
    8MOL      F 5319   4.666   0.933   5.003  0.2897  0.0549 -0.1731
    8MOL      O 5320   5.563   1.901   5.711  0.0265 -0.8255 -0.4735
    8MOL      C 5321   5.487   1.997   5.631  0.5053 -1.0809  0.6001
    8MOL      C 5322   5.392   1.929   5.553 -0.9754 -1.0584 -0.9244
    8MOL      O 5323   5.480   2.116   5.654 -0.6544  0.2675 -0.7983
    8MOL      C 5324   5.391   1.953   5.413  0.8471 -0.3953  0.2659
    8MOL      C 5325   5.299   1.845   5.620 -0.8983 -0.2605  0.8931
    8MOL      C 5326   5.260   1.923   5.355 -0.1624  0.8245  1.6126
    8MOL      C 5327   5.487   2.030   5.332 -0.8449  0.0065  0.3679
    8MOL      C 5328   5.187   1.796   5.539 -0.1792 -0.9298 -1.0423
    8MOL      H 5329   5.318   1.809   5.721 -2.0664 -2.3319  0.4100
    8MOL      C 5330   5.167   1.844   5.414  0.4147  1.2875  1.3198
    8MOL      H 5331   5.238   1.946   5.251  1.3292 -1.8811  0.6382
    8MOL      F 5332   5.535   2.146   5.406  0.5010  1.1691  0.8858
    8MOL      F 5333   5.430   2.064   5.209  0.2379  0.7111  0.5046
    8MOL      C 5334   5.595   1.925   5.281 -0.5562 -0.7201 -0.4416
    8MOL      C 5335   5.087   1.703   5.615  0.5933 -0.9189 -1.5697
    8MOL      C 5336   5.032   1.828   5.353 -0.1954  0.1040 -0.4807
    8MOL      O 5337   5.703   1.907   5.390 -0.5150 -0.7486  0.5121
    8MOL      F 5338   5.543   1.800   5.246 -0.8106 -0.3678  0.1688
    8MOL      F 5339   5.645   1.980   5.164 -0.1993 -0.0868 -0.4054
    8MOL      F 5340   4.944   1.735   5.639 -0.1992  0.4406  1.5185
    8MOL      F 5341   5.122   1.707   5.744  0.7163 -0.1048 -0.5232
    8MOL      C 5342   5.114   1.553   5.581  0.1003 -0.7777 -0.2095
    8MOL      O 5343   4.962   1.929   5.354  0.2022 -1.3015 -0.1007
    8MOL      O 5344   5.018   1.738   5.266 -0.3012  0.7303 -0.6011
    8MOL      C 5345   5.824   1.975   5.389  0.0375 -1.1117 -0.0483
    8MOL      F 5346   5.222   1.535   5.510 -1.5084 -0.4339 -1.1320
    8MOL      F 5347   5.116   1.476   5.693 -0.1406  0.1620  0.6119
    8MOL      O 5348   4.999   1.502   5.519  0.3820  0.3151 -0.9427
    8MOL      C 5349   4.828   1.938   5.298 -0.3715  0.0280  0.1518
    8MOL      C 5350   5.929   1.906   5.492  0.9736  1.0260 -0.9669
    8MOL      F 5351   5.791   2.088   5.453 -0.6309  0.5763 -0.9183
    8MOL      F 5352   5.867   1.993   5.268 -0.2951  0.3813  0.9234
    8MOL      C 5353   5.011   1.388   5.428 -0.1764  1.3062 -0.8885
    8MOL      H 5354   4.798   2.042   5.314 -3.1322 -0.5907 -0.7806
    8MOL      H 5355   4.814   1.913   5.192  5.3939 -2.9642 -0.1434
    8MOL      C 5356   4.736   1.836   5.375  0.3118 -0.3686  1.8486
    8MOL      F 5357   5.958   1.779   5.439 -0.3732 -0.7287 -0.6844
    8MOL      F 5358   5.869   1.874   5.614 -0.6866  0.3692 -1.1114
    8MOL      S 5359   6.090   1.996   5.517  0.9883 -0.0010  0.2166
    8MOL      F 5360   5.044   1.266   5.482  0.6078  0.4547 -0.5634
    8MOL      F 5361   5.095   1.409   5.312 -0.1851  0.2634 -0.0090
    8MOL      C 5362   4.868   1.365   5.375  2.0256 -0.3026 -1.4586
    8MOL      H 5363   4.783   1.740   5.349  0.3466  1.0984 -4.4794
    8MOL      H 5364   4.746   1.839   5.484  5.0188  0.4340  1.4938
    8MOL      N 5365   6.074   2.132   5.450  1.3169 -0.1869  0.2357
    8MOL      O 5366   6.076   2.002   5.669 -0.4717 -0.1865 -0.2020
    8MOL      O 5367   6.196   1.905   5.469 -0.7903 -0.1805  0.1543
    8MOL      F 5368   4.815   1.478   5.332  0.1744  0.2652  0.0106
    8MOL      F 5369   4.859   1.295   5.269 -0.0588 -0.1647  0.6479
    8MOL      S 5370   4.742   1.319   5.503  0.0608  0.4745  0.0629
    8MOL      S 5371   6.202   2.185   5.391  0.0596 -0.4315  0.4094
    8MOL      N 5372   4.763   1.165   5.505  0.3820 -1.0604 -1.1612
    8MOL      O 5373   4.614   1.366   5.454 -0.6557 -0.6197 -0.3870
    8MOL      O 5374   4.775   1.374   5.634  0.9742 -0.4485  0.9842
    8MOL      O 5375   6.328   2.194   5.473  0.7910 -0.4426  0.3599
    8MOL      O 5376   6.238   2.099   5.273 -0.1359  0.6947 -1.4453
    8MOL      C 5377   6.165   2.354   5.319 -0.3415 -0.9305 -0.5506
    8MOL      S 5378   4.642   1.091   5.558 -0.4911  0.5356  0.0405
    8MOL      F 5379   6.267   2.393   5.249  0.0206  0.9344  1.3615
    8MOL      F 5380   6.146   2.426   5.436  0.3260  0.1937  0.7871
    8MOL      F 5381   6.055   2.366   5.242  0.1970 -1.0378 -0.7310
    8MOL      O 5382   4.514   1.133   5.506  0.2928  0.8253  1.0560
    8MOL      O 5383   4.656   1.120   5.702  0.3637 -0.6423  0.4992
    8MOL      C 5384   4.627   0.910   5.541 -0.2195 -0.6936  0.8195
    8MOL      F 5385   4.753   0.862   5.502 -0.3568 -1.1878  1.0043
    8MOL      F 5386   4.575   0.864   5.662 -0.8205 -0.1909 -0.2431
    8MOL      F 5387   4.548   0.854   5.459  0.4008 -0.1883 -0.2381
    8MOL      H 5388   5.907   1.165   5.768 -1.8933 -3.6756  0.7777
    8MOL      O 5389   6.001   1.137   5.769 -0.5208  0.6438  0.0842
    8MOL      C 5390   6.078   1.224   5.690 -0.5002  0.7401  1.1052
    8MOL      C 5391   6.026   1.359   5.708 -0.0905  0.1376 -0.0341
    8MOL      O 5392   6.188   1.183   5.648 -0.2717  0.7528 -0.0611
    8MOL      C 5393   5.909   1.408   5.647  0.6284  2.1793 -0.5235
    8MOL      C 5394   6.084   1.441   5.800  0.6227 -0.7855 -0.7829
    8MOL      C 5395   5.861   1.538   5.682 -0.6220 -0.5188  1.4667
    8MOL      C 5396   5.830   1.326   5.536 -0.4393 -0.1294  0.5333
    8MOL      C 5397   6.041   1.562   5.858  0.6410 -0.9043 -0.5246
    8MOL      H 5398   6.182   1.396   5.812 -0.2549 -2.4681  0.1676
    8MOL      C 5399   5.924   1.616   5.786 -0.0779 -0.7511  0.1632
    8MOL      H 5400   5.790   1.595   5.622  2.7065 -0.4031 -2.5188
    8MOL      F 5401   5.691   1.319   5.565 -0.1469  0.7703  0.9213
    8MOL      F 5402   5.859   1.189   5.537  0.0139 -0.5578  0.6775
    8MOL      C 5403   5.865   1.362   5.386  1.1567  0.0678 -1.0111
    8MOL      C 5404   6.094   1.608   5.992  0.4935  0.2030  0.1257
    8MOL      C 5405   5.884   1.755   5.834 -1.3141 -0.2870  0.9125
    8MOL      O 5406   6.002   1.347   5.337  0.0482 -0.0259  0.6357
    8MOL      F 5407   5.782   1.274   5.309  0.0973  0.4096 -0.0307
    8MOL      F 5408   5.811   1.471   5.354 -1.1728  0.1473  0.8775
    8MOL      F 5409   6.142   1.501   6.051 -0.3870 -0.2611 -0.2682
    8MOL      F 5410   5.997   1.628   6.078 -0.7852 -0.0551  0.0274
    8MOL      C 5411   6.207   1.729   5.988 -0.9809  0.4794  0.3150
    8MOL      O 5412   5.754   1.755   5.855  1.1050 -1.4589  0.5668
    8MOL      O 5413   5.961   1.841   5.881  1.1805 -0.2411 -0.1428
    8MOL      C 5414   6.097   1.466   5.331 -0.0311 -0.1101  0.6299
    8MOL      F 5415   6.148   1.819   6.059  0.9890  0.1462  1.4053
    8MOL      F 5416   6.323   1.698   6.068 -0.5558 -0.4752  0.5357
    8MOL      O 5417   6.226   1.794   5.856  1.0445  0.0188  0.3565
    8MOL      C 5418   5.677   1.856   5.912 -0.1510 -0.3036 -0.2995
    8MOL      C 5419   6.241   1.416   5.309 -1.0987 -0.0202 -0.3055
    8MOL      F 5420   6.109   1.540   5.440 -0.7551 -0.0892  0.6070
    8MOL      F 5421   6.054   1.552   5.233 -0.1087 -0.5888 -0.1165
    8MOL      C 5422   6.320   1.747   5.761  0.6748  0.4180  1.2599
    8MOL      H 5423   5.581   1.807   5.934 -0.4220 -0.1895 -1.1940
    8MOL      H 5424   5.716   1.906   6.001 -0.3130 -2.8066  1.2159
    8MOL      C 5425   5.653   1.957   5.809  0.2383 -0.7879 -0.2892
    8MOL      F 5426   6.251   1.332   5.209  0.4892 -0.5744  0.8980
    8MOL      F 5427   6.308   1.364   5.414  0.7651  0.3206  0.0239
    8MOL      S 5428   6.369   1.550   5.284  0.5752  0.3486 -1.1377
    8MOL      F 5429   6.233   1.740   5.651 -0.5071 -0.0162 -0.6831
    8MOL      F 5430   6.357   1.619   5.780  0.2977 -0.5381  0.8136
    8MOL      C 5431   6.429   1.851   5.730  0.3932 -0.2542 -0.3550
    8MOL      H 5432   5.587   2.042   5.831 -0.0981 -1.3906  1.0816
    8MOL      H 5433   5.745   2.012   5.788  0.3648 -0.6999  0.5209
    8MOL      N 5434   6.345   1.593   5.136  1.3637  0.2317 -0.1804
    8MOL      O 5435   6.344   1.658   5.384  0.5838  1.3786 -0.4827
    8MOL      O 5436   6.505   1.493   5.310  0.9045  0.8718 -1.3732
    8MOL      F 5437   6.351   1.961   5.704 -0.4392 -0.1711  1.3785
    8MOL      F 5438   6.478   1.874   5.859  0.3094 -0.7877 -1.3309
    8MOL      S 5439   6.560   1.790   5.622 -0.1442  0.2705 -0.1308
    8MOL      S 5440   6.362   1.738   5.086 -0.0939  0.8319 -0.6563
    8MOL      N 5441   6.695   1.846   5.667  1.4019  0.5691 -1.5531
    8MOL      O 5442   6.529   1.864   5.500 -0.4060  0.1095 -0.1108
    8MOL      O 5443   6.547   1.643   5.597 -0.8915 -0.4794  1.0639
    8MOL      O 5444   6.308   1.755   4.958 -0.4000  0.2497 -0.5035
    8MOL      O 5445   6.330   1.842   5.187  0.5314 -0.6070 -0.4042
    8MOL      C 5446   6.547   1.784   5.069 -0.5137 -0.3144  0.2888
    8MOL      S 5447   6.818   1.751   5.656  0.0218 -0.4220  0.6411
    8MOL      F 5448   6.623   1.764   5.183 -0.2981  1.0836 -0.5457
    8MOL      F 5449   6.568   1.924   5.060 -0.0655 -0.7130 -1.0378
    8MOL      F 5450   6.604   1.725   4.958  0.1005  0.6984  1.1512
    8MOL      O 5451   6.931   1.840   5.628 -0.1739 -0.6644  1.1864
    8MOL      O 5452   6.814   1.671   5.533 -0.5392 -0.4169  0.7230
    8MOL      C 5453   6.830   1.640   5.797 -0.5122 -0.2966  0.8161
    8MOL      F 5454   6.864   1.511   5.785  0.3898  0.3864 -0.4323
    8MOL      F 5455   6.924   1.684   5.891 -1.1755 -0.4013  0.1446
    8MOL      F 5456   6.721   1.643   5.876  0.4506 -0.0310  0.5399
    9MOL      O 5457   3.184   4.043   2.502 -0.1144 -0.3003 -0.7257
    9MOL      C 5458   3.158   4.173   2.518  1.0614  0.0640 -0.2909
    9MOL      C 5459   3.201   4.205   2.659  0.5971 -0.0811 -1.0046
    9MOL      O 5460   3.088   4.254   2.446  1.1542 -0.5583  0.1218
    9MOL      C 5461   3.317   4.280   2.698 -0.3000 -2.0046 -0.2557
    9MOL      C 5462   3.104   4.170   2.745  0.5594  0.5721 -0.0729
    9MOL      C 5463   3.322   4.306   2.840  0.5642 -1.4268  0.5306
    9MOL      C 5464   3.442   4.325   2.597 -0.4570 -0.4290 -1.4009
    9MOL      C 5465   3.108   4.178   2.885  0.8245  0.6116 -1.2189
    9MOL      H 5466   3.014   4.124   2.704  2.0154 -2.1299 -0.3825
    9MOL      C 5467   3.219   4.256   2.932 -0.0398 -0.3162  0.7161
    9MOL      H 5468   3.383   4.372   2.900 -2.2166  0.3641  1.4942
    9MOL      F 5469   3.433   4.459   2.591  0.5606  0.5544  1.5186
    9MOL      F 5470   3.433   4.290   2.462  1.3637 -0.4794 -0.3687
    9MOL      C 5471   3.586   4.278   2.641 -0.2644 -0.5184 -0.8743
    9MOL      C 5472   3.003   4.121   2.963  1.6934 -1.7391  0.8641
    9MOL      C 5473   3.234   4.282   3.087 -0.1024  0.0849  0.9795
    9MOL      O 5474   3.579   4.128   2.634 -0.5264  1.5173  0.5096
    9MOL      F 5475   3.680   4.333   2.555 -0.0975  0.3837 -1.0423
    9MOL      F 5476   3.605   4.328   2.763 -0.4562  0.3588 -0.4436
    9MOL      F 5477   3.049   4.045   3.064  1.0017  0.5915  0.1337
    9MOL      F 5478   2.959   4.021   2.892 -1.2004  0.2124  0.5288
    9MOL      C 5479   2.875   4.224   2.990 -0.4773  0.0138 -0.1558
    9MOL      O 5480   3.368   4.281   3.135 -1.1171 -0.3287  0.1810
    9MOL      O 5481   3.146   4.324   3.160  0.7238  0.9486 -0.5754
    9MOL      C 5482   3.688   4.055   2.586  0.1126 -0.7618 -0.7514
    9MOL      F 5483   2.904   4.360   2.974 -0.6878  0.8697 -0.3920
    9MOL      F 5484   2.786   4.236   2.897  1.3853  0.3798 -1.3203
    9MOL      O 5485   2.819   4.198   3.122 -1.6119 -1.1970 -0.3126
    9MOL      C 5486   3.426   4.291   3.261  0.7067  1.3164  0.4575
    9MOL      C 5487   3.656   3.904   2.628 -1.0606 -0.1317 -0.7500
    9MOL      F 5488   3.800   4.098   2.642  0.4659  0.5082 -1.3240
    9MOL      F 5489   3.713   4.071   2.456  0.2052 -0.0336  0.4368
    9MOL      C 5490   2.729   4.291   3.195  0.4916 -0.6644  0.5378
    9MOL      H 5491   3.533   4.302   3.237 -0.1427 -0.1400 -4.3807
    9MOL      H 5492   3.400   4.392   3.294 -4.0767 -0.7950  3.8432
    9MOL      C 5493   3.379   4.175   3.342 -0.0320  1.0761  0.0860
    9MOL      F 5494   3.697   3.824   2.527 -0.3614 -0.5832 -0.7134
    9MOL      F 5495   3.525   3.879   2.623 -0.6805  1.0302 -0.4846
    9MOL      S 5496   3.704   3.857   2.787  0.5235 -0.2514 -0.3777
    9MOL      F 5497   2.604   4.252   3.187 -0.1451  0.7711 -0.2835
    9MOL      F 5498   2.740   4.416   3.130  0.0286 -1.1524 -0.6732
    9MOL      C 5499   2.771   4.311   3.336  0.4911 -0.2749 -0.9980
    9MOL      H 5500   3.274   4.173   3.374 -0.3149 -1.4374 -0.8561
    9MOL      H 5501   3.397   4.079   3.291  2.7007  3.6886 -4.1510
    9MOL      H 5502   3.418   4.167   3.444  1.2756  3.5011 -0.1834
    9MOL      N 5503   3.855   3.854   2.783  0.2144 -0.2873  0.6954
    9MOL      O 5504   3.657   3.951   2.886  0.4424 -0.6219  0.5920
    9MOL      O 5505   3.655   3.719   2.818  0.5971  0.0797  0.3975
    9MOL      F 5506   2.752   4.188   3.402  0.9252 -0.7457  0.3545
    9MOL      F 5507   2.888   4.363   3.349 -1.8115 -0.3706  0.0293
    9MOL      S 5508   2.662   4.435   3.438  0.0124 -0.2784 -0.7342
    9MOL      S 5509   3.964   3.754   2.843 -0.2588 -0.0546 -0.0507
    9MOL      N 5510   2.628   4.385   3.592 -0.3032 -0.1074  0.3987
    9MOL      O 5511   2.541   4.439   3.367  0.2704 -0.9227  0.9363
    9MOL      O 5512   2.696   4.575   3.418 -1.1232  0.7534 -0.2451
    9MOL      O 5513   3.904   3.630   2.881  0.8709  0.4733 -0.2707
    9MOL      O 5514   4.066   3.743   2.737  0.7111  0.7100  0.0356
    9MOL      C 5515   4.065   3.813   3.005  1.4684 -0.9989 -0.8082
    9MOL      S 5516   2.657   4.490   3.706  0.4980  0.1720  0.1901
    9MOL      F 5517   4.057   3.948   3.016  0.2161  0.4822 -0.8146
    9MOL      F 5518   4.188   3.782   2.984  0.0210 -0.0534  0.0809
    9MOL      F 5519   4.015   3.756   3.112  0.9888  0.7719  0.0170
    9MOL      O 5520   2.603   4.433   3.828  0.7920  1.5461  0.6390
    9MOL      O 5521   2.628   4.621   3.671 -0.8060 -0.6042 -1.1719
    9MOL      C 5522   2.835   4.499   3.749  0.2219 -0.0731 -0.1522
    9MOL      F 5523   2.904   4.449   3.643  0.4063 -0.5671 -0.1994
    9MOL      F 5524   2.887   4.624   3.754  0.1237  0.8726  0.8168
    9MOL      F 5525   2.870   4.417   3.863  0.3127  0.7277  0.9502
    9MOL      O 5526   2.958   3.815   1.603  1.0874  0.4369 -0.2284
    9MOL      C 5527   3.002   3.708   1.656  0.5088  0.6469  1.5090
    9MOL      C 5528   3.029   3.708   1.809  0.5496  0.5122  0.6929
    9MOL      O 5529   3.005   3.604   1.605 -0.8149  1.2348 -1.0891
    9MOL      C 5530   3.126   3.791   1.862 -0.2754  0.1608  1.2258
    9MOL      C 5531   2.983   3.600   1.889  0.1721 -1.7098 -1.4435
    9MOL      C 5532   3.129   3.795   2.000 -0.7894 -0.1351  0.7383
    9MOL      C 5533   3.222   3.896   1.790 -0.8273  0.7739  0.2525
    9MOL      C 5534   2.994   3.589   2.028 -0.3338 -0.6395 -0.4657
    9MOL      H 5535   2.939   3.515   1.837  1.3830 -4.4342  1.7929
    9MOL      C 5536   3.067   3.701   2.088 -0.7368  0.3439  1.3878
    9MOL      H 5537   3.186   3.868   2.057 -0.2031 -1.0775  1.3629
    9MOL      F 5538   3.177   4.020   1.831 -0.8175  0.2418 -0.5833
    9MOL      F 5539   3.222   3.910   1.658 -0.8020  0.3101 -0.2245
    9MOL      C 5540   3.368   3.898   1.848  0.1042  0.7078 -1.2556
    9MOL      C 5541   2.927   3.477   2.108  0.1380  1.4775  1.7403
    9MOL      C 5542   3.066   3.711   2.238  0.6592  0.5743  1.1825
    9MOL      O 5543   3.402   4.029   1.901  0.4165  0.0163 -0.2841
    9MOL      F 5544   3.396   3.805   1.944 -0.8521  0.5137 -0.0995
    9MOL      F 5545   3.454   3.880   1.751 -0.5259 -1.4519  0.1107
    9MOL      F 5546   2.981   3.450   2.227  0.5950  0.2702 -0.4973
    9MOL      F 5547   2.933   3.350   2.050 -0.0498  0.2399  0.1003
    9MOL      C 5548   2.774   3.506   2.117 -0.0796 -0.5676  0.6661
    9MOL      O 5549   3.181   3.743   2.289 -0.5159  0.5168  0.4414
    9MOL      O 5550   2.957   3.707   2.291 -0.8598  0.2259  0.4955
    9MOL      C 5551   3.487   4.133   1.849  1.1730  0.7582 -0.2761
    9MOL      F 5552   2.714   3.405   2.182  0.1747 -0.9696 -1.2648
    9MOL      F 5553   2.745   3.624   2.179  0.0287 -0.4361 -0.7366
    9MOL      O 5554   2.722   3.507   1.985 -1.6804 -0.1078  0.1151
    9MOL      C 5555   3.183   3.833   2.412  0.6676  1.0222  0.3142
    9MOL      C 5556   3.499   4.241   1.972 -0.0487 -0.8541  0.1049
    9MOL      F 5557   3.425   4.213   1.756  0.4485  0.3671 -0.3623
    9MOL      F 5558   3.610   4.105   1.811  0.3773  0.3367 -0.1947
    9MOL      C 5559   2.592   3.545   1.946  1.7622  0.2432  0.8871
    9MOL      H 5560   3.109   3.799   2.485 -3.2823  2.2039 -2.9648
    9MOL      H 5561   3.278   3.837   2.468  2.5429  4.9166 -2.8222
    9MOL      C 5562   3.148   3.977   2.379 -0.3465  0.3208 -1.4417
    9MOL      F 5563   3.530   4.174   2.077  0.9390 -0.1300 -0.0049
    9MOL      F 5564   3.376   4.299   2.002  0.5612  0.9677 -0.1768
    9MOL      S 5565   3.640   4.369   1.957 -0.5157  0.0657 -0.1390
    9MOL      F 5566   2.572   3.688   1.960 -0.5863  0.3438 -0.2763
    9MOL      F 5567   2.514   3.478   2.029  0.1526  0.4263 -0.4590
    9MOL      C 5568   2.574   3.503   1.800 -0.3099 -0.0554  1.2487
    9MOL      H 5569   3.184   4.005   2.279 -0.4130  2.2946 -0.9243
    9MOL      H 5570   3.043   3.969   2.348 -0.7620  2.6905 -0.7487
    9MOL      N 5571   3.603   4.472   1.858  0.3515  0.5687 -0.1954
    9MOL      O 5572   3.664   4.428   2.087  0.4364  1.2562  0.3828
    9MOL      O 5573   3.767   4.314   1.924 -0.4220 -0.2548  0.2972
    9MOL      F 5574   2.652   3.587   1.732 -0.5868  0.4831 -1.4002
    9MOL      F 5575   2.639   3.383   1.790  0.5115  0.6667 -0.0451
    9MOL      S 5576   2.399   3.510   1.738 -0.2054  0.1608  0.1289
    9MOL      S 5577   3.692   4.566   1.780 -0.2937 -0.7798  1.0390
    9MOL      N 5578   2.344   3.656   1.722 -1.2799 -0.0464  0.3382
    9MOL      O 5579   2.316   3.420   1.801  0.4113  0.1992  0.2660
    9MOL      O 5580   2.423   3.437   1.609 -1.1699  0.3288 -0.2353
    9MOL      O 5581   3.639   4.706   1.802  0.7497  0.4653  0.5589
    9MOL      O 5582   3.830   4.555   1.813 -0.6207  1.1244  1.0260
    9MOL      C 5583   3.675   4.539   1.598  1.0186 -0.7252  0.0602
    9MOL      S 5584   2.197   3.677   1.685  1.0745 -0.1826  0.3407
    9MOL      F 5585   3.617   4.652   1.544  0.7016 -0.1815  0.5619
    9MOL      F 5586   3.600   4.430   1.584  0.3547  0.1420  0.0289
    9MOL      F 5587   3.798   4.536   1.538 -0.5846  0.2534 -0.8606
    9MOL      O 5588   2.142   3.585   1.591 -0.2183  0.8269  0.5737
    9MOL      O 5589   2.176   3.818   1.697  1.3252  0.2005  0.1043
    9MOL      C 5590   2.096   3.639   1.820 -0.7295 -1.1176  0.4848
    9MOL      F 5591   2.037   3.521   1.849  0.7323 -0.1118 -0.5762
    9MOL      F 5592   2.158   3.670   1.937 -0.4897  1.0533 -0.1235
    9MOL      F 5593   1.977   3.724   1.814 -0.2701  0.3824 -0.3606
    9MOL      O 5594   2.642   4.488   2.035 -1.1228 -1.0874 -0.2844
    9MOL      C 5595   2.600   4.477   1.908  1.0905 -1.6233 -0.1772
    9MOL      C 5596   2.686   4.402   1.818 -0.1090 -0.3354 -0.7039
    9MOL      O 5597   2.477   4.505   1.884 -0.7513 -0.3489  0.0837
    9MOL      C 5598   2.799   4.319   1.852 -0.9056 -0.8217 -0.4248
    9MOL      C 5599   2.651   4.415   1.676  0.4000 -0.2204  1.3502
    9MOL      C 5600   2.857   4.256   1.744  0.9055 -0.9892 -0.6094
    9MOL      C 5601   2.859   4.287   1.995 -0.3173 -2.2511  0.7590
    9MOL      C 5602   2.722   4.363   1.567  0.3045 -0.5866  0.1861
    9MOL      H 5603   2.563   4.468   1.642  3.6075  3.9646 -0.9271
    9MOL      C 5604   2.830   4.286   1.604 -0.6295  2.2916 -0.7964
    9MOL      H 5605   2.931   4.180   1.770  2.2525  1.5436  3.3155
    9MOL      F 5606   2.898   4.409   2.046 -0.1408 -0.2778  0.0539
    9MOL      F 5607   2.980   4.232   1.968 -0.2259  0.9324 -0.1882
    9MOL      C 5608   2.804   4.192   2.100 -0.9298  0.9400  1.5037
    9MOL      C 5609   2.681   4.426   1.439 -0.2099 -0.5069  1.9741
    9MOL      C 5610   2.916   4.205   1.498 -0.2083  0.3271  1.0974
    9MOL      O 5611   2.661   4.177   2.097 -0.0100  1.1504  0.7408
    9MOL      F 5612   2.866   4.069   2.096  0.4955 -0.4400 -0.7097
    9MOL      F 5613   2.855   4.221   2.226  0.5002  0.2109  0.8772
    9MOL      F 5614   2.781   4.468   1.373  0.6786  0.2173  0.4896
    9MOL      F 5615   2.606   4.529   1.445 -1.4040 -2.3192 -0.3616
    9MOL      C 5616   2.620   4.321   1.333 -0.3697 -0.9374  0.4903
    9MOL      O 5617   2.896   4.074   1.531  0.1201 -1.1835 -0.9272
    9MOL      O 5618   2.962   4.242   1.388  1.6062  0.3769 -0.2874
    9MOL      C 5619   2.589   4.054   2.139  1.1017  1.0026  0.3886
    9MOL      F 5620   2.559   4.403   1.234  0.0107 -0.6204  0.3247
    9MOL      F 5621   2.717   4.234   1.277  0.5042 -0.3999 -0.1508
    9MOL      O 5622   2.518   4.247   1.410  0.1463 -0.7124  0.4982
    9MOL      C 5623   2.942   3.961   1.438 -0.1085 -0.2432 -0.4312
    9MOL      C 5624   2.436   4.090   2.167 -1.4743  0.2123  0.8765
    9MOL      F 5625   2.642   4.000   2.244 -0.2168  1.0514  1.3773
    9MOL      F 5626   2.613   3.981   2.022  0.7446 -0.6613  0.6179
    9MOL      C 5627   2.422   4.148   1.354  0.6348  1.2608  0.4515
    9MOL      H 5628   2.905   3.968   1.334  3.8259 -1.2915 -1.9685
    9MOL      H 5629   3.050   3.976   1.428  0.8325  0.2749  7.3584
    9MOL      C 5630   2.902   3.819   1.474  0.4130 -0.4561 -1.0048
    9MOL      F 5631   2.424   4.193   2.247 -0.7496  1.2443  0.7188
    9MOL      F 5632   2.389   3.997   2.256 -0.7176  0.2192 -0.4187
    9MOL      S 5633   2.330   4.130   2.019 -0.5669  0.4313  0.3591
    9MOL      F 5634   2.493   4.060   1.284  0.4140  0.4736 -0.4105
    9MOL      F 5635   2.338   4.204   1.252 -0.3489 -0.4134  1.3516
    9MOL      C 5636   2.332   4.100   1.468 -0.4156 -1.2360  0.5340
    9MOL      H 5637   2.793   3.818   1.469  0.3574  4.5719 -4.2556
    9MOL      H 5638   2.954   3.751   1.405  3.6621 -1.0849  1.9356
    9MOL      N 5639   2.204   4.203   2.058  0.1828  0.4178 -0.8918
    9MOL      O 5640   2.433   4.215   1.953  0.3105 -1.5520 -0.8276
    9MOL      O 5641   2.307   3.996   1.963  0.4071  0.1953  0.0047
    9MOL      F 5642   2.244   4.014   1.412 -0.1593  0.5037 -0.7335
    9MOL      F 5643   2.406   4.020   1.546 -0.4015 -0.3758 -0.3921
    9MOL      S 5644   2.251   4.232   1.574  0.8242  0.2682  1.1093
    9MOL      S 5645   2.069   4.134   2.041 -0.2221  0.1551  0.3203
    9MOL      N 5646   2.188   4.350   1.502 -1.0131 -0.2481  0.8994
    9MOL      O 5647   2.363   4.269   1.656  2.4426  0.0686  0.9875
    9MOL      O 5648   2.152   4.146   1.630 -0.3481 -1.2182  0.9837
    9MOL      O 5649   1.968   4.237   2.022 -0.0045  0.8595 -0.3150
    9MOL      O 5650   2.053   4.036   1.937 -0.1256 -0.5825 -0.0122
    9MOL      C 5651   2.026   4.074   2.204  0.6789  1.6116 -0.0981
    9MOL      S 5652   2.092   4.442   1.577  0.5507 -0.0780 -0.7151
    9MOL      F 5653   2.084   4.155   2.291  0.9899  0.3815 -0.1759
    9MOL      F 5654   2.092   3.956   2.251 -0.7521  1.0689 -0.8346
    9MOL      F 5655   1.891   4.060   2.223  0.2792 -0.8640 -1.3231
    9MOL      O 5656   2.129   4.488   1.716  0.4394  0.6574 -0.4899
    9MOL      O 5657   1.964   4.376   1.579  0.5881  0.4745 -0.7681
    9MOL      C 5658   2.047   4.584   1.461 -1.7510  0.7577  0.1507
    9MOL      F 5659   2.116   4.564   1.349  1.2350  0.4570 -0.7044
    9MOL      F 5660   1.911   4.586   1.431  1.1345 -0.9500 -0.9470
    9MOL      F 5661   2.090   4.706   1.492  0.3136 -0.1150 -0.2442
    9MOL      O 5662   2.172   5.251   2.587  0.7015 -0.3707 -1.1491
    9MOL      C 5663   2.129   5.118   2.586  0.7965 -1.0723  0.7036
    9MOL      C 5664   2.232   5.023   2.553  0.6676  1.0762  0.6828
    9MOL      O 5665   2.010   5.093   2.611 -0.1914 -0.7110 -0.4991
    9MOL      C 5666   2.242   4.885   2.600 -0.9531 -1.2564  0.2990
    9MOL      C 5667   2.320   5.062   2.457  0.3432  0.3716  0.0560
    9MOL      C 5668   2.362   4.815   2.570  0.6576  0.4036  0.1435
    9MOL      C 5669   2.138   4.808   2.689 -0.3262 -1.1473 -0.1974
    9MOL      C 5670   2.440   4.985   2.417  0.7780  2.0101  0.9112
    9MOL      H 5671   2.310   5.161   2.414  3.2214 -1.8830 -6.3416
    9MOL      C 5672   2.454   4.855   2.475 -0.0408 -1.0607 -0.9057
    9MOL      H 5673   2.365   4.709   2.593 -0.8957 -0.0006 -1.3803
    9MOL      F 5674   2.074   4.880   2.781 -1.1125  0.1319 -0.0845
    9MOL      F 5675   2.199   4.711   2.764 -0.1933  0.2358  1.1559
    9MOL      C 5676   2.049   4.718   2.590  0.4746 -0.2559  0.6158
    9MOL      C 5677   2.503   5.049   2.289 -1.9654 -1.7348  0.5043
    9MOL      C 5678   2.529   4.749   2.421 -0.4912  0.8480  0.0636
    9MOL      O 5679   2.121   4.683   2.470  0.1832 -0.1828  0.3928
    9MOL      F 5680   2.003   4.619   2.669 -0.5623  0.0830 -1.1856
    9MOL      F 5681   1.942   4.784   2.557  0.5797  0.6344  0.0991
    9MOL      F 5682   2.624   5.015   2.257 -0.4465  0.1855 -0.2620
    9MOL      F 5683   2.533   5.171   2.331 -1.3256 -0.3086  0.6903
    9MOL      C 5684   2.415   5.053   2.160 -0.8471  0.3590  0.8988
    9MOL      O 5685   2.540   4.747   2.287  0.1677 -0.8358  1.1278
    9MOL      O 5686   2.608   4.696   2.496  0.3071  0.3190  0.3972
    9MOL      C 5687   2.062   4.573   2.410  1.4635  0.2947  0.0691
    9MOL      F 5688   2.492   5.098   2.053  0.8593  0.4892 -0.0350
    9MOL      F 5689   2.387   4.922   2.138  0.0305 -0.0424 -1.0070
    9MOL      O 5690   2.299   5.154   2.178  0.5908  0.9758  1.2771
    9MOL      C 5691   2.644   4.675   2.197  0.9794 -0.5498  0.6503
    9MOL      C 5692   2.137   4.573   2.259  0.5408 -0.9676 -0.6110
    9MOL      F 5693   1.922   4.576   2.408 -0.3607 -0.4816  0.6655
    9MOL      F 5694   2.082   4.456   2.486  0.0537  0.0391 -0.2209
    9MOL      C 5695   2.266   5.254   2.079  0.2510 -0.4268  0.0711
    9MOL      H 5696   2.697   4.738   2.125 -0.8023  4.6088  3.6055
    9MOL      H 5697   2.717   4.611   2.249  4.9366  4.4271  1.6335
    9MOL      C 5698   2.554   4.568   2.140  0.1987  0.5228  1.4421
    9MOL      F 5699   2.118   4.453   2.209 -0.2553 -0.5153 -0.0039
    9MOL      F 5700   2.270   4.588   2.274  0.5022 -0.3057 -1.1709
    9MOL      S 5701   2.061   4.696   2.139  0.4095 -0.2338 -0.8274
    9MOL      F 5702   2.229   5.216   1.963  0.8044 -0.8037 -0.0775
    9MOL      F 5703   2.355   5.347   2.071  1.1871  0.1267 -0.7145
    9MOL      C 5704   2.146   5.340   2.132  1.3446  0.9283  0.1547
    9MOL      H 5705   2.521   4.513   2.229 -1.7388 -0.4209  0.1933
    9MOL      H 5706   2.469   4.606   2.081  3.9304 -1.8348 -6.1371
    9MOL      N 5707   1.920   4.637   2.121 -0.1436  0.2076  0.3349
    9MOL      O 5708   2.036   4.817   2.219 -0.0391 -0.1016 -1.2191
    9MOL      O 5709   2.148   4.720   2.021  1.6993 -0.2822 -0.9997
    9MOL      F 5710   2.183   5.431   2.225  0.0343 -0.7342 -1.1704
    9MOL      F 5711   2.102   5.420   2.031 -0.0161 -1.5100 -0.8283
    9MOL      S 5712   2.006   5.226   2.157 -0.4626  0.2515  0.3827
    9MOL      S 5713   1.874   4.575   1.990 -0.2861  0.7060 -0.0136
    9MOL      N 5714   1.864   5.302   2.171 -0.9023 -1.2628  0.0764
    9MOL      O 5715   2.024   5.191   2.294 -0.1098  0.2015  0.4536
    9MOL      O 5716   2.006   5.104   2.081 -0.6321  0.3170  0.0030
    9MOL      O 5717   1.947   4.598   1.865 -1.3169 -0.6184 -0.5746
    9MOL      O 5718   1.794   4.456   1.996  0.0388 -0.5513  0.2316
    9MOL      C 5719   1.741   4.674   1.945 -0.1053  1.6366  0.2924
    9MOL      S 5720   1.733   5.225   2.155 -0.4025 -1.2101  0.6125
    9MOL      F 5721   1.707   4.624   1.816 -1.2321 -0.0966  0.3853
    9MOL      F 5722   1.783   4.800   1.937  0.6705 -0.2019  0.0719
    9MOL      F 5723   1.635   4.648   2.031 -0.4180  0.1054 -0.2815
    9MOL      O 5724   1.670   5.257   2.280 -0.0056 -0.4813  0.0000
    9MOL      O 5725   1.742   5.089   2.124  0.3144  0.0129  0.9795
    9MOL      C 5726   1.585   5.304   2.054  1.5512 -0.1739  0.9194
    9MOL      F 5727   1.557   5.211   1.978 -0.0618  1.5315  0.7519
    9MOL      F 5728   1.480   5.346   2.121 -0.6135  0.2112  0.1673
    9MOL      F 5729   1.620   5.416   1.985  0.3740  0.5782 -0.7884
    9MOL      O 5730   2.842   5.767   2.668 -0.7126  1.5749  0.5463
    9MOL      C 5731   2.767   5.814   2.780  1.3241 -1.0698  1.0934
    9MOL      C 5732   2.658   5.725   2.828  0.0955 -0.7569 -2.1516
    9MOL      O 5733   2.811   5.912   2.836 -0.5957  0.5663  0.1191
    9MOL      C 5734   2.533   5.758   2.871  1.7711  0.1609 -0.8996
    9MOL      C 5735   2.702   5.592   2.841  0.3083  1.3858  0.2902
    9MOL      C 5736   2.452   5.656   2.877  1.1893 -0.0875 -0.6172
    9MOL      C 5737   2.492   5.906   2.867  0.8331 -0.0947  0.5549
    9MOL      C 5738   2.619   5.493   2.858  1.6955 -0.3495  0.7754
    9MOL      H 5739   2.810   5.582   2.831  0.3730  1.7416  0.5952
    9MOL      C 5740   2.489   5.519   2.884 -0.4706  1.7276 -0.2053
    9MOL      H 5741   2.351   5.682   2.906  1.4853 -1.5430  1.8570
    9MOL      F 5742   2.575   6.007   2.914  0.3031 -0.8045 -0.2186
    9MOL      F 5743   2.386   5.915   2.957  0.0195  1.3192 -0.9101
    9MOL      C 5744   2.438   5.947   2.726  0.4802  0.6728 -0.0558
    9MOL      C 5745   2.660   5.345   2.801 -0.0095 -1.4512  0.5282
    9MOL      C 5746   2.376   5.414   2.900 -0.3149 -0.2750 -0.1042
    9MOL      O 5747   2.550   5.983   2.639 -0.2174 -0.0104  1.2743
    9MOL      F 5748   2.353   5.829   2.689 -0.7580 -1.1224 -1.1621
    9MOL      F 5749   2.369   6.061   2.737  1.0843  1.1400 -1.0227
    9MOL      F 5750   2.711   5.349   2.672 -0.4227 -0.1562  0.1229
    9MOL      F 5751   2.539   5.265   2.799 -0.0447 -0.6457  0.2783
    9MOL      C 5752   2.780   5.276   2.890 -0.2192 -0.0677 -0.1246
    9MOL      O 5753   2.268   5.434   2.836 -0.0135  0.7536  0.0358
    9MOL      O 5754   2.371   5.346   2.999  0.5876 -0.0909  0.2203
    9MOL      C 5755   2.522   6.035   2.509  0.4591 -0.0680 -0.2336
    9MOL      F 5756   2.769   5.134   2.902  0.2745  0.2481 -0.7024
    9MOL      F 5757   2.900   5.291   2.849  0.4432 -0.0990 -0.4786
    9MOL      O 5758   2.738   5.334   3.026  1.0676  0.3068 -0.1071
    9MOL      C 5759   2.162   5.347   2.795  0.8401  0.4663 -0.7359
    9MOL      C 5760   2.649   6.093   2.423 -0.4736  0.2133  1.2051
    9MOL      F 5761   2.430   6.121   2.513  0.4637 -0.3106  0.1581
    9MOL      F 5762   2.486   5.942   2.430  0.5904 -0.5020 -0.0152
    9MOL      C 5763   2.780   5.270   3.132  0.9336 -0.6694 -0.5180
    9MOL      H 5764   2.167   5.238   2.807 -7.3884 -0.4278 -2.2257
    9MOL      H 5765   2.095   5.371   2.879  1.4668 -1.9178  0.5044
    9MOL      C 5766   2.109   5.357   2.656  0.2241  1.0432  0.0727
    9MOL      F 5767   2.601   6.127   2.306 -0.6356  0.7252  0.1736
    9MOL      F 5768   2.743   5.998   2.394 -0.4108  0.6721 -0.5465
    9MOL      S 5769   2.746   6.225   2.506 -1.0053 -0.2073 -0.1171
    9MOL      F 5770   2.905   5.225   3.125  0.3993  0.2446 -0.6907
    9MOL      F 5771   2.672   5.183   3.143 -1.3436 -1.3037  1.4171
    9MOL      C 5772   2.759   5.373   3.250 -0.4131 -0.1494 -0.4434
    9MOL      H 5773   2.000   5.349   2.644  0.6929 -0.4277 -4.0360
    9MOL      H 5774   2.155   5.449   2.619 -0.7705 -0.1165 -4.3859
    9MOL      N 5775   2.833   6.195   2.627  0.8988 -0.0932 -0.7606
    9MOL      O 5776   2.825   6.293   2.411  0.6093  0.0299 -0.6952
    9MOL      O 5777   2.656   6.337   2.537 -0.7049  0.2584 -0.6002
    9MOL      F 5778   2.848   5.477   3.236  0.2026 -0.1806  0.3974
    9MOL      F 5779   2.627   5.409   3.264 -0.0166  0.1518  0.0580
    9MOL      S 5780   2.808   5.301   3.407 -0.3361  0.5878  0.0880
    9MOL      S 5781   2.892   6.313   2.719  0.5902  0.6491  0.4525
    9MOL      N 5782   2.955   5.247   3.417 -0.1138  0.6100 -0.9066
    9MOL      O 5783   2.718   5.192   3.421 -0.6116 -0.7185 -0.1786
    9MOL      O 5784   2.786   5.412   3.503 -0.6335 -0.9707 -0.4065
    9MOL      O 5785   3.008   6.372   2.659  0.1030  0.1306  0.4163
    9MOL      O 5786   2.794   6.422   2.740  0.5431  0.0715 -0.2040
    9MOL      C 5787   2.933   6.239   2.874 -1.6949 -0.3377  0.8803
    9MOL      S 5788   2.998   5.218   3.560  0.6076  0.4069  1.0128
    9MOL      F 5789   2.830   6.183   2.934 -0.0093  0.0952 -1.2797
    9MOL      F 5790   3.018   6.337   2.948  0.4350  0.2127 -1.9159
    9MOL      F 5791   3.004   6.123   2.850  0.9534  0.5694 -1.0567
    9MOL      O 5792   2.893   5.238   3.653 -0.0465  0.9652  0.0199
    9MOL      O 5793   3.119   5.303   3.590  0.1461 -0.3689  0.0521
    9MOL      C 5794   3.043   5.043   3.543 -1.1677  0.9087 -0.4466
    9MOL      F 5795   3.061   4.985   3.667  0.6686  0.3094 -1.1738
    9MOL      F 5796   2.938   4.968   3.499  1.2902 -0.2749  0.1039
[truncated: 128,441 more chars]
