# Supplementary material for: Effect of Plasticizers on Performance in Single-Ion Conducting Polymer Electrolytes: Implications for Lithium-Ion Batteries
Source: Energy Fuels. 2026 Apr 11;40(16):9105–14. doi: 10.1021/acs.energyfuels.6c00725 (PMC13112336; doi:10.1021/acs.energyfuels.6c00725)
Supplement: Supplementary file 2 [file ef6c00725_si_002.zip › inputs and trajactory/em.gro]

90mPET_10FEC
 7657
    1MOL      O    1   2.639   2.450   5.704
    1MOL      C    2   2.604   2.524   5.594
    1MOL      C    3   2.505   2.631   5.627
    1MOL      O    4   2.646   2.504   5.481
    1MOL      C    5   2.538   2.768   5.622
    1MOL      C    6   2.377   2.589   5.670
    1MOL      C    7   2.435   2.859   5.652
    1MOL      C    8   2.681   2.825   5.609
    1MOL      C    9   2.276   2.682   5.702
    1MOL      H   10   2.356   2.483   5.679
    1MOL      C   11   2.303   2.820   5.684
    1MOL      H   12   2.454   2.966   5.649
    1MOL      F   13   2.778   2.731   5.608
    1MOL      F   14   2.707   2.894   5.722
    1MOL      C   15   2.707   2.921   5.488
    1MOL      C   16   2.145   2.625   5.761
    1MOL      C   17   2.202   2.932   5.697
    1MOL      O   18   2.703   2.851   5.361
    1MOL      F   19   2.620   3.025   5.491
    1MOL      F   20   2.830   2.975   5.506
    1MOL      F   21   2.074   2.714   5.833
    1MOL      F   22   2.175   2.531   5.854
    1MOL      C   23   2.053   2.558   5.653
    1MOL      O   24   2.078   2.905   5.646
    1MOL      O   25   2.234   3.042   5.741
    1MOL      C   26   2.705   2.931   5.240
    1MOL      F   27   2.097   2.431   5.632
    1MOL      F   28   1.926   2.547   5.697
    1MOL      O   29   2.061   2.637   5.532
    1MOL      C   30   1.978   3.008   5.638
    1MOL      C   31   2.773   2.854   5.123
    1MOL      F   32   2.774   3.047   5.255
    1MOL      F   33   2.580   2.969   5.206
    1MOL      C   34   1.989   2.596   5.414
    1MOL      H   35   2.004   3.096   5.698
    1MOL      H   36   1.966   3.039   5.533
    1MOL      C   37   1.846   2.947   5.690
    1MOL      F   38   2.900   2.823   5.158
    1MOL      F   39   2.784   2.936   5.015
    1MOL      S   40   2.685   2.703   5.073
    1MOL      F   41   1.858   2.630   5.425
    1MOL      F   42   1.991   2.463   5.394
    1MOL      C   43   2.051   2.667   5.290
    1MOL      H   44   1.765   3.020   5.681
    1MOL      H   45   1.819   2.857   5.633
    1MOL      H   46   1.856   2.920   5.796
    1MOL      N   47   2.539   2.740   5.042
    1MOL      O   48   2.766   2.651   4.963
    1MOL      O   49   2.692   2.621   5.193
    1MOL      F   50   2.012   2.602   5.177
    1MOL      F   51   2.002   2.793   5.278
    1MOL      S   52   2.234   2.671   5.298
    1MOL      S   53   2.488   2.764   4.898
    1MOL      N   54   2.287   2.537   5.354
    1MOL      O   55   2.262   2.781   5.388
    1MOL      O   56   2.269   2.695   5.158
    1MOL      O   57   2.588   2.766   4.793
    1MOL      O   58   2.385   2.664   4.873
    1MOL      C   59   2.397   2.923   4.887
    1MOL      S   60   2.329   2.424   5.259
    1MOL      F   61   2.482   3.028   4.905
    1MOL      F   62   2.300   2.933   4.981
    1MOL      F   63   2.339   2.938   4.766
    1MOL      O   64   2.474   2.416   5.263
    1MOL      O   65   2.278   2.435   5.123
    1MOL      C   66   2.283   2.260   5.328
    1MOL      F   67   2.150   2.237   5.321
    1MOL      F   68   2.345   2.160   5.261
    1MOL      F   69   2.319   2.250   5.459
    1MOL      O   70   3.007   1.768   4.963
    1MOL      C   71   3.054   1.783   5.090
    1MOL      C   72   2.956   1.840   5.190
    1MOL      O   73   3.172   1.765   5.119
    1MOL      C   74   2.816   1.820   5.187
    1MOL      C   75   3.012   1.915   5.297
    1MOL      C   76   2.738   1.893   5.279
    1MOL      C   77   2.742   1.710   5.107
    1MOL      C   78   2.934   1.977   5.397
    1MOL      H   79   3.120   1.918   5.306
    1MOL      C   80   2.793   1.974   5.381
    1MOL      H   81   2.630   1.880   5.276
    1MOL      F   82   2.661   1.643   5.193
    1MOL      F   83   2.823   1.610   5.064
    1MOL      C   84   2.652   1.761   4.990
    1MOL      C   85   3.009   2.021   5.526
    1MOL      C   86   2.695   2.040   5.474
    1MOL      O   87   2.730   1.834   4.893
    1MOL      F   88   2.590   1.653   4.935
    1MOL      F   89   2.553   1.838   5.041
    1MOL      F   90   3.086   1.918   5.566
    1MOL      F   91   2.930   2.039   5.634
    1MOL      C   92   3.103   2.145   5.509
    1MOL      O   93   2.730   2.165   5.519
    1MOL      O   94   2.589   1.987   5.503
    1MOL      C   95   2.663   1.878   4.772
    1MOL      F   96   3.158   2.173   5.629
    1MOL      F   97   3.205   2.111   5.427
    1MOL      O   98   3.030   2.259   5.458
    1MOL      C   99   2.650   2.220   5.625
    1MOL      C  100   2.764   1.951   4.680
    1MOL      F  101   2.558   1.959   4.798
    1MOL      F  102   2.613   1.773   4.703
    1MOL      C  103   3.102   2.386   5.450
    1MOL      H  104   2.553   2.253   5.585
    1MOL      H  105   2.631   2.144   5.702
    1MOL      C  106   2.727   2.337   5.690
    1MOL      F  107   2.713   1.964   4.555
    1MOL      F  108   2.877   1.877   4.666
    1MOL      S  109   2.803   2.116   4.745
    1MOL      F  110   3.229   2.372   5.406
    1MOL      F  111   3.111   2.442   5.573
    1MOL      C  112   3.029   2.486   5.355
    1MOL      H  113   2.763   2.305   5.788
    1MOL      H  114   2.815   2.363   5.629
    1MOL      N  115   2.696   2.219   4.707
    1MOL      O  116   2.834   2.108   4.886
    1MOL      O  117   2.925   2.153   4.677
    1MOL      F  118   2.931   2.552   5.422
    1MOL      F  119   3.116   2.583   5.318
    1MOL      S  120   2.960   2.407   5.206
    1MOL      S  121   2.688   2.350   4.788
    1MOL      N  122   3.040   2.280   5.169
    1MOL      O  123   2.959   2.511   5.104
    1MOL      O  124   2.827   2.372   5.254
    1MOL      O  125   2.815   2.399   4.841
    1MOL      O  126   2.619   2.455   4.714
    1MOL      C  127   2.582   2.322   4.935
    1MOL      S  128   3.118   2.267   5.036
    1MOL      F  129   2.647   2.259   5.036
    1MOL      F  130   2.472   2.249   4.905
    1MOL      F  131   2.539   2.439   4.985
    1MOL      O  132   3.078   2.354   4.927
    1MOL      O  133   3.124   2.131   4.990
    1MOL      C  134   3.296   2.306   5.067
    1MOL      F  135   3.311   2.435   5.107
    1MOL      F  136   3.349   2.226   5.162
    1MOL      F  137   3.369   2.291   4.955
    1MOL      O  138   3.637   2.004   4.125
    1MOL      C  139   3.629   1.910   4.223
    1MOL      C  140   3.545   1.952   4.339
    1MOL      O  141   3.671   1.796   4.211
    1MOL      C  142   3.576   1.920   4.473
    1MOL      C  143   3.425   2.020   4.309
    1MOL      C  144   3.479   1.949   4.571
    1MOL      C  145   3.709   1.860   4.523
    1MOL      C  146   3.329   2.052   4.407
    1MOL      H  147   3.404   2.045   4.206
    1MOL      C  148   3.356   2.010   4.540
    1MOL      H  149   3.498   1.920   4.674
    1MOL      F  150   3.745   1.921   4.639
    1MOL      F  151   3.812   1.889   4.441
    1MOL      C  152   3.703   1.705   4.549
    1MOL      C  153   3.203   2.126   4.361
    1MOL      C  154   3.259   2.023   4.652
    1MOL      O  155   3.569   1.671   4.590
    1MOL      F  156   3.734   1.637   4.437
    1MOL      F  157   3.795   1.670   4.642
    1MOL      F  158   3.097   2.111   4.442
    1MOL      F  159   3.160   2.076   4.243
    1MOL      C  160   3.233   2.278   4.343
    1MOL      O  161   3.227   1.901   4.703
    1MOL      O  162   3.219   2.130   4.696
    1MOL      C  163   3.539   1.537   4.635
    1MOL      F  164   3.333   2.296   4.253
    1MOL      F  165   3.124   2.340   4.292
    1MOL      O  166   3.266   2.333   4.472
    1MOL      C  167   3.156   1.894   4.827
    1MOL      C  168   3.402   1.497   4.573
    1MOL      F  169   3.530   1.539   4.770
    1MOL      F  170   3.633   1.445   4.605
    1MOL      C  171   3.319   2.467   4.479
    1MOL      H  172   3.222   1.923   4.909
    1MOL      H  173   3.070   1.962   4.823
    1MOL      C  174   3.100   1.753   4.854
    1MOL      F  175   3.312   1.596   4.594
    1MOL      F  176   3.354   1.388   4.637
    1MOL      S  177   3.421   1.463   4.395
    1MOL      F  178   3.275   2.550   4.381
    1MOL      F  179   3.454   2.463   4.466
    1MOL      C  180   3.284   2.528   4.618
    1MOL      H  181   3.048   1.716   4.765
    1MOL      H  182   3.181   1.683   4.879
    1MOL      N  183   3.493   1.328   4.379
    1MOL      O  184   3.283   1.448   4.353
    1MOL      O  185   3.484   1.576   4.328
    1MOL      F  186   3.344   2.457   4.716
    1MOL      F  187   3.335   2.652   4.623
    1MOL      S  188   3.105   2.543   4.649
    1MOL      S  189   3.595   1.308   4.265
    1MOL      N  190   3.046   2.633   4.539
    1MOL      O  191   3.083   2.589   4.786
    1MOL      O  192   3.061   2.405   4.641
    1MOL      O  193   3.521   1.290   4.141
    1MOL      O  194   3.685   1.421   4.245
    1MOL      C  195   3.695   1.157   4.288
    1MOL      S  196   2.939   2.738   4.574
    1MOL      F  197   3.794   1.178   4.378
    1MOL      F  198   3.754   1.119   4.172
    1MOL      F  199   3.621   1.053   4.332
    1MOL      O  200   2.846   2.685   4.672
    1MOL      O  201   2.879   2.791   4.452
    1MOL      C  202   3.011   2.889   4.656
    1MOL      F  203   3.092   2.861   4.760
    1MOL      F  204   3.082   2.962   4.568
    1MOL      F  205   2.913   2.969   4.703
    1MOL      O  206   2.866   1.813   3.576
    1MOL      C  207   2.958   1.746   3.651
    1MOL      C  208   3.085   1.823   3.670
    1MOL      O  209   2.937   1.638   3.705
    1MOL      C  210   3.206   1.783   3.609
    1MOL      C  211   3.081   1.938   3.753
    1MOL      C  212   3.320   1.864   3.635
    1MOL      C  213   3.213   1.659   3.515
    1MOL      C  214   3.195   2.015   3.782
    1MOL      H  215   2.986   1.967   3.797
    1MOL      C  216   3.317   1.975   3.722
    1MOL      H  217   3.415   1.842   3.588
    1MOL      F  218   3.146   1.684   3.401
    1MOL      F  219   3.151   1.552   3.570
    1MOL      C  220   3.356   1.609   3.480
    1MOL      C  221   3.182   2.136   3.877
    1MOL      C  222   3.447   2.046   3.747
    1MOL      O  223   3.422   1.595   3.607
    1MOL      F  224   3.352   1.491   3.414
    1MOL      F  225   3.417   1.697   3.397
    1MOL      F  226   3.290   2.149   3.958
    1MOL      F  227   3.079   2.120   3.962
    1MOL      C  228   3.159   2.270   3.800
    1MOL      O  229   3.514   1.999   3.856
    1MOL      O  230   3.490   2.131   3.671
    1MOL      C  231   3.558   1.556   3.619
    1MOL      F  232   3.250   2.282   3.701
    1MOL      F  233   3.038   2.268   3.740
    1MOL      O  234   3.166   2.379   3.897
    1MOL      C  235   3.642   2.058   3.888
    1MOL      C  236   3.604   1.599   3.761
    1MOL      F  237   3.637   1.618   3.529
    1MOL      F  238   3.575   1.423   3.602
    1MOL      C  239   3.194   2.514   3.852
    1MOL      H  240   3.708   2.055   3.801
    1MOL      H  241   3.630   2.163   3.920
    1MOL      C  242   3.706   1.975   4.001
    1MOL      F  243   3.611   1.734   3.767
    1MOL      F  244   3.731   1.558   3.780
    1MOL      S  245   3.495   1.537   3.893
    1MOL      F  246   3.107   2.555   3.757
    1MOL      F  247   3.317   2.521   3.798
    1MOL      C  248   3.190   2.609   3.976
    1MOL      H  249   3.698   1.869   3.975
    1MOL      H  250   3.812   2.002   4.010
    1MOL      N  251   3.357   1.601   3.877
    1MOL      O  252   3.485   1.392   3.882
    1MOL      O  253   3.558   1.572   4.020
    1MOL      F  254   3.245   2.547   4.083
    1MOL      F  255   3.266   2.719   3.954
    1MOL      S  256   3.021   2.665   4.017
    1MOL      S  257   3.253   1.586   3.988
    1MOL      N  258   2.980   2.785   3.930
    1MOL      O  259   3.017   2.701   4.158
    1MOL      O  260   2.927   2.555   3.994
    1MOL      O  261   3.119   1.591   3.930
    1MOL      O  262   3.272   1.471   4.077
    1MOL      C  263   3.265   1.740   4.090
    1MOL      S  264   2.840   2.847   3.952
    1MOL      F  265   3.386   1.799   4.076
    1MOL      F  266   3.249   1.720   4.222
    1MOL      F  267   3.173   1.832   4.052
    1MOL      O  268   2.820   2.881   4.092
    1MOL      O  269   2.739   2.749   3.913
    1MOL      C  270   2.815   2.998   3.849
    1MOL      F  271   2.832   2.972   3.718
    1MOL      F  272   2.690   3.048   3.865
    1MOL      F  273   2.902   3.096   3.883
    1MOL      O  274   2.353   2.421   3.976
    1MOL      C  275   2.372   2.352   3.861
    1MOL      C  276   2.468   2.239   3.875
    1MOL      O  277   2.308   2.366   3.758
    1MOL      C  278   2.595   2.240   3.812
    1MOL      C  279   2.420   2.124   3.939
    1MOL      C  280   2.663   2.117   3.803
    1MOL      C  281   2.663   2.366   3.754
    1MOL      C  282   2.488   2.001   3.931
    1MOL      H  283   2.327   2.129   3.994
    1MOL      C  284   2.607   1.998   3.854
    1MOL      H  285   2.757   2.112   3.750
    1MOL      F  286   2.785   2.380   3.809
    1MOL      F  287   2.602   2.482   3.789
    1MOL      C  288   2.678   2.362   3.599
    1MOL      C  289   2.430   1.878   4.004
    1MOL      C  290   2.671   1.870   3.814
    1MOL      O  291   2.551   2.319   3.546
    1MOL      F  292   2.712   2.484   3.554
    1MOL      F  293   2.779   2.278   3.565
    1MOL      F  294   2.402   1.911   4.132
    1MOL      F  295   2.519   1.777   4.017
    1MOL      C  296   2.299   1.822   3.939
    1MOL      O  297   2.597   1.808   3.718
    1MOL      O  298   2.778   1.832   3.858
    1MOL      C  299   2.534   2.304   3.403
    1MOL      F  300   2.316   1.809   3.806
    1MOL      F  301   2.276   1.698   3.986
    1MOL      O  302   2.192   1.916   3.970
    1MOL      C  303   2.651   1.697   3.644
    1MOL      C  304   2.396   2.240   3.378
    1MOL      F  305   2.631   2.230   3.345
    1MOL      F  306   2.538   2.425   3.343
    1MOL      C  307   2.054   1.874   3.985
    1MOL      H  308   2.700   1.625   3.710
    1MOL      H  309   2.567   1.644   3.597
    1MOL      C  310   2.744   1.748   3.530
    1MOL      F  311   2.376   2.225   3.245
    1MOL      F  312   2.298   2.324   3.421
    1MOL      S  313   2.378   2.080   3.463
    1MOL      F  314   1.984   1.977   4.038
    1MOL      F  315   2.040   1.776   4.077
    1MOL      C  316   1.987   1.831   3.850
    1MOL      H  317   2.770   1.664   3.465
    1MOL      H  318   2.687   1.819   3.468
    1MOL      N  319   2.238   2.028   3.425
    1MOL      O  320   2.493   1.997   3.433
    1MOL      O  321   2.370   2.124   3.601
    1MOL      F  322   2.045   1.719   3.802
    1MOL      F  323   1.858   1.797   3.874
    1MOL      S  324   1.991   1.964   3.725
    1MOL      S  325   2.220   1.887   3.368
    1MOL      N  326   1.910   2.084   3.779
    1MOL      O  327   1.923   1.900   3.613
    1MOL      O  328   2.131   1.995   3.698
    1MOL      O  329   2.304   1.786   3.431
    1MOL      O  330   2.079   1.848   3.368
    1MOL      C  331   2.272   1.885   3.191
    1MOL      S  332   1.985   2.217   3.798
    1MOL      F  333   2.402   1.915   3.174
    1MOL      F  334   2.200   1.975   3.119
    1MOL      F  335   2.251   1.764   3.136
    1MOL      O  336   2.033   2.265   3.669
    1MOL      O  337   2.107   2.202   3.874
    1MOL      C  338   1.883   2.350   3.874
    1MOL      F  339   1.893   2.466   3.804
    1MOL      F  340   1.752   2.315   3.878
    1MOL      F  341   1.921   2.377   4.001
    1MOL      O  342   2.065   1.878   4.698
    1MOL      C  343   1.981   1.899   4.592
    1MOL      C  344   2.022   2.018   4.508
    1MOL      O  345   1.885   1.829   4.570
    1MOL      C  346   1.929   2.102   4.441
    1MOL      C  347   2.159   2.054   4.508
    1MOL      C  348   1.979   2.214   4.371
    1MOL      C  349   1.775   2.096   4.461
    1MOL      C  350   2.206   2.173   4.451
    1MOL      H  351   2.230   1.990   4.562
    1MOL      C  352   2.114   2.252   4.377
    1MOL      H  353   1.910   2.281   4.320
    1MOL      F  354   1.723   1.977   4.423
    1MOL      F  355   1.711   2.181   4.377
    1MOL      C  356   1.735   2.133   4.609
    1MOL      C  357   2.350   2.217   4.480
    1MOL      C  358   2.146   2.388   4.323
    1MOL      O  359   1.849   2.196   4.675
    1MOL      F  360   1.629   2.216   4.610
    1MOL      F  361   1.695   2.021   4.674
    1MOL      F  362   2.397   2.159   4.593
    1MOL      F  363   2.355   2.348   4.512
    1MOL      C  364   2.449   2.184   4.364
    1MOL      O  365   2.174   2.393   4.190
    1MOL      O  366   2.141   2.487   4.394
    1MOL      C  367   1.840   2.237   4.813
    1MOL      F  368   2.486   2.054   4.371
    1MOL      F  369   2.386   2.202   4.246
    1MOL      O  370   2.561   2.273   4.377
    1MOL      C  371   2.204   2.522   4.135
    1MOL      C  372   1.982   2.270   4.867
    1MOL      F  373   1.789   2.137   4.890
    1MOL      F  374   1.756   2.342   4.828
    1MOL      C  375   2.674   2.261   4.289
    1MOL      H  376   2.118   2.589   4.147
    1MOL      H  377   2.289   2.568   4.187
    1MOL      C  378   2.239   2.507   3.986
    1MOL      F  379   2.065   2.165   4.846
    1MOL      F  380   1.975   2.285   5.002
    1MOL      S  381   2.054   2.422   4.797
    1MOL      F  382   2.640   2.231   4.161
    1MOL      F  383   2.755   2.161   4.330
    1MOL      C  384   2.750   2.395   4.293
    1MOL      H  385   2.152   2.465   3.934
    1MOL      H  386   2.261   2.606   3.942
    1MOL      N  387   1.962   2.543   4.810
    1MOL      O  388   2.182   2.445   4.864
    1MOL      O  389   2.087   2.400   4.657
    1MOL      F  390   2.790   2.422   4.420
    1MOL      F  391   2.864   2.383   4.220
    1MOL      S  392   2.654   2.536   4.226
    1MOL      S  393   2.029   2.680   4.794
    1MOL      N  394   2.516   2.547   4.295
    1MOL      O  395   2.642   2.503   4.085
    1MOL      O  396   2.743   2.649   4.246
    1MOL      O  397   2.109   2.706   4.913
    1MOL      O  398   2.116   2.681   4.677
    1MOL      C  399   1.907   2.817   4.781
    1MOL      S  400   2.491   2.649   4.408
    1MOL      F  401   1.968   2.937   4.767
    1MOL      F  402   1.830   2.824   4.892
    1MOL      F  403   1.825   2.799   4.675
    1MOL      O  404   2.606   2.666   4.494
    1MOL      O  405   2.368   2.622   4.483
    1MOL      C  406   2.466   2.818   4.335
    1MOL      F  407   2.582   2.872   4.290
    1MOL      F  408   2.381   2.813   4.229
    1MOL      F  409   2.414   2.904   4.425
    1MOL      O  410   2.767   1.149   4.777
    1MOL      C  411   2.760   1.286   4.778
    1MOL      C  412   2.621   1.339   4.764
    1MOL      O  413   2.857   1.359   4.785
    1MOL      C  414   2.513   1.301   4.848
    1MOL      C  415   2.597   1.429   4.657
    1MOL      C  416   2.385   1.352   4.820
    1MOL      C  417   2.523   1.201   4.965
    1MOL      C  418   2.468   1.475   4.625
    1MOL      H  419   2.681   1.458   4.595
    1MOL      C  420   2.361   1.436   4.710
    1MOL      H  421   2.302   1.323   4.884
    1MOL      F  422   2.454   1.250   5.071
    1MOL      F  423   2.648   1.189   5.016
    1MOL      C  424   2.464   1.061   4.925
    1MOL      C  425   2.448   1.553   4.494
    1MOL      C  426   2.219   1.475   4.685
    1MOL      O  427   2.469   1.046   4.780
    1MOL      F  428   2.530   0.963   4.989
    1MOL      F  429   2.335   1.054   4.966
    1MOL      F  430   2.554   1.633   4.469
    1MOL      F  431   2.343   1.638   4.498
    1MOL      C  432   2.432   1.455   4.374
    1MOL      O  433   2.185   1.592   4.744
    1MOL      O  434   2.141   1.402   4.624
    1MOL      C  435   2.444   0.916   4.722
    1MOL      F  436   2.324   1.377   4.394
    1MOL      F  437   2.408   1.527   4.262
    1MOL      O  438   2.553   1.376   4.365
    1MOL      C  439   2.047   1.634   4.736
    1MOL      C  440   2.428   0.931   4.568
    1MOL      F  441   2.335   0.855   4.775
    1MOL      F  442   2.549   0.834   4.747
    1MOL      C  443   2.568   1.280   4.258
    1MOL      H  444   2.013   1.633   4.632
    1MOL      H  445   1.985   1.565   4.794
    1MOL      C  446   2.035   1.776   4.797
    1MOL      F  447   2.444   0.810   4.508
    1MOL      F  448   2.527   1.009   4.520
    1MOL      S  449   2.266   0.999   4.522
    1MOL      F  450   2.545   1.336   4.137
    1MOL      F  451   2.478   1.180   4.270
    1MOL      C  452   2.712   1.221   4.260
    1MOL      H  453   1.933   1.791   4.835
    1MOL      H  454   2.104   1.785   4.882
    1MOL      N  455   2.152   0.899   4.550
    1MOL      O  456   2.248   1.132   4.580
    1MOL      O  457   2.272   1.014   4.377
    1MOL      F  458   2.725   1.130   4.359
    1MOL      F  459   2.733   1.153   4.145
    1MOL      S  460   2.837   1.351   4.280
    1MOL      S  461   2.009   0.950   4.576
    1MOL      N  462   2.795   1.478   4.204
    1MOL      O  463   2.967   1.300   4.236
    1MOL      O  464   2.844   1.378   4.422
    1MOL      O  465   1.987   1.088   4.535
    1MOL      O  466   1.915   0.853   4.523
    1MOL      C  467   1.978   0.954   4.757
    1MOL      S  468   2.896   1.593   4.189
    1MOL      F  469   2.005   0.835   4.816
    1MOL      F  470   1.849   0.985   4.783
    1MOL      F  471   2.055   1.048   4.817
    1MOL      O  472   2.881   1.651   4.056
    1MOL      O  473   3.033   1.556   4.222
    1MOL      C  474   2.850   1.733   4.301
    1MOL      F  475   2.853   1.696   4.430
    1MOL      F  476   2.937   1.836   4.286
    1MOL      F  477   2.727   1.781   4.274
    1MOL      O  478   3.045   0.586   4.038
    1MOL      C  479   2.985   0.703   4.075
    1MOL      C  480   2.951   0.706   4.221
    1MOL      O  481   2.977   0.801   4.002
    1MOL      C  482   2.828   0.752   4.273
    1MOL      C  483   3.053   0.663   4.310
    1MOL      C  484   2.815   0.763   4.413
    1MOL      C  485   2.702   0.776   4.186
    1MOL      C  486   3.039   0.670   4.450
    1MOL      H  487   3.146   0.628   4.268
    1MOL      C  488   2.919   0.725   4.501
    1MOL      H  489   2.723   0.801   4.456
    1MOL      F  490   2.728   0.857   4.081
    1MOL      F  491   2.607   0.844   4.254
    1MOL      C  492   2.643   0.640   4.135
    1MOL      C  493   3.161   0.635   4.537
    1MOL      C  494   2.899   0.754   4.646
    1MOL      O  495   2.500   0.654   4.114
    1MOL      F  496   2.705   0.603   4.021
    1MOL      F  497   2.670   0.543   4.227
    1MOL      F  498   3.252   0.562   4.468
    1MOL      F  499   3.128   0.552   4.638
    1MOL      C  500   3.232   0.764   4.593
    1MOL      O  501   2.892   0.888   4.669
    1MOL      O  502   2.891   0.668   4.733
    1MOL      C  503   2.421   0.537   4.084
    1MOL      F  504   3.190   0.787   4.720
    1MOL      F  505   3.366   0.746   4.600
    1MOL      O  506   3.199   0.872   4.503
    1MOL      C  507   2.882   0.935   4.805
    1MOL      C  508   2.271   0.577   4.070
    1MOL      F  509   2.432   0.441   4.178
    1MOL      F  510   2.461   0.480   3.968
    1MOL      C  511   3.235   1.008   4.533
    1MOL      H  512   2.786   0.905   4.850
    1MOL      H  513   2.963   0.893   4.866
    1MOL      C  514   2.895   1.089   4.805
    1MOL      F  515   2.195   0.465   4.057
    1MOL      F  516   2.252   0.646   3.956
    1MOL      S  517   2.215   0.677   4.213
    1MOL      F  518   3.368   1.028   4.523
    1MOL      F  519   3.200   1.043   4.658
    1MOL      C  520   3.158   1.098   4.433
    1MOL      H  521   2.930   1.122   4.903
    1MOL      H  522   2.969   1.120   4.730
    1MOL      N  523   2.259   0.612   4.346
    1MOL      O  524   2.282   0.805   4.192
    1MOL      O  525   2.071   0.686   4.200
    1MOL      F  526   3.025   1.077   4.449
    1MOL      F  527   3.177   1.227   4.467
    1MOL      S  528   3.203   1.070   4.257
    1MOL      S  529   2.157   0.521   4.417
    1MOL      N  530   3.328   0.981   4.240
    1MOL      O  531   3.227   1.201   4.196
    1MOL      O  532   3.088   1.011   4.191
    1MOL      O  533   2.040   0.601   4.455
    1MOL      O  534   2.114   0.413   4.331
    1MOL      C  535   2.225   0.448   4.570
    1MOL      S  536   3.370   0.937   4.098
    1MOL      F  537   2.252   0.543   4.663
    1MOL      F  538   2.340   0.381   4.545
    1MOL      F  539   2.138   0.361   4.626
    1MOL      O  540   3.448   1.044   4.037
    1MOL      O  541   3.255   0.906   4.013
    1MOL      C  542   3.479   0.788   4.103
    1MOL      F  543   3.519   0.753   3.979
    1MOL      F  544   3.590   0.809   4.177
    1MOL      F  545   3.414   0.682   4.156
    1MOL      O  546   2.475   0.916   3.279
    1MOL      C  547   2.488   0.965   3.407
    1MOL      C  548   2.603   0.905   3.482
    1MOL      O  549   2.414   1.049   3.455
    1MOL      C  550   2.588   0.853   3.613
    1MOL      C  551   2.727   0.896   3.416
    1MOL      C  552   2.703   0.799   3.674
    1MOL      C  553   2.453   0.834   3.685
    1MOL      C  554   2.841   0.837   3.475
    1MOL      H  555   2.733   0.932   3.314
    1MOL      C  556   2.829   0.790   3.609
    1MOL      H  557   2.694   0.758   3.775
    1MOL      F  558   2.450   0.709   3.736
    1MOL      F  559   2.345   0.832   3.602
    1MOL      C  560   2.426   0.933   3.802
    1MOL      C  561   2.963   0.817   3.383
    1MOL      C  562   2.943   0.725   3.684
    1MOL      O  563   2.428   1.072   3.760
    1MOL      F  564   2.306   0.901   3.858
    1MOL      F  565   2.517   0.911   3.899
    1MOL      F  566   2.920   0.778   3.261
    1MOL      F  567   3.043   0.714   3.417
    1MOL      C  568   3.048   0.947   3.363
    1MOL      O  569   2.900   0.622   3.763
    1MOL      O  570   3.059   0.760   3.676
    1MOL      C  571   2.369   1.168   3.853
    1MOL      F  572   3.146   0.919   3.275
    1MOL      F  573   2.969   1.041   3.306
    1MOL      O  574   3.104   0.994   3.489
    1MOL      C  575   2.991   0.519   3.807
    1MOL      C  576   2.406   1.315   3.819
    1MOL      F  577   2.407   1.143   3.980
    1MOL      F  578   2.234   1.158   3.855
    1MOL      C  579   3.168   1.125   3.488
    1MOL      H  580   2.934   0.439   3.856
    1MOL      H  581   3.041   0.474   3.720
    1MOL      C  582   3.100   0.568   3.907
    1MOL      F  583   2.536   1.341   3.849
    1MOL      F  584   2.335   1.398   3.899
    1MOL      S  585   2.375   1.356   3.645
    1MOL      F  586   3.075   1.224   3.488
    1MOL      F  587   3.243   1.145   3.377
    1MOL      C  588   3.262   1.142   3.611
    1MOL      H  589   3.177   0.490   3.912
    1MOL      H  590   3.150   0.659   3.872
    1MOL      N  591   2.501   1.336   3.561
    1MOL      O  592   2.268   1.271   3.595
    1MOL      O  593   2.330   1.495   3.638
    1MOL      F  594   3.352   1.040   3.613
    1MOL      F  595   3.335   1.255   3.597
    1MOL      S  596   3.174   1.150   3.769
    1MOL      S  597   2.496   1.377   3.412
    1MOL      N  598   3.076   1.268   3.777
    1MOL      O  599   3.280   1.182   3.863
    1MOL      O  600   3.118   1.020   3.801
    1MOL      O  601   2.394   1.298   3.344
    1MOL      O  602   2.460   1.518   3.400
    1MOL      C  603   2.657   1.349   3.330
    1MOL      S  604   2.950   1.251   3.864
    1MOL      F  605   2.655   1.390   3.201
    1MOL      F  606   2.690   1.218   3.331
    1MOL      F  607   2.756   1.417   3.393
    1MOL      O  608   2.899   1.382   3.904
    1MOL      O  609   2.966   1.153   3.971
    1MOL      C  610   2.818   1.179   3.756
    1MOL      F  611   2.716   1.129   3.828
    1MOL      F  612   2.770   1.271   3.671
    1MOL      F  613   2.865   1.077   3.681
    1MOL      H  614   1.501   1.016   3.146
    1MOL      O  615   1.433   1.033   3.213
    1MOL      C  616   1.500   1.062   3.325
    1MOL      C  617   1.650   1.040   3.323
    1MOL      O  618   1.441   1.093   3.427
    1MOL      C  619   1.735   1.074   3.215
    1MOL      C  620   1.706   0.983   3.440
    1MOL      C  621   1.870   1.033   3.224
    1MOL      C  622   1.687   1.157   3.094
    1MOL      C  623   1.843   0.955   3.454
    1MOL      H  624   1.640   0.963   3.525
    1MOL      C  625   1.926   0.977   3.341
    1MOL      H  626   1.938   1.049   3.140
    1MOL      F  627   1.598   1.252   3.134
    1MOL      F  628   1.618   1.076   3.009
    1MOL      C  629   1.798   1.232   3.012
    1MOL      C  630   1.893   0.903   3.591
    1MOL      C  631   2.073   0.953   3.342
    1MOL      O  632   1.881   1.307   3.104
    1MOL      F  633   1.867   1.143   2.937
    1MOL      F  634   1.740   1.316   2.923
    1MOL      F  635   2.004   0.827   3.582
    1MOL      F  636   1.802   0.817   3.642
    1MOL      C  637   1.917   1.022   3.691
    1MOL      O  638   2.116   0.869   3.243
    1MOL      O  639   2.148   1.010   3.419
    1MOL      C  640   2.015   1.345   3.062
    1MOL      F  641   2.037   1.078   3.664
    1MOL      F  642   1.828   1.121   3.670
    1MOL      O  643   1.920   0.976   3.828
    1MOL      C  644   2.252   0.820   3.246
    1MOL      C  645   2.073   1.455   3.155
    1MOL      F  646   2.015   1.393   2.935
    1MOL      F  647   2.097   1.238   3.061
    1MOL      C  648   1.804   0.997   3.913
    1MOL      H  649   2.276   0.785   3.347
    1MOL      H  650   2.260   0.734   3.178
    1MOL      C  651   2.353   0.929   3.201
    1MOL      F  652   2.012   1.574   3.130
    1MOL      F  653   2.204   1.474   3.123
    1MOL      S  654   2.062   1.415   3.333
    1MOL      F  655   1.692   0.948   3.856
    1MOL      F  656   1.781   1.128   3.934
    1MOL      C  657   1.826   0.925   4.049
    1MOL      H  658   2.375   0.911   3.094
    1MOL      H  659   2.310   1.029   3.208
    1MOL      N  660   1.915   1.417   3.376
    1MOL      O  661   2.117   1.280   3.339
    1MOL      O  662   2.149   1.515   3.394
    1MOL      F  663   1.714   0.935   4.125
    1MOL      F  664   1.846   0.792   4.029
    1MOL      S  665   1.967   1.000   4.138
    1MOL      S  666   1.852   1.541   3.441
    1MOL      N  667   1.941   1.147   4.174
    1MOL      O  668   2.092   0.974   4.068
    1MOL      O  669   1.968   0.925   4.262
    1MOL      O  670   1.933   1.608   3.542
    1MOL      O  671   1.830   1.649   3.346
    1MOL      C  672   1.688   1.501   3.514
    1MOL      S  673   2.058   1.246   4.196
    1MOL      F  674   1.630   1.611   3.567
    1MOL      F  675   1.700   1.410   3.612
    1MOL      F  676   1.604   1.451   3.420
    1MOL      O  677   2.192   1.191   4.173
    1MOL      O  678   2.048   1.297   4.332
    1MOL      C  679   2.033   1.395   4.089
    1MOL      F  680   2.128   1.488   4.113
    1MOL      F  681   2.039   1.363   3.957
    1MOL      F  682   1.913   1.453   4.111
    2MOL      O  683   5.620   5.043   4.696
    2MOL      C  684   5.490   5.077   4.669
    2MOL      C  685   5.412   5.106   4.792
    2MOL      O  686   5.442   5.082   4.556
    2MOL      C  687   5.366   5.235   4.825
    2MOL      C  688   5.390   4.998   4.881
    2MOL      C  689   5.290   5.249   4.942
    2MOL      C  690   5.410   5.365   4.753
    2MOL      C  691   5.315   5.014   5.000
    2MOL      H  692   5.431   4.900   4.857
    2MOL      C  693   5.257   5.141   5.026
    2MOL      H  694   5.252   5.346   4.971
    2MOL      F  695   5.505   5.347   4.658
    2MOL      F  696   5.474   5.441   4.845
    2MOL      C  697   5.297   5.453   4.691
    2MOL      C  698   5.309   4.892   5.095
    2MOL      C  699   5.161   5.171   5.139
    2MOL      O  700   5.236   5.389   4.577
    2MOL      F  701   5.207   5.487   4.786
    2MOL      F  702   5.354   5.570   4.652
    2MOL      F  703   5.282   4.925   5.223
    2MOL      F  704   5.433   4.838   5.106
    2MOL      C  705   5.211   4.780   5.045
    2MOL      O  706   5.068   5.074   5.164
    2MOL      O  707   5.162   5.280   5.196
    2MOL      C  708   5.116   5.450   4.522
    2MOL      F  709   5.276   4.705   4.953
    2MOL      F  710   5.177   4.698   5.147
    2MOL      O  711   5.095   4.844   4.988
    2MOL      C  712   4.962   5.096   5.258
    2MOL      C  713   5.104   5.424   4.369
    2MOL      F  714   5.114   5.585   4.537
    2MOL      F  715   5.006   5.406   4.587
    2MOL      C  716   4.990   4.765   4.930
    2MOL      H  717   4.979   5.185   5.320
    2MOL      H  718   4.867   5.111   5.204
    2MOL      C  719   4.954   4.972   5.348
    2MOL      F  720   5.213   5.474   4.306
    2MOL      F  721   4.998   5.492   4.319
    2MOL      S  722   5.086   5.248   4.326
    2MOL      F  723   4.910   4.716   5.027
    2MOL      F  724   5.034   4.657   4.862
    2MOL      C  725   4.907   4.854   4.834
    2MOL      H  726   4.871   4.981   5.419
    2MOL      H  727   4.938   4.881   5.288
    2MOL      H  728   5.047   4.960   5.405
    2MOL      N  729   4.965   5.192   4.403
    2MOL      O  730   5.077   5.250   4.181
    2MOL      O  731   5.209   5.189   4.375
    2MOL      F  732   4.834   4.774   4.751
    2MOL      F  733   4.815   4.927   4.903
    2MOL      S  734   5.013   4.966   4.734
    2MOL      S  735   4.825   5.180   4.340
    2MOL      N  736   5.140   4.890   4.690
    2MOL      O  737   5.045   5.073   4.826
    2MOL      O  738   4.925   5.003   4.625
    2MOL      O  739   4.806   5.239   4.209
    2MOL      O  740   4.793   5.038   4.339
    2MOL      C  741   4.697   5.252   4.450
    2MOL      S  742   5.145   4.819   4.553
    2MOL      F  743   4.708   5.387   4.456
    2MOL      F  744   4.706   5.205   4.577
    2MOL      F  745   4.572   5.224   4.405
    2MOL      O  746   5.230   4.899   4.467
    2MOL      O  747   5.015   4.793   4.492
    2MOL      C  748   5.241   4.663   4.563
    2MOL      F  749   5.173   4.566   4.628
    2MOL      F  750   5.269   4.616   4.439
    2MOL      F  751   5.358   4.682   4.627
    2MOL      O  752   5.602   4.679   3.687
    2MOL      C  753   5.711   4.724   3.754
    2MOL      C  754   5.702   4.718   3.904
    2MOL      O  755   5.804   4.780   3.697
    2MOL      C  756   5.629   4.620   3.976
    2MOL      C  757   5.776   4.815   3.976
    2MOL      C  758   5.618   4.638   4.116
    2MOL      C  759   5.579   4.484   3.921
    2MOL      C  760   5.777   4.824   4.117
    2MOL      H  761   5.841   4.881   3.920
    2MOL      C  762   5.687   4.739   4.187
    2MOL      H  763   5.561   4.565   4.173
    2MOL      F  764   5.623   4.387   4.004
    2MOL      F  765   5.638   4.448   3.804
    2MOL      C  766   5.424   4.469   3.911
    2MOL      C  767   5.891   4.907   4.181
    2MOL      C  768   5.670   4.738   4.336
    2MOL      O  769   5.366   4.571   3.826
    2MOL      F  770   5.398   4.344   3.864
    2MOL      F  771   5.371   4.473   4.035
    2MOL      F  772   6.007   4.871   4.122
    2MOL      F  773   5.916   4.877   4.311
    2MOL      C  774   5.878   5.062   4.166
    2MOL      O  775   5.668   4.861   4.397
    2MOL      O  776   5.653   4.634   4.398
    2MOL      C  777   5.223   4.563   3.799
    2MOL      F  778   5.983   5.120   4.228
    2MOL      F  779   5.890   5.093   4.035
    2MOL      O  780   5.752   5.109   4.221
    2MOL      C  781   5.671   4.862   4.541
    2MOL      C  782   5.181   4.677   3.704
    2MOL      F  783   5.149   4.569   3.913
    2MOL      F  784   5.191   4.446   3.740
    2MOL      C  785   5.731   5.253   4.224
    2MOL      H  786   5.573   4.830   4.580
    2MOL      H  787   5.746   4.791   4.578
    2MOL      C  788   5.708   5.003   4.589
    2MOL      F  789   5.058   4.654   3.653
    2MOL      F  790   5.265   4.682   3.598
    2MOL      S  791   5.179   4.836   3.792
    2MOL      F  792   5.777   5.316   4.114
    2MOL      F  793   5.799   5.307   4.328
    2MOL      C  794   5.580   5.287   4.240
    2MOL      H  795   5.811   5.002   4.625
    2MOL      H  796   5.702   5.075   4.505
    2MOL      N  797   5.046   4.860   3.866
    2MOL      O  798   5.298   4.851   3.872
    2MOL      O  799   5.188   4.934   3.685
    2MOL      F  800   5.544   5.286   4.371
    2MOL      F  801   5.557   5.414   4.199
    2MOL      S  802   5.471   5.174   4.146
    2MOL      S  803   5.043   4.962   3.980
    2MOL      N  804   5.545   5.120   4.023
    2MOL      O  805   5.351   5.251   4.120
    2MOL      O  806   5.449   5.069   4.245
    2MOL      O  807   5.137   5.074   3.968
    2MOL      O  808   4.909   5.011   4.008
    2MOL      C  809   5.094   4.876   4.135
    2MOL      S  810   5.500   5.151   3.878
    2MOL      F  811   5.228   4.864   4.148
    2MOL      F  812   5.039   4.753   4.144
    2MOL      F  813   5.052   4.945   4.243
    2MOL      O  814   5.363   5.198   3.860
    2MOL      O  815   5.524   5.040   3.789
    2MOL      C  816   5.609   5.282   3.808
    2MOL      F  817   5.588   5.401   3.869
    2MOL      F  818   5.740   5.250   3.821
    2MOL      F  819   5.586   5.299   3.675
    2MOL      O  820   5.264   5.208   2.838
    2MOL      C  821   5.376   5.136   2.865
    2MOL      C  822   5.392   5.124   3.013
    2MOL      O  823   5.440   5.072   2.783
    2MOL      C  824   5.517   5.128   3.080
    2MOL      C  825   5.273   5.103   3.087
    2MOL      C  826   5.516   5.100   3.218
    2MOL      C  827   5.652   5.162   3.014
    2MOL      C  828   5.273   5.080   3.225
    2MOL      H  829   5.178   5.103   3.035
    2MOL      C  830   5.398   5.074   3.289
    2MOL      H  831   5.612   5.095   3.271
    2MOL      F  832   5.728   5.234   3.101
    2MOL      F  833   5.638   5.247   2.910
    2MOL      C  834   5.733   5.036   2.969
    2MOL      C  835   5.136   5.064   3.294
    2MOL      C  836   5.414   5.029   3.430
    2MOL      O  837   5.688   4.925   3.049
    2MOL      F  838   5.711   5.010   2.838
    2MOL      F  839   5.866   5.058   2.981
    2MOL      F  840   5.139   4.985   3.404
    2MOL      F  841   5.049   4.999   3.212
    2MOL      C  842   5.076   5.203   3.330
    2MOL      O  843   5.483   4.911   3.433
    2MOL      O  844   5.376   5.092   3.528
    2MOL      C  845   5.763   4.802   3.052
    2MOL      F  846   5.070   5.280   3.218
    2MOL      F  847   4.948   5.189   3.373
    2MOL      O  848   5.157   5.261   3.434
    2MOL      C  849   5.531   4.864   3.559
    2MOL      C  850   5.662   4.690   3.084
    2MOL      F  851   5.857   4.810   3.149
    2MOL      F  852   5.828   4.776   2.936
    2MOL      C  853   5.149   5.403   3.460
    2MOL      H  854   5.613   4.929   3.593
    2MOL      H  855   5.450   4.867   3.633
    2MOL      C  856   5.580   4.719   3.550
    2MOL      F  857   5.590   4.722   3.194
    2MOL      F  858   5.729   4.576   3.115
    2MOL      S  859   5.552   4.662   2.941
    2MOL      F  860   5.025   5.454   3.442
    2MOL      F  861   5.229   5.467   3.372
    2MOL      C  862   5.198   5.433   3.604
    2MOL      H  863   5.503   4.656   3.503
    2MOL      H  864   5.672   4.713   3.490
    2MOL      N  865   5.631   4.583   2.835
    2MOL      O  866   5.453   4.572   2.998
    2MOL      O  867   5.494   4.789   2.898
    2MOL      F  868   5.327   5.396   3.616
    2MOL      F  869   5.196   5.566   3.628
    2MOL      S  870   5.098   5.350   3.732
    2MOL      S  871   5.639   4.632   2.689
    2MOL      N  872   4.950   5.386   3.714
    2MOL      O  873   5.156   5.379   3.862
    2MOL      O  874   5.125   5.210   3.701
    2MOL      O  875   5.539   4.557   2.615
    2MOL      O  876   5.621   4.775   2.669
    2MOL      C  877   5.796   4.585   2.609
    2MOL      S  878   4.866   5.428   3.837
    2MOL      F  879   5.903   4.627   2.679
    2MOL      F  880   5.802   4.641   2.486
    2MOL      F  881   5.807   4.450   2.593
    2MOL      O  882   4.897   5.343   3.951
    2MOL      O  883   4.725   5.433   3.803
    2MOL      C  884   4.906   5.601   3.890
    2MOL      F  885   5.032   5.614   3.939
    2MOL      F  886   4.893   5.687   3.787
    2MOL      F  887   4.822   5.643   3.987
    2MOL      O  888   4.518   4.577   2.810
    2MOL      C  889   4.652   4.582   2.784
    2MOL      C  890   4.700   4.722   2.760
    2MOL      O  891   4.728   4.486   2.792
    2MOL      C  892   4.748   4.763   2.632
    2MOL      C  893   4.697   4.813   2.868
    2MOL      C  894   4.788   4.898   2.622
    2MOL      C  895   4.752   4.667   2.510
    2MOL      C  896   4.746   4.944   2.858
    2MOL      H  897   4.661   4.778   2.964
    2MOL      C  898   4.791   4.987   2.731
    2MOL      H  899   4.821   4.935   2.526
    2MOL      F  900   4.625   4.634   2.475
    2MOL      F  901   4.811   4.550   2.543
    2MOL      C  902   4.827   4.717   2.380
    2MOL      C  903   4.755   5.032   2.986
    2MOL      C  904   4.851   5.123   2.711
    2MOL      O  905   4.959   4.757   2.421
    2MOL      F  906   4.830   4.617   2.289
    2MOL      F  907   4.759   4.818   2.323
    2MOL      F  908   4.869   5.105   2.988
    2MOL      F  909   4.765   4.955   3.097
    2MOL      C  910   4.633   5.127   3.005
    2MOL      O  911   4.986   5.120   2.721
    2MOL      O  912   4.785   5.222   2.684
    2MOL      C  913   5.070   4.772   2.328
    2MOL      F  914   4.600   5.186   2.888
    2MOL      F  915   4.525   5.055   3.040
    2MOL      O  916   4.665   5.223   3.111
    2MOL      C  917   5.058   5.245   2.727
    2MOL      C  918   5.191   4.827   2.408
    2MOL      F  919   5.039   4.856   2.228
    2MOL      F  920   5.104   4.656   2.269
    2MOL      C  921   4.605   5.355   3.109
    2MOL      H  922   5.023   5.314   2.651
    2MOL      H  923   5.042   5.293   2.825
    2MOL      C  924   5.207   5.213   2.707
    2MOL      F  925   5.164   4.950   2.456
    2MOL      F  926   5.299   4.841   2.326
    2MOL      S  927   5.235   4.720   2.549
    2MOL      F  928   4.471   5.348   3.100
    2MOL      F  929   4.648   5.424   3.001
    2MOL      C  930   4.644   5.434   3.237
    2MOL      H  931   5.217   5.117   2.655
    2MOL      H  932   5.256   5.290   2.647
    2MOL      N  933   5.112   4.687   2.634
    2MOL      O  934   5.290   4.598   2.492
    2MOL      O  935   5.338   4.791   2.625
    2MOL      F  936   4.776   5.415   3.263
    2MOL      F  937   4.630   5.567   3.215
    2MOL      S  938   4.543   5.388   3.382
    2MOL      S  939   5.131   4.633   2.777
    2MOL      N  940   4.415   5.473   3.395
    2MOL      O  941   4.627   5.412   3.499
    2MOL      O  942   4.509   5.247   3.375
    2MOL      O  943   5.015   4.556   2.816
    2MOL      O  944   5.257   4.563   2.799
    2MOL      C  945   5.130   4.780   2.890
    2MOL      S  946   4.320   5.442   3.513
    2MOL      F  947   5.171   4.893   2.828
    2MOL      F  948   5.212   4.766   2.997
    2MOL      F  949   5.007   4.805   2.938
    2MOL      O  950   4.393   5.454   3.639
    2MOL      O  951   4.271   5.305   3.505
    2MOL      C  952   4.176   5.558   3.525
    2MOL      F  953   4.106   5.569   3.410
    2MOL      F  954   4.090   5.518   3.622
    2MOL      F  955   4.217   5.683   3.558
    2MOL      O  956   4.241   4.779   3.645
    2MOL      C  957   4.205   4.726   3.526
    2MOL      C  958   4.320   4.696   3.437
    2MOL      O  959   4.092   4.692   3.494
    2MOL      C  960   4.348   4.774   3.322
    2MOL      C  961   4.388   4.575   3.460
    2MOL      C  962   4.431   4.717   3.224
    2MOL      C  963   4.287   4.914   3.298
    2MOL      C  964   4.471   4.517   3.363
    2MOL      H  965   4.371   4.523   3.554
    2MOL      C  966   4.485   4.587   3.240
    2MOL      H  967   4.448   4.770   3.131
    2MOL      F  968   4.387   5.001   3.275
    2MOL      F  969   4.227   4.968   3.406
    2MOL      C  970   4.188   4.916   3.177
    2MOL      C  971   4.541   4.384   3.395
    2MOL      C  972   4.547   4.523   3.121
    2MOL      O  973   4.118   4.791   3.174
    2MOL      F  974   4.101   5.018   3.194
    2MOL      F  975   4.257   4.937   3.063
    2MOL      F  976   4.607   4.395   3.513
    2MOL      F  977   4.639   4.352   3.308
    2MOL      C  978   4.442   4.264   3.407
    2MOL      O  979   4.465   4.427   3.069
    2MOL      O  980   4.654   4.557   3.074
    2MOL      C  981   4.034   4.763   3.060
    2MOL      F  982   4.360   4.262   3.299
    2MOL      F  983   4.511   4.148   3.402
    2MOL      O  984   4.367   4.279   3.530
    2MOL      C  985   4.496   4.364   2.943
    2MOL      C  986   3.955   4.635   3.093
    2MOL      F  987   4.104   4.748   2.946
    2MOL      F  988   3.945   4.863   3.038
    2MOL      C  989   4.315   4.167   3.606
    2MOL      H  990   4.602   4.339   2.936
    2MOL      H  991   4.441   4.269   2.939
    2MOL      C  992   4.448   4.451   2.824
    2MOL      F  993   3.866   4.609   2.994
    2MOL      F  994   3.884   4.658   3.206
    2MOL      S  995   4.062   4.491   3.121
    2MOL      F  996   4.271   4.213   3.725
    2MOL      F  997   4.413   4.080   3.639
    2MOL      C  998   4.199   4.092   3.535
    2MOL      H  999   4.458   4.394   2.731
    2MOL      H 1000   4.340   4.472   2.837
    2MOL      N 1001   3.968   4.374   3.155
    2MOL      O 1002   4.150   4.476   3.007
    2MOL      O 1003   4.127   4.530   3.245
    2MOL      F 1004   4.244   4.032   3.422
    2MOL      F 1005   4.155   3.991   3.614
    2MOL      S 1006   4.057   4.201   3.495
    2MOL      S 1007   3.969   4.245   3.071
    2MOL      N 1008   3.983   4.243   3.624
    2MOL      O 1009   3.975   4.109   3.418
    2MOL      O 1010   4.108   4.313   3.418
    2MOL      O 1011   4.102   4.203   3.031
    2MOL      O 1012   3.897   4.138   3.139
    2MOL      C 1013   3.879   4.272   2.913
    2MOL      S 1014   3.979   4.393   3.660
    2MOL      F 1015   3.935   4.369   2.837
    2MOL      F 1016   3.750   4.307   2.936
    2MOL      F 1017   3.877   4.159   2.839
    2MOL      O 1018   3.916   4.469   3.553
    2MOL      O 1019   4.112   4.449   3.671
    2MOL      C 1020   3.886   4.424   3.816
    2MOL      F 1021   3.753   4.412   3.796
    2MOL      F 1022   3.921   4.336   3.912
    2MOL      F 1023   3.907   4.549   3.864
    2MOL      O 1024   4.855   4.230   4.092
    2MOL      C 1025   4.723   4.194   4.099
    2MOL      C 1026   4.629   4.301   4.050
    2MOL      O 1027   4.691   4.086   4.146
    2MOL      C 1028   4.491   4.309   4.087
    2MOL      C 1029   4.685   4.409   3.978
    2MOL      C 1030   4.418   4.423   4.048
    2MOL      C 1031   4.421   4.216   4.189
    2MOL      C 1032   4.616   4.529   3.954
    2MOL      H 1033   4.790   4.404   3.949
    2MOL      C 1034   4.479   4.534   3.988
    2MOL      H 1035   4.313   4.433   4.076
    2MOL      F 1036   4.427   4.086   4.151
    2MOL      F 1037   4.287   4.237   4.191
    2MOL      C 1038   4.478   4.238   4.335
    2MOL      C 1039   4.696   4.650   3.904
    2MOL      C 1040   4.398   4.660   3.987
    2MOL      O 1041   4.572   4.349   4.331
    2MOL      F 1042   4.378   4.267   4.421
    2MOL      F 1043   4.532   4.123   4.381
    2MOL      F 1044   4.829   4.635   3.927
    2MOL      F 1045   4.667   4.760   3.976
    2MOL      C 1046   4.677   4.677   3.752
    2MOL      O 1047   4.304   4.666   3.889
    2MOL      O 1048   4.409   4.745   4.074
    2MOL      C 1049   4.657   4.376   4.444
    2MOL      F 1050   4.752   4.591   3.679
    2MOL      F 1051   4.547   4.656   3.719
    2MOL      O 1052   4.714   4.814   3.729
    2MOL      C 1053   4.222   4.785   3.883
    2MOL      C 1054   4.755   4.491   4.408
    2MOL      F 1055   4.733   4.268   4.474
    2MOL      F 1056   4.586   4.406   4.555
    2MOL      C 1057   4.715   4.868   3.596
    2MOL      H 1058   4.153   4.789   3.968
    2MOL      H 1059   4.285   4.875   3.885
    2MOL      C 1060   4.144   4.782   3.751
    2MOL      F 1061   4.828   4.457   4.299
    2MOL      F 1062   4.844   4.506   4.509
    2MOL      S 1063   4.673   4.651   4.380
    2MOL      F 1064   4.616   4.821   3.516
    2MOL      F 1065   4.831   4.837   3.535
    2MOL      C 1066   4.702   5.022   3.610
    2MOL      H 1067   4.081   4.693   3.750
    2MOL      H 1068   4.080   4.871   3.742
    2MOL      N 1069   4.578   4.691   4.494
    2MOL      O 1070   4.777   4.750   4.358
    2MOL      O 1071   4.598   4.644   4.256
    2MOL      F 1072   4.804   5.070   3.685
    2MOL      F 1073   4.716   5.078   3.488
    2MOL      S 1074   4.542   5.075   3.681
    2MOL      S 1075   4.545   4.841   4.501
    2MOL      N 1076   4.513   5.004   3.816
    2MOL      O 1077   4.445   5.040   3.579
    2MOL      O 1078   4.556   5.219   3.691
    2MOL      O 1079   4.663   4.910   4.551
    2MOL      O 1080   4.512   4.892   4.368
    2MOL      C 1081   4.409   4.881   4.617
    2MOL      S 1082   4.537   5.077   3.950
    2MOL      F 1083   4.394   5.014   4.632
    2MOL      F 1084   4.431   4.827   4.739
    2MOL      F 1085   4.293   4.832   4.570
    2MOL      O 1086   4.654   5.164   3.947
    2MOL      O 1087   4.538   4.987   4.064
    2MOL      C 1088   4.396   5.193   3.981
    2MOL      F 1089   4.405   5.306   3.908
    2MOL      F 1090   4.278   5.134   3.952
    2MOL      F 1091   4.392   5.231   4.111
    2MOL      O 1092   5.604   4.040   3.442
    2MOL      C 1093   5.541   4.145   3.502
    2MOL      C 1094   5.430   4.105   3.595
    2MOL      O 1095   5.568   4.262   3.480
    2MOL      C 1096   5.447   4.011   3.700
    2MOL      C 1097   5.303   4.162   3.572
    2MOL      C 1098   5.334   3.975   3.775
    2MOL      C 1099   5.578   3.939   3.736
    2MOL      C 1100   5.189   4.122   3.644
    2MOL      H 1101   5.293   4.235   3.492
    2MOL      C 1102   5.207   4.026   3.747
    2MOL      H 1103   5.345   3.902   3.856
    2MOL      F 1104   5.595   3.941   3.871
    2MOL      F 1105   5.690   4.004   3.694
    2MOL      C 1106   5.576   3.790   3.687
    2MOL      C 1107   5.051   4.172   3.599
    2MOL      C 1108   5.094   3.977   3.830
    2MOL      O 1109   5.482   3.776   3.577
    2MOL      F 1110   5.702   3.751   3.653
    2MOL      F 1111   5.539   3.709   3.789
    2MOL      F 1112   5.058   4.298   3.549
    2MOL      F 1113   4.961   4.183   3.699
    2MOL      C 1114   4.994   4.080   3.488
    2MOL      O 1115   5.068   4.061   3.933
    2MOL      O 1116   5.039   3.869   3.811
    2MOL      C 1117   5.481   3.655   3.499
    2MOL      F 1118   4.980   3.954   3.536
    2MOL      F 1119   4.871   4.123   3.452
    2MOL      O 1120   5.088   4.085   3.378
    2MOL      C 1121   4.970   4.023   4.030
    2MOL      C 1122   5.359   3.655   3.403
    2MOL      F 1123   5.480   3.544   3.576
    2MOL      F 1124   5.594   3.648   3.424
    2MOL      C 1125   5.062   4.013   3.257
    2MOL      H 1126   4.873   4.005   3.981
    2MOL      H 1127   5.002   3.932   4.079
    2MOL      C 1128   4.958   4.137   4.134
    2MOL      F 1129   5.380   3.566   3.303
    2MOL      F 1130   5.350   3.776   3.344
    2MOL      S 1131   5.202   3.615   3.487
    2MOL      F 1132   4.940   4.041   3.206
    2MOL      F 1133   5.062   3.880   3.279
    2MOL      C 1134   5.171   4.047   3.154
    2MOL      H 1135   4.933   4.095   4.232
    2MOL      H 1136   5.054   4.189   4.142
    2MOL      N 1137   5.196   3.466   3.525
    2MOL      O 1138   5.173   3.710   3.593
    2MOL      O 1139   5.103   3.630   3.381
    2MOL      F 1140   5.289   3.989   3.185
    2MOL      F 1141   5.136   3.993   3.035
    2MOL      S 1142   5.196   4.227   3.141
    2MOL      S 1143   5.115   3.423   3.649
    2MOL      N 1144   5.064   4.303   3.164
    2MOL      O 1145   5.256   4.259   3.012
    2MOL      O 1146   5.292   4.262   3.244
    2MOL      O 1147   5.011   3.517   3.689
    2MOL      O 1148   5.073   3.284   3.634
    2MOL      C 1149   5.226   3.424   3.792
    2MOL      S 1150   5.060   4.455   3.140
    2MOL      F 1151   5.342   3.361   3.762
    2MOL      F 1152   5.168   3.362   3.897
    2MOL      F 1153   5.255   3.551   3.829
    2MOL      O 1154   4.935   4.487   3.072
    2MOL      O 1155   5.178   4.506   3.071
    2MOL      C 1156   5.047   4.546   3.299
    2MOL      F 1157   5.155   4.525   3.377
    2MOL      F 1158   5.038   4.680   3.278
    2MOL      F 1159   4.937   4.510   3.370
    2MOL      O 1160   5.479   3.723   2.536
    2MOL      C 1161   5.421   3.779   2.646
    2MOL      C 1162   5.505   3.767   2.769
    2MOL      O 1163   5.319   3.847   2.642
    2MOL      C 1164   5.453   3.736   2.897
    2MOL      C 1165   5.643   3.795   2.755
    2MOL      C 1166   5.541   3.744   3.007
    2MOL      C 1167   5.312   3.678   2.920
    2MOL      C 1168   5.732   3.800   2.864
    2MOL      H 1169   5.681   3.816   2.656
    2MOL      C 1170   5.678   3.777   2.993
    2MOL      H 1171   5.505   3.723   3.108
    2MOL      F 1172   5.215   3.756   2.867
    2MOL      F 1173   5.279   3.676   3.052
    2MOL      C 1174   5.302   3.532   2.862
    2MOL      C 1175   5.877   3.847   2.839
    2MOL      C 1176   5.759   3.794   3.118
    2MOL      O 1177   5.202   3.457   2.936
    2MOL      F 1178   5.269   3.538   2.731
    2MOL      F 1179   5.424   3.474   2.869
    2MOL      F 1180   5.909   3.840   2.707
    2MOL      F 1181   5.967   3.762   2.895
    2MOL      C 1182   5.901   3.993   2.889
    2MOL      O 1183   5.713   3.900   3.191
    2MOL      O 1184   5.853   3.724   3.149
    2MOL      C 1185   5.190   3.315   2.912
    2MOL      F 1186   5.962   3.991   3.010
    2MOL      F 1187   5.985   4.060   2.806
    2MOL      O 1188   5.771   4.058   2.894
    2MOL      C 1189   5.782   3.936   3.312
    2MOL      C 1190   5.078   3.256   3.002
    2MOL      F 1191   5.306   3.248   2.936
    2MOL      F 1192   5.159   3.290   2.783
    2MOL      C 1193   5.756   4.191   2.947
    2MOL      H 1194   5.774   3.857   3.388
    2MOL      H 1195   5.889   3.951   3.290
    2MOL      C 1196   5.722   4.068   3.365
    2MOL      F 1197   5.078   3.121   2.992
    2MOL      F 1198   4.957   3.294   2.956
    2MOL      S 1199   5.098   3.307   3.176
    2MOL      F 1200   5.812   4.285   2.868
    2MOL      F 1201   5.815   4.204   3.068
    2MOL      C 1202   5.604   4.215   2.964
    2MOL      H 1203   5.797   4.117   3.428
    2MOL      H 1204   5.699   4.134   3.281
    2MOL      N 1205   5.244   3.290   3.221
    2MOL      O 1206   5.059   3.448   3.174
    2MOL      O 1207   5.005   3.225   3.252
    2MOL      F 1208   5.553   4.123   3.049
    2MOL      F 1209   5.585   4.334   3.026
    2MOL      S 1210   5.512   4.210   2.805
    2MOL      S 1211   5.280   3.158   3.293
    2MOL      N 1212   5.604   4.210   2.682
    2MOL      O 1213   5.428   4.330   2.802
    2MOL      O 1214   5.424   4.093   2.808
    2MOL      O 1215   5.205   3.149   3.418
    2MOL      O 1216   5.251   3.043   3.210
    2MOL      C 1217   5.458   3.151   3.337
    2MOL      S 1218   5.546   4.179   2.542
    2MOL      F 1219   5.492   3.248   3.425
    2MOL      F 1220   5.536   3.167   3.227
    2MOL      F 1221   5.491   3.032   3.393
    2MOL      O 1222   5.509   4.305   2.479
    2MOL      O 1223   5.432   4.089   2.544
    2MOL      C 1224   5.674   4.106   2.433
    2MOL      F 1225   5.629   4.093   2.306
    2MOL      F 1226   5.787   4.181   2.430
    2MOL      F 1227   5.710   3.983   2.474
    2MOL      O 1228   4.481   3.621   2.471
    2MOL      C 1229   4.557   3.670   2.574
    2MOL      C 1230   4.700   3.696   2.535
    2MOL      O 1231   4.514   3.693   2.686
    2MOL      C 1232   4.809   3.650   2.612
    2MOL      C 1233   4.723   3.767   2.416
    2MOL      C 1234   4.938   3.680   2.565
    2MOL      C 1235   4.795   3.554   2.733
    2MOL      C 1236   4.852   3.795   2.367
    2MOL      H 1237   4.636   3.799   2.358
    2MOL      C 1238   4.963   3.751   2.444
    2MOL      H 1239   5.023   3.642   2.622
    2MOL      F 1240   4.887   3.455   2.719
    2MOL      F 1241   4.680   3.484   2.735
    2MOL      C 1242   4.819   3.620   2.873
    2MOL      C 1243   4.857   3.865   2.229
    2MOL      C 1244   5.107   3.768   2.402
    2MOL      O 1245   4.730   3.732   2.899
    2MOL      F 1246   4.805   3.524   2.967
    2MOL      F 1247   4.948   3.659   2.880
    2MOL      F 1248   4.761   3.813   2.150
    2MOL      F 1249   4.968   3.839   2.156
    2MOL      C 1250   4.831   4.019   2.238
    2MOL      O 1251   5.185   3.662   2.441
    2MOL      O 1252   5.151   3.864   2.340
    2MOL      C 1253   4.724   3.779   3.037
    2MOL      F 1254   4.819   4.065   2.112
    2MOL      F 1255   4.711   4.039   2.297
    2MOL      O 1256   4.938   4.087   2.310
    2MOL      C 1257   5.312   3.632   2.379
    2MOL      C 1258   4.655   3.918   3.052
    2MOL      F 1259   4.848   3.787   3.092
    2MOL      F 1260   4.657   3.691   3.115
    2MOL      C 1261   4.917   4.227   2.344
    2MOL      H 1262   5.348   3.535   2.418
    2MOL      H 1263   5.298   3.621   2.271
    2MOL      C 1264   5.422   3.739   2.405
    2MOL      F 1265   4.735   4.018   3.008
    2MOL      F 1266   4.637   3.944   3.183
    2MOL      S 1267   4.496   3.925   2.966
    2MOL      F 1268   4.827   4.240   2.444
    2MOL      F 1269   4.864   4.296   2.240
    2MOL      C 1270   5.050   4.297   2.384
    2MOL      H 1271   5.501   3.721   2.331
    2MOL      H 1272   5.385   3.841   2.389
    2MOL      N 1273   4.512   3.978   2.823
    2MOL      O 1274   4.440   3.791   2.962
    2MOL      O 1275   4.406   4.011   3.042
    2MOL      F 1276   5.146   4.276   2.291
    2MOL      F 1277   5.031   4.430   2.391
    2MOL      S 1278   5.118   4.243   2.542
    2MOL      S 1279   4.384   4.000   2.740
    2MOL      N 1280   5.020   4.278   2.655
    2MOL      O 1281   5.236   4.327   2.559
    2MOL      O 1282   5.158   4.104   2.531
    2MOL      O 1283   4.314   3.873   2.723
    2MOL      O 1284   4.295   4.093   2.808
    2MOL      C 1285   4.423   4.068   2.574
    2MOL      S 1286   5.007   4.177   2.770
    2MOL      F 1287   4.311   4.095   2.503
    2MOL      F 1288   4.497   3.981   2.503
    2MOL      F 1289   4.494   4.183   2.584
    2MOL      O 1290   4.946   4.246   2.884
    2MOL      O 1291   5.132   4.105   2.793
    2MOL      C 1292   4.888   4.046   2.720
    2MOL      F 1293   4.897   3.938   2.801
    2MOL      F 1294   4.761   4.092   2.723
    2MOL      F 1295   4.910   4.000   2.596
    2MOL      H 1296   3.826   3.095   2.990
    2MOL      O 1297   3.824   3.077   3.085
    2MOL      C 1298   3.926   3.150   3.136
    2MOL      C 1299   4.016   3.219   3.036
    2MOL      O 1300   3.949   3.151   3.255
    2MOL      C 1301   3.969   3.289   2.922
    2MOL      C 1302   4.154   3.214   3.062
    2MOL      C 1303   4.066   3.336   2.830
    2MOL      C 1304   3.820   3.322   2.900
    2MOL      C 1305   4.250   3.274   2.977
    2MOL      H 1306   4.188   3.165   3.153
    2MOL      C 1307   4.204   3.333   2.857
    2MOL      H 1308   4.036   3.382   2.737
    2MOL      F 1309   3.758   3.345   3.018
    2MOL      F 1310   3.757   3.215   2.846
    2MOL      C 1311   3.791   3.448   2.810
    2MOL      C 1312   4.396   3.274   3.025
    2MOL      C 1313   4.294   3.404   2.761
    2MOL      O 1314   3.870   3.560   2.860
    2MOL      F 1315   3.814   3.418   2.680
    2MOL      F 1316   3.659   3.476   2.817
    2MOL      F 1317   4.485   3.281   2.923
    2MOL      F 1318   4.425   3.155   3.082
    2MOL      C 1319   4.422   3.392   3.126
    2MOL      O 1320   4.282   3.363   2.632
    2MOL      O 1321   4.363   3.498   2.795
    2MOL      C 1322   3.906   3.667   2.769
    2MOL      F 1323   4.446   3.506   3.057
    2MOL      F 1324   4.311   3.420   3.199
    2MOL      O 1325   4.538   3.365   3.208
    2MOL      C 1326   4.379   3.407   2.535
    2MOL      C 1327   3.949   3.795   2.846
    2MOL      F 1328   3.802   3.699   2.690
    2MOL      F 1329   4.004   3.628   2.684
    2MOL      C 1330   4.520   3.318   3.343
    2MOL      H 1331   4.480   3.396   2.576
    2MOL      H 1332   4.373   3.343   2.446
    2MOL      C 1333   4.353   3.554   2.492
    2MOL      F 1334   3.843   3.849   2.910
    2MOL      F 1335   3.989   3.888   2.755
    2MOL      S 1336   4.084   3.767   2.965
    2MOL      F 1337   4.436   3.212   3.349
    2MOL      F 1338   4.465   3.413   3.422
    2MOL      C 1339   4.658   3.276   3.399
    2MOL      H 1340   4.296   3.552   2.398
    2MOL      H 1341   4.291   3.607   2.565
    2MOL      N 1342   4.028   3.685   3.082
    2MOL      O 1343   4.180   3.690   2.887
    2MOL      O 1344   4.128   3.903   2.995
    2MOL      F 1345   4.644   3.225   3.524
    2MOL      F 1346   4.711   3.177   3.324
    2MOL      S 1347   4.768   3.422   3.404
    2MOL      S 1348   3.980   3.754   3.211
    2MOL      N 1349   4.723   3.525   3.508
    2MOL      O 1350   4.792   3.474   3.270
    2MOL      O 1351   4.891   3.362   3.451
    2MOL      O 1352   4.066   3.860   3.262
    2MOL      O 1353   3.856   3.827   3.193
    2MOL      C 1354   3.950   3.632   3.344
    2MOL      S 1355   4.756   3.675   3.492
    2MOL      F 1356   3.900   3.691   3.454
    2MOL      F 1357   4.065   3.569   3.379
    2MOL      F 1358   3.862   3.537   3.304
    2MOL      O 1359   4.834   3.709   3.373
    2MOL      O 1360   4.823   3.721   3.613
    2MOL      C 1361   4.598   3.771   3.489
    2MOL      F 1362   4.622   3.904   3.488
    2MOL      F 1363   4.523   3.742   3.379
    2MOL      F 1364   4.520   3.745   3.597
    3MOL      O 1365   5.086   1.465   5.451
    3MOL      C 1366   5.063   1.336   5.414
    3MOL      C 1367   5.129   1.240   5.506
    3MOL      O 1368   4.999   1.302   5.315
    3MOL      C 1369   5.056   1.153   5.590
    3MOL      C 1370   5.270   1.243   5.512
    3MOL      C 1371   5.130   1.064   5.670
    3MOL      C 1372   4.904   1.162   5.617
    3MOL      C 1373   5.343   1.155   5.595
    3MOL      H 1374   5.324   1.315   5.451
    3MOL      C 1375   5.271   1.057   5.668
    3MOL      H 1376   5.078   0.995   5.736
    3MOL      F 1377   4.844   1.269   5.558
    3MOL      F 1378   4.888   1.188   5.749
    3MOL      C 1379   4.819   1.036   5.583
    3MOL      C 1380   5.496   1.176   5.602
    3MOL      C 1381   5.333   0.943   5.747
    3MOL      O 1382   4.811   1.012   5.440
    3MOL      F 1383   4.868   0.928   5.650
    3MOL      F 1384   4.695   1.057   5.633
    3MOL      F 1385   5.553   1.123   5.712
    3MOL      F 1386   5.522   1.308   5.618
    3MOL      C 1387   5.569   1.126   5.473
    3MOL      O 1388   5.439   0.882   5.685
    3MOL      O 1389   5.285   0.905   5.852
    3MOL      C 1390   4.752   0.886   5.396
    3MOL      F 1391   5.568   1.226   5.381
    3MOL      F 1392   5.700   1.100   5.499
    3MOL      O 1393   5.500   1.009   5.425
    3MOL      C 1394   5.498   0.764   5.741
    3MOL      C 1395   4.681   0.902   5.259
    3MOL      F 1396   4.659   0.839   5.483
    3MOL      F 1397   4.847   0.790   5.392
    3MOL      C 1398   5.545   0.943   5.305
    3MOL      H 1399   5.463   0.745   5.844
    3MOL      H 1400   5.472   0.677   5.679
    3MOL      C 1401   5.650   0.786   5.742
    3MOL      F 1402   4.585   0.997   5.269
    3MOL      F 1403   4.616   0.787   5.228
    3MOL      S 1404   4.793   0.943   5.122
    3MOL      F 1405   5.659   0.875   5.328
    3MOL      F 1406   5.573   1.029   5.204
    3MOL      C 1407   5.435   0.845   5.257
    3MOL      H 1408   5.702   0.695   5.775
    3MOL      H 1409   5.687   0.813   5.642
    3MOL      H 1410   5.677   0.867   5.811
    3MOL      N 1411   4.906   0.839   5.117
    3MOL      O 1412   4.704   0.951   5.007
    3MOL      O 1413   4.846   1.073   5.163
    3MOL      F 1414   5.461   0.806   5.130
    3MOL      F 1415   5.438   0.731   5.331
    3MOL      S 1416   5.268   0.919   5.266
    3MOL      S 1417   4.906   0.719   5.020
    3MOL      N 1418   5.275   1.067   5.224
    3MOL      O 1419   5.233   0.906   5.406
    3MOL      O 1420   5.194   0.832   5.175
    3MOL      O 1421   4.786   0.700   4.941
    3MOL      O 1422   5.024   0.732   4.937
    3MOL      C 1423   4.934   0.563   5.112
    3MOL      S 1424   5.247   1.108   5.078
    3MOL      F 1425   4.829   0.535   5.192
    3MOL      F 1426   5.045   0.569   5.189
    3MOL      F 1427   4.949   0.459   5.026
    3MOL      O 1428   5.119   1.176   5.076
    3MOL      O 1429   5.254   0.999   4.981
    3MOL      C 1430   5.359   1.243   5.025
    3MOL      F 1431   5.483   1.198   4.994
    3MOL      F 1432   5.311   1.306   4.915
    3MOL      F 1433   5.372   1.337   5.122
    3MOL      O 1434   4.756   1.683   4.461
    3MOL      C 1435   4.744   1.764   4.571
    3MOL      C 1436   4.846   1.739   4.680
    3MOL      O 1437   4.651   1.841   4.586
    3MOL      C 1438   4.978   1.691   4.658
    3MOL      C 1439   4.806   1.769   4.813
    3MOL      C 1440   5.054   1.656   4.772
    3MOL      C 1441   5.054   1.695   4.523
    3MOL      C 1442   4.886   1.745   4.926
    3MOL      H 1443   4.710   1.818   4.827
    3MOL      C 1444   5.010   1.678   4.904
    3MOL      H 1445   5.155   1.618   4.757
    3MOL      F 1446   5.173   1.756   4.545
    3MOL      F 1447   4.999   1.777   4.431
    3MOL      C 1448   5.086   1.555   4.461
    3MOL      C 1449   4.845   1.813   5.060
    3MOL      C 1450   5.107   1.640   5.013
    3MOL      O 1451   4.966   1.479   4.436
    3MOL      F 1452   5.157   1.577   4.347
    3MOL      F 1453   5.170   1.488   4.543
    3MOL      F 1454   4.827   1.944   5.035
    3MOL      F 1455   4.940   1.819   5.155
    3MOL      C 1456   4.713   1.761   5.125
    3MOL      O 1457   5.050   1.586   5.125
    3MOL      O 1458   5.227   1.654   5.000
    3MOL      C 1459   4.979   1.351   4.369
    3MOL      F 1460   4.688   1.833   5.237
    3MOL      F 1461   4.609   1.785   5.041
    3MOL      O 1462   4.724   1.620   5.156
    3MOL      C 1463   5.133   1.581   5.242
    3MOL      C 1464   4.839   1.288   4.347
    3MOL      F 1465   5.057   1.265   4.439
    3MOL      F 1466   5.038   1.365   4.248
    3MOL      C 1467   4.615   1.558   5.230
    3MOL      H 1468   5.202   1.496   5.237
    3MOL      H 1469   5.194   1.673   5.251
    3MOL      C 1470   5.042   1.573   5.366
    3MOL      F 1471   4.847   1.186   4.258
    3MOL      F 1472   4.756   1.379   4.291
    3MOL      S 1473   4.772   1.225   4.503
    3MOL      F 1474   4.493   1.599   5.188
    3MOL      F 1475   4.622   1.592   5.361
    3MOL      C 1476   4.621   1.403   5.218
    3MOL      H 1477   5.048   1.668   5.421
    3MOL      H 1478   4.937   1.559   5.336
    3MOL      N 1479   4.823   1.083   4.536
    3MOL      O 1480   4.790   1.323   4.609
    3MOL      O 1481   4.630   1.215   4.480
    3MOL      F 1482   4.707   1.352   5.309
    3MOL      F 1483   4.500   1.351   5.249
    3MOL      S 1484   4.670   1.348   5.051
    3MOL      S 1485   4.811   1.034   4.681
    3MOL      N 1486   4.622   1.449   4.945
    3MOL      O 1487   4.616   1.213   5.039
    3MOL      O 1488   4.815   1.349   5.064
    3MOL      O 1489   4.697   1.086   4.756
    3MOL      O 1490   4.817   0.888   4.689
    3MOL      C 1491   4.960   1.091   4.772
    3MOL      S 1492   4.519   1.413   4.836
    3MOL      F 1493   4.949   1.218   4.817
    3MOL      F 1494   5.071   1.082   4.697
    3MOL      F 1495   4.980   1.014   4.881
    3MOL      O 1496   4.495   1.271   4.811
    3MOL      O 1497   4.547   1.477   4.710
    3MOL      C 1498   4.355   1.485   4.882
    3MOL      F 1499   4.305   1.425   4.992
    3MOL      F 1500   4.365   1.618   4.908
    3MOL      F 1501   4.266   1.470   4.782
    3MOL      O 1502   3.893   1.291   3.960
    3MOL      C 1503   3.962   1.407   3.976
    3MOL      C 1504   4.052   1.407   4.094
    3MOL      O 1505   3.961   1.500   3.897
    3MOL      C 1506   4.072   1.522   4.174
    3MOL      C 1507   4.126   1.290   4.120
    3MOL      C 1508   4.176   1.518   4.268
    3MOL      C 1509   3.979   1.645   4.176
    3MOL      C 1510   4.226   1.284   4.219
    3MOL      H 1511   4.107   1.201   4.059
    3MOL      C 1512   4.255   1.404   4.289
    3MOL      H 1513   4.197   1.607   4.327
    3MOL      F 1514   3.961   1.681   4.305
    3MOL      F 1515   3.854   1.614   4.134
    3MOL      C 1516   4.031   1.771   4.100
    3MOL      C 1517   4.297   1.149   4.239
    3MOL      C 1518   4.368   1.421   4.385
    3MOL      O 1519   4.175   1.764   4.097
    3MOL      F 1520   3.980   1.773   3.974
    3MOL      F 1521   3.987   1.884   4.160
    3MOL      F 1522   4.422   1.160   4.290
    3MOL      F 1523   4.319   1.089   4.119
    3MOL      C 1524   4.213   1.053   4.328
    3MOL      O 1525   4.448   1.524   4.346
    3MOL      O 1526   4.380   1.356   4.488
    3MOL      C 1527   4.251   1.878   4.053
    3MOL      F 1528   4.091   1.033   4.271
    3MOL      F 1529   4.274   0.932   4.334
    3MOL      O 1530   4.201   1.110   4.460
    3MOL      C 1531   4.547   1.573   4.438
    3MOL      C 1532   4.375   1.823   3.978
    3MOL      F 1533   4.290   1.949   4.161
    3MOL      F 1534   4.182   1.964   3.974
    3MOL      C 1535   4.116   1.047   4.559
    3MOL      H 1536   4.497   1.625   4.521
    3MOL      H 1537   4.605   1.489   4.477
    3MOL      C 1538   4.645   1.669   4.370
    3MOL      F 1539   4.438   1.731   4.056
    3MOL      F 1540   4.464   1.922   3.955
    3MOL      S 1541   4.321   1.748   3.820
    3MOL      F 1542   4.092   0.916   4.536
    3MOL      F 1543   3.995   1.107   4.555
    3MOL      C 1544   4.176   1.067   4.701
    3MOL      H 1545   4.680   1.625   4.275
    3MOL      H 1546   4.598   1.766   4.348
    3MOL      N 1547   4.291   1.863   3.722
    3MOL      O 1548   4.440   1.677   3.778
    3MOL      O 1549   4.210   1.655   3.844
    3MOL      F 1550   4.181   1.199   4.730
    3MOL      F 1551   4.094   1.011   4.793
    3MOL      S 1552   4.342   0.993   4.717
    3MOL      S 1553   4.167   1.857   3.631
    3MOL      N 1554   4.335   0.845   4.676
    3MOL      O 1555   4.393   1.020   4.850
    3MOL      O 1556   4.419   1.073   4.621
    3MOL      O 1557   4.200   1.773   3.517
    3MOL      O 1558   4.047   1.802   3.694
    3MOL      C 1559   4.125   2.022   3.562
    3MOL      S 1560   4.394   0.736   4.768
    3MOL      F 1561   4.067   2.100   3.656
    3MOL      F 1562   4.039   2.011   3.459
    3MOL      F 1563   4.235   2.086   3.517
    3MOL      O 1564   4.524   0.778   4.820
    3MOL      O 1565   4.394   0.607   4.701
    3MOL      C 1566   4.289   0.711   4.919
    3MOL      F 1567   4.288   0.817   5.003
    3MOL      F 1568   4.161   0.685   4.884
    3MOL      F 1569   4.333   0.605   4.991
    3MOL      O 1570   4.481   0.798   3.405
    3MOL      C 1571   4.436   0.926   3.419
    3MOL      C 1572   4.302   0.934   3.486
    3MOL      O 1573   4.502   1.025   3.391
    3MOL      C 1574   4.186   0.980   3.418
    3MOL      C 1575   4.294   0.894   3.621
    3MOL      C 1576   4.065   0.981   3.492
    3MOL      C 1577   4.190   1.023   3.268
    3MOL      C 1578   4.175   0.901   3.696
    3MOL      H 1579   4.384   0.859   3.670
    3MOL      C 1580   4.059   0.946   3.628
    3MOL      H 1581   3.972   1.012   3.446
    3MOL      F 1582   4.216   0.916   3.191
    3MOL      F 1583   4.292   1.109   3.245
    3MOL      C 1584   4.062   1.095   3.213
    3MOL      C 1585   4.178   0.865   3.846
    3MOL      C 1586   3.928   0.963   3.697
    3MOL      O 1587   4.036   1.203   3.304
    3MOL      F 1588   4.085   1.140   3.087
    3MOL      F 1589   3.959   1.009   3.204
    3MOL      F 1590   4.098   0.947   3.919
    3MOL      F 1591   4.301   0.886   3.898
    3MOL      C 1592   4.138   0.717   3.873
    3MOL      O 1593   3.913   1.089   3.745
    3MOL      O 1594   3.842   0.877   3.703
    3MOL      C 1595   3.937   1.304   3.278
    3MOL      F 1596   4.025   0.686   3.806
    3MOL      F 1597   4.235   0.635   3.825
    3MOL      O 1598   4.126   0.699   4.017
    3MOL      C 1599   3.793   1.125   3.814
    3MOL      C 1600   3.920   1.386   3.409
    3MOL      F 1601   3.818   1.249   3.245
    3MOL      F 1602   3.972   1.386   3.177
    3MOL      C 1603   4.045   0.592   4.071
    3MOL      H 1604   3.706   1.109   3.749
    3MOL      H 1605   3.780   1.065   3.905
    3MOL      C 1606   3.805   1.274   3.847
    3MOL      F 1607   3.858   1.310   3.503
    3MOL      F 1608   3.838   1.491   3.386
    3MOL      S 1609   4.079   1.447   3.475
    3MOL      F 1610   4.082   0.472   4.021
    3MOL      F 1611   3.915   0.610   4.037
    3MOL      C 1612   4.055   0.593   4.226
    3MOL      H 1613   3.844   1.326   3.759
    3MOL      H 1614   3.707   1.315   3.871
    3MOL      N 1615   4.177   1.331   3.500
    3MOL      O 1616   4.132   1.541   3.378
    3MOL      O 1617   4.049   1.516   3.600
    3MOL      F 1618   4.055   0.721   4.271
    3MOL      F 1619   3.946   0.535   4.281
    3MOL      S 1620   4.203   0.505   4.288
    3MOL      S 1621   4.309   1.357   3.575
    3MOL      N 1622   4.178   0.354   4.296
    3MOL      O 1623   4.235   0.558   4.420
    3MOL      O 1624   4.315   0.531   4.198
    3MOL      O 1625   4.411   1.267   3.528
    3MOL      O 1626   4.353   1.496   3.581
    3MOL      C 1627   4.279   1.302   3.749
    3MOL      S 1628   4.292   0.264   4.348
    3MOL      F 1629   4.147   1.287   3.775
    3MOL      F 1630   4.325   1.389   3.841
    3MOL      F 1631   4.336   1.182   3.775
    3MOL      O 1632   4.341   0.311   4.477
    3MOL      O 1633   4.403   0.269   4.253
    3MOL      C 1634   4.238   0.088   4.365
    3MOL      F 1635   4.193   0.038   4.247
    3MOL      F 1636   4.340   0.010   4.406
    3MOL      F 1637   4.138   0.075   4.456
    3MOL      O 1638   4.883   0.378   4.091
    3MOL      C 1639   4.853   0.369   3.959
    3MOL      C 1640   4.802   0.495   3.900
    3MOL      O 1641   4.879   0.273   3.888
    3MOL      C 1642   4.669   0.512   3.856
    3MOL      C 1643   4.899   0.594   3.873
    3MOL      C 1644   4.642   0.622   3.773
    3MOL      C 1645   4.553   0.417   3.892
    3MOL      C 1646   4.872   0.704   3.789
    3MOL      H 1647   4.999   0.582   3.916
    3MOL      C 1648   4.743   0.712   3.734
    3MOL      H 1649   4.542   0.635   3.732
    3MOL      F 1650   4.452   0.489   3.946
    3MOL      F 1651   4.583   0.330   3.992
    3MOL      C 1652   4.497   0.338   3.770
    3MOL      C 1653   4.985   0.807   3.764
    3MOL      C 1654   4.709   0.808   3.624
    3MOL      O 1655   4.610   0.285   3.698
    3MOL      F 1656   4.415   0.240   3.814
    3MOL      F 1657   4.421   0.420   3.694
    3MOL      F 1658   5.035   0.848   3.882
    3MOL      F 1659   4.940   0.922   3.708
    3MOL      C 1660   5.102   0.750   3.678
    3MOL      O 1661   4.769   0.771   3.508
    3MOL      O 1662   4.631   0.900   3.638
    3MOL      C 1663   4.588   0.208   3.578
    3MOL      F 1664   5.053   0.689   3.569
    3MOL      F 1665   5.178   0.852   3.633
    3MOL      O 1666   5.177   0.657   3.762
    3MOL      C 1667   4.731   0.832   3.383
    3MOL      C 1668   4.726   0.179   3.512
    3MOL      F 1669   4.507   0.270   3.489
    3MOL      F 1670   4.529   0.090   3.607
    3MOL      C 1671   5.319   0.634   3.746
    3MOL      H 1672   4.724   0.941   3.393
    3MOL      H 1673   4.811   0.812   3.311
    3MOL      C 1674   4.601   0.767   3.328
    3MOL      F 1675   4.708   0.113   3.395
    3MOL      F 1676   4.798   0.095   3.591
    3MOL      S 1677   4.820   0.333   3.483
    3MOL      F 1678   5.362   0.561   3.852
    3MOL      F 1679   5.390   0.750   3.756
    3MOL      C 1680   5.357   0.560   3.615
    3MOL      H 1681   4.587   0.800   3.225
    3MOL      H 1682   4.615   0.658   3.326
    3MOL      N 1683   4.949   0.291   3.411
    3MOL      O 1684   4.733   0.429   3.419
    3MOL      O 1685   4.857   0.367   3.620
    3MOL      F 1686   5.327   0.636   3.507
    3MOL      F 1687   5.491   0.543   3.610
    3MOL      S 1688   5.276   0.396   3.601
    3MOL      S 1689   4.988   0.356   3.276
    3MOL      N 1690   5.336   0.299   3.705
    3MOL      O 1691   5.316   0.358   3.466
    3MOL      O 1692   5.133   0.417   3.615
    3MOL      O 1693   4.959   0.498   3.266
    3MOL      O 1694   5.126   0.326   3.243
    3MOL      C 1695   4.887   0.279   3.143
    3MOL      S 1696   5.241   0.238   3.809
    3MOL      F 1697   4.755   0.301   3.158
    3MOL      F 1698   4.905   0.145   3.139
    3MOL      F 1699   4.921   0.327   3.022
    3MOL      O 1700   5.137   0.160   3.743
    3MOL      O 1701   5.164   0.340   3.879
    3MOL      C 1702   5.328   0.131   3.933
    3MOL      F 1703   5.383   0.022   3.875
    3MOL      F 1704   5.427   0.200   3.994
    3MOL      F 1705   5.243   0.088   4.030
    3MOL      O 1706   5.504   1.058   4.296
    3MOL      C 1707   5.542   0.948   4.224
    3MOL      C 1708   5.445   0.833   4.237
    3MOL      O 1709   5.645   0.945   4.159
    3MOL      C 1710   5.485   0.697   4.237
    3MOL      C 1711   5.310   0.866   4.264
    3MOL      C 1712   5.385   0.599   4.257
    3MOL      C 1713   5.631   0.648   4.244
    3MOL      C 1714   5.214   0.768   4.298
    3MOL      H 1715   5.281   0.971   4.266
    3MOL      C 1716   5.253   0.632   4.290
    3MOL      H 1717   5.412   0.494   4.258
    3MOL      F 1718   5.704   0.688   4.138
    3MOL      F 1719   5.640   0.513   4.234
    3MOL      C 1720   5.699   0.691   4.380
    3MOL      C 1721   5.078   0.815   4.350
    3MOL      C 1722   5.167   0.519   4.337
    3MOL      O 1723   5.595   0.734   4.474
    3MOL      F 1724   5.770   0.589   4.433
    3MOL      F 1725   5.789   0.789   4.357
    3MOL      F 1726   5.083   0.942   4.398
    3MOL      F 1727   5.041   0.745   4.460
    3MOL      C 1728   4.966   0.809   4.242
    3MOL      O 1729   5.113   0.443   4.238
    3MOL      O 1730   5.154   0.493   4.455
    3MOL      C 1731   5.631   0.782   4.605
    3MOL      F 1732   4.975   0.917   4.161
    3MOL      F 1733   4.984   0.699   4.165
    3MOL      O 1734   4.840   0.803   4.311
    3MOL      C 1735   5.029   0.333   4.276
    3MOL      C 1736   5.506   0.849   4.671
    3MOL      F 1737   5.728   0.876   4.598
    3MOL      F 1738   5.680   0.684   4.683
    3MOL      C 1739   4.717   0.808   4.237
    3MOL      H 1740   5.089   0.255   4.326
    3MOL      H 1741   4.950   0.366   4.345
    3MOL      C 1742   4.964   0.275   4.150
    3MOL      F 1743   5.457   0.946   4.590
    3MOL      F 1744   5.545   0.912   4.784
    3MOL      S 1745   5.374   0.732   4.715
    3MOL      F 1746   4.721   0.742   4.118
    3MOL      F 1747   4.685   0.936   4.207
    3MOL      C 1748   4.606   0.747   4.327
    3MOL      H 1749   5.044   0.243   4.082
    3MOL      H 1750   4.903   0.187   4.175
    3MOL      N 1751   5.426   0.613   4.798
    3MOL      O 1752   5.271   0.805   4.787
    3MOL      O 1753   5.310   0.682   4.594
    3MOL      F 1754   4.598   0.817   4.442
    3MOL      F 1755   4.487   0.761   4.265
    3MOL      S 1756   4.633   0.569   4.362
    3MOL      S 1757   5.319   0.534   4.874
    3MOL      N 1758   4.774   0.544   4.421
    3MOL      O 1759   4.617   0.506   4.232
    3MOL      O 1760   4.522   0.536   4.450
    3MOL      O 1761   5.276   0.615   4.988
    3MOL      O 1762   5.204   0.506   4.788
    3MOL      C 1763   5.386   0.377   4.941
    3MOL      S 1764   4.794   0.528   4.574
    3MOL      F 1765   5.293   0.306   5.007
    3MOL      F 1766   5.488   0.401   5.027
    3MOL      F 1767   5.435   0.299   4.842
    3MOL      O 1768   4.704   0.612   4.651
    3MOL      O 1769   4.934   0.543   4.614
    3MOL      C 1770   4.747   0.356   4.624
    3MOL      F 1771   4.613   0.338   4.626
    3MOL      F 1772   4.798   0.265   4.538
    3MOL      F 1773   4.793   0.326   4.747
    3MOL      O 1774   5.111   1.912   3.912
    3MOL      C 1775   5.076   1.813   3.999
    3MOL      C 1776   5.182   1.709   4.018
    3MOL      O 1777   4.967   1.807   4.055
    3MOL      C 1778   5.315   1.739   4.056
    3MOL      C 1779   5.145   1.575   3.992
    3MOL      C 1780   5.407   1.634   4.064
    3MOL      C 1781   5.369   1.881   4.084
    3MOL      C 1782   5.239   1.470   3.994
    3MOL      H 1783   5.042   1.554   3.964
    3MOL      C 1784   5.372   1.501   4.032
    3MOL      H 1785   5.510   1.656   4.092
    3MOL      F 1786   5.447   1.878   4.194
    3MOL      F 1787   5.274   1.970   4.119
    3MOL      C 1788   5.454   1.933   3.962
    3MOL      C 1789   5.196   1.332   3.943
    3MOL      C 1790   5.482   1.400   4.034
    3MOL      O 1791   5.414   1.862   3.841
    3MOL      F 1792   5.440   2.067   3.950
    3MOL      F 1793   5.585   1.911   3.986
    3MOL      F 1794   5.068   1.305   3.976
    3MOL      F 1795   5.266   1.230   3.998
    3MOL      C 1796   5.207   1.325   3.787
    3MOL      O 1797   5.494   1.336   4.153
    3MOL      O 1798   5.558   1.385   3.939
    3MOL      C 1799   5.460   1.911   3.712
    3MOL      F 1800   5.335   1.348   3.751
    3MOL      F 1801   5.176   1.200   3.747
    3MOL      O 1802   5.118   1.425   3.732
    3MOL      C 1803   5.605   1.246   4.170
    3MOL      C 1804   5.427   1.805   3.604
    3MOL      F 1805   5.592   1.939   3.712
    3MOL      F 1806   5.396   2.026   3.681
    3MOL      C 1807   5.104   1.438   3.589
    3MOL      H 1808   5.610   1.174   4.088
    3MOL      H 1809   5.699   1.304   4.170
    3MOL      C 1810   5.591   1.174   4.306
    3MOL      F 1811   5.433   1.862   3.481
    3MOL      F 1812   5.299   1.763   3.619
    3MOL      S 1813   5.542   1.663   3.609
    3MOL      F 1814   5.073   1.320   3.531
    3MOL      F 1815   5.220   1.478   3.532
    3MOL      C 1816   4.992   1.541   3.556
    3MOL      H 1817   5.690   1.142   4.341
    3MOL      H 1818   5.550   1.244   4.380
    3MOL      N 1819   5.683   1.702   3.562
    3MOL      O 1820   5.535   1.597   3.739
    3MOL      O 1821   5.490   1.570   3.509
    3MOL      F 1822   5.036   1.667   3.576
    3MOL      F 1823   4.963   1.532   3.424
    3MOL      S 1824   4.843   1.511   3.655
    3MOL      S 1825   5.805   1.624   3.612
    3MOL      N 1826   4.817   1.360   3.672
    3MOL      O 1827   4.730   1.579   3.592
    3MOL      O 1828   4.867   1.573   3.784
    3MOL      O 1829   5.773   1.493   3.669
    3MOL      O 1830   5.906   1.623   3.507
    3MOL      C 1831   5.882   1.714   3.752
    3MOL      S 1832   4.685   1.314   3.736
    3MOL      F 1833   5.911   1.842   3.721
    3MOL      F 1834   5.997   1.654   3.791
    3MOL      F 1835   5.800   1.715   3.860
    3MOL      O 1836   4.641   1.192   3.668
    3MOL      O 1837   4.582   1.417   3.741
    3MOL      C 1838   4.715   1.259   3.910
    3MOL      F 1839   4.760   1.361   3.986
    3MOL      F 1840   4.600   1.215   3.966
    3MOL      F 1841   4.805   1.159   3.916
    3MOL      O 1842   4.824   2.010   2.994
    3MOL      C 1843   4.854   1.922   3.093
    3MOL      C 1844   4.924   1.988   3.208
    3MOL      O 1845   4.813   1.806   3.096
    3MOL      C 1846   5.035   1.931   3.275
    3MOL      C 1847   4.871   2.111   3.250
    3MOL      C 1848   5.083   1.999   3.389
    3MOL      C 1849   5.115   1.810   3.222
    3MOL      C 1850   4.921   2.181   3.362
    3MOL      H 1851   4.786   2.152   3.197
    3MOL      C 1852   5.027   2.120   3.434
    3MOL      H 1853   5.167   1.957   3.445
    3MOL      F 1854   5.037   1.703   3.195
    3MOL      F 1855   5.200   1.761   3.317
    3MOL      C 1856   5.199   1.849   3.095
    3MOL      C 1857   4.846   2.307   3.409
    3MOL      C 1858   5.077   2.175   3.564
    3MOL      O 1859   5.316   1.764   3.085
    3MOL      F 1860   5.121   1.836   2.985
    3MOL      F 1861   5.232   1.980   3.104
    3MOL      F 1862   4.767   2.357   3.311
    3MOL      F 1863   4.931   2.410   3.434
    3MOL      C 1864   4.757   2.278   3.535
    3MOL      O 1865   5.048   2.089   3.666
    3MOL      O 1866   5.135   2.281   3.577
    3MOL      C 1867   5.414   1.793   2.982
    3MOL      F 1868   4.823   2.316   3.647
    3MOL      F 1869   4.643   2.351   3.533
    3MOL      O 1870   4.728   2.136   3.533
    3MOL      C 1871   5.081   2.128   3.801
    3MOL      C 1872   5.539   1.701   2.996
    3MOL      F 1873   5.456   1.921   2.986
    3MOL      F 1874   5.360   1.774   2.860
    3MOL      C 1875   4.663   2.071   3.643
    3MOL      H 1876   5.190   2.135   3.815
    3MOL      H 1877   5.037   2.226   3.823
    3MOL      C 1878   5.021   2.024   3.897
    3MOL      F 1879   5.636   1.743   2.912
    3MOL      F 1880   5.509   1.576   2.955
    3MOL      S 1881   5.601   1.696   3.167
    3MOL      F 1882   4.532   2.104   3.653
    3MOL      F 1883   4.719   2.102   3.762
    3MOL      C 1884   4.680   1.918   3.619
    3MOL      H 1885   5.005   2.071   3.995
    3MOL      H 1886   4.924   1.990   3.859
    3MOL      N 1887   5.619   1.838   3.225
    3MOL      O 1888   5.496   1.623   3.238
    3MOL      O 1889   5.725   1.621   3.160
    3MOL      F 1890   4.812   1.889   3.613
    3MOL      F 1891   4.636   1.852   3.727
    3MOL      S 1892   4.597   1.858   3.466
    3MOL      S 1893   5.761   1.898   3.223
    3MOL      N 1894   4.507   1.964   3.400
    3MOL      O 1895   4.518   1.741   3.504
    3MOL      O 1896   4.701   1.812   3.375
    3MOL      O 1897   5.854   1.812   3.294
    3MOL      O 1898   5.807   1.916   3.086
    3MOL      C 1899   5.768   2.062   3.305
    3MOL      S 1900   4.445   1.934   3.261
    3MOL      F 1901   5.758   2.050   3.439
    3MOL      F 1902   5.668   2.143   3.264
    3MOL      F 1903   5.885   2.126   3.279
    3MOL      O 1904   4.320   1.862   3.280
    3MOL      O 1905   4.533   1.857   3.175
    3MOL      C 1906   4.399   2.089   3.173
    3MOL      F 1907   4.339   2.063   3.055
    3MOL      F 1908   4.314   2.165   3.246
    3MOL      F 1909   4.509   2.165   3.147
    3MOL      O 1910   5.026   1.101   2.598
    3MOL      C 1911   5.035   1.144   2.728
    3MOL      C 1912   4.972   1.278   2.751
    3MOL      O 1913   5.088   1.080   2.817
    3MOL      C 1914   5.039   1.383   2.819
    3MOL      C 1915   4.844   1.300   2.698
    3MOL      C 1916   4.970   1.505   2.834
    3MOL      C 1917   5.188   1.379   2.860
    3MOL      C 1918   4.776   1.424   2.708
    3MOL      H 1919   4.797   1.219   2.642
    3MOL      C 1920   4.840   1.528   2.781
    3MOL      H 1921   5.021   1.586   2.885
    3MOL      F 1922   5.246   1.494   2.819
    3MOL      F 1923   5.262   1.287   2.794
    3MOL      C 1924   5.213   1.366   3.014
    3MOL      C 1925   4.645   1.435   2.628
    3MOL      C 1926   4.781   1.666   2.799
    3MOL      O 1927   5.156   1.244   3.070
    3MOL      F 1928   5.347   1.370   3.034
    3MOL      F 1929   5.164   1.475   3.075
    3MOL      F 1930   4.661   1.376   2.507
    3MOL      F 1931   4.612   1.561   2.591
    3MOL      C 1932   4.523   1.367   2.698
    3MOL      O 1933   4.877   1.764   2.801
    3MOL      O 1934   4.662   1.688   2.813
    3MOL      C 1935   5.205   1.205   3.201
    3MOL      F 1936   4.416   1.376   2.614
    3MOL      F 1937   4.549   1.235   2.712
    3MOL      O 1938   4.493   1.430   2.826
    3MOL      C 1939   4.849   1.903   2.776
    3MOL      C 1940   5.116   1.098   3.269
    3MOL      F 1941   5.214   1.312   3.284
    3MOL      F 1942   5.332   1.158   3.194
    3MOL      C 1943   4.396   1.362   2.911
    3MOL      H 1944   4.943   1.959   2.776
    3MOL      H 1945   4.807   1.914   2.675
    3MOL      C 1946   4.751   1.969   2.877
    3MOL      F 1947   4.999   1.150   3.311
    3MOL      F 1948   5.178   1.055   3.382
    3MOL      S 1949   5.085   0.956   3.160
    3MOL      F 1950   4.451   1.256   2.972
    3MOL      F 1951   4.291   1.314   2.841
    3MOL      C 1952   4.338   1.460   3.017
    3MOL      H 1953   4.709   2.058   2.829
    3MOL      H 1954   4.667   1.904   2.903
    3MOL      N 1955   4.951   0.974   3.086
    3MOL      O 1956   5.193   0.945   3.065
    3MOL      O 1957   5.081   0.835   3.241
    3MOL      F 1958   4.286   1.569   2.956
    3MOL      F 1959   4.235   1.401   3.081
    3MOL      S 1960   4.459   1.512   3.142
    3MOL      S 1961   4.903   0.858   2.997
    3MOL      N 1962   4.513   1.393   3.223
    3MOL      O 1963   4.378   1.590   3.235
    3MOL      O 1964   4.560   1.597   3.080
    3MOL      O 1965   5.001   0.833   2.892
    3MOL      O 1966   4.888   0.737   3.076
    3MOL      C 1967   4.742   0.898   2.918
    3MOL      S 1968   4.659   1.399   3.273
    3MOL      F 1969   4.696   0.794   2.845
    3MOL      F 1970   4.754   1.005   2.836
    3MOL      F 1971   4.649   0.927   3.011
    3MOL      O 1972   4.676   1.309   3.386
    3MOL      O 1973   4.706   1.536   3.293
    3MOL      C 1974   4.768   1.332   3.140
    3MOL      F 1975   4.897   1.363   3.161
    3MOL      F 1976   4.757   1.198   3.132
    3MOL      F 1977   4.735   1.380   3.018
    3MOL      H 1978   5.844   0.554   2.537
    3MOL      O 1979   5.915   0.544   2.602
    3MOL      C 1980   5.875   0.614   2.710
    3MOL      C 1981   5.748   0.694   2.695
    3MOL      O 1982   5.944   0.619   2.809
    3MOL      C 1983   5.629   0.646   2.634
    3MOL      C 1984   5.749   0.824   2.750
    3MOL      C 1985   5.523   0.737   2.617
    3MOL      C 1986   5.612   0.498   2.590
    3MOL      C 1987   5.638   0.911   2.744
    3MOL      H 1988   5.839   0.858   2.801
    3MOL      C 1989   5.524   0.866   2.673
    3MOL      H 1990   5.433   0.708   2.563
    3MOL      F 1991   5.674   0.415   2.678
    3MOL      F 1992   5.676   0.479   2.472
    3MOL      C 1993   5.465   0.446   2.577
    3MOL      C 1994   5.649   1.047   2.818
    3MOL      C 1995   5.398   0.947   2.661
    3MOL      O 1996   5.393   0.479   2.699
    3MOL      F 1997   5.408   0.497   2.465
    3MOL      F 1998   5.466   0.312   2.559
    3MOL      F 1999   5.569   1.142   2.765
    3MOL      F 2000   5.773   1.098   2.801
    3MOL      C 2001   5.618   1.030   2.971
    3MOL      O 2002   5.358   0.968   2.534
    3MOL      O 2003   5.334   0.981   2.759
    3MOL      C 2004   5.248   0.484   2.695
    3MOL      F 2005   5.484   1.026   2.990
    3MOL      F 2006   5.662   0.911   3.017
    3MOL      O 2007   5.669   1.142   3.048
    3MOL      C 2008   5.250   1.060   2.507
    3MOL      C 2009   5.190   0.483   2.840
    3MOL      F 2010   5.196   0.379   2.628
    3MOL      F 2011   5.206   0.594   2.630
    3MOL      C 2012   5.791   1.127   3.124
    3MOL      H 2013   5.266   1.153   2.564
    3MOL      H 2014   5.250   1.086   2.401
    3MOL      C 2015   5.113   0.998   2.543
    3MOL      F 2016   5.202   0.360   2.894
    3MOL      F 2017   5.057   0.507   2.832
    3MOL      S 2018   5.265   0.608   2.949
    3MOL      F 2019   5.893   1.083   3.046
    3MOL      F 2020   5.778   1.036   3.223
    3MOL      C 2021   5.832   1.264   3.186
    3MOL      H 2022   5.069   0.959   2.449
    3MOL      H 2023   5.123   0.912   2.611
    3MOL      N 2024   5.411   0.571   2.978
    3MOL      O 2025   5.258   0.731   2.871
    3MOL      O 2026   5.175   0.608   3.064
    3MOL      F 2027   5.952   1.253   3.248
    3MOL      F 2028   5.850   1.356   3.087
    3MOL      S 2029   5.705   1.320   3.305
    3MOL      S 2030   5.450   0.492   3.105
    3MOL      N 2031   5.692   1.224   3.424
    3MOL      O 2032   5.581   1.352   3.238
    3MOL      O 2033   5.763   1.443   3.356
    3MOL      O 2034   5.386   0.536   3.228
    3MOL      O 2035   5.406   0.354   3.100
    3MOL      C 2036   5.632   0.489   3.129
    3MOL      S 2037   5.562   1.216   3.507
    3MOL      F 2038   5.665   0.413   3.236
    3MOL      F 2039   5.680   0.614   3.151
    3MOL      F 2040   5.695   0.440   3.021
    3MOL      O 2041   5.450   1.296   3.457
    3MOL      O 2042   5.593   1.256   3.644
    3MOL      C 2043   5.509   1.039   3.521
    3MOL      F 2044   5.402   1.027   3.603
    3MOL      F 2045   5.475   0.987   3.401
    3MOL      F 2046   5.607   0.961   3.572
    4MOL      O 2047   5.797   2.214   2.038
    4MOL      C 2048   5.691   2.281   2.090
    4MOL      C 2049   5.704   2.304   2.237
    4MOL      O 2050   5.593   2.317   2.025
    4MOL      C 2051   5.726   2.433   2.291
    4MOL      C 2052   5.701   2.191   2.321
    4MOL      C 2053   5.736   2.443   2.431
    4MOL      C 2054   5.760   2.560   2.209
    4MOL      C 2055   5.712   2.202   2.461
    4MOL      H 2056   5.690   2.092   2.276
    4MOL      C 2057   5.722   2.332   2.517
    4MOL      H 2058   5.753   2.539   2.478
    4MOL      F 2059   5.777   2.538   2.077
    4MOL      F 2060   5.883   2.602   2.249
    4MOL      C 2061   5.663   2.681   2.225
    4MOL      C 2062   5.718   2.071   2.543
    4MOL      C 2063   5.719   2.363   2.665
    4MOL      O 2064   5.533   2.654   2.165
    4MOL      F 2065   5.652   2.716   2.355
    4MOL      F 2066   5.719   2.787   2.162
    4MOL      F 2067   5.768   2.087   2.667
    4MOL      F 2068   5.808   1.988   2.485
    4MOL      C 2069   5.580   1.997   2.550
    4MOL      O 2070   5.614   2.306   2.730
    4MOL      O 2071   5.796   2.443   2.715
    4MOL      C 2072   5.426   2.749   2.192
    4MOL      F 2073   5.561   1.930   2.434
    4MOL      F 2074   5.581   1.904   2.648
    4MOL      O 2075   5.477   2.096   2.571
    4MOL      C 2076   5.591   2.331   2.869
    4MOL      C 2077   5.327   2.757   2.071
    4MOL      F 2078   5.472   2.875   2.212
    4MOL      F 2079   5.361   2.717   2.306
    4MOL      C 2080   5.339   2.055   2.581
    4MOL      H 2081   5.661   2.405   2.912
    4MOL      H 2082   5.489   2.369   2.883
    4MOL      C 2083   5.606   2.196   2.941
    4MOL      F 2084   5.395   2.794   1.960
    4MOL      F 2085   5.237   2.856   2.094
    4MOL      S 2086   5.237   2.603   2.039
    4MOL      F 2087   5.312   2.010   2.705
    4MOL      F 2088   5.307   1.953   2.498
    4MOL      C 2089   5.248   2.176   2.549
    4MOL      H 2090   5.560   2.200   3.040
    4MOL      H 2091   5.557   2.117   2.883
    4MOL      H 2092   5.712   2.169   2.953
    4MOL      N 2093   5.164   2.561   2.168
    4MOL      O 2094   5.152   2.636   1.924
    4MOL      O 2095   5.343   2.509   2.008
    4MOL      F 2096   5.123   2.131   2.520
    4MOL      F 2097   5.233   2.255   2.659
    4MOL      S 2098   5.312   2.276   2.409
    4MOL      S 2099   5.016   2.590   2.196
    4MOL      N 2100   5.367   2.182   2.299
    4MOL      O 2101   5.418   2.356   2.467
    4MOL      O 2102   5.192   2.350   2.370
    4MOL      O 2103   4.947   2.673   2.099
    4MOL      O 2104   4.949   2.461   2.213
    4MOL      C 2105   4.994   2.671   2.359
    4MOL      S 2106   5.277   2.138   2.183
    4MOL      F 2107   5.048   2.795   2.359
    4MOL      F 2108   5.054   2.601   2.458
    4MOL      F 2109   4.863   2.683   2.391
    4MOL      O 2110   5.320   2.211   2.064
    4MOL      O 2111   5.134   2.152   2.206
    4MOL      C 2112   5.314   1.965   2.133
    4MOL      F 2113   5.268   1.876   2.223
    4MOL      F 2114   5.257   1.936   2.014
    4MOL      F 2115   5.447   1.945   2.119
    4MOL      O 2116   5.137   2.076   1.204
    4MOL      C 2117   5.274   2.079   1.200
    4MOL      C 2118   5.344   2.043   1.328
    4MOL      O 2119   5.336   2.119   1.102
    4MOL      C 2120   5.296   1.951   1.425
    4MOL      C 2121   5.471   2.104   1.350
    4MOL      C 2122   5.367   1.942   1.547
    4MOL      C 2123   5.187   1.844   1.401
    4MOL      C 2124   5.549   2.083   1.465
    4MOL      H 2125   5.513   2.163   1.269
    4MOL      C 2126   5.489   2.008   1.570
    4MOL      H 2127   5.330   1.873   1.623
    4MOL      F 2128   5.238   1.724   1.439
    4MOL      F 2129   5.160   1.821   1.270
    4MOL      C 2130   5.054   1.864   1.481
    4MOL      C 2131   5.698   2.122   1.457
    4MOL      C 2132   5.555   1.981   1.703
    4MOL      O 2133   4.993   1.990   1.447
    4MOL      F 2134   4.973   1.759   1.454
    4MOL      F 2135   5.080   1.857   1.614
    4MOL      F 2136   5.748   2.072   1.341
    4MOL      F 2137   5.778   2.062   1.548
    4MOL      C 2138   5.727   2.276   1.457
    4MOL      O 2139   5.622   2.087   1.759
    4MOL      O 2140   5.544   1.873   1.759
    4MOL      C 2141   4.862   2.019   1.504
    4MOL      F 2142   5.861   2.295   1.452
    4MOL      F 2143   5.677   2.328   1.342
    4MOL      O 2144   5.669   2.339   1.573
    4MOL      C 2145   5.702   2.059   1.875
    4MOL      C 2146   4.814   2.158   1.453
    4MOL      F 2147   4.863   2.018   1.639
    4MOL      F 2148   4.771   1.927   1.466
    4MOL      C 2149   5.696   2.481   1.593
    4MOL      H 2150   5.637   2.043   1.962
    4MOL      H 2151   5.761   1.967   1.860
    4MOL      C 2152   5.799   2.176   1.899
    4MOL      F 2153   4.682   2.173   1.479
    4MOL      F 2154   4.827   2.165   1.319
    4MOL      S 2155   4.907   2.290   1.535
    4MOL      F 2156   5.692   2.552   1.478
    4MOL      F 2157   5.821   2.498   1.641
    4MOL      C 2158   5.595   2.544   1.693
    4MOL      H 2159   5.900   2.145   1.870
    4MOL      H 2160   5.771   2.262   1.836
    4MOL      N 2161   4.844   2.329   1.670
    4MOL      O 2162   5.047   2.257   1.541
    4MOL      O 2163   4.893   2.403   1.444
    4MOL      F 2164   5.637   2.526   1.820
    4MOL      F 2165   5.593   2.678   1.676
    4MOL      S 2166   5.425   2.479   1.674
    4MOL      S 2167   4.931   2.404   1.772
    4MOL      N 2168   5.400   2.432   1.529
    4MOL      O 2169   5.338   2.585   1.721
    4MOL      O 2170   5.430   2.365   1.765
    4MOL      O 2171   5.028   2.497   1.715
    4MOL      O 2172   4.850   2.470   1.874
    4MOL      C 2173   5.032   2.283   1.866
    4MOL      S 2174   5.293   2.495   1.438
    4MOL      F 2175   5.146   2.247   1.803
    4MOL      F 2176   4.963   2.171   1.895
    4MOL      F 2177   5.071   2.336   1.984
    4MOL      O 2178   5.190   2.576   1.503
    4MOL      O 2179   5.229   2.398   1.353
    4MOL      C 2180   5.375   2.606   1.316
    4MOL      F 2181   5.422   2.718   1.376
    4MOL      F 2182   5.478   2.545   1.254
    4MOL      F 2183   5.286   2.643   1.222
    4MOL      O 2184   4.557   2.824   0.690
    4MOL      C 2185   4.642   2.722   0.658
    4MOL      C 2186   4.731   2.681   0.771
    4MOL      O 2187   4.636   2.660   0.552
    4MOL      C 2188   4.866   2.642   0.753
    4MOL      C 2189   4.674   2.675   0.900
    4MOL      C 2190   4.933   2.586   0.863
    4MOL      C 2191   4.946   2.659   0.622
    4MOL      C 2192   4.743   2.623   1.011
    4MOL      H 2193   4.572   2.710   0.914
    4MOL      C 2194   4.873   2.572   0.990
    4MOL      H 2195   5.035   2.550   0.850
    4MOL      F 2196   5.072   2.698   0.651
    4MOL      F 2197   4.901   2.762   0.546
    4MOL      C 2198   4.953   2.528   0.535
    4MOL      C 2199   4.670   2.622   1.147
    4MOL      C 2200   4.952   2.499   1.094
    4MOL      O 2201   4.930   2.416   0.623
    4MOL      F 2202   4.858   2.530   0.439
    4MOL      F 2203   5.072   2.519   0.471
    4MOL      F 2204   4.709   2.523   1.230
    4MOL      F 2205   4.538   2.597   1.129
    4MOL      C 2206   4.685   2.760   1.219
    4MOL      O 2207   4.979   2.371   1.054
    4MOL      O 2208   4.989   2.548   1.200
    4MOL      C 2209   4.959   2.282   0.578
    4MOL      F 2210   4.633   2.857   1.141
    4MOL      F 2211   4.612   2.759   1.333
    4MOL      O 2212   4.824   2.781   1.250
    4MOL      C 2213   5.068   2.293   1.135
    4MOL      C 2214   4.862   2.187   0.654
    4MOL      F 2215   5.086   2.251   0.610
    4MOL      F 2216   4.947   2.265   0.445
    4MOL      C 2217   4.870   2.912   1.288
    4MOL      H 2218   5.170   2.330   1.123
    4MOL      H 2219   5.038   2.302   1.240
    4MOL      C 2220   5.062   2.143   1.100
    4MOL      F 2221   4.867   2.211   0.787
    4MOL      F 2222   4.900   2.058   0.636
    4MOL      S 2223   4.692   2.211   0.591
    4MOL      F 2224   4.775   2.987   1.349
    4MOL      F 2225   4.905   2.980   1.177
    4MOL      C 2226   4.995   2.901   1.381
    4MOL      H 2227   4.958   2.109   1.101
    4MOL      H 2228   5.104   2.125   1.000
    4MOL      N 2229   4.682   2.144   0.453
    4MOL      O 2230   4.613   2.134   0.686
    4MOL      O 2231   4.658   2.353   0.595
    4MOL      F 2232   5.095   2.839   1.315
    4MOL      F 2233   5.040   3.025   1.411
    4MOL      S 2234   4.959   2.813   1.536
    4MOL      S 2235   4.610   2.215   0.337
    4MOL      N 2236   4.840   2.881   1.607
    4MOL      O 2237   5.082   2.802   1.615
    4MOL      O 2238   4.925   2.681   1.486
    4MOL      O 2239   4.468   2.189   0.352
    4MOL      O 2240   4.631   2.359   0.331
    4MOL      C 2241   4.655   2.143   0.174
    4MOL      S 2242   4.847   2.913   1.757
    4MOL      F 2243   4.780   2.180   0.136
    4MOL      F 2244   4.570   2.186   0.078
    4MOL      F 2245   4.650   2.008   0.176
    4MOL      O 2246   4.907   2.803   1.832
    4MOL      O 2247   4.717   2.955   1.807
    4MOL      C 2248   4.957   3.058   1.790
    4MOL      F 2249   5.088   3.035   1.765
    4MOL      F 2250   4.919   3.163   1.713
    4MOL      F 2251   4.948   3.097   1.919
    4MOL      O 2252   3.788   2.399   1.083
    4MOL      C 2253   3.876   2.378   0.981
    4MOL      C 2254   3.942   2.504   0.932
    4MOL      O 2255   3.908   2.267   0.940
    4MOL      C 2256   3.924   2.554   0.800
    4MOL      C 2257   4.026   2.573   1.023
    4MOL      C 2258   3.993   2.673   0.767
    4MOL      C 2259   3.828   2.484   0.699
    4MOL      C 2260   4.099   2.688   0.987
    4MOL      H 2261   4.038   2.533   1.123
    4MOL      C 2262   4.081   2.738   0.856
    4MOL      H 2263   3.981   2.718   0.669
    4MOL      F 2264   3.701   2.491   0.744
    4MOL      F 2265   3.855   2.351   0.690
    4MOL      C 2266   3.832   2.536   0.551
    4MOL      C 2267   4.196   2.750   1.090
    4MOL      C 2268   4.153   2.859   0.805
    4MOL      O 2269   3.970   2.532   0.512
    4MOL      F 2270   3.755   2.459   0.472
    4MOL      F 2271   3.781   2.661   0.545
    4MOL      F 2272   4.306   2.802   1.030
    4MOL      F 2273   4.245   2.655   1.173
    4MOL      C 2274   4.129   2.860   1.178
    4MOL      O 2275   4.262   2.826   0.729
    4MOL      O 2276   4.116   2.973   0.824
    4MOL      C 2277   4.015   2.558   0.379
    4MOL      F 2278   4.061   2.947   1.100
    4MOL      F 2279   4.038   2.803   1.260
    4MOL      O 2280   4.233   2.923   1.256
    4MOL      C 2281   4.342   2.932   0.674
    4MOL      C 2282   4.169   2.577   0.385
    4MOL      F 2283   3.959   2.671   0.329
    4MOL      F 2284   3.983   2.459   0.293
    4MOL      C 2285   4.216   3.058   1.307
    4MOL      H 2286   4.281   2.993   0.605
    4MOL      H 2287   4.381   2.997   0.753
    4MOL      C 2288   4.458   2.869   0.595
    4MOL      F 2289   4.198   2.693   0.450
    4MOL      F 2290   4.220   2.591   0.260
    4MOL      S 2291   4.252   2.438   0.470
    4MOL      F 2292   4.104   3.069   1.382
    4MOL      F 2293   4.203   3.146   1.205
    4MOL      C 2294   4.342   3.097   1.390
    4MOL      H 2295   4.419   2.785   0.536
    4MOL      H 2296   4.502   2.942   0.527
    4MOL      N 2297   4.198   2.421   0.613
    4MOL      O 2298   4.226   2.318   0.391
    4MOL      O 2299   4.395   2.468   0.470
    4MOL      F 2300   4.453   3.046   1.330
    4MOL      F 2301   4.358   3.231   1.391
    4MOL      S 2302   4.334   3.039   1.562
    4MOL      S 2303   4.268   2.325   0.710
    4MOL      N 2304   4.252   3.136   1.650
    4MOL      O 2305   4.469   3.028   1.614
    4MOL      O 2306   4.271   2.907   1.566
    4MOL      O 2307   4.171   2.272   0.805
    4MOL      O 2308   4.350   2.220   0.649
    4MOL      C 2309   4.380   2.430   0.814
    4MOL      S 2310   4.237   3.102   1.800
    4MOL      F 2311   4.412   2.546   0.751
    4MOL      F 2312   4.497   2.370   0.843
    4MOL      F 2313   4.322   2.464   0.931
    4MOL      O 2314   4.367   3.082   1.863
    4MOL      O 2315   4.160   2.979   1.813
    4MOL      C 2316   4.148   3.236   1.891
    4MOL      F 2317   4.026   3.260   1.838
    4MOL      F 2318   4.129   3.203   2.021
    4MOL      F 2319   4.217   3.352   1.888
    4MOL      O 2320   4.069   2.484   1.935
    4MOL      C 2321   3.959   2.472   1.857
    4MOL      C 2322   3.989   2.434   1.716
    4MOL      O 2323   3.844   2.474   1.898
    4MOL      C 2324   3.969   2.521   1.607
    4MOL      C 2325   4.021   2.298   1.694
    4MOL      C 2326   3.969   2.465   1.479
    4MOL      C 2327   3.947   2.674   1.621
    4MOL      C 2328   4.020   2.241   1.566
    4MOL      H 2329   4.044   2.236   1.780
    4MOL      C 2330   3.986   2.327   1.458
    4MOL      H 2331   3.949   2.528   1.392
    4MOL      F 2332   4.037   2.738   1.543
    4MOL      F 2333   3.975   2.722   1.744
    4MOL      C 2334   3.804   2.719   1.578
    4MOL      C 2335   4.056   2.092   1.551
    4MOL      C 2336   3.957   2.275   1.321
    4MOL      O 2337   3.710   2.630   1.640
    4MOL      F 2338   3.785   2.847   1.618
    4MOL      F 2339   3.795   2.719   1.443
    4MOL      F 2340   4.174   2.068   1.612
    4MOL      F 2341   4.080   2.056   1.422
    4MOL      C 2342   3.949   1.996   1.611
    4MOL      O 2343   3.840   2.207   1.318
    4MOL      O 2344   4.026   2.300   1.224
    4MOL      C 2345   3.569   2.646   1.616
    4MOL      F 2346   3.826   2.032   1.568
    4MOL      F 2347   3.970   1.871   1.566
    4MOL      O 2348   3.957   2.006   1.756
    4MOL      C 2349   3.778   2.171   1.194
    4MOL      C 2350   3.493   2.527   1.680
    4MOL      F 2351   3.538   2.655   1.485
    4MOL      F 2352   3.525   2.761   1.673
    4MOL      C 2353   3.926   1.895   1.845
    4MOL      H 2354   3.851   2.128   1.124
    4MOL      H 2355   3.704   2.093   1.213
    4MOL      C 2356   3.702   2.293   1.133
    4MOL      F 2357   3.361   2.537   1.653
    4MOL      F 2358   3.504   2.533   1.815
    4MOL      S 2359   3.558   2.367   1.620
    4MOL      F 2360   3.966   1.929   1.969
    4MOL      F 2361   4.000   1.786   1.816
    4MOL      C 2362   3.774   1.859   1.848
    4MOL      H 2363   3.638   2.257   1.052
    4MOL      H 2364   3.636   2.334   1.211
    4MOL      N 2365   3.469   2.258   1.684
    4MOL      O 2366   3.567   2.372   1.476
    4MOL      O 2367   3.686   2.363   1.689
    4MOL      F 2368   3.734   1.813   1.728
    4MOL      F 2369   3.755   1.756   1.934
    4MOL      S 2370   3.670   1.999   1.901
    4MOL      S 2371   3.399   2.153   1.596
    4MOL      N 2372   3.693   2.030   2.050
    4MOL      O 2373   3.537   1.943   1.880
    4MOL      O 2374   3.699   2.111   1.812
    4MOL      O 2375   3.477   2.104   1.484
    4MOL      O 2376   3.347   2.044   1.678
    4MOL      C 2377   3.251   2.230   1.518
    4MOL      S 2378   3.745   2.170   2.087
    4MOL      F 2379   3.282   2.330   1.433
    4MOL      F 2380   3.167   2.280   1.611
    4MOL      F 2381   3.181   2.139   1.446
    4MOL      O 2382   3.650   2.272   2.045
    4MOL      O 2383   3.864   2.206   2.012
    4MOL      C 2384   3.778   2.190   2.268
    4MOL      F 2385   3.664   2.181   2.341
    4MOL      F 2386   3.863   2.095   2.312
    4MOL      F 2387   3.834   2.310   2.295
    4MOL      O 2388   4.607   1.710   1.954
    4MOL      C 2389   4.480   1.710   2.005
    4MOL      C 2390   4.428   1.849   2.031
    4MOL      O 2391   4.419   1.608   2.029
    4MOL      C 2392   4.344   1.882   2.141
    4MOL      C 2393   4.477   1.953   1.948
    4MOL      C 2394   4.308   2.018   2.159
    4MOL      C 2395   4.314   1.787   2.259
    4MOL      C 2396   4.452   2.089   1.976
    4MOL      H 2397   4.543   1.927   1.865
    4MOL      C 2398   4.363   2.121   2.081
    4MOL      H 2399   4.246   2.046   2.243
    4MOL      F 2400   4.248   1.676   2.220
    4MOL      F 2401   4.225   1.842   2.346
    4MOL      C 2402   4.446   1.752   2.338
    4MOL      C 2403   4.529   2.195   1.895
    4MOL      C 2404   4.338   2.260   2.129
    4MOL      O 2405   4.551   1.845   2.299
    4MOL      F 2406   4.424   1.759   2.472
    4MOL      F 2407   4.481   1.623   2.313
    4MOL      F 2408   4.642   2.143   1.841
    4MOL      F 2409   4.577   2.292   1.975
    4MOL      C 2410   4.443   2.255   1.780
    4MOL      O 2411   4.216   2.310   2.098
    4MOL      O 2412   4.419   2.320   2.198
    4MOL      C 2413   4.682   1.834   2.357
    4MOL      F 2414   4.441   2.171   1.674
    4MOL      F 2415   4.316   2.271   1.822
    4MOL      O 2416   4.501   2.382   1.746
    4MOL      C 2417   4.185   2.444   2.142
    4MOL      C 2418   4.783   1.926   2.281
    4MOL      F 2419   4.729   1.707   2.350
    4MOL      F 2420   4.679   1.865   2.488
    4MOL      C 2421   4.449   2.458   1.636
    4MOL      H 2422   4.177   2.447   2.251
    4MOL      H 2423   4.263   2.514   2.110
    4MOL      C 2424   4.052   2.486   2.078
    4MOL      F 2425   4.780   1.897   2.149
    4MOL      F 2426   4.909   1.897   2.322
    4MOL      S 2427   4.756   2.104   2.307
    4MOL      F 2428   4.315   2.449   1.621
    4MOL      F 2429   4.503   2.415   1.520
    4MOL      C 2430   4.489   2.606   1.660
    4MOL      H 2431   3.975   2.415   2.110
    4MOL      H 2432   4.023   2.586   2.112
    4MOL      N 2433   4.755   2.143   2.455
    4MOL      O 2434   4.860   2.176   2.234
    4MOL      O 2435   4.631   2.143   2.245
    4MOL      F 2436   4.624   2.617   1.668
    4MOL      F 2437   4.453   2.679   1.552
    4MOL      S 2438   4.411   2.678   1.809
    4MOL      S 2439   4.773   2.293   2.483
    4MOL      N 2440   4.440   2.593   1.935
    4MOL      O 2441   4.269   2.680   1.775
    4MOL      O 2442   4.464   2.813   1.812
    4MOL      O 2443   4.912   2.328   2.457
    4MOL      O 2444   4.687   2.373   2.396
    4MOL      C 2445   4.740   2.335   2.659
    4MOL      S 2446   4.553   2.633   2.033
    4MOL      F 2447   4.749   2.469   2.681
    4MOL      F 2448   4.828   2.274   2.741
    4MOL      F 2449   4.616   2.296   2.696
    4MOL      O 2450   4.668   2.691   1.966
    4MOL      O 2451   4.588   2.525   2.125
    4MOL      C 2452   4.493   2.771   2.141
    4MOL      F 2453   4.492   2.891   2.078
    4MOL      F 2454   4.367   2.748   2.185
    4MOL      F 2455   4.571   2.786   2.251
    4MOL      O 2456   4.823   1.501   0.985
    4MOL      C 2457   4.836   1.605   1.073
    4MOL      C 2458   4.785   1.574   1.210
    4MOL      O 2459   4.879   1.715   1.042
    4MOL      C 2460   4.829   1.463   1.286
    4MOL      C 2461   4.687   1.661   1.263
    4MOL      C 2462   4.769   1.441   1.412
    4MOL      C 2463   4.932   1.359   1.241
    4MOL      C 2464   4.622   1.635   1.386
    4MOL      H 2465   4.656   1.746   1.204
    4MOL      C 2466   4.666   1.523   1.461
    4MOL      H 2467   4.800   1.355   1.471
    4MOL      F 2468   5.017   1.331   1.343
    4MOL      F 2469   5.018   1.404   1.146
    4MOL      C 2470   4.861   1.226   1.194
    4MOL      C 2471   4.500   1.720   1.424
    4MOL      C 2472   4.603   1.482   1.590
    4MOL      O 2473   4.724   1.254   1.156
    4MOL      F 2474   4.932   1.168   1.094
    4MOL      F 2475   4.862   1.137   1.296
    4MOL      F 2476   4.516   1.849   1.385
    4MOL      F 2477   4.480   1.729   1.557
    4MOL      C 2478   4.371   1.666   1.355
    4MOL      O 2479   4.660   1.540   1.699
    4MOL      O 2480   4.515   1.397   1.595
    4MOL      C 2481   4.648   1.153   1.085
    4MOL      F 2482   4.350   1.539   1.394
    4MOL      F 2483   4.265   1.738   1.397
    4MOL      O 2484   4.391   1.674   1.211
    4MOL      C 2485   4.617   1.496   1.829
    4MOL      C 2486   4.499   1.197   1.079
    4MOL      F 2487   4.658   1.031   1.143
    4MOL      F 2488   4.695   1.140   0.959
    4MOL      C 2489   4.284   1.635   1.122
    4MOL      H 2490   4.507   1.498   1.836
    4MOL      H 2491   4.650   1.392   1.845
    4MOL      C 2492   4.680   1.586   1.937
    4MOL      F 2493   4.435   1.126   0.982
    4MOL      F 2494   4.492   1.327   1.040
    4MOL      S 2495   4.413   1.173   1.238
    4MOL      F 2496   4.168   1.698   1.151
    4MOL      F 2497   4.258   1.503   1.133
    4MOL      C 2498   4.324   1.667   0.975
    4MOL      H 2499   4.683   1.532   2.033
    4MOL      H 2500   4.784   1.608   1.909
    4MOL      N 2501   4.394   1.024   1.269
    4MOL      O 2502   4.477   1.252   1.342
    4MOL      O 2503   4.280   1.227   1.214
    4MOL      F 2504   4.413   1.576   0.929
    4MOL      F 2505   4.214   1.653   0.896
    4MOL      S 2506   4.392   1.835   0.959
    4MOL      S 2507   4.381   0.977   1.415
    4MOL      N 2508   4.316   1.933   1.050
    4MOL      O 2509   4.388   1.875   0.819
    4MOL      O 2510   4.531   1.825   1.000
    4MOL      O 2511   4.350   1.084   1.510
    4MOL      O 2512   4.293   0.862   1.420
    4MOL      C 2513   4.544   0.914   1.473
    4MOL      S 2514   4.346   2.084   1.038
    4MOL      F 2515   4.594   0.819   1.391
    4MOL      F 2516   4.535   0.861   1.597
    4MOL      F 2517   4.635   1.015   1.479
    4MOL      O 2518   4.222   2.157   1.056
    4MOL      O 2519   4.417   2.120   0.915
    4MOL      C 2520   4.451   2.139   1.179
    4MOL      F 2521   4.571   2.077   1.179
    4MOL      F 2522   4.475   2.272   1.172
    4MOL      F 2523   4.392   2.115   1.298
    4MOL      O 2524   4.150   1.404   0.294
    4MOL      C 2525   4.178   1.453   0.418
    4MOL      C 2526   4.306   1.398   0.472
    4MOL      O 2527   4.116   1.544   0.471
    4MOL      C 2528   4.323   1.353   0.606
    4MOL      C 2529   4.417   1.397   0.384
    4MOL      C 2530   4.453   1.319   0.647
    4MOL      C 2531   4.205   1.326   0.702
    4MOL      C 2532   4.546   1.358   0.424
    4MOL      H 2533   4.401   1.431   0.282
    4MOL      C 2534   4.564   1.322   0.560
    4MOL      H 2535   4.470   1.287   0.750
    4MOL      F 2536   4.122   1.432   0.713
    4MOL      F 2537   4.248   1.309   0.829
    4MOL      C 2538   4.125   1.199   0.656
    4MOL      C 2539   4.662   1.373   0.324
    4MOL      C 2540   4.699   1.295   0.619
    4MOL      O 2541   4.063   1.137   0.772
    4MOL      F 2542   4.032   1.234   0.565
    4MOL      F 2543   4.210   1.114   0.594
    4MOL      F 2544   4.616   1.384   0.197
    4MOL      F 2545   4.738   1.261   0.318
    4MOL      C 2546   4.751   1.498   0.356
    4MOL      O 2547   4.732   1.392   0.710
    4MOL      O 2548   4.770   1.201   0.589
    4MOL      C 2549   3.999   1.008   0.757
    4MOL      F 2550   4.861   1.459   0.425
    4MOL      F 2551   4.796   1.557   0.243
    4MOL      O 2552   4.668   1.590   0.431
    4MOL      C 2553   4.862   1.388   0.771
    4MOL      C 2554   3.945   0.960   0.895
    4MOL      F 2555   4.082   0.914   0.707
    4MOL      F 2556   3.896   1.016   0.670
    4MOL      C 2557   4.722   1.709   0.490
    4MOL      H 2558   4.873   1.299   0.836
    4MOL      H 2559   4.940   1.384   0.694
    4MOL      C 2560   4.881   1.517   0.854
    4MOL      F 2561   3.898   0.834   0.884
    4MOL      F 2562   3.838   1.034   0.931
    4MOL      S 2563   4.074   0.971   1.024
    4MOL      F 2564   4.756   1.801   0.396
    4MOL      F 2565   4.834   1.685   0.561
    4MOL      C 2566   4.614   1.766   0.586
    4MOL      H 2567   4.989   1.537   0.864
    4MOL      H 2568   4.836   1.602   0.801
    4MOL      N 2569   4.206   0.909   0.975
    4MOL      O 2570   4.087   1.114   1.046
    4MOL      O 2571   4.018   0.902   1.140
    4MOL      F 2572   4.588   1.673   0.682
    4MOL      F 2573   4.666   1.871   0.653
    4MOL      S 2574   4.458   1.813   0.502
    4MOL      S 2575   4.233   0.762   1.014
    4MOL      N 2576   4.470   1.813   0.348
    4MOL      O 2577   4.422   1.946   0.550
    4MOL      O 2578   4.354   1.720   0.546
    4MOL      O 2579   4.241   0.751   1.159
    4MOL      O 2580   4.129   0.674   0.965
    4MOL      C 2581   4.392   0.702   0.946
    4MOL      S 2582   4.343   1.834   0.262
    4MOL      F 2583   4.497   0.768   1.000
    4MOL      F 2584   4.397   0.719   0.812
    4MOL      F 2585   4.410   0.570   0.971
    4MOL      O 2586   4.318   1.977   0.249
    4MOL      O 2587   4.225   1.770   0.319
    4MOL      C 2588   4.366   1.770   0.091
    4MOL      F 2589   4.257   1.794   0.014
    4MOL      F 2590   4.472   1.828   0.029
    4MOL      F 2591   4.386   1.636   0.091
    4MOL      O 2592   3.290   1.548   0.797
    4MOL      C 2593   3.420   1.560   0.839
    4MOL      C 2594   3.520   1.557   0.728
    4MOL      O 2595   3.451   1.574   0.957
    4MOL      C 2596   3.634   1.474   0.732
    4MOL      C 2597   3.495   1.636   0.614
    4MOL      C 2598   3.722   1.479   0.622
    4MOL      C 2599   3.660   1.365   0.839
    4MOL      C 2600   3.579   1.637   0.501
    4MOL      H 2601   3.403   1.695   0.612
    4MOL      C 2602   3.698   1.558   0.507
    4MOL      H 2603   3.810   1.415   0.623
    4MOL      F 2604   3.695   1.251   0.775
    4MOL      F 2605   3.549   1.326   0.907
    4MOL      C 2606   3.774   1.398   0.941
    4MOL      C 2607   3.527   1.714   0.378
    4MOL      C 2608   3.796   1.550   0.393
    4MOL      O 2609   3.749   1.521   1.015
    4MOL      F 2610   3.787   1.292   1.024
    4MOL      F 2611   3.891   1.406   0.874
    4MOL      F 2612   3.394   1.693   0.366
    4MOL      F 2613   3.572   1.667   0.259
    4MOL      C 2614   3.549   1.868   0.387
    4MOL      O 2615   3.848   1.425   0.378
    4MOL      O 2616   3.826   1.644   0.322
    4MOL      C 2617   3.829   1.540   1.136
    4MOL      F 2618   3.492   1.924   0.277
    4MOL      F 2619   3.481   1.916   0.494
    4MOL      O 2620   3.691   1.902   0.394
    4MOL      C 2621   3.907   1.382   0.254
    4MOL      C 2622   3.824   1.686   1.189
    4MOL      F 2623   3.959   1.507   1.113
    4MOL      F 2624   3.789   1.457   1.234
    4MOL      C 2625   3.724   2.041   0.424
    4MOL      H 2626   3.928   1.274   0.259
    4MOL      H 2627   3.835   1.396   0.173
    4MOL      C 2628   4.039   1.455   0.217
    4MOL      F 2629   3.893   1.770   1.108
    4MOL      F 2630   3.887   1.691   1.309
    4MOL      S 2631   3.654   1.746   1.207
    4MOL      F 2632   3.708   2.067   0.555
    4MOL      F 2633   3.643   2.128   0.359
    4MOL      C 2634   3.870   2.074   0.381
    4MOL      H 2635   4.059   1.434   0.111
    4MOL      H 2636   4.030   1.564   0.227
    4MOL      N 2637   3.609   1.822   1.081
    4MOL      O 2638   3.565   1.632   1.229
    4MOL      O 2639   3.647   1.833   1.324
    4MOL      F 2640   3.887   2.042   0.250
    4MOL      F 2641   3.890   2.207   0.390
    4MOL      S 2642   3.997   1.991   0.481
    4MOL      S 2643   3.471   1.890   1.084
    4MOL      N 2644   3.987   2.028   0.630
    4MOL      O 2645   4.121   2.050   0.432
    4MOL      O 2646   3.995   1.848   0.453
    4MOL      O 2647   3.368   1.789   1.102
    4MOL      O 2648   3.463   1.985   1.194
    4MOL      C 2649   3.439   1.979   0.927
    4MOL      S 2650   4.025   1.922   0.735
    4MOL      F 2651   3.319   2.043   0.930
    4MOL      F 2652   3.437   1.894   0.822
    4MOL      F 2653   3.534   2.072   0.903
    4MOL      O 2654   4.060   1.987   0.860
    4MOL      O 2655   4.121   1.824   0.684
    4MOL      C 2656   3.874   1.823   0.772
    4MOL      F 2657   3.904   1.708   0.836
    4MOL      F 2658   3.788   1.893   0.850
    4MOL      F 2659   3.807   1.789   0.661
    4MOL      H 2660   2.880   1.115   1.582
    4MOL      O 2661   2.924   1.080   1.661
    4MOL      C 2662   3.053   1.115   1.649
    4MOL      C 2663   3.094   1.179   1.519
    4MOL      O 2664   3.133   1.086   1.736
    4MOL      C 2665   3.021   1.281   1.453
    4MOL      C 2666   3.216   1.134   1.464
    4MOL      C 2667   3.066   1.320   1.325
    4MOL      C 2668   2.899   1.351   1.517
    4MOL      C 2669   3.268   1.184   1.342
    4MOL      H 2670   3.274   1.060   1.519
    4MOL      C 2671   3.188   1.276   1.270
    4MOL      H 2672   3.008   1.390   1.266
    4MOL      F 2673   2.918   1.366   1.651
    4MOL      F 2674   2.790   1.272   1.505
    4MOL      C 2675   2.864   1.494   1.462
    4MOL      C 2676   3.408   1.134   1.298
    4MOL      C 2677   3.231   1.338   1.141
    4MOL      O 2678   2.985   1.575   1.460
    4MOL      F 2679   2.805   1.483   1.341
    4MOL      F 2680   2.772   1.552   1.542
    4MOL      F 2681   3.426   1.138   1.164
    4MOL      F 2682   3.421   1.003   1.327
    4MOL      C 2683   3.522   1.216   1.369
    4MOL      O 2684   3.143   1.321   1.039
    4MOL      O 2685   3.333   1.405   1.132
    4MOL      C 2686   2.990   1.690   1.371
    4MOL      F 2687   3.539   1.334   1.305
    4MOL      F 2688   3.486   1.251   1.495
    4MOL      O 2689   3.649   1.146   1.364
    4MOL      C 2690   3.181   1.356   0.905
    4MOL      C 2691   3.107   1.786   1.410
    4MOL      F 2692   2.875   1.760   1.375
    4MOL      F 2693   3.005   1.650   1.243
    4MOL      C 2694   3.697   1.076   1.482
    4MOL      H 2695   3.281   1.315   0.884
    4MOL      H 2696   3.111   1.311   0.835
    4MOL      C 2697   3.180   1.510   0.885
    4MOL      F 2698   3.076   1.852   1.524
    4MOL      F 2699   3.117   1.881   1.314
    4MOL      S 2700   3.268   1.702   1.427
    4MOL      F 2701   3.603   0.990   1.530
    4MOL      F 2702   3.723   1.162   1.583
    4MOL      C 2703   3.825   0.996   1.447
    4MOL      H 2704   3.084   1.536   0.837
    4MOL      H 2705   3.184   1.564   0.980
    4MOL      N 2706   3.264   1.610   1.550
    4MOL      O 2707   3.278   1.624   1.305
    4MOL      O 2708   3.362   1.814   1.433
    4MOL      F 2709   3.864   0.922   1.553
    4MOL      F 2710   3.799   0.907   1.348
    4MOL      S 2711   3.959   1.110   1.398
    4MOL      S 2712   3.320   1.657   1.686
    4MOL      N 2713   4.001   1.203   1.513
    4MOL      O 2714   3.928   1.176   1.273
    4MOL      O 2715   4.070   1.018   1.375
    4MOL      O 2716   3.447   1.728   1.682
    4MOL      O 2717   3.235   1.757   1.748
    4MOL      C 2718   3.331   1.518   1.805
    4MOL      S 2719   4.068   1.339   1.486
    4MOL      F 2720   3.371   1.562   1.927
    4MOL      F 2721   3.421   1.426   1.763
    4MOL      F 2722   3.212   1.456   1.819
    4MOL      O 2723   4.079   1.377   1.345
    4MOL      O 2724   4.199   1.338   1.548
    4MOL      C 2725   3.975   1.472   1.577
    4MOL      F 2726   4.037   1.591   1.565
    4MOL      F 2727   3.849   1.486   1.530
    4MOL      F 2728   3.966   1.445   1.709
    5MOL      O 2729   2.432   0.166   0.395
    5MOL      C 2730   2.466   0.296   0.416
    5MOL      C 2731   2.614   0.315   0.431
    5MOL      O 2732   2.386   0.388   0.424
    5MOL      C 2733   2.692   0.382   0.335
    5MOL      C 2734   2.675   0.257   0.545
    5MOL      C 2735   2.829   0.397   0.362
    5MOL      C 2736   2.643   0.421   0.193
    5MOL      C 2737   2.813   0.270   0.569
    5MOL      H 2738   2.614   0.201   0.615
    5MOL      C 2739   2.890   0.350   0.480
    5MOL      H 2740   2.893   0.448   0.291
    5MOL      F 2741   2.519   0.378   0.163
    5MOL      F 2742   2.720   0.353   0.104
    5MOL      C 2743   2.652   0.572   0.155
    5MOL      C 2744   2.871   0.191   0.689
    5MOL      C 2745   3.035   0.389   0.500
    5MOL      O 2746   2.557   0.652   0.231
    5MOL      F 2747   2.779   0.617   0.170
    5MOL      F 2748   2.625   0.582   0.023
    5MOL      F 2749   3.004   0.168   0.679
    5MOL      F 2750   2.820   0.065   0.687
    5MOL      C 2751   2.836   0.256   0.827
    5MOL      O 2752   3.069   0.421   0.629
    5MOL      O 2753   3.112   0.400   0.406
    5MOL      C 2754   2.569   0.797   0.221
    5MOL      F 2755   2.712   0.217   0.863
    5MOL      F 2756   2.920   0.210   0.923
    5MOL      O 2757   2.845   0.399   0.813
    5MOL      C 2758   3.199   0.475   0.659
    5MOL      C 2759   2.431   0.867   0.240
    5MOL      F 2760   2.617   0.838   0.101
    5MOL      F 2761   2.659   0.842   0.312
    5MOL      C 2762   2.815   0.485   0.925
    5MOL      H 2763   3.270   0.462   0.576
    5MOL      H 2764   3.190   0.583   0.680
    5MOL      C 2765   3.251   0.400   0.783
    5MOL      F 2766   2.346   0.823   0.144
    5MOL      F 2767   2.445   1.000   0.219
    5MOL      S 2768   2.357   0.842   0.403
    5MOL      F 2769   2.919   0.489   1.011
    5MOL      F 2770   2.710   0.442   0.999
    5MOL      C 2771   2.784   0.628   0.873
    5MOL      H 2772   3.348   0.440   0.814
    5MOL      H 2773   3.182   0.409   0.867
    5MOL      H 2774   3.265   0.294   0.760
    5MOL      N 2775   2.458   0.886   0.511
    5MOL      O 2776   2.232   0.917   0.396
    5MOL      O 2777   2.338   0.698   0.409
    5MOL      F 2778   2.718   0.698   0.969
    5MOL      F 2779   2.899   0.696   0.851
    5MOL      S 2780   2.683   0.625   0.720
    5MOL      S 2781   2.454   1.023   0.580
    5MOL      N 2782   2.576   0.514   0.730
    5MOL      O 2783   2.780   0.595   0.616
    5MOL      O 2784   2.630   0.761   0.718
    5MOL      O 2785   2.356   1.119   0.530
    5MOL      O 2786   2.436   1.000   0.722
    5MOL      C 2787   2.618   1.106   0.571
    5MOL      S 2788   2.435   0.547   0.781
    5MOL      F 2789   2.649   1.139   0.444
    5MOL      F 2790   2.717   1.026   0.617
    5MOL      F 2791   2.619   1.220   0.644
    5MOL      O 2792   2.345   0.543   0.667
    5MOL      O 2793   2.424   0.671   0.856
    5MOL      C 2794   2.368   0.409   0.883
    5MOL      F 2795   2.427   0.403   1.004
    5MOL      F 2796   2.236   0.423   0.903
    5MOL      F 2797   2.387   0.289   0.822
    5MOL      O 2798   1.452   0.516   0.649
    5MOL      C 2799   1.481   0.408   0.570
    5MOL      C 2800   1.616   0.344   0.593
    5MOL      O 2801   1.409   0.373   0.478
    5MOL      C 2802   1.682   0.336   0.719
    5MOL      C 2803   1.677   0.284   0.481
    5MOL      C 2804   1.814   0.287   0.719
    5MOL      C 2805   1.615   0.354   0.857
    5MOL      C 2806   1.803   0.221   0.484
    5MOL      H 2807   1.620   0.278   0.388
    5MOL      C 2808   1.878   0.234   0.605
    5MOL      H 2809   1.868   0.283   0.814
    5MOL      F 2810   1.645   0.245   0.932
    5MOL      F 2811   1.480   0.349   0.854
    5MOL      C 2812   1.662   0.479   0.938
    5MOL      C 2813   1.838   0.126   0.367
    5MOL      C 2814   2.017   0.180   0.624
    5MOL      O 2815   1.635   0.600   0.864
    5MOL      F 2816   1.600   0.478   1.058
    5MOL      F 2817   1.794   0.468   0.965
    5MOL      F 2818   1.732   0.044   0.348
    5MOL      F 2819   1.937   0.037   0.393
    5MOL      C 2820   1.867   0.196   0.231
    5MOL      O 2821   2.103   0.197   0.519
    5MOL      O 2822   2.052   0.129   0.730
    5MOL      C 2823   1.662   0.727   0.928
    5MOL      F 2824   1.900   0.102   0.140
    5MOL      F 2825   1.753   0.253   0.186
    5MOL      O 2826   1.973   0.294   0.245
    5MOL      C 2827   2.230   0.130   0.527
    5MOL      C 2828   1.624   0.842   0.832
    5MOL      F 2829   1.792   0.740   0.965
    5MOL      F 2830   1.589   0.741   1.041
    5MOL      C 2831   2.021   0.359   0.124
    5MOL      H 2832   2.295   0.182   0.599
    5MOL      H 2833   2.217   0.027   0.561
    5MOL      C 2834   2.294   0.128   0.386
    5MOL      F 2835   1.620   0.960   0.899
    5MOL      F 2836   1.498   0.823   0.785
    5MOL      S 2837   1.744   0.854   0.697
    5MOL      F 2838   1.920   0.392   0.039
    5MOL      F 2839   2.101   0.275   0.054
    5MOL      C 2840   2.100   0.488   0.157
    5MOL      H 2841   2.286   0.026   0.346
    5MOL      H 2842   2.240   0.195   0.318
    5MOL      N 2843   1.863   0.943   0.736
    5MOL      O 2844   1.780   0.722   0.649
    5MOL      O 2845   1.670   0.920   0.591
    5MOL      F 2846   2.230   0.459   0.182
    5MOL      F 2847   2.104   0.568   0.047
    5MOL      S 2848   2.030   0.582   0.297
    5MOL      S 2849   1.994   0.931   0.656
    5MOL      N 2850   1.877   0.564   0.304
    5MOL      O 2851   2.076   0.718   0.276
    5MOL      O 2852   2.098   0.517   0.408
    5MOL      O 2853   1.977   0.901   0.514
    5MOL      O 2854   2.080   1.047   0.675
    5MOL      C 2855   2.092   0.790   0.722
    5MOL      S 2856   1.779   0.681   0.282
    5MOL      F 2857   2.055   0.670   0.671
    5MOL      F 2858   2.085   0.783   0.857
    5MOL      F 2859   2.222   0.806   0.690
    5MOL      O 2860   1.831   0.816   0.295
    5MOL      O 2861   1.661   0.672   0.365
    5MOL      C 2862   1.709   0.670   0.111
    5MOL      F 2863   1.805   0.690   0.018
    5MOL      F 2864   1.652   0.550   0.088
    5MOL      F 2865   1.614   0.765   0.092
    5MOL      O 2866   0.927   1.365   0.246
    5MOL      C 2867   0.902   1.233   0.271
    5MOL      C 2868   1.027   1.151   0.283
    5MOL      O 2869   0.790   1.189   0.295
    5MOL      C 2870   1.038   1.019   0.235
    5MOL      C 2871   1.136   1.209   0.353
    5MOL      C 2872   1.152   0.945   0.271
    5MOL      C 2873   0.935   0.949   0.143
    5MOL      C 2874   1.252   1.137   0.385
    5MOL      H 2875   1.127   1.312   0.387
    5MOL      C 2876   1.257   1.000   0.348
    5MOL      H 2877   1.160   0.841   0.240
    5MOL      F 2878   1.001   0.875   0.050
    5MOL      F 2879   0.867   1.038   0.066
    5MOL      C 2880   0.834   0.856   0.219
    5MOL      C 2881   1.362   1.211   0.464
    5MOL      C 2882   1.366   0.907   0.390
    5MOL      O 2883   0.896   0.816   0.343
    5MOL      F 2884   0.719   0.922   0.245
    5MOL      F 2885   0.801   0.749   0.142
    5MOL      F 2886   1.441   1.130   0.539
    5MOL      F 2887   1.304   1.291   0.558
    5MOL      C 2888   1.451   1.300   0.372
    5MOL      O 2889   1.316   0.804   0.465
    5MOL      O 2890   1.483   0.919   0.357
    5MOL      C 2891   0.840   0.708   0.421
    5MOL      F 2892   1.373   1.383   0.299
    5MOL      F 2893   1.530   1.378   0.449
    5MOL      O 2894   1.532   1.213   0.288
    5MOL      C 2895   1.403   0.694   0.498
    5MOL      C 2896   0.874   0.737   0.569
    5MOL      F 2897   0.897   0.592   0.382
    5MOL      F 2898   0.707   0.693   0.405
    5MOL      C 2899   1.611   1.272   0.182
    5MOL      H 2900   1.421   0.633   0.408
    5MOL      H 2901   1.498   0.733   0.535
    5MOL      C 2902   1.345   0.606   0.610
    5MOL      F 2903   1.007   0.762   0.583
    5MOL      F 2904   0.847   0.628   0.645
    5MOL      S 2905   0.775   0.879   0.628
    5MOL      F 2906   1.658   1.395   0.211
    5MOL      F 2907   1.534   1.287   0.072
    5MOL      C 2908   1.730   1.178   0.148
    5MOL      H 2909   1.316   0.668   0.695
    5MOL      H 2910   1.257   0.551   0.575
    5MOL      N 2911   0.631   0.832   0.649
    5MOL      O 2912   0.835   0.906   0.757
    5MOL      O 2913   0.792   0.992   0.536
    5MOL      F 2914   1.684   1.059   0.101
    5MOL      F 2915   1.804   1.233   0.049
    5MOL      S 2916   1.843   1.150   0.288
    5MOL      S 2917   0.513   0.919   0.602
    5MOL      N 2918   1.897   1.287   0.333
    5MOL      O 2919   1.945   1.055   0.245
    5MOL      O 2920   1.754   1.086   0.383
    5MOL      O 2921   0.489   1.018   0.706
    5MOL      O 2922   0.534   0.988   0.476
    5MOL      C 2923   0.357   0.823   0.590
    5MOL      S 2924   2.047   1.319   0.321
    5MOL      F 2925   0.357   0.742   0.482
    5MOL      F 2926   0.250   0.905   0.580
    5MOL      F 2927   0.338   0.745   0.699
    5MOL      O 2928   2.126   1.213   0.381
    5MOL      O 2929   2.076   1.451   0.374
    5MOL      C 2930   2.107   1.327   0.146
    5MOL      F 2931   2.104   1.208   0.083
    5MOL      F 2932   2.032   1.415   0.075
    5MOL      F 2933   2.235   1.371   0.141
    5MOL      O 2934   1.052   1.763   1.113
    5MOL      C 2935   0.973   1.669   1.053
    5MOL      C 2936   0.962   1.688   0.904
    5MOL      O 2937   0.925   1.573   1.112
    5MOL      C 2938   0.838   1.717   0.840
    5MOL      C 2939   1.080   1.672   0.828
    5MOL      C 2940   0.841   1.730   0.700
    5MOL      C 2941   0.707   1.739   0.922
    5MOL      C 2942   1.080   1.679   0.687
    5MOL      H 2943   1.173   1.649   0.879
    5MOL      C 2944   0.958   1.709   0.623
    5MOL      H 2945   0.751   1.755   0.644
    5MOL      F 2946   0.721   1.850   0.999
    5MOL      F 2947   0.686   1.638   1.008
    5MOL      C 2948   0.575   1.752   0.839
    5MOL      C 2949   1.212   1.651   0.611
    5MOL      C 2950   0.945   1.718   0.474
    5MOL      O 2951   0.570   1.636   0.756
    5MOL      F 2952   0.468   1.759   0.922
    5MOL      F 2953   0.575   1.867   0.768
    5MOL      F 2954   1.190   1.588   0.493
    5MOL      F 2955   1.289   1.564   0.680
    5MOL      C 2956   1.296   1.780   0.586
    5MOL      O 2957   0.894   1.604   0.419
    5MOL      O 2958   0.971   1.818   0.410
    5MOL      C 2959   0.457   1.602   0.674
    5MOL      F 2960   1.217   1.877   0.536
    5MOL      F 2961   1.344   1.827   0.704
    5MOL      O 2962   1.407   1.744   0.499
    5MOL      C 2963   0.875   1.599   0.276
    5MOL      C 2964   0.504   1.491   0.576
    5MOL      F 2965   0.413   1.708   0.604
    5MOL      F 2966   0.353   1.558   0.748
    5MOL      C 2967   1.471   1.846   0.417
    5MOL      H 2968   0.804   1.676   0.245
    5MOL      H 2969   0.970   1.615   0.224
    5MOL      C 2970   0.819   1.460   0.240
    5MOL      F 2971   0.590   1.545   0.486
    5MOL      F 2972   0.399   1.446   0.503
    5MOL      S 2973   0.585   1.351   0.662
    5MOL      F 2974   1.515   1.950   0.492
    5MOL      F 2975   1.383   1.897   0.328
    5MOL      C 2976   1.589   1.780   0.339
    5MOL      H 2977   0.740   1.435   0.312
    5MOL      H 2978   0.776   1.461   0.139
    5MOL      N 2979   0.706   1.399   0.743
    5MOL      O 2980   0.485   1.292   0.749
    5MOL      O 2981   0.625   1.256   0.558
    5MOL      F 2982   1.552   1.656   0.298
    5MOL      F 2983   1.615   1.850   0.226
    5MOL      S 2984   1.742   1.771   0.437
    5MOL      S 2985   0.802   1.297   0.805
    5MOL      N 2986   1.820   1.904   0.430
    5MOL      O 2987   1.825   1.664   0.384
    5MOL      O 2988   1.711   1.740   0.576
    5MOL      O 2989   0.861   1.352   0.926
    5MOL      O 2990   0.748   1.163   0.825
    5MOL      C 2991   0.944   1.283   0.688
    5MOL      S 2992   1.952   1.916   0.508
    5MOL      F 2993   0.910   1.320   0.563
    5MOL      F 2994   0.993   1.157   0.677
    5MOL      F 2995   1.047   1.363   0.724
    5MOL      O 2996   2.043   1.808   0.471
    5MOL      O 2997   1.925   1.906   0.651
    5MOL      C 2998   2.037   2.077   0.475
    5MOL      F 2999   1.958   2.182   0.508
    5MOL      F 3000   2.151   2.087   0.546
    5MOL      F 3001   2.068   2.090   0.344
    5MOL      O 3002   1.950   1.684   1.119
    5MOL      C 3003   1.846   1.757   1.167
    5MOL      C 3004   1.713   1.695   1.143
    5MOL      O 3005   1.858   1.855   1.239
    5MOL      C 3006   1.616   1.752   1.057
    5MOL      C 3007   1.680   1.586   1.226
    5MOL      C 3008   1.485   1.704   1.067
    5MOL      C 3009   1.646   1.862   0.953
    5MOL      C 3010   1.548   1.539   1.237
    5MOL      H 3011   1.758   1.539   1.285
    5MOL      C 3012   1.449   1.605   1.160
    5MOL      H 3013   1.407   1.748   1.005
    5MOL      F 3014   1.604   1.821   0.832
    5MOL      F 3015   1.778   1.884   0.933
    5MOL      C 3016   1.576   1.998   0.985
    5MOL      C 3017   1.520   1.419   1.330
    5MOL      C 3018   1.303   1.581   1.180
    5MOL      O 3019   1.600   2.026   1.124
    5MOL      F 3020   1.626   2.094   0.905
    5MOL      F 3021   1.444   1.989   0.956
    5MOL      F 3022   1.604   1.317   1.300
    5MOL      F 3023   1.397   1.364   1.312
    5MOL      C 3024   1.538   1.453   1.482
    5MOL      O 3025   1.261   1.633   1.299
    5MOL      O 3026   1.231   1.531   1.096
    5MOL      C 3027   1.545   2.146   1.183
    5MOL      F 3028   1.472   1.567   1.510
    5MOL      F 3029   1.480   1.357   1.556
    5MOL      O 3030   1.680   1.467   1.507
    5MOL      C 3031   1.121   1.647   1.327
    5MOL      C 3032   1.571   2.141   1.336
    5MOL      F 3033   1.413   2.161   1.159
    5MOL      F 3034   1.606   2.256   1.132
    5MOL      C 3035   1.741   1.436   1.635
    5MOL      H 3036   1.066   1.555   1.302
    5MOL      H 3037   1.109   1.660   1.435
    5MOL      C 3038   1.063   1.773   1.257
    5MOL      F 3039   1.514   2.249   1.395
    5MOL      F 3040   1.704   2.151   1.361
    5MOL      S 3041   1.506   1.987   1.410
    5MOL      F 3042   1.875   1.437   1.620
    5MOL      F 3043   1.714   1.309   1.674
    5MOL      C 3044   1.702   1.536   1.748
    5MOL      H 3045   0.964   1.794   1.299
    5MOL      H 3046   1.127   1.859   1.283
    5MOL      N 3047   1.529   1.999   1.561
    5MOL      O 3048   1.371   1.966   1.362
    5MOL      O 3049   1.604   1.891   1.360
    5MOL      F 3050   1.569   1.527   1.774
    5MOL      F 3051   1.763   1.499   1.864
    5MOL      S 3052   1.749   1.708   1.709
    5MOL      S 3053   1.411   1.984   1.659
    5MOL      N 3054   1.902   1.723   1.712
    5MOL      O 3055   1.689   1.780   1.821
    5MOL      O 3056   1.688   1.742   1.581
    5MOL      O 3057   1.315   1.880   1.624
    5MOL      O 3058   1.460   1.968   1.795
    5MOL      C 3059   1.313   2.140   1.658
    5MOL      S 3060   1.972   1.771   1.583
    5MOL      F 3061   1.257   2.166   1.537
    5MOL      F 3062   1.390   2.246   1.691
    5MOL      F 3063   1.211   2.135   1.747
    5MOL      O 3064   1.923   1.903   1.545
    5MOL      O 3065   1.935   1.689   1.468
    5MOL      C 3066   2.156   1.776   1.598
    5MOL      F 3067   2.196   1.869   1.689
    5MOL      F 3068   2.205   1.657   1.637
    5MOL      F 3069   2.215   1.807   1.480
    5MOL      O 3070   1.989   0.794   1.432
    5MOL      C 3071   2.012   0.899   1.517
    5MOL      C 3072   2.044   1.028   1.445
    5MOL      O 3073   2.008   0.886   1.638
    5MOL      C 3074   2.134   1.125   1.495
    5MOL      C 3075   1.989   1.044   1.316
    5MOL      C 3076   2.160   1.238   1.415
    5MOL      C 3077   2.227   1.105   1.617
    5MOL      C 3078   2.028   1.150   1.231
    5MOL      H 3079   1.922   0.968   1.277
    5MOL      C 3080   2.112   1.250   1.284
    5MOL      H 3081   2.230   1.314   1.450
    5MOL      F 3082   2.157   1.084   1.732
    5MOL      F 3083   2.295   1.218   1.648
    5MOL      C 3084   2.331   0.990   1.591
    5MOL      C 3085   1.984   1.144   1.083
    5MOL      C 3086   2.172   1.360   1.202
    5MOL      O 3087   2.335   0.960   1.449
    5MOL      F 3088   2.454   1.026   1.635
    5MOL      F 3089   2.298   0.881   1.665
    5MOL      F 3090   1.955   1.017   1.045
    5MOL      F 3091   2.087   1.175   1.002
    5MOL      C 3092   1.861   1.234   1.054
    5MOL      O 3093   2.116   1.482   1.219
    5MOL      O 3094   2.271   1.341   1.133
    5MOL      C 3095   2.421   0.856   1.398
    5MOL      F 3096   1.747   1.171   1.091
    5MOL      F 3097   1.870   1.348   1.125
    5MOL      O 3098   1.862   1.262   0.912
    5MOL      C 3099   2.171   1.592   1.144
    5MOL      C 3100   2.383   0.823   1.251
    5MOL      F 3101   2.408   0.742   1.470
    5MOL      F 3102   2.552   0.890   1.408
    5MOL      C 3103   1.754   1.335   0.852
    5MOL      H 3104   2.273   1.614   1.179
    5MOL      H 3105   2.176   1.569   1.037
    5MOL      C 3106   2.083   1.716   1.165
    5MOL      F 3107   2.251   0.794   1.243
    5MOL      F 3108   2.448   0.710   1.212
    5MOL      S 3109   2.424   0.955   1.133
    5MOL      F 3110   1.703   1.433   0.930
    5MOL      F 3111   1.652   1.252   0.824
    5MOL      C 3112   1.809   1.396   0.720
    5MOL      H 3113   2.083   1.740   1.272
    5MOL      H 3114   2.124   1.802   1.110
    5MOL      N 3115   2.571   1.000   1.142
    5MOL      O 3116   2.393   0.907   0.999
    5MOL      O 3117   2.337   1.070   1.155
    5MOL      F 3118   1.855   1.297   0.640
    5MOL      F 3119   1.708   1.455   0.653
    5MOL      S 3120   1.940   1.521   0.749
    5MOL      S 3121   2.625   1.078   1.021
    5MOL      N 3122   2.056   1.463   0.834
    5MOL      O 3123   1.870   1.629   0.817
    5MOL      O 3124   1.976   1.562   0.614
    5MOL      O 3125   2.642   0.983   0.911
    5MOL      O 3126   2.530   1.182   0.981
    5MOL      C 3127   2.789   1.152   1.053
    5MOL      S 3128   2.184   1.407   0.767
    5MOL      F 3129   2.834   1.223   0.947
    5MOL      F 3130   2.881   1.058   1.082
    5MOL      F 3131   2.784   1.237   1.159
    5MOL      O 3132   2.156   1.337   0.643
    5MOL      O 3133   2.265   1.327   0.858
    5MOL      C 3134   2.294   1.547   0.716
    5MOL      F 3135   2.248   1.612   0.605
    5MOL      F 3136   2.304   1.639   0.814
    5MOL      F 3137   2.419   1.504   0.687
    5MOL      O 3138   1.079   0.393   1.217
    5MOL      C 3139   1.181   0.455   1.151
    5MOL      C 3140   1.297   0.492   1.240
    5MOL      O 3141   1.179   0.483   1.032
    5MOL      C 3142   1.364   0.399   1.322
    5MOL      C 3143   1.335   0.628   1.241
    5MOL      C 3144   1.467   0.447   1.406
    5MOL      C 3145   1.330   0.250   1.334
    5MOL      C 3146   1.433   0.677   1.330
    5MOL      H 3147   1.283   0.697   1.176
    5MOL      C 3148   1.500   0.584   1.412
    5MOL      H 3149   1.518   0.377   1.471
    5MOL      F 3150   1.444   0.177   1.338
    5MOL      F 3151   1.268   0.199   1.225
    5MOL      C 3152   1.247   0.222   1.465
    5MOL      C 3153   1.452   0.829   1.341
    5MOL      C 3154   1.602   0.624   1.514
    5MOL      O 3155   1.179   0.343   1.506
    5MOL      F 3156   1.161   0.119   1.444
    5MOL      F 3157   1.330   0.181   1.563
    5MOL      F 3158   1.438   0.890   1.221
    5MOL      F 3159   1.576   0.865   1.381
    5MOL      C 3160   1.346   0.891   1.438
    5MOL      O 3161   1.729   0.624   1.467
    5MOL      O 3162   1.572   0.645   1.631
    5MOL      C 3163   1.076   0.335   1.607
    5MOL      F 3164   1.359   0.835   1.560
    5MOL      F 3165   1.371   1.023   1.452
    5MOL      O 3166   1.215   0.865   1.382
    5MOL      C 3167   1.836   0.648   1.560
    5MOL      C 3168   1.039   0.479   1.654
    5MOL      F 3169   1.113   0.260   1.713
    5MOL      F 3170   0.965   0.277   1.556
    5MOL      C 3171   1.097   0.916   1.449
    5MOL      H 3172   1.817   0.738   1.619
    5MOL      H 3173   1.843   0.563   1.630
    5MOL      C 3174   1.970   0.660   1.482
    5MOL      F 3175   0.921   0.477   1.720
    5MOL      F 3176   1.019   0.558   1.545
    5MOL      S 3177   1.167   0.551   1.762
    5MOL      F 3178   1.107   1.049   1.471
    5MOL      F 3179   1.081   0.859   1.570
    5MOL      C 3180   0.970   0.889   1.362
    5MOL      H 3181   2.053   0.633   1.549
    5MOL      H 3182   1.969   0.589   1.399
    5MOL      N 3183   1.173   0.476   1.896
    5MOL      O 3184   1.293   0.564   1.691
    5MOL      O 3185   1.118   0.685   1.793
    5MOL      F 3186   0.933   0.759   1.371
    5MOL      F 3187   0.867   0.960   1.413
    5MOL      S 3188   0.998   0.933   1.188
    5MOL      S 3189   1.302   0.478   1.979
    5MOL      N 3190   1.080   1.062   1.177
    5MOL      O 3191   0.868   0.945   1.121
    5MOL      O 3192   1.070   0.822   1.130
    5MOL      O 3193   1.400   0.577   1.936
    5MOL      O 3194   1.264   0.484   2.119
    5MOL      C 3195   1.388   0.317   1.963
    5MOL      S 3196   1.098   1.128   1.039
    5MOL      F 3197   1.308   0.212   1.994
    5MOL      F 3198   1.497   0.311   2.043
    5MOL      F 3199   1.432   0.298   1.836
    5MOL      O 3200   1.097   1.272   1.055
    5MOL      O 3201   1.004   1.080   0.938
    5MOL      C 3202   1.268   1.093   0.974
    5MOL      F 3203   1.288   0.961   0.956
    5MOL      F 3204   1.287   1.153   0.854
    5MOL      F 3205   1.364   1.139   1.058
    5MOL      O 3206   0.236   0.793   1.486
    5MOL      C 3207   0.369   0.814   1.465
    5MOL      C 3208   0.445   0.685   1.451
    5MOL      O 3209   0.418   0.924   1.441
    5MOL      C 3210   0.570   0.660   1.512
    5MOL      C 3211   0.387   0.587   1.367
    5MOL      C 3212   0.637   0.541   1.478
    5MOL      C 3213   0.629   0.748   1.625
    5MOL      C 3214   0.452   0.466   1.337
    5MOL      H 3215   0.291   0.608   1.321
    5MOL      C 3216   0.581   0.446   1.391
    5MOL      H 3217   0.735   0.520   1.521
    5MOL      F 3218   0.634   0.879   1.590
    5MOL      F 3219   0.759   0.718   1.649
    5MOL      C 3220   0.546   0.730   1.757
    5MOL      C 3221   0.387   0.372   1.233
    5MOL      C 3222   0.667   0.329   1.352
    5MOL      O 3223   0.632   0.755   1.871
    5MOL      F 3224   0.442   0.816   1.758
    5MOL      F 3225   0.494   0.606   1.760
    5MOL      F 3226   0.255   0.401   1.216
    5MOL      F 3227   0.383   0.244   1.277
    5MOL      C 3228   0.458   0.380   1.094
    5MOL      O 3229   0.777   0.370   1.281
    5MOL      O 3230   0.642   0.213   1.379
    5MOL      C 3231   0.584   0.725   2.004
    5MOL      F 3232   0.546   0.277   1.081
    5MOL      F 3233   0.370   0.366   0.992
    5MOL      O 3234   0.523   0.509   1.088
    5MOL      C 3235   0.866   0.272   1.227
    5MOL      C 3236   0.695   0.755   2.109
    5MOL      F 3237   0.544   0.596   2.018
    5MOL      F 3238   0.475   0.800   2.033
    5MOL      C 3239   0.611   0.544   0.979
    5MOL      H 3240   0.917   0.216   1.307
    5MOL      H 3241   0.810   0.200   1.166
    5MOL      C 3242   0.969   0.343   1.137
    5MOL      F 3243   0.656   0.711   2.231
    5MOL      F 3244   0.711   0.888   2.123
    5MOL      S 3245   0.853   0.677   2.061
    5MOL      F 3246   0.544   0.561   0.863
    5MOL      F 3247   0.703   0.448   0.955
    5MOL      C 3248   0.684   0.674   1.020
    5MOL      H 3249   1.007   0.271   1.063
    5MOL      H 3250   0.921   0.425   1.083
    5MOL      N 3251   0.833   0.532   2.016
    5MOL      O 3252   0.899   0.760   1.949
    5MOL      O 3253   0.938   0.689   2.178
    5MOL      F 3254   0.756   0.650   1.133
    5MOL      F 3255   0.777   0.704   0.927
    5MOL      S 3256   0.572   0.817   1.048
    5MOL      S 3257   0.852   0.421   2.122
    5MOL      N 3258   0.428   0.791   0.999
    5MOL      O 3259   0.630   0.930   0.976
    5MOL      O 3260   0.574   0.848   1.190
    5MOL      O 3261   0.987   0.426   2.179
    5MOL      O 3262   0.754   0.433   2.228
    5MOL      C 3263   0.831   0.254   2.049
    5MOL      S 3264   0.318   0.894   1.030
    5MOL      F 3265   0.924   0.230   1.953
    5MOL      F 3266   0.709   0.240   1.992
    5MOL      F 3267   0.844   0.157   2.143
    5MOL      O 3268   0.319   0.997   0.928
    5MOL      O 3269   0.333   0.956   1.161
    5MOL      C 3270   0.150   0.818   1.022
    5MOL      F 3271   0.053   0.910   1.044
    5MOL      F 3272   0.125   0.762   0.902
    5MOL      F 3273   0.135   0.722   1.116
    5MOL      O 3274   0.529   1.614   1.987
    5MOL      C 3275   0.603   1.525   1.914
    5MOL      C 3276   0.520   1.432   1.831
    5MOL      O 3277   0.725   1.522   1.914
    5MOL      C 3278   0.539   1.291   1.834
    5MOL      C 3279   0.416   1.487   1.753
    5MOL      C 3280   0.455   1.213   1.752
    5MOL      C 3281   0.631   1.218   1.933
    5MOL      C 3282   0.329   1.408   1.675
    5MOL      H 3283   0.401   1.595   1.757
    5MOL      C 3284   0.351   1.268   1.672
    5MOL      H 3285   0.467   1.105   1.754
    5MOL      F 3286   0.561   1.115   1.988
    5MOL      F 3287   0.665   1.290   2.043
    5MOL      C 3288   0.761   1.157   1.871
    5MOL      C 3289   0.210   1.482   1.610
    5MOL      C 3290   0.265   1.172   1.593
    5MOL      O 3291   0.844   1.257   1.806
    5MOL      F 3292   0.828   1.093   1.969
    5MOL      F 3293   0.725   1.061   1.783
    5MOL      F 3294   0.163   1.574   1.698
    5MOL      F 3295   0.100   1.406   1.591
    5MOL      C 3296   0.247   1.558   1.479
    5MOL      O 3297   0.245   1.054   1.659
    5MOL      O 3298   0.218   1.197   1.484
    5MOL      C 3299   0.981   1.217   1.777
    5MOL      F 3300   0.137   1.625   1.438
    5MOL      F 3301   0.340   1.652   1.508
    5MOL      O 3302   0.293   1.467   1.375
    5MOL      C 3303   0.134   0.967   1.627
    5MOL      C 3304   1.052   1.313   1.677
    5MOL      F 3305   0.986   1.092   1.727
    5MOL      F 3306   1.055   1.211   1.890
    5MOL      C 3307   0.351   1.527   1.256
    5MOL      H 3308   0.128   0.887   1.702
    5MOL      H 3309   0.040   1.025   1.635
    5MOL      C 3310   0.142   0.903   1.487
    5MOL      F 3311   1.003   1.298   1.552
    5MOL      F 3312   1.183   1.278   1.668
    5MOL      S 3313   1.039   1.486   1.727
    5MOL      F 3314   0.477   1.569   1.280
    5MOL      F 3315   0.283   1.637   1.216
    5MOL      C 3316   0.351   1.426   1.137
    5MOL      H 3317   0.043   0.862   1.464
    5MOL      H 3318   0.165   0.976   1.408
    5MOL      N 3319   0.918   1.555   1.661
    5MOL      O 3320   1.025   1.492   1.871
    5MOL      O 3321   1.162   1.554   1.689
    5MOL      F 3322   0.225   1.380   1.117
    5MOL      F 3323   0.385   1.492   1.023
    5MOL      S 3324   0.465   1.287   1.158
    5MOL      S 3325   0.900   1.706   1.685
    5MOL      N 3326   0.611   1.333   1.173
    5MOL      O 3327   0.457   1.219   1.029
    5MOL      O 3328   0.416   1.199   1.263
    5MOL      O 3329   0.877   1.730   1.826
    5MOL      O 3330   1.018   1.780   1.644
    5MOL      C 3331   0.755   1.769   1.592
    5MOL      S 3332   0.704   1.251   1.264
    5MOL      F 3333   0.739   1.903   1.609
    5MOL      F 3334   0.641   1.709   1.633
    5MOL      F 3335   0.768   1.746   1.459
    5MOL      O 3336   0.843   1.276   1.227
    5MOL      O 3337   0.665   1.110   1.274
    5MOL      C 3338   0.687   1.315   1.436
    5MOL      F 3339   0.736   1.229   1.527
    5MOL      F 3340   0.751   1.433   1.450
    5MOL      F 3341   0.558   1.337   1.469
    5MOL      H 3342   1.139   1.768   2.747
    5MOL      O 3343   1.208   1.710   2.782
    5MOL      C 3344   1.228   1.618   2.686
    5MOL      C 3345   1.128   1.615   2.573
    5MOL      O 3346   1.315   1.534   2.698
    5MOL      C 3347   1.076   1.730   2.507
    5MOL      C 3348   1.086   1.487   2.531
    5MOL      C 3349   0.970   1.711   2.416
    5MOL      C 3350   1.136   1.871   2.530
    5MOL      C 3351   0.991   1.468   2.428
    5MOL      H 3352   1.133   1.400   2.576
    5MOL      C 3353   0.927   1.583   2.376
    5MOL      H 3354   0.921   1.795   2.370
    5MOL      F 3355   1.271   1.863   2.542
    5MOL      F 3356   1.093   1.918   2.650
    5MOL      C 3357   1.106   1.979   2.421
    5MOL      C 3358   0.970   1.324   2.376
    5MOL      C 3359   0.822   1.575   2.270
    5MOL      O 3360   1.135   1.930   2.288
    5MOL      F 3361   0.978   2.018   2.432
    5MOL      F 3362   1.181   2.089   2.446
    5MOL      F 3363   0.846   1.303   2.326
    5MOL      F 3364   0.977   1.236   2.479
    5MOL      C 3365   1.078   1.289   2.267
    5MOL      O 3366   0.700   1.619   2.309
    5MOL      O 3367   0.848   1.538   2.156
    5MOL      C 3368   1.066   1.991   2.176
    5MOL      F 3369   1.037   1.336   2.147
    5MOL      F 3370   1.194   1.355   2.291
    5MOL      O 3371   1.096   1.146   2.253
    5MOL      C 3372   0.585   1.593   2.226
    5MOL      C 3373   1.134   1.954   2.041
    5MOL      F 3374   1.064   2.126   2.186
    5MOL      F 3375   0.936   1.952   2.172
    5MOL      C 3376   1.212   1.082   2.313
    5MOL      H 3377   0.585   1.488   2.194
    5MOL      H 3378   0.494   1.609   2.284
    5MOL      C 3379   0.582   1.687   2.102
    5MOL      F 3380   1.246   2.028   2.024
    5MOL      F 3381   1.052   1.991   1.940
    5MOL      S 3382   1.169   1.776   2.028
    5MOL      F 3383   1.219   1.109   2.445
    5MOL      F 3384   1.328   1.127   2.259
    5MOL      C 3385   1.201   0.929   2.292
    5MOL      H 3386   0.516   1.771   2.126
    5MOL      H 3387   0.681   1.729   2.081
    5MOL      N 3388   1.268   1.734   2.137
    5MOL      O 3389   1.038   1.716   2.051
    5MOL      O 3390   1.215   1.766   1.890
    5MOL      F 3391   1.303   0.866   2.355
    5MOL      F 3392   1.088   0.882   2.351
    5MOL      S 3393   1.204   0.890   2.114
    5MOL      S 3394   1.420   1.743   2.114
    5MOL      N 3395   1.338   0.926   2.049
    5MOL      O 3396   1.087   0.945   2.046
    5MOL      O 3397   1.192   0.746   2.113
    5MOL      O 3398   1.466   1.689   1.987
    5MOL      O 3399   1.467   1.880   2.104
    5MOL      C 3400   1.513   1.665   2.251
    5MOL      S 3401   1.349   0.952   1.897
    5MOL      F 3402   1.647   1.678   2.233
    5MOL      F 3403   1.485   1.533   2.261
    5MOL      F 3404   1.482   1.723   2.370
    5MOL      O 3405   1.223   0.948   1.824
    5MOL      O 3406   1.443   0.856   1.841
    5MOL      C 3407   1.430   1.117   1.870
    5MOL      F 3408   1.452   1.139   1.739
    5MOL      F 3409   1.354   1.219   1.917
    5MOL      F 3410   1.550   1.126   1.933
    6MOL      O 3411   0.854   4.713   3.553
    6MOL      C 3412   0.869   4.674   3.423
    6MOL      C 3413   0.795   4.761   3.328
    6MOL      O 3414   0.934   4.576   3.388
    6MOL      C 3415   0.861   4.846   3.236
    6MOL      C 3416   0.654   4.761   3.336
    6MOL      C 3417   0.781   4.921   3.148
    6MOL      C 3418   1.012   4.879   3.239
    6MOL      C 3419   0.574   4.839   3.249
    6MOL      H 3420   0.605   4.699   3.411
    6MOL      C 3421   0.640   4.913   3.147
    6MOL      H 3422   0.827   4.987   3.076
    6MOL      F 3423   1.080   4.824   3.343
    6MOL      F 3424   1.024   5.012   3.262
    6MOL      C 3425   1.094   4.848   3.109
    6MOL      C 3426   0.422   4.841   3.276
    6MOL      C 3427   0.570   4.989   3.035
    6MOL      O 3428   1.107   4.705   3.086
    6MOL      F 3429   1.038   4.911   3.003
    6MOL      F 3430   1.217   4.903   3.125
    6MOL      F 3431   0.360   4.951   3.227
    6MOL      F 3432   0.402   4.855   3.410
    6MOL      C 3433   0.350   4.711   3.229
    6MOL      O 3434   0.461   4.926   2.982
    6MOL      O 3435   0.616   5.094   2.992
    6MOL      C 3436   1.163   4.663   2.958
    6MOL      F 3437   0.364   4.616   3.326
    6MOL      F 3438   0.217   4.732   3.216
    6MOL      O 3439   0.409   4.668   3.105
    6MOL      C 3440   0.396   4.979   2.865
    6MOL      C 3441   1.238   4.527   2.972
    6MOL      F 3442   1.253   4.751   2.908
    6MOL      F 3443   1.066   4.655   2.865
    6MOL      C 3444   0.364   4.548   3.040
    6MOL      H 3445   0.426   5.083   2.845
    6MOL      H 3446   0.421   4.918   2.777
    6MOL      C 3447   0.245   4.974   2.892
    6MOL      F 3448   1.338   4.540   3.061
    6MOL      F 3449   1.298   4.497   2.854
    6MOL      S 3450   1.131   4.388   3.020
    6MOL      F 3451   0.248   4.571   2.974
    6MOL      F 3452   0.337   4.447   3.126
    6MOL      C 3453   0.472   4.500   2.939
    6MOL      H 3454   0.189   5.009   2.804
    6MOL      H 3455   0.212   4.872   2.915
    6MOL      H 3456   0.219   5.039   2.977
    6MOL      N 3457   1.013   4.380   2.921
    6MOL      O 3458   1.223   4.275   3.024
    6MOL      O 3459   1.083   4.429   3.151
    6MOL      F 3460   0.449   4.370   2.907
    6MOL      F 3461   0.462   4.568   2.822
    6MOL      S 3462   0.642   4.518   3.007
    6MOL      S 3463   1.009   4.281   2.803
    6MOL      N 3464   0.642   4.480   3.157
    6MOL      O 3465   0.671   4.659   2.989
    6MOL      O 3466   0.718   4.427   2.922
    6MOL      O 3467   1.130   4.205   2.777
    6MOL      O 3468   0.895   4.193   2.825
    6MOL      C 3469   0.967   4.368   2.647
    6MOL      S 3470   0.678   4.337   3.201
    6MOL      F 3471   1.067   4.452   2.610
    6MOL      F 3472   0.855   4.442   2.659
    6MOL      F 3473   0.949   4.281   2.546
    6MOL      O 3474   0.811   4.343   3.261
    6MOL      O 3475   0.670   4.236   3.096
    6MOL      C 3476   0.577   4.285   3.344
    6MOL      F 3477   0.449   4.258   3.309
    6MOL      F 3478   0.627   4.173   3.401
    6MOL      F 3479   0.574   4.380   3.440
    6MOL      O 3480   1.226   3.729   3.758
    6MOL      C 3481   1.238   3.840   3.837
    6MOL      C 3482   1.133   3.947   3.818
    6MOL      O 3483   1.335   3.858   3.910
    6MOL      C 3484   0.999   3.923   3.779
    6MOL      C 3485   1.173   4.080   3.846
    6MOL      C 3486   0.919   4.035   3.749
    6MOL      C 3487   0.925   3.787   3.789
    6MOL      C 3488   1.088   4.191   3.831
    6MOL      H 3489   1.272   4.096   3.888
    6MOL      C 3490   0.962   4.168   3.769
    6MOL      H 3491   0.817   4.019   3.716
    6MOL      F 3492   0.810   3.807   3.858
    6MOL      F 3493   0.987   3.696   3.866
    6MOL      C 3494   0.884   3.723   3.652
    6MOL      C 3495   1.129   4.321   3.903
    6MOL      C 3496   0.863   4.277   3.737
    6MOL      O 3497   1.001   3.699   3.571
    6MOL      F 3498   0.816   3.609   3.678
    6MOL      F 3499   0.797   3.805   3.589
    6MOL      F 3500   1.165   4.288   4.030
    6MOL      F 3501   1.027   4.407   3.927
    6MOL      C 3502   1.249   4.397   3.840
    6MOL      O 3503   0.916   4.394   3.689
    6MOL      O 3504   0.742   4.260   3.750
    6MOL      C 3505   0.983   3.631   3.444
    6MOL      F 3506   1.263   4.514   3.906
    6MOL      F 3507   1.362   4.326   3.862
    6MOL      O 3508   1.227   4.420   3.698
    6MOL      C 3509   0.827   4.507   3.680
    6MOL      C 3510   1.121   3.613   3.375
    6MOL      F 3511   0.900   3.698   3.361
    6MOL      F 3512   0.928   3.509   3.462
    6MOL      C 3513   1.327   4.499   3.627
    6MOL      H 3514   0.756   4.492   3.598
    6MOL      H 3515   0.770   4.517   3.773
    6MOL      C 3516   0.911   4.635   3.660
    6MOL      F 3517   1.111   3.524   3.273
    6MOL      F 3518   1.209   3.558   3.462
    6MOL      S 3519   1.181   3.771   3.312
    6MOL      F 3520   1.454   4.469   3.663
    6MOL      F 3521   1.311   4.630   3.658
    6MOL      C 3522   1.314   4.483   3.473
    6MOL      H 3523   0.910   4.693   3.753
    6MOL      H 3524   1.015   4.610   3.638
    6MOL      N 3525   1.123   3.802   3.173
    6MOL      O 3526   1.162   3.876   3.410
    6MOL      O 3527   1.324   3.752   3.299
    6MOL      F 3528   1.226   4.573   3.423
    6MOL      F 3529   1.432   4.516   3.414
    6MOL      S 3530   1.266   4.315   3.420
    6MOL      S 3531   1.126   3.947   3.122
    6MOL      N 3532   1.322   4.209   3.517
    6MOL      O 3533   1.313   4.306   3.283
    6MOL      O 3534   1.121   4.326   3.429
    6MOL      O 3535   1.239   4.027   3.167
    6MOL      O 3536   1.109   3.952   2.977
    6MOL      C 3537   0.977   4.035   3.186
    6MOL      S 3538   1.434   4.111   3.476
    6MOL      F 3539   0.990   4.077   3.313
    6MOL      F 3540   0.866   3.957   3.179
    6MOL      F 3541   0.952   4.144   3.111
    6MOL      O 3542   1.461   4.096   3.333
    6MOL      O 3543   1.415   3.978   3.528
    6MOL      C 3544   1.591   4.164   3.556
    6MOL      F 3545   1.629   4.287   3.514
    6MOL      F 3546   1.580   4.168   3.690
    6MOL      F 3547   1.692   4.078   3.526
    6MOL      O 3548   2.077   3.229   3.347
    6MOL      C 3549   2.030   3.262   3.470
    6MOL      C 3550   1.936   3.379   3.470
    6MOL      O 3551   2.054   3.195   3.570
    6MOL      C 3552   1.929   3.472   3.577
    6MOL      C 3553   1.848   3.393   3.360
    6MOL      C 3554   1.823   3.564   3.576
    6MOL      C 3555   2.030   3.481   3.694
    6MOL      C 3556   1.745   3.490   3.357
    6MOL      H 3557   1.857   3.325   3.276
    6MOL      C 3558   1.730   3.572   3.471
    6MOL      H 3559   1.810   3.631   3.661
    6MOL      F 3560   2.050   3.612   3.723
    6MOL      F 3561   2.154   3.440   3.658
    6MOL      C 3562   1.982   3.407   3.824
    6MOL      C 3563   1.656   3.497   3.231
    6MOL      C 3564   1.614   3.664   3.491
    6MOL      O 3565   1.840   3.390   3.815
    6MOL      F 3566   2.043   3.286   3.835
    6MOL      F 3567   2.018   3.477   3.934
    6MOL      F 3568   1.530   3.539   3.257
    6MOL      F 3569   1.636   3.373   3.181
    6MOL      C 3570   1.719   3.586   3.120
    6MOL      O 3571   1.539   3.625   3.599
    6MOL      O 3572   1.592   3.763   3.423
    6MOL      C 3573   1.764   3.350   3.931
    6MOL      F 3574   1.835   3.530   3.080
    6MOL      F 3575   1.638   3.588   3.012
    6MOL      O 3576   1.737   3.720   3.171
    6MOL      C 3577   1.433   3.711   3.643
    6MOL      C 3578   1.637   3.278   3.880
    6MOL      F 3579   1.729   3.461   4.001
    6MOL      F 3580   1.832   3.271   4.017
    6MOL      C 3581   1.817   3.815   3.097
    6MOL      H 3582   1.476   3.800   3.691
    6MOL      H 3583   1.373   3.741   3.558
    6MOL      C 3584   1.339   3.640   3.742
    6MOL      F 3585   1.573   3.355   3.788
    6MOL      F 3586   1.549   3.260   3.982
    6MOL      S 3587   1.683   3.117   3.808
    6MOL      F 3588   1.828   3.788   2.965
    6MOL      F 3589   1.944   3.813   3.144
    6MOL      C 3590   1.759   3.959   3.117
    6MOL      H 3591   1.306   3.545   3.699
    6MOL      H 3592   1.389   3.620   3.838
    6MOL      N 3593   1.716   3.021   3.923
    6MOL      O 3594   1.560   3.075   3.744
    6MOL      O 3595   1.790   3.136   3.710
    6MOL      F 3596   1.764   3.991   3.248
    6MOL      F 3597   1.837   4.048   3.051
    6MOL      S 3598   1.589   3.976   3.056
    6MOL      S 3599   1.839   2.929   3.914
    6MOL      N 3600   1.585   3.928   2.910
    6MOL      O 3601   1.543   4.113   3.077
    6MOL      O 3602   1.518   3.888   3.147
    6MOL      O 3603   1.804   2.814   3.833
    6MOL      O 3604   1.958   2.991   3.856
    6MOL      C 3605   1.886   2.861   4.078
    6MOL      S 3606   1.502   4.006   2.806
    6MOL      F 3607   1.952   2.951   4.153
    6MOL      F 3608   1.967   2.754   4.062
    6MOL      F 3609   1.778   2.821   4.148
    6MOL      O 3610   1.378   4.057   2.861
    6MOL      O 3611   1.489   3.930   2.683
    6MOL      C 3612   1.592   4.155   2.747
    6MOL      F 3613   1.605   4.250   2.841
    6MOL      F 3614   1.716   4.120   2.706
    6MOL      F 3615   1.528   4.210   2.642
    6MOL      O 3616   1.481   2.678   2.876
    6MOL      C 3617   1.533   2.695   3.002
    6MOL      C 3618   1.666   2.765   3.002
    6MOL      O 3619   1.473   2.667   3.105
    6MOL      C 3620   1.785   2.702   3.047
    6MOL      C 3621   1.668   2.900   2.958
    6MOL      C 3622   1.903   2.780   3.044
    6MOL      C 3623   1.787   2.553   3.092
    6MOL      C 3624   1.785   2.978   2.961
    6MOL      H 3625   1.576   2.945   2.925
    6MOL      C 3626   1.904   2.915   3.006
    6MOL      H 3627   1.998   2.738   3.075
    6MOL      F 3628   1.757   2.473   2.986
    6MOL      F 3629   1.690   2.528   3.183
    6MOL      C 3630   1.919   2.501   3.157
    6MOL      C 3631   1.776   3.128   2.923
    6MOL      C 3632   2.033   2.989   3.020
    6MOL      O 3633   1.946   2.593   3.265
    6MOL      F 3634   1.904   2.375   3.202
    6MOL      F 3635   2.019   2.498   3.066
    6MOL      F 3636   1.860   3.204   2.997
    6MOL      F 3637   1.654   3.177   2.953
    6MOL      C 3638   1.802   3.154   2.771
    6MOL      O 3639   2.062   3.015   3.151
    6MOL      O 3640   2.105   3.020   2.927
    6MOL      C 3641   2.052   2.573   3.360
    6MOL      F 3642   1.914   3.090   2.732
    6MOL      F 3643   1.701   3.101   2.699
    6MOL      O 3644   1.807   3.298   2.752
    6MOL      C 3645   2.182   3.087   3.182
    6MOL      C 3646   2.071   2.706   3.438
    6MOL      F 3647   2.168   2.543   3.297
    6MOL      F 3648   2.026   2.472   3.445
    6MOL      C 3649   1.879   3.353   2.639
    6MOL      H 3650   2.270   3.024   3.163
    6MOL      H 3651   2.190   3.178   3.122
    6MOL      C 3652   2.175   3.125   3.332
    6MOL      F 3653   2.126   2.798   3.355
    6MOL      F 3654   2.160   2.689   3.538
    6MOL      S 3655   1.914   2.770   3.505
    6MOL      F 3656   1.836   3.300   2.521
    6MOL      F 3657   2.011   3.325   2.649
    6MOL      C 3658   1.861   3.508   2.638
    6MOL      H 3659   2.147   3.036   3.390
    6MOL      H 3660   2.273   3.160   3.366
    6MOL      N 3661   1.808   2.789   3.395
    6MOL      O 3662   1.869   2.674   3.604
    6MOL      O 3663   1.946   2.897   3.570
    6MOL      F 3664   1.864   3.555   2.766
    6MOL      F 3665   1.966   3.567   2.576
    6MOL      S 3666   1.709   3.563   2.554
    6MOL      S 3667   1.676   2.862   3.427
    6MOL      N 3668   1.731   3.571   2.402
    6MOL      O 3669   1.676   3.696   2.605
    6MOL      O 3670   1.600   3.472   2.585
    6MOL      O 3671   1.570   2.810   3.343
    6MOL      O 3672   1.639   2.869   3.568
    6MOL      C 3673   1.699   3.035   3.367
    6MOL      S 3674   1.611   3.615   2.314
    6MOL      F 3675   1.830   3.066   3.354
    6MOL      F 3676   1.648   3.128   3.451
    6MOL      F 3677   1.643   3.055   3.246
    6MOL      O 3678   1.561   3.744   2.358
    6MOL      O 3679   1.503   3.517   2.327
    6MOL      C 3680   1.659   3.628   2.136
    6MOL      F 3681   1.706   3.511   2.089
    6MOL      F 3682   1.553   3.664   2.060
    6MOL      F 3683   1.755   3.721   2.118
    6MOL      O 3684   1.035   3.347   2.469
    6MOL      C 3685   1.069   3.216   2.460
    6MOL      C 3686   1.129   3.161   2.585
    6MOL      O 3687   1.040   3.142   2.367
    6MOL      C 3688   1.264   3.120   2.593
    6MOL      C 3689   1.039   3.133   2.689
    6MOL      C 3690   1.300   3.040   2.703
    6MOL      C 3691   1.374   3.157   2.491
    6MOL      C 3692   1.074   3.050   2.798
    6MOL      H 3693   0.938   3.172   2.683
    6MOL      C 3694   1.206   2.999   2.800
    6MOL      H 3695   1.402   3.002   2.711
    6MOL      F 3696   1.476   3.216   2.556
    6MOL      F 3697   1.335   3.252   2.403
    6MOL      C 3698   1.429   3.034   2.413
    6MOL      C 3699   0.969   3.023   2.907
    6MOL      C 3700   1.248   2.891   2.894
    6MOL      O 3701   1.315   2.959   2.368
    6MOL      F 3702   1.505   3.078   2.310
    6MOL      F 3703   1.511   2.962   2.493
    6MOL      F 3704   0.919   3.141   2.952
    6MOL      F 3705   1.021   2.968   3.020
    6MOL      C 3706   0.849   2.935   2.858
    6MOL      O 3707   1.189   2.773   2.863
    6MOL      O 3708   1.331   2.908   2.982
    6MOL      C 3709   1.334   2.837   2.294
    6MOL      F 3710   0.897   2.827   2.794
    6MOL      F 3711   0.781   2.889   2.965
    6MOL      O 3712   0.767   3.017   2.770
    6MOL      C 3713   1.234   2.650   2.923
    6MOL      C 3714   1.195   2.771   2.275
    6MOL      F 3715   1.419   2.751   2.355
    6MOL      F 3716   1.388   2.863   2.173
    6MOL      C 3717   0.624   3.000   2.758
    6MOL      H 3718   1.247   2.661   3.031
    6MOL      H 3719   1.156   2.574   2.908
    6MOL      C 3720   1.363   2.598   2.852
    6MOL      F 3721   1.210   2.652   2.211
    6MOL      F 3722   1.119   2.848   2.193
    6MOL      S 3723   1.110   2.746   2.434
    6MOL      F 3724   0.576   3.105   2.688
    6MOL      F 3725   0.562   3.010   2.878
    6MOL      C 3726   0.583   2.869   2.686
    6MOL      H 3727   1.381   2.495   2.885
    6MOL      H 3728   1.343   2.595   2.744
    6MOL      N 3729   0.977   2.676   2.401
    6MOL      O 3730   1.201   2.682   2.526
    6MOL      O 3731   1.075   2.883   2.468
    6MOL      F 3732   0.620   2.761   2.760
    6MOL      F 3733   0.448   2.862   2.678
    6MOL      S 3734   0.652   2.856   2.518
    6MOL      S 3735   0.939   2.545   2.472
    6MOL      N 3736   0.586   2.959   2.424
    6MOL      O 3737   0.609   2.722   2.482
    6MOL      O 3738   0.797   2.871   2.528
    6MOL      O 3739   0.974   2.537   2.613
    6MOL      O 3740   0.799   2.511   2.450
    6MOL      C 3741   1.033   2.409   2.393
    6MOL      S 3742   0.677   3.062   2.354
    6MOL      F 3743   1.166   2.415   2.418
    6MOL      F 3744   1.016   2.410   2.259
    6MOL      F 3745   0.988   2.292   2.440
    6MOL      O 3746   0.777   2.994   2.273
    6MOL      O 3747   0.758   3.135   2.451
    6MOL      C 3748   0.584   3.181   2.249
    6MOL      F 3749   0.526   3.120   2.144
    6MOL      F 3750   0.486   3.242   2.320
    6MOL      F 3751   0.664   3.279   2.200
    6MOL      O 3752   0.444   3.543   3.180
    6MOL      C 3753   0.403   3.468   3.073
    6MOL      C 3754   0.493   3.483   2.953
    6MOL      O 3755   0.303   3.399   3.076
    6MOL      C 3756   0.445   3.480   2.819
    6MOL      C 3757   0.629   3.514   2.977
    6MOL      C 3758   0.538   3.500   2.715
    6MOL      C 3759   0.295   3.484   2.779
    6MOL      C 3760   0.717   3.548   2.873
    6MOL      H 3761   0.664   3.519   3.080
    6MOL      C 3762   0.671   3.537   2.740
    6MOL      H 3763   0.505   3.499   2.612
    6MOL      F 3764   0.228   3.376   2.823
    6MOL      F 3765   0.280   3.472   2.644
    6MOL      C 3766   0.227   3.619   2.825
    6MOL      C 3767   0.855   3.606   2.911
    6MOL      C 3768   0.749   3.583   2.620
    6MOL      O 3769   0.331   3.716   2.857
    6MOL      F 3770   0.146   3.667   2.727
    6MOL      F 3771   0.146   3.594   2.930
    6MOL      F 3772   0.854   3.658   3.036
    6MOL      F 3773   0.884   3.714   2.835
    6MOL      C 3774   0.969   3.500   2.903
    6MOL      O 3775   0.805   3.485   2.546
    6MOL      O 3776   0.751   3.701   2.588
    6MOL      C 3777   0.294   3.848   2.903
    6MOL      F 3778   0.968   3.422   3.014
    6MOL      F 3779   0.949   3.420   2.796
    6MOL      O 3780   1.093   3.573   2.889
    6MOL      C 3781   0.877   3.524   2.427
    6MOL      C 3782   0.420   3.919   2.962
    6MOL      F 3783   0.201   3.843   3.000
    6MOL      F 3784   0.239   3.922   2.803
    6MOL      C 3785   1.218   3.502   2.888
    6MOL      H 3786   0.808   3.566   2.353
    6MOL      H 3787   0.952   3.600   2.451
    6MOL      C 3788   0.947   3.401   2.368
    6MOL      F 3789   0.476   3.840   3.057
    6MOL      F 3790   0.381   4.032   3.025
    6MOL      S 3791   0.545   3.964   2.837
    6MOL      F 3792   1.212   3.379   2.832
    6MOL      F 3793   1.261   3.484   3.015
    6MOL      C 3794   1.320   3.590   2.811
    6MOL      H 3795   0.870   3.329   2.340
    6MOL      H 3796   1.003   3.428   2.278
    6MOL      N 3797   0.486   4.046   2.722
    6MOL      O 3798   0.652   4.036   2.905
    6MOL      O 3799   0.607   3.843   2.784
    6MOL      F 3800   1.332   3.710   2.873
    6MOL      F 3801   1.442   3.532   2.818
    6MOL      S 3802   1.275   3.612   2.635
    6MOL      S 3803   0.588   4.124   2.637
    6MOL      N 3804   1.133   3.671   2.619
    6MOL      O 3805   1.289   3.479   2.579
    6MOL      O 3806   1.382   3.696   2.584
    6MOL      O 3807   0.638   4.235   2.716
    6MOL      O 3808   0.700   4.037   2.600
    6MOL      C 3809   0.513   4.194   2.485
    6MOL      S 3810   1.110   3.823   2.603
    6MOL      F 3811   0.603   4.261   2.410
    6MOL      F 3812   0.414   4.281   2.516
    6MOL      F 3813   0.459   4.097   2.408
    6MOL      O 3814   1.199   3.902   2.686
    6MOL      O 3815   0.970   3.862   2.621
    6MOL      C 3816   1.154   3.877   2.431
    6MOL      F 3817   1.288   3.888   2.413
    6MOL      F 3818   1.108   3.789   2.340
    6MOL      F 3819   1.101   3.997   2.402
    6MOL      O 3820   0.894   3.180   4.015
    6MOL      C 3821   0.922   3.267   3.913
    6MOL      C 3822   0.811   3.282   3.814
    6MOL      O 3823   1.030   3.323   3.900
    6MOL      C 3824   0.679   3.318   3.851
    6MOL      C 3825   0.840   3.257   3.679
    6MOL      C 3826   0.580   3.321   3.751
    6MOL      C 3827   0.631   3.346   3.995
    6MOL      C 3828   0.741   3.254   3.579
    6MOL      H 3829   0.943   3.231   3.652
    6MOL      C 3830   0.609   3.289   3.617
    6MOL      H 3831   0.478   3.347   3.778
    6MOL      F 3832   0.549   3.454   3.995
    6MOL      F 3833   0.730   3.385   4.079
    6MOL      C 3834   0.553   3.222   4.054
    6MOL      C 3835   0.779   3.202   3.439
    6MOL      C 3836   0.494   3.286   3.522
    6MOL      O 3837   0.591   3.101   3.983
    6MOL      F 3838   0.575   3.213   4.187
    6MOL      F 3839   0.420   3.242   4.039
    6MOL      F 3840   0.904   3.239   3.405
    6MOL      F 3841   0.702   3.254   3.341
    6MOL      C 3842   0.772   3.047   3.435
    6MOL      O 3843   0.475   3.403   3.457
    6MOL      O 3844   0.420   3.189   3.513
    6MOL      C 3845   0.552   2.973   4.036
    6MOL      F 3846   0.646   3.007   3.464
    6MOL      F 3847   0.799   3.005   3.309
    6MOL      O 3848   0.867   2.996   3.532
    6MOL      C 3849   0.358   3.417   3.374
    6MOL      C 3850   0.583   2.863   3.930
    6MOL      F 3851   0.422   2.969   4.071
    6MOL      F 3852   0.623   2.946   4.148
    6MOL      C 3853   0.885   2.854   3.546
    6MOL      H 3854   0.351   3.333   3.304
    6MOL      H 3855   0.268   3.415   3.438
    6MOL      C 3856   0.363   3.552   3.300
    6MOL      F 3857   0.585   2.741   3.990
    6MOL      F 3858   0.708   2.881   3.881
    6MOL      S 3859   0.461   2.860   3.795
    6MOL      F 3860   0.911   2.794   3.428
    6MOL      F 3861   0.774   2.795   3.595
    6MOL      C 3862   1.003   2.826   3.644
    6MOL      H 3863   0.261   3.583   3.273
    6MOL      H 3864   0.405   3.628   3.367
    6MOL      N 3865   0.324   2.810   3.844
    6MOL      O 3866   0.461   2.988   3.725
    6MOL      O 3867   0.512   2.758   3.704
    6MOL      F 3868   0.966   2.849   3.772
    6MOL      F 3869   1.035   2.695   3.637
    6MOL      S 3870   1.148   2.929   3.603
    6MOL      S 3871   0.196   2.855   3.772
    6MOL      N 3872   1.165   2.943   3.451
    6MOL      O 3873   1.266   2.870   3.666
    6MOL      O 3874   1.124   3.058   3.664
    6MOL      O 3875   0.219   2.909   3.638
    6MOL      O 3876   0.099   2.746   3.779
    6MOL      C 3877   0.120   2.995   3.863
    6MOL      S 3878   1.292   3.010   3.397
    6MOL      F 3879   0.101   2.966   3.994
    6MOL      F 3880   0.001   3.029   3.810
    6MOL      F 3881   0.199   3.104   3.857
    6MOL      O 3882   1.332   2.942   3.274
    6MOL      O 3883   1.400   3.021   3.494
    6MOL      C 3884   1.255   3.182   3.341
    6MOL      F 3885   1.212   3.259   3.443
    6MOL      F 3886   1.365   3.241   3.289
    6MOL      F 3887   1.159   3.184   3.245
    6MOL      O 3888   1.216   2.268   4.103
    6MOL      C 3889   1.177   2.367   4.018
    6MOL      C 3890   1.107   2.479   4.089
    6MOL      O 3891   1.210   2.373   3.900
    6MOL      C 3892   0.990   2.542   4.039
    6MOL      C 3893   1.166   2.526   4.208
    6MOL      C 3894   0.943   2.657   4.107
    6MOL      C 3895   0.903   2.484   3.925
    6MOL      C 3896   1.117   2.639   4.278
    6MOL      H 3897   1.255   2.476   4.245
    6MOL      C 3898   1.006   2.706   4.223
    6MOL      H 3899   0.855   2.709   4.070
    6MOL      F 3900   0.974   2.458   3.814
    6MOL      F 3901   0.811   2.574   3.882
    6MOL      C 3902   0.828   2.355   3.974
    6MOL      C 3903   1.199   2.691   4.398
    6MOL      C 3904   0.955   2.836   4.279
    6MOL      O 3905   0.705   2.339   3.900
    6MOL      F 3906   0.908   2.247   3.956
    6MOL      F 3907   0.805   2.364   4.107
    6MOL      F 3908   1.286   2.598   4.443
    6MOL      F 3909   1.120   2.711   4.506
    6MOL      C 3910   1.278   2.822   4.363
    6MOL      O 3911   0.975   2.938   4.191
    6MOL      O 3912   0.905   2.848   4.389
    6MOL      C 3913   0.610   2.238   3.939
    6MOL      F 3914   1.212   2.930   4.410
    6MOL      F 3915   1.400   2.823   4.423
    6MOL      O 3916   1.292   2.825   4.219
    6MOL      C 3917   0.939   3.072   4.230
    6MOL      C 3918   0.484   2.244   3.848
    6MOL      F 3919   0.571   2.250   4.068
    6MOL      F 3920   0.665   2.115   3.929
    6MOL      C 3921   1.350   2.938   4.151
    6MOL      H 3922   0.831   3.082   4.243
    6MOL      H 3923   0.988   3.096   4.326
    6MOL      C 3924   0.989   3.170   4.123
    6MOL      F 3925   0.390   2.159   3.895
    6MOL      F 3926   0.514   2.198   3.725
    6MOL      S 3927   0.418   2.414   3.837
    6MOL      F 3928   1.481   2.953   4.178
    6MOL      F 3929   1.291   3.054   4.187
    6MOL      C 3930   1.326   2.914   4.000
    6MOL      H 3931   1.004   3.269   4.168
    6MOL      H 3932   1.086   3.137   4.083
    6MOL      N 3933   0.408   2.478   3.976
    6MOL      O 3934   0.518   2.483   3.755
    6MOL      O 3935   0.290   2.402   3.769
    6MOL      F 3936   1.193   2.907   3.976
    6MOL      F 3937   1.368   3.022   3.931
    6MOL      S 3938   1.408   2.761   3.938
    6MOL      S 3939   0.270   2.470   4.047
    6MOL      N 3940   1.498   2.697   4.046
    6MOL      O 3941   1.486   2.798   3.820
    6MOL      O 3942   1.304   2.667   3.896
    6MOL      O 3943   0.170   2.540   3.967
    6MOL      O 3944   0.230   2.332   4.066
    6MOL      C 3945   0.274   2.549   4.212
    6MOL      S 3946   1.565   2.562   4.016
    6MOL      F 3947   0.297   2.682   4.203
    6MOL      F 3948   0.371   2.495   4.289
    6MOL      F 3949   0.156   2.532   4.277
    6MOL      O 3950   1.685   2.589   3.937
    6MOL      O 3951   1.480   2.471   3.942
    6MOL      C 3952   1.620   2.480   4.172
    6MOL      F 3953   1.671   2.357   4.148
    6MOL      F 3954   1.716   2.551   4.236
    6MOL      F 3955   1.517   2.464   4.257
    6MOL      O 3956   0.968   1.861   3.215
    6MOL      C 3957   0.956   1.990   3.260
    6MOL      C 3958   1.030   2.015   3.388
    6MOL      O 3959   0.893   2.077   3.201
    6MOL      C 3960   0.970   2.083   3.497
    6MOL      C 3961   1.161   1.965   3.401
    6MOL      C 3962   1.048   2.102   3.613
    6MOL      C 3963   0.820   2.119   3.505
    6MOL      C 3964   1.237   1.979   3.518
    6MOL      H 3965   1.203   1.909   3.317
    6MOL      C 3966   1.180   2.053   3.626
    6MOL      H 3967   1.003   2.153   3.698
    6MOL      F 3968   0.773   2.079   3.626
    6MOL      F 3969   0.740   2.049   3.421
    6MOL      C 3970   0.788   2.272   3.492
    6MOL      C 3971   1.373   1.905   3.522
    6MOL      C 3972   1.251   2.076   3.757
    6MOL      O 3973   0.837   2.329   3.368
    6MOL      F 3974   0.654   2.287   3.503
    6MOL      F 3975   0.840   2.336   3.598
    6MOL      F 3976   1.357   1.783   3.463
    6MOL      F 3977   1.415   1.870   3.645
    6MOL      C 3978   1.486   1.979   3.445
    6MOL      O 3979   1.166   2.070   3.864
    6MOL      O 3980   1.370   2.097   3.768
    6MOL      C 3981   0.783   2.460   3.332
    6MOL      F 3982   1.600   1.905   3.454
    6MOL      F 3983   1.454   1.984   3.313
    6MOL      O 3984   1.508   2.112   3.499
    6MOL      C 3985   1.213   2.045   3.998
    6MOL      C 3986   0.863   2.530   3.219
    6MOL      F 3987   0.780   2.542   3.440
    6MOL      F 3988   0.653   2.451   3.293
    6MOL      C 3989   1.593   2.202   3.423
    6MOL      H 3990   1.127   2.028   4.064
    6MOL      H 3991   1.272   1.952   3.998
    6MOL      C 3992   1.299   2.159   4.058
    6MOL      F 3993   0.984   2.573   3.263
    6MOL      F 3994   0.798   2.643   3.182
    6MOL      S 3995   0.885   2.423   3.075
    6MOL      F 3996   1.522   2.263   3.325
    6MOL      F 3997   1.694   2.137   3.360
    6MOL      C 3998   1.658   2.307   3.517
    6MOL      H 3999   1.352   2.118   4.145
    6MOL      H 4000   1.376   2.194   3.988
    6MOL      N 4001   1.018   2.347   3.082
    6MOL      O 4002   0.775   2.328   3.073
    6MOL      O 4003   0.880   2.505   2.955
    6MOL      F 4004   1.720   2.241   3.617
    6MOL      F 4005   1.755   2.374   3.450
    6MOL      S 4006   1.543   2.431   3.586
    6MOL      S 4007   1.054   2.257   2.962
    6MOL      N 4008   1.479   2.512   3.472
    6MOL      O 4009   1.632   2.521   3.658
    6MOL      O 4010   1.451   2.368   3.679
    6MOL      O 4011   0.954   2.151   2.948
    6MOL      O 4012   1.056   2.335   2.839
    6MOL      C 4013   1.219   2.179   2.986
    6MOL      S 4014   1.331   2.553   3.485
    6MOL      F 4015   1.255   2.105   2.879
    6MOL      F 4016   1.219   2.099   3.094
    6MOL      F 4017   1.314   2.274   3.005
    6MOL      O 4018   1.304   2.663   3.393
    6MOL      O 4019   1.292   2.574   3.624
    6MOL      C 4020   1.225   2.413   3.429
    6MOL      F 4021   1.097   2.428   3.469
    6MOL      F 4022   1.227   2.401   3.295
    6MOL      F 4023   1.266   2.295   3.479
    6MOL      H 4024   0.105   1.765   2.744
    6MOL      O 4025   0.037   1.832   2.727
    6MOL      C 4026   0.084   1.944   2.786
    6MOL      C 4027   0.215   1.931   2.859
    6MOL      O 4028   0.020   2.048   2.784
    6MOL      C 4029   0.331   1.870   2.803
    6MOL      C 4030   0.222   1.987   2.988
    6MOL      C 4031   0.442   1.853   2.888
    6MOL      C 4032   0.340   1.831   2.653
    6MOL      C 4033   0.340   1.984   3.066
    6MOL      H 4034   0.134   2.039   3.027
    6MOL      C 4035   0.450   1.912   3.015
    6MOL      H 4036   0.529   1.798   2.853
    6MOL      F 4037   0.267   1.915   2.576
    6MOL      F 4038   0.286   1.708   2.635
    6MOL      C 4039   0.485   1.833   2.593
    6MOL      C 4040   0.338   2.061   3.200
    6MOL      C 4041   0.583   1.905   3.086
    6MOL      O 4042   0.549   1.958   2.631
    6MOL      F 4043   0.553   1.723   2.633
    6MOL      F 4044   0.479   1.824   2.458
    6MOL      F 4045   0.425   2.011   3.291
    6MOL      F 4046   0.218   2.044   3.261
    6MOL      C 4047   0.366   2.215   3.178
    6MOL      O 4048   0.632   1.779   3.101
    6MOL      O 4049   0.645   2.005   3.118
    6MOL      C 4050   0.693   1.964   2.637
    6MOL      F 4051   0.499   2.234   3.167
    6MOL      F 4052   0.316   2.257   3.059
    6MOL      O 4053   0.320   2.294   3.290
    6MOL      C 4054   0.746   1.758   3.186
    6MOL      C 4055   0.745   2.110   2.633
    6MOL      F 4056   0.748   1.896   2.533
    6MOL      F 4057   0.740   1.902   2.748
    6MOL      C 4058   0.195   2.366   3.280
    6MOL      H 4059   0.733   1.812   3.280
    6MOL      H 4060   0.754   1.651   3.210
    6MOL      C 4061   0.878   1.802   3.116
    6MOL      F 4062   0.731   2.160   2.507
    6MOL      F 4063   0.877   2.111   2.660
    6MOL      S 4064   0.667   2.222   2.753
    6MOL      F 4065   0.094   2.285   3.242
    6MOL      F 4066   0.202   2.464   3.187
    6MOL      C 4067   0.161   2.428   3.419
    6MOL      H 4068   0.925   1.712   3.073
    6MOL      H 4069   0.858   1.871   3.033
    6MOL      N 4070   0.519   2.242   2.714
    6MOL      O 4071   0.680   2.146   2.877
    6MOL      O 4072   0.754   2.339   2.745
    6MOL      F 4073   0.039   2.487   3.415
    6MOL      F 4074   0.150   2.330   3.512
    6MOL      S 4075   0.288   2.550   3.466
    6MOL      S 4076   0.477   2.364   2.630
    6MOL      N 4077   0.292   2.670   3.370
    6MOL      O 4078   0.416   2.485   3.490
    6MOL      O 4079   0.238   2.598   3.594
    6MOL      O 4080   0.536   2.491   2.667
    6MOL      O 4081   0.521   2.353   2.492
    6MOL      C 4082   0.294   2.381   2.625
    6MOL      S 4083   0.420   2.755   3.354
    6MOL      F 4084   0.257   2.483   2.544
    6MOL      F 4085   0.245   2.406   2.748
    6MOL      F 4086   0.236   2.268   2.579
    6MOL      O 4087   0.537   2.708   3.427
    6MOL      O 4088   0.387   2.892   3.392
    6MOL      C 4089   0.463   2.767   3.174
    6MOL      F 4090   0.567   2.850   3.154
    6MOL      F 4091   0.496   2.646   3.122
    6MOL      F 4092   0.359   2.813   3.100
    7MOL      O 4093   2.920   5.200   5.714
    7MOL      C 4094   2.923   5.198   5.577
    7MOL      C 4095   3.030   5.287   5.522
    7MOL      O 4096   2.847   5.133   5.507
    7MOL      C 4097   3.144   5.235   5.456
    7MOL      C 4098   3.016   5.425   5.542
    7MOL      C 4099   3.235   5.328   5.404
    7MOL      C 4100   3.186   5.087   5.457
    7MOL      C 4101   3.110   5.518   5.492
    7MOL      H 4102   2.930   5.463   5.598
    7MOL      C 4103   3.217   5.468   5.412
    7MOL      H 4104   3.324   5.294   5.352
    7MOL      F 4105   3.109   5.006   5.533
    7MOL      F 4106   3.307   5.079   5.518
    7MOL      C 4107   3.202   5.019   5.317
    7MOL      C 4108   3.092   5.666   5.533
    7MOL      C 4109   3.317   5.552   5.335
    7MOL      O 4110   3.074   5.004   5.250
    7MOL      F 4111   3.291   5.087   5.242
    7MOL      F 4112   3.257   4.897   5.338
    7MOL      F 4113   3.205   5.738   5.526
    7MOL      F 4114   3.063   5.672   5.665
    7MOL      C 4115   2.976   5.736   5.454
    7MOL      O 4116   3.265   5.665   5.278
    7MOL      O 4117   3.432   5.515   5.318
    7MOL      C 4118   3.077   4.960   5.111
    7MOL      F 4119   2.859   5.707   5.515
    7MOL      F 4120   2.990   5.871   5.459
    7MOL      O 4121   2.978   5.688   5.318
    7MOL      C 4122   3.345   5.746   5.189
    7MOL      C 4123   2.951   4.877   5.073
    7MOL      F 4124   3.184   4.881   5.085
    7MOL      F 4125   3.091   5.067   5.028
    7MOL      C 4126   2.879   5.734   5.223
    7MOL      H 4127   3.452   5.724   5.200
    7MOL      H 4128   3.316   5.727   5.085
    7MOL      C 4129   3.319   5.893   5.226
    7MOL      F 4130   2.945   4.768   5.152
    7MOL      F 4131   2.963   4.831   4.946
    7MOL      S 4132   2.795   4.969   5.085
    7MOL      F 4133   2.911   5.858   5.179
    7MOL      F 4134   2.755   5.745   5.276
    7MOL      C 4135   2.874   5.635   5.104
    7MOL      H 4136   3.374   5.960   5.159
    7MOL      H 4137   3.212   5.917   5.220
    7MOL      H 4138   3.353   5.913   5.329
    7MOL      N 4139   2.808   5.096   4.999
    7MOL      O 4140   2.695   4.871   5.044
    7MOL      O 4141   2.789   5.004   5.226
    7MOL      F 4142   2.758   5.655   5.035
    7MOL      F 4143   2.973   5.662   5.015
    7MOL      S 4144   2.884   5.460   5.158
    7MOL      S 4145   2.751   5.107   4.856
    7MOL      N 4146   2.803   5.441   5.287
    7MOL      O 4147   3.026   5.440   5.182
    7MOL      O 4148   2.831   5.390   5.042
    7MOL      O 4149   2.696   4.986   4.798
    7MOL      O 4150   2.654   5.216   4.857
    7MOL      C 4151   2.881   5.167   4.740
    7MOL      S 4152   2.656   5.394   5.281
    7MOL      F 4153   2.980   5.075   4.726
    7MOL      F 4154   2.937   5.282   4.783
    7MOL      F 4155   2.829   5.189   4.617
    7MOL      O 4156   2.653   5.256   5.327
    7MOL      O 4157   2.592   5.410   5.151
    7MOL      C 4158   2.555   5.476   5.410
    7MOL      F 4159   2.530   5.605   5.380
    7MOL      F 4160   2.435   5.414   5.424
    7MOL      F 4161   2.617   5.472   5.530
    7MOL      O 4162   1.958   4.752   5.565
    7MOL      C 4163   2.039   4.737   5.674
    7MOL      C 4164   2.137   4.848   5.700
    7MOL      O 4165   2.041   4.634   5.740
    7MOL      C 4166   2.116   4.985   5.668
    7MOL      C 4167   2.258   4.812   5.764
    7MOL      C 4168   2.225   5.073   5.685
    7MOL      C 4169   1.978   5.051   5.641
    7MOL      C 4170   2.362   4.903   5.793
    7MOL      H 4171   2.268   4.709   5.800
    7MOL      C 4172   2.348   5.035   5.742
    7MOL      H 4173   2.210   5.178   5.659
    7MOL      F 4174   1.966   5.158   5.723
    7MOL      F 4175   1.873   4.975   5.679
    7MOL      C 4176   1.957   5.103   5.495
    7MOL      C 4177   2.468   4.857   5.895
    7MOL      C 4178   2.451   5.143   5.756
    7MOL      O 4179   1.969   4.994   5.400
    7MOL      F 4180   1.836   5.162   5.489
    7MOL      F 4181   2.047   5.200   5.469
    7MOL      F 4182   2.403   4.806   6.003
    7MOL      F 4183   2.539   4.958   5.952
    7MOL      C 4184   2.567   4.747   5.845
    7MOL      O 4185   2.581   5.104   5.738
    7MOL      O 4186   2.420   5.259   5.779
    7MOL      C 4187   1.942   5.023   5.260
    7MOL      F 4188   2.656   4.720   5.943
    7MOL      F 4189   2.497   4.633   5.825
    7MOL      O 4190   2.634   4.790   5.724
    7MOL      C 4191   2.683   5.200   5.772
    7MOL      C 4192   1.957   4.894   5.176
    7MOL      F 4193   2.023   5.119   5.210
    7MOL      F 4194   1.816   5.068   5.244
    7MOL      C 4195   2.738   4.702   5.672
    7MOL      H 4196   2.687   5.279   5.696
    7MOL      H 4197   2.660   5.247   5.869
    7MOL      C 4198   2.818   5.127   5.785
    7MOL      F 4199   1.902   4.910   5.054
    7MOL      F 4200   1.888   4.793   5.234
    7MOL      S 4201   2.132   4.850   5.158
    7MOL      F 4202   2.706   4.571   5.679
    7MOL      F 4203   2.851   4.716   5.745
    7MOL      C 4204   2.771   4.736   5.524
    7MOL      H 4205   2.845   5.120   5.891
    7MOL      H 4206   2.810   5.024   5.746
    7MOL      N 4207   2.197   4.925   5.040
    7MOL      O 4208   2.201   4.864   5.285
    7MOL      O 4209   2.131   4.709   5.126
    7MOL      F 4210   2.861   4.837   5.517
    7MOL      F 4211   2.833   4.631   5.466
    7MOL      S 4212   2.623   4.780   5.426
    7MOL      S 4213   2.350   4.937   5.036
    7MOL      N 4214   2.498   4.708   5.479
    7MOL      O 4215   2.660   4.748   5.289
    7MOL      O 4216   2.617   4.923   5.451
    7MOL      O 4217   2.423   4.824   5.093
    7MOL      O 4218   2.398   4.969   4.902
    7MOL      C 4219   2.400   5.083   5.138
    7MOL      S 4220   2.423   4.600   5.397
    7MOL      F 4221   2.408   5.055   5.270
    7MOL      F 4222   2.315   5.187   5.122
    7MOL      F 4223   2.522   5.126   5.101
    7MOL      O 4224   2.446   4.598   5.253
    7MOL      O 4225   2.280   4.603   5.417
    7MOL      C 4226   2.469   4.433   5.459
    7MOL      F 4227   2.599   4.406   5.432
    7MOL      F 4228   2.452   4.423   5.593
    7MOL      F 4229   2.394   4.337   5.401
    7MOL      O 4230   1.702   3.910   4.948
    7MOL      C 4231   1.679   3.953   5.075
    7MOL      C 4232   1.780   4.054   5.122
    7MOL      O 4233   1.580   3.923   5.140
    7MOL      C 4234   1.827   4.059   5.255
    7MOL      C 4235   1.822   4.152   5.029
    7MOL      C 4236   1.904   4.172   5.292
    7MOL      C 4237   1.806   3.949   5.361
    7MOL      C 4238   1.904   4.261   5.065
    7MOL      H 4239   1.788   4.145   4.926
    7MOL      C 4240   1.939   4.273   5.201
    7MOL      H 4241   1.935   4.181   5.396
    7MOL      F 4242   1.920   3.934   5.432
    7MOL      F 4243   1.790   3.827   5.306
    7MOL      C 4244   1.689   3.979   5.461
    7MOL      C 4245   1.944   4.360   4.954
    7MOL      C 4246   2.009   4.392   5.258
    7MOL      O 4247   1.669   4.121   5.464
    7MOL      F 4248   1.575   3.917   5.420
    7MOL      F 4249   1.717   3.929   5.584
    7MOL      F 4250   1.969   4.485   4.998
    7MOL      F 4251   1.841   4.378   4.868
    7MOL      C 4252   2.067   4.308   4.873
    7MOL      O 4253   1.933   4.453   5.354
    7MOL      O 4254   2.123   4.427   5.226
    7MOL      C 4255   1.587   4.182   5.567
    7MOL      F 4256   2.040   4.186   4.821
    7MOL      F 4257   2.090   4.391   4.768
    7MOL      O 4258   2.183   4.306   4.960
    7MOL      C 4259   1.993   4.557   5.433
    7MOL      C 4260   1.523   4.308   5.505
    7MOL      F 4261   1.666   4.216   5.671
    7MOL      F 4262   1.492   4.099   5.616
    7MOL      C 4263   2.304   4.240   4.915
    7MOL      H 4264   2.065   4.514   5.503
    7MOL      H 4265   2.044   4.628   5.367
    7MOL      C 4266   1.887   4.637   5.512
    7MOL      F 4267   1.618   4.386   5.447
    7MOL      F 4268   1.466   4.384   5.602
    7MOL      S 4269   1.397   4.259   5.382
    7MOL      F 4270   2.321   4.241   4.781
    7MOL      F 4271   2.297   4.109   4.949
    7MOL      C 4272   2.428   4.304   4.984
    7MOL      H 4273   1.807   4.670   5.445
    7MOL      H 4274   1.843   4.576   5.592
    7MOL      N 4275   1.273   4.209   5.458
    7MOL      O 4276   1.365   4.386   5.319
    7MOL      O 4277   1.455   4.165   5.287
    7MOL      F 4278   2.419   4.288   5.118
    7MOL      F 4279   2.540   4.239   4.946
    7MOL      S 4280   2.447   4.482   4.945
    7MOL      S 4281   1.199   4.082   5.412
    7MOL      N 4282   2.452   4.498   4.792
    7MOL      O 4283   2.562   4.536   5.016
    7MOL      O 4284   2.326   4.536   5.004
    7MOL      O 4285   1.109   4.122   5.304
    7MOL      O 4286   1.286   3.976   5.363
    7MOL      C 4287   1.091   4.013   5.543
    7MOL      S 4288   2.563   4.581   4.724
    7MOL      F 4289   1.163   3.951   5.639
    7MOL      F 4290   1.005   3.923   5.492
    7MOL      F 4291   1.018   4.110   5.603
    7MOL      O 4292   2.583   4.706   4.795
    7MOL      O 4293   2.536   4.596   4.581
    7MOL      C 4294   2.728   4.496   4.731
    7MOL      F 4295   2.779   4.488   4.856
    7MOL      F 4296   2.719   4.370   4.683
    7MOL      F 4297   2.819   4.561   4.656
    7MOL      O 4298   1.248   4.546   4.387
    7MOL      C 4299   1.229   4.481   4.506
    7MOL      C 4300   1.307   4.354   4.517
    7MOL      O 4301   1.164   4.528   4.599
    7MOL      C 4302   1.244   4.227   4.529
    7MOL      C 4303   1.448   4.364   4.518
    7MOL      C 4304   1.329   4.115   4.540
    7MOL      C 4305   1.089   4.211   4.524
    7MOL      C 4306   1.532   4.252   4.535
    7MOL      H 4307   1.493   4.462   4.510
    7MOL      C 4308   1.470   4.126   4.547
    7MOL      H 4309   1.289   4.014   4.545
    7MOL      F 4310   1.044   4.248   4.402
    7MOL      F 4311   1.029   4.296   4.611
    7MOL      C 4312   1.032   4.070   4.558
    7MOL      C 4313   1.684   4.274   4.546
    7MOL      C 4314   1.548   3.999   4.567
    7MOL      O 4315   1.089   4.035   4.685
    7MOL      F 4316   0.897   4.073   4.564
    7MOL      F 4317   1.064   3.981   4.461
    7MOL      F 4318   1.742   4.187   4.632
    7MOL      F 4319   1.711   4.396   4.599
    7MOL      C 4320   1.756   4.266   4.408
    7MOL      O 4321   1.550   3.960   4.698
    7MOL      O 4322   1.600   3.937   4.476
    7MOL      C 4323   1.052   3.918   4.759
    7MOL      F 4324   1.715   4.156   4.341
    7MOL      F 4325   1.722   4.372   4.332
    7MOL      O 4326   1.899   4.268   4.434
    7MOL      C 4327   1.620   3.838   4.731
    7MOL      C 4328   1.158   3.897   4.870
    7MOL      F 4329   1.049   3.808   4.680
    7MOL      F 4330   0.929   3.929   4.813
    7MOL      C 4331   1.991   4.208   4.339
    7MOL      H 4332   1.574   3.753   4.681
    7MOL      H 4333   1.725   3.844   4.701
    7MOL      C 4334   1.610   3.819   4.884
    7MOL      F 4335   1.276   3.860   4.813
    7MOL      F 4336   1.123   3.795   4.951
    7MOL      S 4337   1.184   4.049   4.969
    7MOL      F 4338   1.975   4.258   4.215
    7MOL      F 4339   1.969   4.074   4.330
    7MOL      C 4340   2.137   4.231   4.390
    7MOL      H 4341   1.507   3.839   4.915
    7MOL      H 4342   1.635   3.715   4.910
    7MOL      N 4343   1.229   4.166   4.881
    7MOL      O 4344   1.058   4.079   5.035
    7MOL      O 4345   1.286   4.016   5.069
    7MOL      F 4346   2.141   4.216   4.524
    7MOL      F 4347   2.219   4.135   4.340
    7MOL      S 4348   2.202   4.394   4.342
    7MOL      S 4349   1.276   4.297   4.945
    7MOL      N 4350   2.254   4.390   4.197
    7MOL      O 4351   2.312   4.428   4.431
    7MOL      O 4352   2.097   4.495   4.355
    7MOL      O 4353   1.247   4.408   4.857
    7MOL      O 4354   1.233   4.320   5.082
    7MOL      C 4355   1.462   4.289   4.946
    7MOL      S 4356   2.307   4.521   4.135
    7MOL      F 4357   1.506   4.161   4.940
    7MOL      F 4358   1.517   4.342   5.057
    7MOL      F 4359   1.515   4.354   4.841
    7MOL      O 4360   2.412   4.577   4.219
    7MOL      O 4361   2.199   4.618   4.127
    7MOL      C 4362   2.372   4.491   3.964
    7MOL      F 4363   2.297   4.400   3.898
    7MOL      F 4364   2.370   4.604   3.891
    7MOL      F 4365   2.499   4.445   3.966
    7MOL      O 4366   1.967   5.072   4.250
    7MOL      C 4367   1.848   5.034   4.198
    7MOL      C 4368   1.762   4.958   4.292
    7MOL      O 4369   1.804   5.070   4.089
    7MOL      C 4370   1.733   4.821   4.276
    7MOL      C 4371   1.696   5.034   4.391
    7MOL      C 4372   1.626   4.768   4.351
    7MOL      C 4373   1.810   4.726   4.182
    7MOL      C 4374   1.588   4.983   4.465
    7MOL      H 4375   1.727   5.137   4.406
    7MOL      C 4376   1.550   4.849   4.438
    7MOL      H 4377   1.597   4.665   4.337
    7MOL      F 4378   1.850   4.617   4.251
    7MOL      F 4379   1.927   4.777   4.137
    7MOL      C 4380   1.724   4.678   4.060
    7MOL      C 4381   1.520   5.073   4.569
    7MOL      C 4382   1.424   4.790   4.491
    7MOL      O 4383   1.661   4.794   4.004
    7MOL      F 4384   1.805   4.617   3.971
    7MOL      F 4385   1.636   4.585   4.102
    7MOL      F 4386   1.614   5.125   4.652
    7MOL      F 4387   1.439   5.006   4.654
    7MOL      C 4388   1.441   5.192   4.507
    7MOL      O 4389   1.315   4.845   4.430
    7MOL      O 4390   1.421   4.698   4.571
    7MOL      C 4391   1.574   4.780   3.890
    7MOL      F 4392   1.360   5.146   4.409
    7MOL      F 4393   1.359   5.246   4.600
    7MOL      O 4394   1.537   5.288   4.454
    7MOL      C 4395   1.185   4.785   4.444
    7MOL      C 4396   1.500   4.914   3.865
    7MOL      F 4397   1.485   4.680   3.904
    7MOL      F 4398   1.647   4.749   3.780
    7MOL      C 4399   1.511   5.430   4.448
    7MOL      H 4400   1.164   4.760   4.549
    7MOL      H 4401   1.110   4.859   4.415
    7MOL      C 4402   1.170   4.663   4.349
    7MOL      F 4403   1.413   4.899   3.762
    7MOL      F 4404   1.588   5.009   3.825
    7MOL      S 4405   1.412   4.970   4.014
    7MOL      F 4406   1.627   5.492   4.416
    7MOL      F 4407   1.479   5.481   4.569
    7MOL      C 4408   1.403   5.470   4.343
    7MOL      H 4409   1.064   4.634   4.345
    7MOL      H 4410   1.199   4.694   4.248
    7MOL      N 4411   1.336   5.098   3.973
    7MOL      O 4412   1.335   4.860   4.068
    7MOL      O 4413   1.524   5.012   4.096
    7MOL      F 4414   1.283   5.419   4.378
    7MOL      F 4415   1.387   5.604   4.343
    7MOL      S 4416   1.447   5.416   4.173
    7MOL      S 4417   1.185   5.111   3.998
    7MOL      N 4418   1.565   5.499   4.121
    7MOL      O 4419   1.324   5.450   4.102
    7MOL      O 4420   1.472   5.273   4.178
    7MOL      O 4421   1.139   5.057   4.125
    7MOL      O 4422   1.142   5.249   3.980
    7MOL      C 4423   1.093   5.013   3.872
    7MOL      S 4424   1.694   5.424   4.082
    7MOL      F 4425   1.117   4.880   3.880
    7MOL      F 4426   1.127   5.052   3.747
    7MOL      F 4427   0.960   5.029   3.884
    7MOL      O 4428   1.666   5.330   3.974
    7MOL      O 4429   1.740   5.337   4.188
    7MOL      C 4430   1.831   5.536   4.030
    7MOL      F 4431   1.801   5.603   3.916
    7MOL      F 4432   1.858   5.628   4.126
    7MOL      F 4433   1.946   5.468   4.007
    7MOL      O 4434   1.890   5.585   5.038
    7MOL      C 4435   1.848   5.634   4.917
    7MOL      C 4436   1.906   5.560   4.799
    7MOL      O 4437   1.772   5.729   4.908
    7MOL      C 4438   1.940   5.622   4.676
    7MOL      C 4439   1.940   5.424   4.820
    7MOL      C 4440   2.000   5.542   4.576
    7MOL      C 4441   1.943   5.774   4.653
    7MOL      C 4442   2.012   5.349   4.725
    7MOL      H 4443   1.916   5.377   4.915
    7MOL      C 4444   2.039   5.409   4.599
    7MOL      H 4445   2.028   5.586   4.481
    7MOL      F 4446   1.821   5.831   4.668
    7MOL      F 4447   1.970   5.805   4.523
    7MOL      C 4448   2.051   5.844   4.744
    7MOL      C 4449   2.066   5.211   4.766
    7MOL      C 4450   2.126   5.347   4.494
    7MOL      O 4451   2.142   5.743   4.795
    7MOL      F 4452   2.119   5.938   4.673
    7MOL      F 4453   1.989   5.912   4.843
    7MOL      F 4454   2.075   5.199   4.901
    7MOL      F 4455   2.195   5.196   4.728
    7MOL      C 4456   1.979   5.093   4.713
    7MOL      O 4457   2.059   5.299   4.386
    7MOL      O 4458   2.247   5.348   4.503
    7MOL      C 4459   2.250   5.780   4.884
    7MOL      F 4460   1.870   5.077   4.791
    7MOL      F 4461   1.935   5.122   4.588
    7MOL      O 4462   2.063   4.976   4.711
    7MOL      C 4463   2.138   5.238   4.282
    7MOL      C 4464   2.309   5.653   4.950
    7MOL      F 4465   2.206   5.861   4.984
    7MOL      F 4466   2.345   5.851   4.819
    7MOL      C 4467   2.007   4.848   4.676
    7MOL      H 4468   2.200   5.314   4.232
    7MOL      H 4469   2.204   5.161   4.323
    7MOL      C 4470   2.043   5.173   4.181
    7MOL      F 4471   2.211   5.581   5.009
    7MOL      F 4472   2.394   5.689   5.049
    7MOL      S 4473   2.402   5.546   4.834
    7MOL      F 4474   1.913   4.853   4.579
    7MOL      F 4475   1.947   4.793   4.784
    7MOL      C 4476   2.125   4.758   4.631
    7MOL      H 4477   1.977   5.252   4.141
    7MOL      H 4478   2.099   5.130   4.097
    7MOL      N 4479   2.510   5.622   4.756
    7MOL      O 4480   2.459   5.436   4.910
    7MOL      O 4481   2.309   5.483   4.741
    7MOL      F 4482   2.217   4.749   4.731
    7MOL      F 4483   2.079   4.632   4.612
    7MOL      S 4484   2.204   4.816   4.477
    7MOL      S 4485   2.618   5.535   4.690
    7MOL      N 4486   2.250   4.963   4.490
    7MOL      O 4487   2.100   4.800   4.377
    7MOL      O 4488   2.311   4.720   4.455
    7MOL      O 4489   2.705   5.484   4.794
    7MOL      O 4490   2.557   5.422   4.619
    7MOL      C 4491   2.723   5.631   4.575
    7MOL      S 4492   2.397   4.998   4.523
    7MOL      F 4493   2.817   5.553   4.517
    7MOL      F 4494   2.787   5.731   4.640
    7MOL      F 4495   2.650   5.687   4.476
    7MOL      O 4496   2.458   4.902   4.614
    7MOL      O 4497   2.414   5.137   4.568
    7MOL      C 4498   2.499   4.984   4.369
    7MOL      F 4499   2.522   4.855   4.334
    7MOL      F 4500   2.438   5.045   4.265
    7MOL      F 4501   2.621   5.042   4.385
    7MOL      O 4502   1.329   5.025   5.674
    7MOL      C 4503   1.445   5.014   5.602
    7MOL      C 4504   1.480   5.137   5.523
    7MOL      O 4505   1.512   4.912   5.596
    7MOL      C 4506   1.491   5.266   5.582
    7MOL      C 4507   1.498   5.122   5.384
    7MOL      C 4508   1.517   5.375   5.497
    7MOL      C 4509   1.470   5.298   5.731
    7MOL      C 4510   1.518   5.232   5.299
    7MOL      H 4511   1.491   5.022   5.342
    7MOL      C 4512   1.529   5.360   5.358
    7MOL      H 4513   1.525   5.474   5.541
    7MOL      F 4514   1.566   5.384   5.773
    7MOL      F 4515   1.490   5.193   5.813
    7MOL      C 4516   1.329   5.363   5.755
    7MOL      C 4517   1.513   5.208   5.147
    7MOL      C 4518   1.546   5.486   5.278
    7MOL      O 4519   1.239   5.327   5.647
    7MOL      F 4520   1.281   5.327   5.876
    7MOL      F 4521   1.342   5.498   5.758
    7MOL      F 4522   1.570   5.090   5.114
    7MOL      F 4523   1.585   5.299   5.077
    7MOL      C 4524   1.366   5.207   5.096
    7MOL      O 4525   1.676   5.517   5.255
    7MOL      O 4526   1.451   5.555   5.246
    7MOL      C 4527   1.097   5.353   5.660
    7MOL      F 4528   1.309   5.327   5.124
    7MOL      F 4529   1.366   5.195   4.961
    7MOL      O 4530   1.297   5.098   5.162
    7MOL      C 4531   1.705   5.643   5.191
    7MOL      C 4532   1.027   5.329   5.524
    7MOL      F 4533   1.072   5.478   5.705
    7MOL      F 4534   1.043   5.269   5.752
    7MOL      C 4535   1.159   5.071   5.129
    7MOL      H 4536   1.646   5.654   5.099
    7MOL      H 4537   1.677   5.725   5.258
    7MOL      C 4538   1.856   5.653   5.161
    7MOL      F 4539   0.894   5.316   5.542
    7MOL      F 4540   1.070   5.212   5.471
    7MOL      S 4541   1.057   5.465   5.406
    7MOL      F 4542   1.141   5.057   4.996
    7MOL      F 4543   1.079   5.173   5.167
    7MOL      C 4544   1.113   4.941   5.201
    7MOL      H 4545   1.885   5.758   5.155
    7MOL      H 4546   1.912   5.607   5.244
    7MOL      N 4547   0.985   5.594   5.449
    7MOL      O 4548   1.200   5.480   5.380
    7MOL      O 4549   0.992   5.421   5.284
    7MOL      F 4550   1.091   4.964   5.333
    7MOL      F 4551   0.994   4.903   5.150
    7MOL      S 4552   1.235   4.807   5.182
    7MOL      S 4553   1.039   5.731   5.406
    7MOL      N 4554   1.296   4.809   5.041
    7MOL      O 4555   1.171   4.679   5.213
    7MOL      O 4556   1.337   4.833   5.281
    7MOL      O 4557   1.134   5.726   5.296
    7MOL      O 4558   0.927   5.822   5.388
    7MOL      C 4559   1.137   5.804   5.544
    7MOL      S 4560   1.386   4.692   4.998
    7MOL      F 4561   1.068   5.808   5.660
    7MOL      F 4562   1.176   5.930   5.514
    7MOL      F 4563   1.249   5.731   5.566
    7MOL      O 4564   1.362   4.664   4.857
    7MOL      O 4565   1.376   4.574   5.083
    7MOL      C 4566   1.563   4.745   5.001
    7MOL      F 4567   1.603   4.779   5.126
    7MOL      F 4568   1.644   4.645   4.960
    7MOL      F 4569   1.586   4.851   4.920
    7MOL      O 4570   0.463   4.654   5.445
    7MOL      C 4571   0.580   4.705   5.397
    7MOL      C 4572   0.660   4.772   5.505
    7MOL      O 4573   0.623   4.684   5.285
    7MOL      C 4574   0.725   4.897   5.488
    7MOL      C 4575   0.673   4.702   5.627
    7MOL      C 4576   0.809   4.941   5.593
    7MOL      C 4577   0.697   4.994   5.371
    7MOL      C 4578   0.754   4.748   5.733
    7MOL      H 4579   0.622   4.607   5.637
    7MOL      C 4580   0.826   4.868   5.712
    7MOL      H 4581   0.863   5.035   5.583
    7MOL      F 4582   0.710   4.934   5.251
    7MOL      F 4583   0.788   5.093   5.366
    7MOL      C 4584   0.553   5.056   5.385
    7MOL      C 4585   0.772   4.657   5.856
    7MOL      C 4586   0.928   4.918   5.810
    7MOL      O 4587   0.551   5.186   5.321
    7MOL      F 4588   0.462   4.974   5.328
    7MOL      F 4589   0.521   5.065   5.516
    7MOL      F 4590   0.674   4.563   5.862
    7MOL      F 4591   0.754   4.725   5.971
    7MOL      C 4592   0.911   4.585   5.855
    7MOL      O 4593   1.053   4.913   5.756
    7MOL      O 4594   0.902   4.958   5.922
    7MOL      C 4595   0.435   5.272   5.337
    7MOL      F 4596   0.997   4.652   5.935
    7MOL      F 4597   0.902   4.460   5.905
    7MOL      O 4598   0.955   4.581   5.717
    7MOL      C 4599   1.166   4.949   5.839
    7MOL      C 4600   0.459   5.407   5.264
    7MOL      F 4601   0.405   5.296   5.466
    7MOL      F 4602   0.326   5.212   5.284
    7MOL      C 4603   1.087   4.535   5.682
    7MOL      H 4604   1.163   5.055   5.865
    7MOL      H 4605   1.164   4.890   5.931
    7MOL      C 4606   1.295   4.916   5.762
    7MOL      F 4607   0.356   5.491   5.291
    7MOL      F 4608   0.455   5.389   5.130
    7MOL      S 4609   0.618   5.481   5.313
    7MOL      F 4610   1.101   4.402   5.701
    7MOL      F 4611   1.183   4.595   5.756
    7MOL      C 4612   1.109   4.573   5.533
    7MOL      H 4613   1.376   4.900   5.834
    7MOL      H 4614   1.282   4.823   5.704
    7MOL      N 4615   0.635   5.480   5.466
    7MOL      O 4616   0.716   5.396   5.247
    7MOL      O 4617   0.616   5.616   5.257
    7MOL      F 4618   1.100   4.707   5.519
    7MOL      F 4619   1.236   4.543   5.499
    7MOL      S 4620   0.990   4.492   5.418
    7MOL      S 4621   0.596   5.608   5.542
    7MOL      N 4622   0.908   4.380   5.485
    7MOL      O 4623   1.069   4.436   5.308
    7MOL      O 4624   0.904   4.596   5.363
    7MOL      O 4625   0.682   5.718   5.499
    7MOL      O 4626   0.457   5.643   5.518
    7MOL      C 4627   0.618   5.589   5.723
    7MOL      S 4628   0.791   4.315   5.408
    7MOL      F 4629   0.748   5.573   5.756
    7MOL      F 4630   0.550   5.481   5.769
    7MOL      F 4631   0.572   5.698   5.790
    7MOL      O 4632   0.844   4.207   5.326
    7MOL      O 4633   0.720   4.409   5.323
    7MOL      C 4634   0.669   4.237   5.522
    7MOL      F 4635   0.571   4.174   5.453
    7MOL      F 4636   0.727   4.145   5.602
    7MOL      F 4637   0.610   4.329   5.601
    7MOL      O 4638   0.322   4.977   4.503
    7MOL      C 4639   0.433   4.988   4.584
    7MOL      C 4640   0.425   4.904   4.707
    7MOL      O 4641   0.528   5.059   4.558
    7MOL      C 4642   0.451   4.956   4.836
    7MOL      C 4643   0.384   4.770   4.693
    7MOL      C 4644   0.441   4.867   4.946
    7MOL      C 4645   0.471   5.106   4.867
    7MOL      C 4646   0.369   4.682   4.803
    7MOL      H 4647   0.360   4.734   4.593
    7MOL      C 4648   0.401   4.732   4.932
    7MOL      H 4649   0.460   4.906   5.046
    7MOL      F 4650   0.393   5.138   4.973
    7MOL      F 4651   0.424   5.189   4.772
    7MOL      C 4652   0.618   5.147   4.904
    7MOL      C 4653   0.306   4.545   4.772
    7MOL      C 4654   0.388   4.649   5.057
    7MOL      O 4655   0.713   5.116   4.798
    7MOL      F 4656   0.618   5.279   4.932
    7MOL      F 4657   0.652   5.085   5.019
    7MOL      F 4658   0.207   4.562   4.680
    7MOL      F 4659   0.237   4.490   4.874
    7MOL      C 4660   0.407   4.442   4.713
    7MOL      O 4661   0.342   4.722   5.164
    7MOL      O 4662   0.415   4.530   5.064
    7MOL      C 4663   0.843   5.182   4.807
    7MOL      F 4664   0.338   4.329   4.681
    7MOL      F 4665   0.455   4.490   4.596
    7MOL      O 4666   0.514   4.412   4.806
    7MOL      C 4667   0.281   4.658   5.278
    7MOL      C 4668   0.949   5.118   4.714
    7MOL      F 4669   0.890   5.179   4.934
    7MOL      F 4670   0.833   5.313   4.777
    7MOL      C 4671   0.627   4.334   4.756
    7MOL      H 4672   0.239   4.736   5.343
    7MOL      H 4673   0.198   4.595   5.244
    7MOL      C 4674   0.378   4.571   5.362
    7MOL      F 4675   0.988   4.997   4.760
    7MOL      F 4676   1.061   5.194   4.716
    7MOL      S 4677   0.891   5.102   4.543
    7MOL      F 4678   0.709   4.411   4.681
    7MOL      F 4679   0.587   4.234   4.674
    7MOL      C 4680   0.706   4.269   4.873
    7MOL      H 4681   0.317   4.509   5.428
    7MOL      H 4682   0.437   4.503   5.300
    7MOL      N 4683   0.830   4.962   4.519
    7MOL      O 4684   0.790   5.204   4.518
    7MOL      O 4685   1.003   5.125   4.453
    7MOL      F 4686   0.622   4.196   4.950
    7MOL      F 4687   0.796   4.181   4.822
    7MOL      S 4688   0.797   4.388   4.975
    7MOL      S 4689   0.786   4.928   4.376
    7MOL      N 4690   0.900   4.468   4.894
    7MOL      O 4691   0.874   4.302   5.064
    7MOL      O 4692   0.703   4.468   5.052
    7MOL      O 4693   0.680   5.019   4.334
    7MOL      O 4694   0.897   4.942   4.282
    7MOL      C 4695   0.722   4.756   4.366
    7MOL      S 4696   0.928   4.614   4.935
    7MOL      F 4697   0.688   4.723   4.239
    7MOL      F 4698   0.613   4.741   4.444
    7MOL      F 4699   0.815   4.667   4.407
    7MOL      O 4700   1.058   4.655   4.884
    7MOL      O 4701   0.903   4.640   5.076
    7MOL      C 4702   0.807   4.722   4.847
    7MOL      F 4703   0.800   4.846   4.901
    7MOL      F 4704   0.838   4.735   4.716
    7MOL      F 4705   0.681   4.672   4.851
    7MOL      H 4706   0.315   5.869   4.082
    7MOL      O 4707   0.368   5.947   4.103
    7MOL      C 4708   0.457   5.904   4.195
    7MOL      C 4709   0.438   5.763   4.247
    7MOL      O 4710   0.540   5.980   4.241
    7MOL      C 4711   0.410   5.651   4.166
    7MOL      C 4712   0.454   5.746   4.386
    7MOL      C 4713   0.382   5.529   4.231
    7MOL      C 4714   0.414   5.657   4.011
    7MOL      C 4715   0.439   5.621   4.450
    7MOL      H 4716   0.482   5.832   4.447
    7MOL      C 4717   0.398   5.511   4.370
    7MOL      H 4718   0.351   5.442   4.174
    7MOL      F 4719   0.513   5.739   3.969
    7MOL      F 4720   0.299   5.713   3.965
    7MOL      C 4721   0.436   5.520   3.937
    7MOL      C 4722   0.470   5.613   4.601
    7MOL      C 4723   0.381   5.373   4.424
    7MOL      O 4724   0.550   5.452   3.995
    7MOL      F 4725   0.321   5.448   3.941
    7MOL      F 4726   0.459   5.543   3.805
    7MOL      F 4727   0.402   5.514   4.664
    7MOL      F 4728   0.423   5.724   4.663
    7MOL      C 4729   0.624   5.597   4.628
    7MOL      O 4730   0.258   5.319   4.400
    7MOL      O 4731   0.472   5.312   4.477
    7MOL      C 4732   0.562   5.308   3.978
    7MOL      F 4733   0.659   5.468   4.609
    7MOL      F 4734   0.696   5.665   4.535
    7MOL      O 4735   0.659   5.634   4.764
    7MOL      C 4736   0.220   5.196   4.465
    7MOL      C 4737   0.706   5.259   4.012
    7MOL      F 4738   0.533   5.271   3.851
    7MOL      F 4739   0.472   5.243   4.056
    7MOL      C 4740   0.720   5.762   4.790
    7MOL      H 4741   0.245   5.202   4.571
    7MOL      H 4742   0.111   5.184   4.457
    7MOL      C 4743   0.289   5.074   4.399
    7MOL      F 4744   0.791   5.296   3.913
    7MOL      F 4745   0.706   5.123   4.012
    7MOL      S 4746   0.767   5.318   4.174
    7MOL      F 4747   0.646   5.863   4.738
    7MOL      F 4748   0.842   5.772   4.732
    7MOL      C 4749   0.733   5.783   4.943
    7MOL      H 4750   0.217   5.029   4.329
    7MOL      H 4751   0.377   5.103   4.341
    7MOL      N 4752   0.788   5.470   4.167
    7MOL      O 4753   0.658   5.285   4.264
    7MOL      O 4754   0.887   5.236   4.194
    7MOL      F 4755   0.780   5.908   4.969
    7MOL      F 4756   0.611   5.777   5.002
    7MOL      S 4757   0.846   5.659   5.015
    7MOL      S 4758   0.927   5.529   4.137
    7MOL      N 4759   0.989   5.672   4.960
    7MOL      O 4760   0.789   5.525   5.006
    7MOL      O 4761   0.850   5.698   5.155
    7MOL      O 4762   1.039   5.467   4.206
    7MOL      O 4763   0.966   5.510   3.998
    7MOL      C 4764   0.929   5.710   4.167
    7MOL      S 4765   1.086   5.552   4.959
    7MOL      F 4766   1.048   5.764   4.131
    7MOL      F 4767   0.910   5.738   4.298
    7MOL      F 4768   0.832   5.773   4.097
    7MOL      O 4769   1.029   5.425   5.004
    7MOL      O 4770   1.201   5.587   5.041
    7MOL      C 4771   1.155   5.531   4.789
    7MOL      F 4772   1.250   5.435   4.786
    7MOL      F 4773   1.059   5.498   4.699
    7MOL      F 4774   1.213   5.645   4.743
    8MOL      O 4775   3.551   4.717   4.308
    8MOL      C 4776   3.550   4.697   4.443
    8MOL      C 4777   3.546   4.826   4.519
    8MOL      O 4778   3.554   4.587   4.497
    8MOL      C 4779   3.434   4.865   4.596
    8MOL      C 4780   3.657   4.912   4.506
    8MOL      C 4781   3.443   4.987   4.665
    8MOL      C 4782   3.296   4.794   4.592
    8MOL      C 4783   3.664   5.036   4.574
    8MOL      H 4784   3.740   4.883   4.442
    8MOL      C 4785   3.558   5.069   4.663
    8MOL      H 4786   3.360   5.021   4.725
    8MOL      F 4787   3.286   4.695   4.501
    8MOL      F 4788   3.206   4.885   4.546
    8MOL      C 4789   3.242   4.741   4.728
    8MOL      C 4790   3.783   5.128   4.539
    8MOL      C 4791   3.556   5.188   4.757
    8MOL      O 4792   3.319   4.628   4.777
    8MOL      F 4793   3.237   4.841   4.817
    8MOL      F 4794   3.113   4.702   4.708
    8MOL      F 4795   3.760   5.258   4.566
    8MOL      F 4796   3.800   5.130   4.405
    8MOL      C 4797   3.917   5.081   4.605
    8MOL      O 4798   3.677   5.217   4.816
    8MOL      O 4799   3.452   5.246   4.785
    8MOL      C 4800   3.293   4.583   4.914
    8MOL      F 4801   3.972   4.985   4.527
    8MOL      F 4802   4.006   5.183   4.609
    8MOL      O 4803   3.887   5.031   4.737
    8MOL      C 4804   3.686   5.317   4.918
    8MOL      C 4805   3.318   4.430   4.929
    8MOL      F 4806   3.164   4.604   4.952
    8MOL      F 4807   3.368   4.653   5.001
    8MOL      C 4808   3.992   4.976   4.819
    8MOL      H 4809   3.597   5.381   4.922
    8MOL      H 4810   3.697   5.269   5.016
    8MOL      C 4811   3.809   5.403   4.886
    8MOL      F 4812   3.236   4.362   4.844
    8MOL      F 4813   3.281   4.390   5.054
    8MOL      S 4814   3.489   4.380   4.901
    8MOL      F 4815   4.067   5.076   4.874
    8MOL      F 4816   4.079   4.899   4.751
    8MOL      C 4817   3.928   4.891   4.932
    8MOL      H 4818   3.824   5.479   4.965
    8MOL      H 4819   3.899   5.342   4.879
    8MOL      H 4820   3.795   5.456   4.791
    8MOL      N 4821   3.581   4.462   4.993
    8MOL      O 4822   3.487   4.235   4.921
    8MOL      O 4823   3.510   4.418   4.762
    8MOL      F 4824   4.024   4.814   4.989
    8MOL      F 4825   3.882   4.971   5.031
    8MOL      S 4826   3.794   4.785   4.868
    8MOL      S 4827   3.637   4.409   5.126
    8MOL      N 4828   3.832   4.731   4.728
    8MOL      O 4829   3.681   4.875   4.859
    8MOL      O 4830   3.782   4.682   4.971
    8MOL      O 4831   3.588   4.279   5.170
    8MOL      O 4832   3.782   4.411   5.116
    8MOL      C 4833   3.602   4.527   5.263
    8MOL      S 4834   3.887   4.588   4.712
    8MOL      F 4835   3.469   4.534   5.287
    8MOL      F 4836   3.645   4.652   5.234
    8MOL      F 4837   3.662   4.488   5.377
    8MOL      O 4838   3.779   4.506   4.661
    8MOL      O 4839   3.947   4.531   4.832
    8MOL      C 4840   4.007   4.576   4.573
    8MOL      F 4841   4.130   4.615   4.611
    8MOL      F 4842   4.017   4.449   4.528
    8MOL      F 4843   3.969   4.653   4.468
    8MOL      O 4844   3.874   3.695   4.291
    8MOL      C 4845   3.801   3.759   4.195
    8MOL      C 4846   3.817   3.909   4.191
    8MOL      O 4847   3.720   3.701   4.125
    8MOL      C 4848   3.935   3.979   4.227
    8MOL      C 4849   3.706   3.983   4.144
    8MOL      C 4850   3.927   4.119   4.235
    8MOL      C 4851   4.076   3.917   4.236
    8MOL      C 4852   3.702   4.124   4.139
    8MOL      H 4853   3.622   3.927   4.103
    8MOL      C 4854   3.812   4.193   4.197
    8MOL      H 4855   4.016   4.174   4.265
    8MOL      F 4856   4.157   3.989   4.156
    8MOL      F 4857   4.088   3.795   4.181
    8MOL      C 4858   4.140   3.918   4.379
    8MOL      C 4859   3.592   4.187   4.050
    8MOL      C 4860   3.823   4.343   4.210
    8MOL      O 4861   4.057   3.843   4.471
    8MOL      F 4862   4.265   3.866   4.370
    8MOL      F 4863   4.156   4.045   4.421
    8MOL      F 4864   3.594   4.125   3.930
    8MOL      F 4865   3.614   4.316   4.015
    8MOL      C 4866   3.446   4.175   4.105
    8MOL      O 4867   3.706   4.409   4.238
    8MOL      O 4868   3.930   4.401   4.201
    8MOL      C 4869   4.104   3.826   4.607
    8MOL      F 4870   3.362   4.236   4.018
    8MOL      F 4871   3.410   4.045   4.106
    8MOL      O 4872   3.436   4.235   4.236
    8MOL      C 4873   3.709   4.552   4.222
    8MOL      C 4874   4.004   3.737   4.685
    8MOL      F 4875   4.120   3.944   4.672
    8MOL      F 4876   4.225   3.765   4.610
    8MOL      C 4877   3.304   4.243   4.296
    8MOL      H 4878   3.766   4.598   4.304
    8MOL      H 4879   3.757   4.579   4.128
    8MOL      C 4880   3.564   4.604   4.219
    8MOL      F 4881   4.061   3.692   4.800
    8MOL      F 4882   3.974   3.626   4.613
    8MOL      S 4883   3.854   3.830   4.726
    8MOL      F 4884   3.229   4.133   4.275
    8MOL      F 4885   3.235   4.345   4.241
    8MOL      C 4886   3.314   4.266   4.450
    8MOL      H 4887   3.539   4.635   4.117
    8MOL      H 4888   3.494   4.524   4.248
    8MOL      N 4889   3.871   3.911   4.856
    8MOL      O 4890   3.809   3.906   4.611
    8MOL      O 4891   3.754   3.728   4.750
    8MOL      F 4892   3.326   4.398   4.477
    8MOL      F 4893   3.197   4.230   4.508
    8MOL      S 4894   3.451   4.174   4.528
    8MOL      S 4895   3.775   4.029   4.882
    8MOL      N 4896   3.481   4.045   4.449
    8MOL      O 4897   3.410   4.155   4.666
    8MOL      O 4898   3.559   4.271   4.512
    8MOL      O 4899   3.640   4.012   4.830
    8MOL      O 4900   3.772   4.066   5.023
    8MOL      C 4901   3.841   4.178   4.797
    8MOL      S 4902   3.462   3.904   4.510
    8MOL      F 4903   3.811   4.183   4.665
    8MOL      F 4904   3.975   4.188   4.810
    8MOL      F 4905   3.788   4.289   4.851
    8MOL      O 4906   3.457   3.895   4.655
    8MOL      O 4907   3.558   3.809   4.460
    8MOL      C 4908   3.303   3.835   4.449
    8MOL      F 4909   3.197   3.905   4.496
    8MOL      F 4910   3.296   3.836   4.314
    8MOL      F 4911   3.287   3.706   4.489
    8MOL      O 4912   3.464   2.863   4.828
    8MOL      C 4913   3.515   2.888   4.704
    8MOL      C 4914   3.518   3.035   4.673
    8MOL      O 4915   3.564   2.804   4.629
    8MOL      C 4916   3.482   3.088   4.547
    8MOL      C 4917   3.563   3.120   4.775
    8MOL      C 4918   3.508   3.225   4.525
    8MOL      C 4919   3.413   3.010   4.433
    8MOL      C 4920   3.584   3.258   4.755
    8MOL      H 4921   3.587   3.078   4.873
    8MOL      C 4922   3.560   3.309   4.625
    8MOL      H 4923   3.487   3.267   4.427
    8MOL      F 4924   3.316   3.088   4.379
    8MOL      F 4925   3.342   2.904   4.478
    8MOL      C 4926   3.509   2.963   4.318
    8MOL      C 4927   3.632   3.341   4.876
    8MOL      C 4928   3.595   3.448   4.584
    8MOL      O 4929   3.622   3.052   4.316
    8MOL      F 4930   3.549   2.836   4.342
    8MOL      F 4931   3.443   2.961   4.200
    8MOL      F 4932   3.703   3.451   4.842
    8MOL      F 4933   3.721   3.269   4.948
    8MOL      C 4934   3.514   3.381   4.969
    8MOL      O 4935   3.685   3.447   4.482
    8MOL      O 4936   3.545   3.549   4.632
    8MOL      C 4937   3.716   3.049   4.207
    8MOL      F 4938   3.448   3.269   5.011
    8MOL      F 4939   3.562   3.441   5.080
    8MOL      O 4940   3.427   3.471   4.897
    8MOL      C 4941   3.716   3.570   4.416
    8MOL      C 4942   3.856   3.076   4.266
    8MOL      F 4943   3.683   3.146   4.119
    8MOL      F 4944   3.715   2.933   4.137
    8MOL      C 4945   3.298   3.507   4.953
    8MOL      H 4946   3.631   3.602   4.355
    8MOL      H 4947   3.737   3.647   4.492
    8MOL      C 4948   3.841   3.559   4.328
    8MOL      F 4949   3.853   3.188   4.342
    8MOL      F 4950   3.945   3.100   4.167
    8MOL      S 4951   3.909   2.932   4.365
    8MOL      F 4952   3.294   3.501   5.088
    8MOL      F 4953   3.206   3.418   4.911
    8MOL      C 4954   3.258   3.649   4.905
    8MOL      H 4955   3.923   3.514   4.385
    8MOL      H 4956   3.822   3.496   4.240
    8MOL      N 4957   3.948   2.819   4.268
    8MOL      O 4958   4.028   2.983   4.431
    8MOL      O 4959   3.806   2.899   4.463
    8MOL      F 4960   3.246   3.650   4.770
    8MOL      F 4961   3.136   3.681   4.954
    8MOL      S 4962   3.378   3.778   4.956
    8MOL      S 4963   3.909   2.673   4.300
    8MOL      N 4964   3.393   3.772   5.110
    8MOL      O 4965   3.337   3.906   4.902
    8MOL      O 4966   3.498   3.734   4.887
    8MOL      O 4967   4.005   2.622   4.397
    8MOL      O 4968   3.776   2.657   4.355
    8MOL      C 4969   3.924   2.564   4.153
    8MOL      S 4970   3.386   3.901   5.193
    8MOL      F 4971   3.824   2.586   4.065
    8MOL      F 4972   3.919   2.434   4.189
    8MOL      F 4973   4.041   2.584   4.088
    8MOL      O 4974   3.461   4.009   5.130
    8MOL      O 4975   3.424   3.875   5.332
    8MOL      C 4976   3.212   3.965   5.205
    8MOL      F 4977   3.163   4.010   5.088
    8MOL      F 4978   3.129   3.869   5.250
    8MOL      F 4979   3.205   4.068   5.293
    8MOL      O 4980   4.272   2.878   5.348
    8MOL      C 4981   4.231   2.837   5.225
    8MOL      C 4982   4.084   2.809   5.218
    8MOL      O 4983   4.303   2.835   5.126
    8MOL      C 4984   4.031   2.680   5.192
    8MOL      C 4985   3.996   2.919   5.238
    8MOL      C 4986   3.891   2.667   5.189
    8MOL      C 4987   4.124   2.556   5.172
    8MOL      C 4988   3.856   2.907   5.228
    8MOL      H 4989   4.039   3.017   5.257
    8MOL      C 4990   3.804   2.778   5.204
    8MOL      H 4991   3.843   2.571   5.174
    8MOL      F 4992   4.190   2.530   5.287
    8MOL      F 4993   4.221   2.582   5.081
    8MOL      C 4994   4.055   2.424   5.122
    8MOL      C 4995   3.769   3.033   5.241
    8MOL      C 4996   3.658   2.752   5.191
    8MOL      O 4997   3.982   2.460   5.004
    8MOL      F 4998   4.148   2.329   5.097
    8MOL      F 4999   3.975   2.373   5.219
    8MOL      F 5000   3.662   3.030   5.158
    8MOL      F 5001   3.837   3.143   5.200
    8MOL      C 5002   3.719   3.059   5.387
    8MOL      O 5003   3.617   2.755   5.061
    8MOL      O 5004   3.585   2.726   5.285
    8MOL      C 5005   3.918   2.364   4.919
    8MOL      F 5006   3.669   2.945   5.439
    8MOL      F 5007   3.825   3.094   5.465
    8MOL      O 5008   3.623   3.168   5.383
    8MOL      C 5009   3.477   2.736   5.034
    8MOL      C 5010   3.827   2.443   4.820
    8MOL      F 5011   3.842   2.277   4.990
    8MOL      F 5012   4.008   2.289   4.850
    8MOL      C 5013   3.523   3.181   5.487
    8MOL      H 5014   3.443   2.642   5.078
    8MOL      H 5015   3.417   2.818   5.076
    8MOL      C 5016   3.459   2.729   4.882
    8MOL      F 5017   3.723   2.497   4.889
    8MOL      F 5018   3.772   2.359   4.730
    8MOL      S 5019   3.919   2.576   4.734
    8MOL      F 5020   3.579   3.187   5.610
    8MOL      F 5021   3.441   3.073   5.486
    8MOL      C 5022   3.438   3.308   5.459
    8MOL      H 5023   3.537   2.665   4.839
    8MOL      H 5024   3.361   2.685   4.861
    8MOL      N 5025   3.982   2.673   4.835
    8MOL      O 5026   4.021   2.512   4.653
    8MOL      O 5027   3.822   2.643   4.649
    8MOL      F 5028   3.414   3.319   5.326
    8MOL      F 5029   3.315   3.296   5.516
    8MOL      S 5030   3.515   3.460   5.522
    8MOL      S 5031   4.042   2.806   4.786
    8MOL      N 5032   3.486   3.480   5.672
    8MOL      O 5033   3.462   3.573   5.445
    8MOL      O 5034   3.659   3.454   5.501
    8MOL      O 5035   4.150   2.846   4.875
    8MOL      O 5036   4.080   2.811   4.645
    8MOL      C 5037   3.912   2.934   4.814
    8MOL      S 5038   3.543   3.605   5.741
    8MOL      F 5039   3.789   2.879   4.829
    8MOL      F 5040   3.900   3.021   4.711
    8MOL      F 5041   3.935   3.007   4.925
    8MOL      O 5042   3.505   3.727   5.669
    8MOL      O 5043   3.689   3.597   5.741
    8MOL      C 5044   3.486   3.619   5.916
    8MOL      F 5045   3.519   3.509   5.987
    8MOL      F 5046   3.541   3.726   5.977
    8MOL      F 5047   3.352   3.633   5.923
    8MOL      O 5048   4.171   3.731   5.619
    8MOL      C 5049   4.228   3.612   5.651
    8MOL      C 5050   4.226   3.513   5.540
    8MOL      O 5051   4.291   3.590   5.753
    8MOL      C 5052   4.146   3.396   5.543
    8MOL      C 5053   4.322   3.531   5.439
    8MOL      C 5054   4.176   3.295   5.450
    8MOL      C 5055   4.029   3.374   5.641
    8MOL      C 5056   4.353   3.429   5.347
    8MOL      H 5057   4.376   3.625   5.434
    8MOL      C 5058   4.282   3.307   5.359
    8MOL      H 5059   4.120   3.201   5.453
    8MOL      F 5060   3.918   3.343   5.571
    8MOL      F 5061   3.991   3.486   5.708
    8MOL      C 5062   4.056   3.259   5.744
    8MOL      C 5063   4.461   3.457   5.239
    8MOL      C 5064   4.323   3.184   5.285
    8MOL      O 5065   4.188   3.279   5.796
    8MOL      F 5066   3.962   3.263   5.841
    8MOL      F 5067   4.043   3.140   5.682
    8MOL      F 5068   4.431   3.572   5.175
    8MOL      F 5069   4.462   3.365   5.140
    8MOL      C 5070   4.605   3.470   5.298
    8MOL      O 5071   4.440   3.135   5.334
    8MOL      O 5072   4.254   3.131   5.200
    8MOL      C 5073   4.242   3.186   5.893
    8MOL      F 5074   4.630   3.366   5.381
    8MOL      F 5075   4.695   3.460   5.198
    8MOL      O 5076   4.612   3.597   5.369
    8MOL      C 5077   4.486   3.003   5.297
    8MOL      C 5078   4.390   3.223   5.919
    8MOL      F 5079   4.232   3.058   5.853
    8MOL      F 5080   4.174   3.195   6.009
    8MOL      C 5081   4.735   3.674   5.380
    8MOL      H 5082   4.476   2.987   5.189
    8MOL      H 5083   4.592   2.997   5.320
    8MOL      C 5084   4.412   2.895   5.381
    8MOL      F 5085   4.445   3.132   6.004
    8MOL      F 5086   4.398   3.343   5.982
    8MOL      S 5087   4.486   3.228   5.764
    8MOL      F 5088   4.704   3.795   5.430
    8MOL      F 5089   4.787   3.702   5.258
    8MOL      C 5090   4.843   3.607   5.470
    8MOL      H 5091   4.464   2.799   5.369
    8MOL      H 5092   4.421   2.922   5.487
    8MOL      N 5093   4.632   3.256   5.804
    8MOL      O 5094   4.458   3.108   5.688
    8MOL      O 5095   4.435   3.351   5.705
    8MOL      F 5096   4.885   3.491   5.415
    8MOL      F 5097   4.952   3.687   5.475
    8MOL      S 5098   4.783   3.579   5.641
    8MOL      S 5099   4.745   3.162   5.758
    8MOL      N 5100   4.766   3.714   5.714
    8MOL      O 5101   4.895   3.504   5.697
    8MOL      O 5102   4.661   3.500   5.632
    8MOL      O 5103   4.732   3.112   5.622
    8MOL      O 5104   4.876   3.224   5.780
    8MOL      C 5105   4.744   3.011   5.862
    8MOL      S 5106   4.625   3.750   5.766
    8MOL      F 5107   4.630   2.939   5.849
    8MOL      F 5108   4.756   3.042   5.993
    8MOL      F 5109   4.846   2.928   5.830
    8MOL      O 5110   4.580   3.651   5.863
    8MOL      O 5111   4.524   3.739   5.661
    8MOL      C 5112   4.617   3.918   5.842
    8MOL      F 5113   4.690   3.925   5.955
    8MOL      F 5114   4.662   4.012   5.757
    8MOL      F 5115   4.489   3.952   5.874
    8MOL      O 5116   4.565   4.124   4.868
    8MOL      C 5117   4.636   4.114   4.984
    8MOL      C 5118   4.547   4.093   5.104
    8MOL      O 5119   4.757   4.121   4.988
    8MOL      C 5120   4.573   4.146   5.233
    8MOL      C 5121   4.424   4.027   5.081
    8MOL      C 5122   4.478   4.124   5.334
    8MOL      C 5123   4.685   4.249   5.263
    8MOL      C 5124   4.323   4.018   5.178
    8MOL      H 5125   4.403   3.988   4.981
    8MOL      C 5126   4.354   4.064   5.309
    8MOL      H 5127   4.495   4.164   5.434
    8MOL      F 5128   4.808   4.200   5.238
    8MOL      F 5129   4.693   4.275   5.396
    8MOL      C 5130   4.660   4.385   5.187
    8MOL      C 5131   4.184   3.971   5.135
    8MOL      C 5132   4.254   4.070   5.420
    8MOL      O 5133   4.521   4.390   5.143
    8MOL      F 5134   4.687   4.490   5.268
    8MOL      F 5135   4.746   4.396   5.084
    8MOL      F 5136   4.163   3.990   5.002
    8MOL      F 5137   4.087   4.047   5.190
    8MOL      C 5138   4.159   3.820   5.166
    8MOL      O 5139   4.267   3.972   5.513
    8MOL      O 5140   4.172   4.161   5.429
    8MOL      C 5141   4.472   4.505   5.071
    8MOL      F 5142   4.219   3.743   5.073
    8MOL      F 5143   4.214   3.789   5.286
    8MOL      O 5144   4.017   3.801   5.169
    8MOL      C 5145   4.173   3.971   5.623
    8MOL      C 5146   4.334   4.470   5.006
    8MOL      F 5147   4.556   4.540   4.971
    8MOL      F 5148   4.462   4.613   5.151
    8MOL      C 5149   3.961   3.669   5.187
    8MOL      H 5150   4.189   4.060   5.687
    8MOL      H 5151   4.070   3.972   5.587
    8MOL      C 5152   4.197   3.844   5.705
    8MOL      F 5153   4.346   4.359   4.930
    8MOL      F 5154   4.299   4.570   4.921
    8MOL      S 5155   4.199   4.449   5.127
    8MOL      F 5156   4.033   3.590   5.270
    8MOL      F 5157   3.956   3.605   5.068
    8MOL      C 5158   3.818   3.687   5.242
    8MOL      H 5159   4.301   3.844   5.739
    8MOL      H 5160   4.131   3.842   5.793
    8MOL      N 5161   4.186   4.568   5.223
    8MOL      O 5162   4.076   4.428   5.053
    8MOL      O 5163   4.220   4.327   5.203
    8MOL      F 5164   3.744   3.761   5.155
    8MOL      F 5165   3.757   3.566   5.248
    8MOL      S 5166   3.814   3.764   5.409
    8MOL      S 5167   4.052   4.578   5.298
    8MOL      N 5168   3.890   3.899   5.410
    8MOL      O 5169   3.878   3.664   5.493
    8MOL      O 5170   3.672   3.773   5.437
    8MOL      O 5171   3.950   4.620   5.204
    8MOL      O 5172   4.014   4.448   5.354
    8MOL      C 5173   4.057   4.704   5.432
    8MOL      S 5174   3.814   4.033   5.400
    8MOL      F 5175   3.939   4.711   5.498
    8MOL      F 5176   4.084   4.826   5.382
    8MOL      F 5177   4.153   4.674   5.523
    8MOL      O 5178   3.698   4.025   5.313
    8MOL      O 5179   3.902   4.145   5.367
    8MOL      C 5180   3.742   4.075   5.565
    8MOL      F 5181   3.633   4.000   5.594
    8MOL      F 5182   3.832   4.055   5.664
    8MOL      F 5183   3.703   4.205   5.571
    8MOL      O 5184   4.492   3.424   4.123
    8MOL      C 5185   4.408   3.491   4.208
    8MOL      C 5186   4.477   3.593   4.293
    8MOL      O 5187   4.288   3.469   4.216
    8MOL      C 5188   4.561   3.694   4.239
    8MOL      C 5189   4.461   3.582   4.432
    8MOL      C 5190   4.628   3.779   4.329
    8MOL      C 5191   4.590   3.714   4.089
    8MOL      C 5192   4.535   3.662   4.522
    8MOL      H 5193   4.396   3.505   4.471
    8MOL      C 5194   4.619   3.762   4.469
    8MOL      H 5195   4.691   3.858   4.289
    8MOL      F 5196   4.581   3.845   4.057
    8MOL      F 5197   4.498   3.661   4.005
    8MOL      C 5198   4.734   3.663   4.052
    8MOL      C 5199   4.532   3.624   4.671
    8MOL      C 5200   4.708   3.847   4.554
    8MOL      O 5201   4.775   3.558   4.143
    8MOL      F 5202   4.739   3.625   3.923
    8MOL      F 5203   4.821   3.766   4.063
    8MOL      F 5204   4.410   3.579   4.709
    8MOL      F 5205   4.553   3.728   4.754
    8MOL      C 5206   4.635   3.511   4.701
    8MOL      O 5207   4.645   3.953   4.611
    8MOL      O 5208   4.827   3.823   4.567
    8MOL      C 5209   4.895   3.482   4.113
    8MOL      F 5210   4.759   3.555   4.669
    8MOL      F 5211   4.636   3.486   4.834
    8MOL      O 5212   4.598   3.396   4.622
    8MOL      C 5213   4.722   4.040   4.696
    8MOL      C 5214   4.936   3.397   4.237
    8MOL      F 5215   4.998   3.562   4.075
    8MOL      F 5216   4.871   3.399   4.009
    8MOL      C 5217   4.674   3.274   4.634
    8MOL      H 5218   4.762   3.984   4.781
    8MOL      H 5219   4.806   4.082   4.640
    8MOL      C 5220   4.631   4.156   4.744
    8MOL      F 5221   5.018   3.296   4.198
    8MOL      F 5222   4.826   3.338   4.288
    8MOL      S 5223   5.021   3.496   4.364
    8MOL      F 5224   4.683   3.232   4.763
    8MOL      F 5225   4.802   3.291   4.592
    8MOL      C 5226   4.608   3.162   4.549
    8MOL      H 5227   4.692   4.247   4.757
    8MOL      H 5228   4.556   4.176   4.667
    8MOL      N 5229   5.161   3.538   4.318
    8MOL      O 5230   4.936   3.606   4.408
    8MOL      O 5231   5.039   3.406   4.478
    8MOL      F 5232   4.633   3.180   4.418
    8MOL      F 5233   4.664   3.043   4.581
    8MOL      S 5234   4.428   3.155   4.577
    8MOL      S 5235   5.232   3.655   4.387
    8MOL      N 5236   4.394   3.181   4.725
    8MOL      O 5237   4.377   3.026   4.531
    8MOL      O 5238   4.371   3.259   4.493
    8MOL      O 5239   5.169   3.698   4.511
    8MOL      O 5240   5.375   3.628   4.394
    8MOL      C 5241   5.217   3.804   4.280
    8MOL      S 5242   4.249   3.162   4.772
    8MOL      F 5243   5.245   3.779   4.150
    8MOL      F 5244   5.299   3.903   4.321
    8MOL      F 5245   5.091   3.852   4.286
    8MOL      O 5246   4.250   3.105   4.906
    8MOL      O 5247   4.165   3.087   4.679
    8MOL      C 5248   4.168   3.326   4.796
    8MOL      F 5249   4.161   3.396   4.680
    8MOL      F 5250   4.041   3.311   4.841
    8MOL      F 5251   4.233   3.402   4.886
    8MOL      O 5252   4.828   2.531   4.198
    8MOL      C 5253   4.789   2.643   4.265
    8MOL      C 5254   4.780   2.762   4.174
    8MOL      O 5255   4.748   2.644   4.380
    8MOL      C 5256   4.830   2.891   4.208
    8MOL      C 5257   4.713   2.743   4.051
    8MOL      C 5258   4.801   2.997   4.119
    8MOL      C 5259   4.924   2.919   4.327
    8MOL      C 5260   4.688   2.847   3.961
    8MOL      H 5261   4.676   2.643   4.028
    8MOL      C 5262   4.730   2.977   3.998
    8MOL      H 5263   4.834   3.097   4.142
    8MOL      F 5264   4.875   2.870   4.443
    8MOL      F 5265   4.933   3.052   4.352
    8MOL      C 5266   5.067   2.862   4.299
    8MOL      C 5267   4.602   2.818   3.836
    8MOL      C 5268   4.693   3.099   3.920
    8MOL      O 5269   5.165   2.937   4.376
    8MOL      F 5270   5.070   2.731   4.333
    8MOL      F 5271   5.092   2.868   4.166
    8MOL      F 5272   4.599   2.685   3.808
    8MOL      F 5273   4.659   2.870   3.724
    8MOL      C 5274   4.455   2.870   3.852
    8MOL      O 5275   4.599   3.172   3.987
    8MOL      O 5276   4.740   3.129   3.812
    8MOL      C 5277   5.306   2.912   4.352
    8MOL      F 5278   4.442   2.990   3.790
    8MOL      F 5279   4.367   2.787   3.790
    8MOL      O 5280   4.428   2.877   3.993
    8MOL      C 5281   4.544   3.290   3.926
    8MOL      C 5282   5.393   3.001   4.445
    8MOL      F 5283   5.341   2.935   4.224
    8MOL      F 5284   5.336   2.782   4.376
    8MOL      C 5285   4.305   2.933   4.044
    8MOL      H 5286   4.622   3.366   3.910
    8MOL      H 5287   4.501   3.264   3.829
    8MOL      C 5288   4.434   3.344   4.019
    8MOL      F 5289   5.524   2.979   4.419
    8MOL      F 5290   5.378   2.963   4.573
    8MOL      S 5291   5.350   3.179   4.428
    8MOL      F 5292   4.199   2.853   4.019
    8MOL      F 5293   4.276   3.052   3.987
    8MOL      C 5294   4.325   2.954   4.196
    8MOL      H 5295   4.365   3.406   3.959
    8MOL      H 5296   4.376   3.262   4.062
    8MOL      N 5297   5.353   3.224   4.282
    8MOL      O 5298   5.216   3.188   4.486
    8MOL      O 5299   5.449   3.250   4.507
    8MOL      F 5300   4.431   3.037   4.216
    8MOL      F 5301   4.219   3.022   4.245
    8MOL      S 5302   4.352   2.798   4.289
    8MOL      S 5303   5.489   3.274   4.226
    8MOL      N 5304   4.321   2.672   4.206
    8MOL      O 5305   4.263   2.803   4.406
    8MOL      O 5306   4.489   2.798   4.338
    8MOL      O 5307   5.524   3.399   4.292
    8MOL      O 5308   5.595   3.178   4.243
    8MOL      C 5309   5.476   3.313   4.049
    8MOL      S 5310   4.356   2.533   4.263
    8MOL      F 5311   5.405   3.426   4.034
    8MOL      F 5312   5.416   3.212   3.983
    8MOL      F 5313   5.597   3.334   3.993
    8MOL      O 5314   4.244   2.486   4.344
    8MOL      O 5315   4.477   2.533   4.343
    8MOL      C 5316   4.376   2.407   4.129
    8MOL      F 5317   4.399   2.284   4.180
    8MOL      F 5318   4.265   2.399   4.051
    8MOL      F 5319   4.480   2.438   4.049
    8MOL      O 5320   5.199   2.512   5.134
    8MOL      C 5321   5.128   2.611   5.071
    8MOL      C 5322   5.065   2.567   4.942
    8MOL      O 5323   5.116   2.724   5.116
    8MOL      C 5324   5.081   2.642   4.822
    8MOL      C 5325   4.995   2.445   4.939
    8MOL      C 5326   5.019   2.592   4.706
    8MOL      C 5327   5.177   2.762   4.806
    8MOL      C 5328   4.937   2.393   4.821
    8MOL      H 5329   4.989   2.387   5.031
    8MOL      C 5330   4.947   2.470   4.703
    8MOL      H 5331   5.031   2.647   4.613
    8MOL      F 5332   5.250   2.742   4.694
    8MOL      F 5333   5.274   2.769   4.901
    8MOL      C 5334   5.107   2.901   4.793
    8MOL      C 5335   4.881   2.249   4.829
    8MOL      C 5336   4.889   2.425   4.571
    8MOL      O 5337   5.023   2.934   4.907
    8MOL      F 5338   5.204   2.995   4.777
    8MOL      F 5339   5.036   2.903   4.678
    8MOL      F 5340   4.962   2.174   4.908
    8MOL      F 5341   4.888   2.180   4.713
    8MOL      C 5342   4.736   2.241   4.888
    8MOL      O 5343   4.971   2.454   4.465
    8MOL      O 5344   4.782   2.368   4.560
    8MOL      C 5345   4.982   3.073   4.919
    8MOL      F 5346   4.694   2.113   4.877
    8MOL      F 5347   4.744   2.269   5.021
    8MOL      O 5348   4.642   2.327   4.821
    8MOL      C 5349   4.962   2.380   4.341
    8MOL      C 5350   4.867   3.094   5.022
    8MOL      F 5351   4.943   3.124   4.800
    8MOL      F 5352   5.087   3.151   4.956
    8MOL      C 5353   4.512   2.345   4.884
    8MOL      H 5354   5.045   2.410   4.276
    8MOL      H 5355   4.973   2.273   4.362
    8MOL      C 5356   4.829   2.402   4.264
    8MOL      F 5357   4.750   3.047   4.973
    8MOL      F 5358   4.848   3.226   5.040
    8MOL      S 5359   4.904   3.015   5.181
    8MOL      F 5360   4.518   2.445   4.975
    8MOL      F 5361   4.471   2.236   4.953
    8MOL      C 5362   4.402   2.375   4.778
    8MOL      H 5363   4.824   2.325   4.186
    8MOL      H 5364   4.741   2.389   4.327
    8MOL      N 5365   4.842   2.875   5.188
    8MOL      O 5366   5.048   3.006   5.198
    8MOL      O 5367   4.850   3.099   5.287
    8MOL      F 5368   4.399   2.276   4.687
    8MOL      F 5369   4.281   2.376   4.838
    8MOL      S 5370   4.425   2.535   4.695
    8MOL      S 5371   4.855   2.798   5.321
    8MOL      N 5372   4.420   2.652   4.794
    8MOL      O 5373   4.306   2.545   4.612
    8MOL      O 5374   4.544   2.529   4.611
    8MOL      O 5375   4.995   2.778   5.354
    8MOL      O 5376   4.793   2.873   5.429
    8MOL      C 5377   4.774   2.633   5.310
    8MOL      S 5378   4.509   2.775   4.765
    8MOL      F 5379   4.779   2.567   5.428
    8MOL      F 5380   4.835   2.556   5.217
    8MOL      F 5381   4.644   2.645   5.275
    8MOL      O 5382   4.454   2.891   4.834
    8MOL      O 5383   4.539   2.792   4.623
    8MOL      C 5384   4.673   2.745   4.843
    8MOL      F 5385   4.767   2.831   4.798
    8MOL      F 5386   4.666   2.757   4.977
    8MOL      F 5387   4.720   2.621   4.818
    8MOL      H 5388   5.884   3.052   5.599
    8MOL      O 5389   5.901   3.148   5.593
    8MOL      C 5390   5.798   3.197   5.522
    8MOL      C 5391   5.705   3.096   5.459
    8MOL      O 5392   5.788   3.316   5.500
    8MOL      C 5393   5.651   2.983   5.527
    8MOL      C 5394   5.670   3.118   5.324
    8MOL      C 5395   5.579   2.889   5.450
    8MOL      C 5396   5.665   2.965   5.680
    8MOL      C 5397   5.586   3.031   5.252
    8MOL      H 5398   5.708   3.208   5.276
    8MOL      C 5399   5.543   2.912   5.316
    8MOL      H 5400   5.544   2.797   5.495
    8MOL      F 5401   5.664   3.085   5.743
    8MOL      F 5402   5.786   2.911   5.708
    8MOL      C 5403   5.553   2.880   5.748
    8MOL      C 5404   5.550   3.073   5.108
    8MOL      C 5405   5.452   2.813   5.250
    8MOL      O 5406   5.423   2.927   5.702
    8MOL      F 5407   5.574   2.748   5.724
    8MOL      F 5408   5.561   2.892   5.883
    8MOL      F 5409   5.522   2.968   5.027
    8MOL      F 5410   5.658   3.128   5.049
    8MOL      C 5411   5.431   3.176   5.107
    8MOL      O 5412   5.497   2.684   5.255
    8MOL      O 5413   5.345   2.845   5.203
    8MOL      C 5414   5.310   2.837   5.709
    8MOL      F 5415   5.315   3.109   5.121
    8MOL      F 5416   5.436   3.258   5.214
    8MOL      O 5417   5.427   3.247   4.981
    8MOL      C 5418   5.431   2.584   5.175
    8MOL      C 5419   5.176   2.914   5.691
    8MOL      F 5420   5.305   2.772   5.827
    8MOL      F 5421   5.319   2.740   5.614
    8MOL      C 5422   5.480   3.382   4.973
    8MOL      H 5423   5.415   2.622   5.073
    8MOL      H 5424   5.497   2.496   5.167
    8MOL      C 5425   5.297   2.539   5.239
    8MOL      F 5426   5.150   2.988   5.802
    8MOL      F 5427   5.075   2.823   5.684
    8MOL      S 5428   5.170   3.019   5.542
    8MOL      F 5429   5.604   3.390   5.027
    8MOL      F 5430   5.403   3.469   5.043
    8MOL      C 5431   5.486   3.425   4.825
    8MOL      H 5432   5.317   2.447   5.296
    8MOL      H 5433   5.261   2.613   5.311
    8MOL      N 5434   5.268   3.136   5.557
    8MOL      O 5435   5.212   2.929   5.436
    8MOL      O 5436   5.028   3.055   5.533
    8MOL      F 5437   5.545   3.547   4.813
    8MOL      F 5438   5.566   3.340   4.755
    8MOL      S 5439   5.318   3.430   4.754
    8MOL      S 5440   5.221   3.273   5.609
    8MOL      N 5441   5.232   3.539   4.818
    8MOL      O 5442   5.259   3.297   4.748
    8MOL      O 5443   5.346   3.473   4.618
    8MOL      O 5444   5.096   3.322   5.554
    8MOL      O 5445   5.188   3.270   5.751
    8MOL      C 5446   5.351   3.401   5.587
    8MOL      S 5447   5.078   3.527   4.822
    8MOL      F 5448   5.317   3.516   5.650
    8MOL      F 5449   5.368   3.430   5.456
    8MOL      F 5450   5.470   3.360   5.636
    8MOL      O 5451   5.023   3.407   4.760
    8MOL      O 5452   5.021   3.646   4.760
    8MOL      C 5453   5.023   3.536   4.999
    8MOL      F 5454   4.888   3.537   5.008
    8MOL      F 5455   5.068   3.430   5.070
    8MOL      F 5456   5.069   3.647   5.061
    9MOL      O 5457   3.566   3.601   1.852
    9MOL      C 5458   3.443   3.562   1.898
    9MOL      C 5459   3.375   3.469   1.803
    9MOL      O 5460   3.393   3.599   2.003
    9MOL      C 5461   3.349   3.333   1.835
    9MOL      C 5462   3.343   3.520   1.675
    9MOL      C 5463   3.281   3.257   1.738
    9MOL      C 5464   3.408   3.258   1.956
    9MOL      C 5465   3.278   3.441   1.578
    9MOL      H 5466   3.369   3.622   1.651
    9MOL      C 5467   3.238   3.309   1.614
    9MOL      H 5468   3.258   3.153   1.757
    9MOL      F 5469   3.495   3.330   2.030
    9MOL      F 5470   3.485   3.158   1.908
    9MOL      C 5471   3.305   3.193   2.054
    9MOL      C 5472   3.260   3.503   1.438
    9MOL      C 5473   3.152   3.217   1.529
    9MOL      O 5474   3.230   3.293   2.128
    9MOL      F 5475   3.224   3.108   1.987
    9MOL      F 5476   3.375   3.116   2.141
    9MOL      F 5477   3.243   3.412   1.340
    9MOL      F 5478   3.376   3.563   1.401
    9MOL      C 5479   3.146   3.610   1.433
    9MOL      O 5480   3.048   3.278   1.465
    9MOL      O 5481   3.171   3.096   1.528
    9MOL      C 5482   3.116   3.248   2.207
    9MOL      F 5483   3.196   3.728   1.477
    9MOL      F 5484   3.105   3.631   1.306
    9MOL      O 5485   3.037   3.564   1.516
    9MOL      C 5486   2.950   3.201   1.394
    9MOL      C 5487   3.094   3.339   2.331
    9MOL      F 5488   3.133   3.122   2.254
    9MOL      F 5489   3.005   3.242   2.130
    9MOL      C 5490   2.919   3.646   1.533
    9MOL      H 5491   2.983   3.097   1.379
    9MOL      H 5492   2.856   3.199   1.450
    9MOL      C 5493   2.930   3.268   1.257
    9MOL      F 5494   3.206   3.338   2.407
    9MOL      F 5495   2.996   3.286   2.409
    9MOL      S 5496   3.049   3.510   2.289
    9MOL      F 5497   2.839   3.634   1.425
    9MOL      F 5498   2.946   3.778   1.545
    9MOL      C 5499   2.843   3.599   1.661
    9MOL      H 5500   2.852   3.216   1.200
    9MOL      H 5501   2.900   3.373   1.269
    9MOL      H 5502   3.023   3.265   1.199
    9MOL      N 5503   2.926   3.507   2.198
    9MOL      O 5504   3.033   3.574   2.420
    9MOL      O 5505   3.166   3.557   2.216
    9MOL      F 5506   2.756   3.696   1.698
    9MOL      F 5507   2.767   3.491   1.633
    9MOL      S 5508   2.957   3.561   1.799
    9MOL      S 5509   2.783   3.529   2.249
    9MOL      N 5510   3.072   3.664   1.802
    9MOL      O 5511   3.007   3.429   1.767
    9MOL      O 5512   2.868   3.567   1.914
    9MOL      O 5513   2.766   3.537   2.393
    9MOL      O 5514   2.731   3.648   2.182
    9MOL      C 5515   2.671   3.395   2.190
    9MOL      S 5516   3.061   3.789   1.891
    9MOL      F 5517   2.703   3.277   2.247
    9MOL      F 5518   2.678   3.379   2.056
    9MOL      F 5519   2.542   3.423   2.222
    9MOL      O 5520   3.152   3.771   2.003
    9MOL      O 5521   2.926   3.823   1.934
    9MOL      C 5522   3.137   3.935   1.809
    9MOL      F 5523   3.060   3.982   1.708
    9MOL      F 5524   3.155   4.036   1.897
    9MOL      F 5525   3.259   3.905   1.757
    9MOL      O 5526   3.454   4.363   2.601
    9MOL      C 5527   3.571   4.308   2.556
    9MOL      C 5528   3.568   4.248   2.418
    9MOL      O 5529   3.669   4.297   2.628
    9MOL      C 5530   3.487   4.294   2.310
    9MOL      C 5531   3.656   4.140   2.394
    9MOL      C 5532   3.486   4.217   2.192
    9MOL      C 5533   3.420   4.433   2.301
    9MOL      C 5534   3.665   4.072   2.271
    9MOL      H 5535   3.726   4.112   2.473
    9MOL      C 5536   3.569   4.105   2.171
    9MOL      H 5537   3.424   4.250   2.110
    9MOL      F 5538   3.458   4.491   2.185
    9MOL      F 5539   3.465   4.523   2.392
    9MOL      C 5540   3.263   4.431   2.301
    9MOL      C 5541   3.791   3.985   2.247
    9MOL      C 5542   3.559   4.038   2.037
    9MOL      O 5543   3.212   4.373   2.423
    9MOL      F 5544   3.220   4.559   2.284
    9MOL      F 5545   3.219   4.364   2.192
    9MOL      F 5546   3.899   4.056   2.289
    9MOL      F 5547   3.821   3.965   2.117
    9MOL      C 5548   3.794   3.849   2.323
    9MOL      O 5549   3.577   3.902   2.037
    9MOL      O 5550   3.532   4.101   1.936
    9MOL      C 5551   3.068   4.376   2.444
    9MOL      F 5552   3.907   3.782   2.286
    9MOL      F 5553   3.806   3.872   2.455
    9MOL      O 5554   3.676   3.770   2.295
    9MOL      C 5555   3.586   3.838   1.908
    9MOL      C 5556   3.034   4.309   2.579
    9MOL      F 5557   3.000   4.314   2.344
    9MOL      F 5558   3.023   4.503   2.447
    9MOL      C 5559   3.675   3.631   2.337
    9MOL      H 5560   3.487   3.835   1.861
    9MOL      H 5561   3.653   3.895   1.841
    9MOL      C 5562   3.644   3.697   1.927
    9MOL      F 5563   2.908   4.340   2.617
    9MOL      F 5564   3.115   4.358   2.676
    9MOL      S 5565   3.051   4.129   2.567
    9MOL      F 5566   3.761   3.605   2.438
    9MOL      F 5567   3.723   3.555   2.235
    9MOL      C 5568   3.533   3.580   2.378
    9MOL      H 5569   3.748   3.696   1.892
    9MOL      H 5570   3.644   3.671   2.033
    9MOL      N 5571   2.924   4.059   2.515
    9MOL      O 5572   3.170   4.096   2.492
    9MOL      O 5573   3.070   4.087   2.705
    9MOL      F 5574   3.482   3.497   2.283
    9MOL      F 5575   3.541   3.502   2.489
    9MOL      S 5576   3.410   3.711   2.410
    9MOL      S 5577   2.938   3.916   2.462
    9MOL      N 5578   3.472   3.827   2.492
    9MOL      O 5579   3.297   3.645   2.472
    9MOL      O 5580   3.381   3.753   2.274
    9MOL      O 5581   3.035   3.832   2.532
    9MOL      O 5582   2.810   3.847   2.454
    9MOL      C 5583   2.998   3.921   2.287
    9MOL      S 5584   3.407   3.880   2.622
    9MOL      F 5585   3.133   3.926   2.277
    9MOL      F 5586   2.946   4.025   2.219
    9MOL      F 5587   2.961   3.809   2.222
    9MOL      O 5588   3.278   3.826   2.663
    9MOL      O 5589   3.406   4.024   2.627
    9MOL      C 5590   3.521   3.847   2.762
    9MOL      F 5591   3.542   3.715   2.776
    9MOL      F 5592   3.638   3.911   2.744
    9MOL      F 5593   3.469   3.891   2.879
    9MOL      O 5594   3.145   4.254   3.627
    9MOL      C 5595   3.245   4.312   3.555
    9MOL      C 5596   3.264   4.249   3.420
    9MOL      O 5597   3.305   4.413   3.591
    9MOL      C 5598   3.391   4.231   3.361
    9MOL      C 5599   3.148   4.216   3.346
    9MOL      C 5600   3.396   4.199   3.224
    9MOL      C 5601   3.524   4.246   3.436
    9MOL      C 5602   3.153   4.176   3.211
    9MOL      H 5603   3.051   4.224   3.395
    9MOL      C 5604   3.280   4.177   3.148
    9MOL      H 5605   3.493   4.195   3.174
    9MOL      F 5606   3.610   4.150   3.394
    9MOL      F 5607   3.513   4.219   3.569
    9MOL      C 5608   3.590   4.387   3.414
    9MOL      C 5609   3.020   4.136   3.144
    9MOL      C 5610   3.298   4.159   3.000
    9MOL      O 5611   3.511   4.458   3.316
    9MOL      F 5612   3.591   4.459   3.529
    9MOL      F 5613   3.719   4.372   3.377
    9MOL      F 5614   3.017   4.156   3.010
    9MOL      F 5615   2.920   4.216   3.189
    9MOL      C 5616   2.984   3.988   3.176
    9MOL      O 5617   3.365   4.264   2.944
    9MOL      O 5618   3.260   4.060   2.938
    9MOL      C 5619   3.573   4.559   3.237
    9MOL      F 5620   2.974   3.972   3.310
    9MOL      F 5621   2.862   3.959   3.124
    9MOL      O 5622   3.084   3.901   3.119
    9MOL      C 5623   3.404   4.253   2.806
    9MOL      C 5624   3.464   4.635   3.158
    9MOL      F 5625   3.657   4.501   3.148
    9MOL      F 5626   3.644   4.645   3.313
    9MOL      C 5627   3.085   3.761   3.154
    9MOL      H 5628   3.490   4.185   2.797
    9MOL      H 5629   3.320   4.212   2.748
    9MOL      C 5630   3.437   4.389   2.743
    9MOL      F 5631   3.388   4.547   3.087
    9MOL      F 5632   3.521   4.718   3.068
    9MOL      S 5633   3.361   4.729   3.274
    9MOL      F 5634   2.963   3.711   3.183
    9MOL      F 5635   3.159   3.744   3.266
    9MOL      C 5636   3.149   3.678   3.038
    9MOL      H 5637   3.354   4.458   2.758
    9MOL      H 5638   3.528   4.432   2.788
    9MOL      N 5639   3.442   4.848   3.329
    9MOL      O 5640   3.258   4.780   3.184
    9MOL      O 5641   3.308   4.637   3.373
    9MOL      F 5642   3.277   3.717   3.019
    9MOL      F 5643   3.155   3.547   3.074
    9MOL      S 5644   3.056   3.692   2.882
    9MOL      S 5645   3.443   4.875   3.481
    9MOL      N 5646   2.911   3.646   2.907
    9MOL      O 5647   3.126   3.623   2.775
    9MOL      O 5648   3.062   3.835   2.856
    9MOL      O 5649   3.320   4.946   3.512
    9MOL      O 5650   3.450   4.755   3.563
    9MOL      C 5651   3.578   4.988   3.530
    9MOL      S 5652   2.842   3.550   2.808
    9MOL      F 5653   3.699   4.926   3.527
    9MOL      F 5654   3.560   5.034   3.656
    9MOL      F 5655   3.586   5.096   3.449
    9MOL      O 5656   2.871   3.586   2.670
    9MOL      O 5657   2.700   3.542   2.840
    9MOL      C 5658   2.904   3.377   2.830
    9MOL      F 5659   3.033   3.361   2.793
    9MOL      F 5660   2.894   3.339   2.959
    9MOL      F 5661   2.830   3.289   2.757
    9MOL      O 5662   2.340   4.705   3.358
    9MOL      C 5663   2.469   4.739   3.390
    9MOL      C 5664   2.536   4.638   3.479
    9MOL      O 5665   2.528   4.834   3.341
    9MOL      C 5666   2.585   4.671   3.609
    9MOL      C 5667   2.553   4.508   3.428
    9MOL      C 5668   2.648   4.567   3.681
    9MOL      C 5669   2.566   4.813   3.670
    9MOL      C 5670   2.621   4.407   3.498
    9MOL      H 5671   2.515   4.486   3.328
    9MOL      C 5672   2.669   4.438   3.627
    9MOL      H 5673   2.684   4.583   3.782
    9MOL      F 5674   2.434   4.837   3.689
    9MOL      F 5675   2.608   4.909   3.585
    9MOL      C 5676   2.641   4.843   3.805
    9MOL      C 5677   2.645   4.271   3.428
    9MOL      C 5678   2.743   4.339   3.712
    9MOL      O 5679   2.778   4.809   3.780
    9MOL      F 5680   2.627   4.973   3.839
    9MOL      F 5681   2.589   4.771   3.907
    9MOL      F 5682   2.764   4.217   3.463
    9MOL      F 5683   2.655   4.287   3.294
    9MOL      C 5684   2.531   4.168   3.455
    9MOL      O 5685   2.878   4.358   3.708
    9MOL      O 5686   2.688   4.253   3.779
    9MOL      C 5687   2.883   4.832   3.876
    9MOL      F 5688   2.503   4.163   3.587
    9MOL      F 5689   2.418   4.208   3.393
    9MOL      O 5690   2.575   4.041   3.401
    9MOL      C 5691   2.962   4.268   3.783
    9MOL      C 5692   3.006   4.751   3.827
    9MOL      F 5693   2.848   4.789   3.999
    9MOL      F 5694   2.914   4.963   3.887
    9MOL      C 5695   2.520   3.917   3.451
    9MOL      H 5696   2.940   4.277   3.891
    9MOL      H 5697   2.944   4.163   3.754
    9MOL      C 5698   3.109   4.305   3.757
    9MOL      F 5699   2.984   4.618   3.846
    9MOL      F 5700   3.115   4.780   3.903
    9MOL      S 5701   3.043   4.782   3.651
    9MOL      F 5702   2.385   3.914   3.442
    9MOL      F 5703   2.551   3.901   3.582
    9MOL      C 5704   2.584   3.800   3.371
    9MOL      H 5705   3.119   4.414   3.761
    9MOL      H 5706   3.174   4.261   3.833
    9MOL      N 5707   2.927   4.741   3.560
    9MOL      O 5708   3.074   4.924   3.638
    9MOL      O 5709   3.162   4.703   3.622
    9MOL      F 5710   2.716   3.823   3.352
    9MOL      F 5711   2.578   3.685   3.444
    9MOL      S 5712   2.501   3.770   3.212
    9MOL      S 5713   2.942   4.747   3.407
    9MOL      N 5714   2.377   3.683   3.234
    9MOL      O 5715   2.595   3.704   3.122
    9MOL      O 5716   2.459   3.896   3.152
    9MOL      O 5717   2.815   4.777   3.344
    9MOL      O 5718   3.051   4.831   3.358
    9MOL      C 5719   2.975   4.572   3.355
    9MOL      S 5720   2.296   3.637   3.111
    9MOL      F 5721   3.031   4.500   3.455
    9MOL      F 5722   3.059   4.561   3.250
    9MOL      F 5723   2.861   4.509   3.320
    9MOL      O 5724   2.382   3.572   3.013
    9MOL      O 5725   2.231   3.752   3.051
    9MOL      C 5726   2.171   3.514   3.164
    9MOL      F 5727   2.079   3.569   3.248
    9MOL      F 5728   2.107   3.459   3.059
    9MOL      F 5729   2.234   3.416   3.231
    9MOL      O 5730   2.132   4.121   2.711
    9MOL      C 5731   2.081   4.214   2.796
    9MOL      C 5732   2.185   4.300   2.860
    9MOL      O 5733   1.963   4.241   2.807
    9MOL      C 5734   2.218   4.291   2.997
    9MOL      C 5735   2.238   4.404   2.781
    9MOL      C 5736   2.293   4.396   3.052
    9MOL      C 5737   2.179   4.175   3.090
    9MOL      C 5738   2.311   4.510   2.836
    9MOL      H 5739   2.218   4.403   2.674
    9MOL      C 5740   2.332   4.508   2.976
    9MOL      H 5741   2.317   4.396   3.159
    9MOL      F 5742   2.290   4.124   3.147
    9MOL      F 5743   2.128   4.067   3.025
    9MOL      C 5744   2.082   4.220   3.205
    9MOL      C 5745   2.366   4.620   2.743
    9MOL      C 5746   2.382   4.626   3.053
    9MOL      O 5747   1.978   4.301   3.146
    9MOL      F 5748   2.032   4.110   3.266
    9MOL      F 5749   2.151   4.286   3.300
    9MOL      F 5750   2.436   4.562   2.642
    9MOL      F 5751   2.458   4.699   2.803
    9MOL      C 5752   2.254   4.709   2.680
    9MOL      O 5753   2.290   4.727   3.052
    9MOL      O 5754   2.485   4.625   3.117
    9MOL      C 5755   1.881   4.364   3.231
    9MOL      F 5756   2.168   4.748   2.777
    9MOL      F 5757   2.309   4.822   2.632
    9MOL      O 5758   2.187   4.630   2.579
    9MOL      C 5759   2.302   4.837   3.144
    9MOL      C 5760   1.785   4.449   3.143
    9MOL      F 5761   1.937   4.442   3.326
    9MOL      F 5762   1.808   4.271   3.296
    9MOL      C 5763   2.128   4.689   2.460
    9MOL      H 5764   2.403   4.878   3.144
    9MOL      H 5765   2.236   4.917   3.108
    9MOL      C 5766   2.252   4.796   3.286
    9MOL      F 5767   1.695   4.512   3.223
    9MOL      F 5768   1.711   4.367   3.065
    9MOL      S 5769   1.875   4.570   3.041
    9MOL      F 5770   2.094   4.589   2.376
    9MOL      F 5771   2.218   4.761   2.390
    9MOL      C 5772   2.001   4.775   2.490
    9MOL      H 5773   2.239   4.887   3.346
    9MOL      H 5774   2.153   4.750   3.276
    9MOL      N 5775   1.769   4.649   2.962
    9MOL      O 5776   1.964   4.644   3.128
    9MOL      O 5777   1.940   4.483   2.945
    9MOL      F 5778   2.034   4.883   2.565
    9MOL      F 5779   1.953   4.825   2.374
    9MOL      S 5780   1.870   4.679   2.572
    9MOL      S 5781   1.759   4.802   2.975
    9MOL      N 5782   1.814   4.575   2.473
    9MOL      O 5783   1.771   4.783   2.598
    9MOL      O 5784   1.924   4.621   2.695
    9MOL      O 5785   1.887   4.871   2.988
    9MOL      O 5786   1.678   4.859   2.869
    9MOL      C 5787   1.671   4.842   3.132
    9MOL      S 5788   1.821   4.426   2.513
    9MOL      F 5789   1.740   4.802   3.242
    9MOL      F 5790   1.550   4.782   3.136
    9MOL      F 5791   1.651   4.975   3.144
    9MOL      O 5792   1.747   4.407   2.637
    9MOL      O 5793   1.955   4.386   2.550
    9MOL      C 5794   1.755   4.313   2.383
    9MOL      F 5795   1.624   4.335   2.358
    9MOL      F 5796   1.823   4.328   2.267
    9MOL      F 5797   1.768   4.183   2.419
    9MOL      O 5798   2.656   4.498   2.024
    9MOL      C 5799   2.521   4.521   2.028
    9MOL      C 5800   2.448   4.420   2.114
    9MOL      O 5801   2.468   4.611   1.967
    9MOL      C 5802   2.317   4.373   2.086
    9MOL      C 5803   2.521   4.363   2.221
    9MOL      C 5804   2.263   4.274   2.171
    9MOL      C 5805   2.241   4.400   1.955
    9MOL      C 5806   2.472   4.254   2.296
    9MOL      H 5807   2.622   4.398   2.241
    9MOL      C 5808   2.339   4.212   2.272
    9MOL      H 5809   2.164   4.234   2.152
    9MOL      F 5810   2.217   4.532   1.936
    9MOL      F 5811   2.115   4.350   1.959
    9MOL      C 5812   2.316   4.336   1.831
    9MOL      C 5813   2.568   4.182   2.391
    9MOL      C 5814   2.278   4.091   2.336
    9MOL      O 5815   2.414   4.240   1.880
    9MOL      F 5816   2.228   4.276   1.748
    9MOL      F 5817   2.374   4.434   1.758
    9MOL      F 5818   2.698   4.203   2.355
    9MOL      F 5819   2.557   4.048   2.379
    9MOL      C 5820   2.551   4.227   2.539
    9MOL      O 5821   2.187   4.117   2.434
    9MOL      O 5822   2.303   3.978   2.297
    9MOL      C 5823   2.498   4.169   1.786
    9MOL      F 5824   2.611   4.346   2.559
    9MOL      F 5825   2.419   4.243   2.566
    9MOL      O 5826   2.608   4.123   2.620
    9MOL      C 5827   2.126   4.005   2.500
    9MOL      C 5828   2.613   4.098   1.864
    9MOL      F 5829   2.555   4.253   1.697
    9MOL      F 5830   2.428   4.080   1.713
    9MOL      C 5831   2.613   4.138   2.763
    9MOL      H 5832   2.062   3.950   2.431
    9MOL      H 5833   2.202   3.936   2.539
    9MOL      C 5834   2.042   4.058   2.618
    9MOL      F 5835   2.679   4.189   1.940
    9MOL      F 5836   2.704   4.051   1.776
    9MOL      S 5837   2.558   3.959   1.968
    9MOL      F 5838   2.507   4.203   2.817
    9MOL      F 5839   2.723   4.209   2.798
    9MOL      C 5840   2.624   3.995   2.823
    9MOL      H 5841   1.969   4.129   2.578
    9MOL      H 5842   1.988   3.976   2.666
    9MOL      N 5843   2.474   3.857   1.890
    9MOL      O 5844   2.676   3.896   2.026
    9MOL      O 5845   2.481   4.009   2.081
    9MOL      F 5846   2.733   3.932   2.774
    9MOL      F 5847   2.643   4.005   2.956
    9MOL      S 5848   2.474   3.894   2.792
    9MOL      S 5849   2.460   3.718   1.955
    9MOL      N 5850   2.440   3.888   2.641
    9MOL      O 5851   2.371   3.963   2.869
    9MOL      O 5852   2.509   3.767   2.853
    9MOL      O 5853   2.587   3.650   1.942
    9MOL      O 5854   2.427   3.732   2.097
    9MOL      C 5855   2.334   3.614   1.871
    9MOL      S 5856   2.476   3.763   2.557
    9MOL      F 5857   2.322   3.493   1.930
    9MOL      F 5858   2.367   3.593   1.741
    9MOL      F 5859   2.213   3.674   1.873
    9MOL      O 5860   2.602   3.703   2.598
    9MOL      O 5861   2.468   3.788   2.413
    9MOL      C 5862   2.352   3.630   2.591
    9MOL      F 5863   2.377   3.564   2.707
    9MOL      F 5864   2.228   3.682   2.600
    9MOL      F 5865   2.350   3.537   2.492
    9MOL      O 5866   3.363   5.044   2.510
    9MOL      C 5867   3.318   4.915   2.506
    9MOL      C 5868   3.207   4.892   2.408
    9MOL      O 5869   3.360   4.826   2.579
    9MOL      C 5870   3.217   4.926   2.271
    9MOL      C 5871   3.087   4.838   2.458
    9MOL      C 5872   3.103   4.908   2.190
    9MOL      C 5873   3.340   4.990   2.203
    9MOL      C 5874   2.971   4.826   2.378
    9MOL      H 5875   3.082   4.812   2.564
    9MOL      C 5876   2.982   4.860   2.242
    9MOL      H 5877   3.109   4.934   2.084
    9MOL      F 5878   3.362   4.929   2.084
    9MOL      F 5879   3.456   4.966   2.268
    9MOL      C 5880   3.319   5.144   2.180
    9MOL      C 5881   2.839   4.789   2.447
    9MOL      C 5882   2.866   4.855   2.147
    9MOL      O 5883   3.219   5.194   2.273
    9MOL      F 5884   3.437   5.209   2.190
    9MOL      F 5885   3.276   5.164   2.053
    9MOL      F 5886   2.858   4.701   2.548
    9MOL      F 5887   2.752   4.725   2.365
    9MOL      C 5888   2.771   4.915   2.507
    9MOL      O 5889   2.850   4.735   2.086
    9MOL      O 5890   2.798   4.954   2.123
    9MOL      C 5891   3.202   5.337   2.288
    9MOL      F 5892   2.746   5.004   2.408
    9MOL      F 5893   2.651   4.880   2.560
    9MOL      O 5894   2.861   4.971   2.606
    9MOL      C 5895   2.751   4.723   1.983
    9MOL      C 5896   3.075   5.365   2.372
    9MOL      F 5897   3.195   5.401   2.169
    9MOL      F 5898   3.309   5.390   2.353
    9MOL      C 5899   2.820   5.087   2.682
    9MOL      H 5900   2.654   4.759   2.019
    9MOL      H 5901   2.781   4.785   1.897
    9MOL      C 5902   2.742   4.576   1.937
    9MOL      F 5903   3.078   5.492   2.420
    9MOL      F 5904   3.074   5.284   2.481
    9MOL      S 5905   2.922   5.342   2.275
    9MOL      F 5906   2.700   5.070   2.741
    9MOL      F 5907   2.807   5.195   2.602
    9MOL      C 5908   2.926   5.118   2.792
    9MOL      H 5909   2.703   4.572   1.834
    9MOL      H 5910   2.843   4.532   1.936
    9MOL      N 5911   2.906   5.451   2.168
    9MOL      O 5912   2.913   5.204   2.227
    9MOL      O 5913   2.815   5.364   2.372
    9MOL      F 5914   3.036   5.176   2.738
    9MOL      F 5915   2.875   5.209   2.878
    9MOL      S 5916   2.975   4.968   2.882
    9MOL      S 5917   2.825   5.423   2.041
    9MOL      N 5918   2.853   4.877   2.905
    9MOL      O 5919   3.039   5.007   3.007
    9MOL      O 5920   3.073   4.902   2.799
    9MOL      O 5921   2.738   5.306   2.051
    9MOL      O 5922   2.759   5.546   1.998
    9MOL      C 5923   2.939   5.380   1.904
    9MOL      S 5924   2.867   4.755   2.997
    9MOL      F 5925   3.035   5.473   1.886
    9MOL      F 5926   2.873   5.366   1.787
    9MOL      F 5927   3.001   5.262   1.929
    9MOL      O 5928   2.744   4.737   3.072
    9MOL      O 5929   2.985   4.759   3.082
    9MOL      C 5930   2.880   4.600   2.896
    9MOL      F 5931   2.989   4.601   2.816
    9MOL      F 5932   2.890   4.491   2.976
    9MOL      F 5933   2.771   4.582   2.817
    9MOL      O 5934   3.159   5.719   3.178
    9MOL      C 5935   3.112   5.610   3.112
    9MOL      C 5936   3.198   5.574   2.994
    9MOL      O 5937   3.023   5.537   3.154
    9MOL      C 5938   3.147   5.538   2.867
    9MOL      C 5939   3.338   5.574   3.016
    9MOL      C 5940   3.239   5.492   2.770
    9MOL      C 5941   3.001   5.560   2.825
    9MOL      C 5942   3.430   5.534   2.918
    9MOL      H 5943   3.374   5.603   3.114
    9MOL      C 5944   3.378   5.489   2.794
    9MOL      H 5945   3.203   5.461   2.673
    9MOL      F 5946   2.913   5.506   2.913
    9MOL      F 5947   2.972   5.495   2.709
    9MOL      C 5948   2.972   5.713   2.806
    9MOL      C 5949   3.579   5.527   2.956
    9MOL      C 5950   3.465   5.429   2.688
    9MOL      O 5951   2.867   5.731   2.708
    9MOL      F 5952   2.937   5.768   2.924
    9MOL      F 5953   3.087   5.775   2.768
    9MOL      F 5954   3.605   5.597   3.069
    9MOL      F 5955   3.656   5.590   2.865
    9MOL      C 5956   3.627   5.379   2.976
    9MOL      O 5957   3.437   5.297   2.670
    9MOL      O 5958   3.552   5.490   2.628
    9MOL      C 5959   2.836   5.865   2.661
    9MOL      F 5960   3.688   5.336   2.863
    9MOL      F 5961   3.721   5.371   3.073
    9MOL      O 5962   3.510   5.302   3.010
    9MOL      C 5963   3.517   5.220   2.578
    9MOL      C 5964   2.724   5.858   2.553
    9MOL      F 5965   2.943   5.929   2.610
    9MOL      F 5966   2.792   5.942   2.764
    9MOL      C 5967   3.515   5.159   3.023
    9MOL      H 5968   3.503   5.254   2.475
    9MOL      H 5969   3.624   5.231   2.603
    9MOL      C 5970   3.479   5.072   2.591
    9MOL      F 5971   2.705   5.981   2.500
    9MOL      F 5972   2.606   5.825   2.610
    9MOL      S 5973   2.766   5.737   2.422
    9MOL      F 5974   3.585   5.120   3.132
    9MOL      F 5975   3.576   5.101   2.917
    9MOL      C 5976   3.368   5.109   3.029
    9MOL      H 5977   3.563   5.010   2.557
    9MOL      H 5978   3.459   5.047   2.696
    9MOL      N 5979   2.910   5.757   2.373
    9MOL      O 5980   2.750   5.609   2.490
    9MOL      O 5981   2.667   5.757   2.318
    9MOL      F 5982   3.305   5.141   2.913
    9MOL      F 5983   3.369   4.974   3.032
    9MOL      S 5984   3.273   5.176   3.171
    9MOL      S 5985   2.930   5.842   2.246
    9MOL      N 5986   3.364   5.243   3.277
    9MOL      O 5987   3.199   5.065   3.231
    9MOL      O 5988   3.175   5.271   3.119
    9MOL      O 5989   2.863   5.777   2.133
    9MOL      O 5990   2.876   5.975   2.263
    9MOL      C 5991   3.107   5.858   2.202
    9MOL      S 5992   3.299   5.318   3.395
    9MOL      F 5993   3.161   5.739   2.169
    9MOL      F 5994   3.179   5.908   2.306
    9MOL      F 5995   3.125   5.942   2.097
    9MOL      O 5996   3.271   5.222   3.501
    9MOL      O 5997   3.176   5.387   3.358
    9MOL      C 5998   3.415   5.441   3.469
    9MOL      F 5999   3.360   5.503   3.576
    9MOL      F 6000   3.530   5.384   3.509
    9MOL      F 6001   3.446   5.538   3.379
    9MOL      O 6002   2.157   5.700   3.215
    9MOL      C 6003   2.244   5.619   3.146
    9MOL      C 6004   2.387   5.636   3.187
    9MOL      O 6005   2.209   5.540   3.060
    9MOL      C 6006   2.491   5.655   3.094
    9MOL      C 6007   2.415   5.639   3.325
    9MOL      C 6008   2.622   5.670   3.144
    9MOL      C 6009   2.469   5.680   2.943
    9MOL      C 6010   2.545   5.660   3.376
    9MOL      H 6011   2.333   5.629   3.395
    9MOL      C 6012   2.651   5.672   3.282
    9MOL      H 6013   2.703   5.686   3.073
    9MOL      F 6014   2.543   5.787   2.906
    9MOL      F 6015   2.344   5.722   2.911
    9MOL      C 6016   2.509   5.561   2.849
    9MOL      C 6017   2.557   5.679   3.529
    9MOL      C 6018   2.795   5.695   3.323
    9MOL      O 6019   2.437   5.438   2.881
    9MOL      F 6020   2.487   5.599   2.721
    9MOL      F 6021   2.642   5.542   2.860
    9MOL      F 6022   2.451   5.753   3.572
    9MOL      F 6023   2.661   5.756   3.568
    9MOL      C 6024   2.555   5.545   3.609
    9MOL      O 6025   2.859   5.782   3.239
    9MOL      O 6026   2.847   5.644   3.421
    9MOL      C 6027   2.441   5.334   2.779
    9MOL      F 6028   2.556   5.576   3.741
    9MOL      F 6029   2.437   5.482   3.586
    9MOL      O 6030   2.668   5.460   3.575
    9MOL      C 6031   2.979   5.852   3.280
    9MOL      C 6032   2.393   5.196   2.832
    9MOL      F 6033   2.566   5.320   2.729
    9MOL      F 6034   2.364   5.367   2.672
    9MOL      C 6035   2.668   5.325   3.628
    9MOL      H 6036   3.004   5.927   3.204
    9MOL      H 6037   2.957   5.908   3.373
    9MOL      C 6038   3.101   5.761   3.304
    9MOL      F 6039   2.485   5.142   2.916
    9MOL      F 6040   2.384   5.110   2.728
    9MOL      S 6041   2.233   5.207   2.916
    9MOL      F 6042   2.584   5.246   3.558
    9MOL      F 6043   2.625   5.320   3.756
    9MOL      C 6044   2.812   5.264   3.626
    9MOL      H 6045   3.176   5.821   3.357
    9MOL      H 6046   3.078   5.675   3.367
    9MOL      N 6047   2.252   5.224   3.068
    9MOL      O 6048   2.158   5.319   2.863
    9MOL      O 6049   2.158   5.085   2.889
    9MOL      F 6050   2.897   5.346   3.691
    9MOL      F 6051   2.812   5.148   3.695
    9MOL      S 6052   2.875   5.230   3.459
    9MOL      S 6053   2.126   5.224   3.156
    9MOL      N 6054   2.785   5.132   3.381
    9MOL      O 6055   2.999   5.159   3.485
    9MOL      O 6056   2.903   5.355   3.391
    9MOL      O 6057   2.040   5.335   3.118
    9MOL      O 6058   2.052   5.100   3.139
    9MOL      C 6059   2.170   5.242   3.333
    9MOL      S 6060   2.775   5.148   3.229
    9MOL      F 6061   2.061   5.237   3.413
    9MOL      F 6062   2.232   5.361   3.356
    9MOL      F 6063   2.255   5.144   3.373
    9MOL      O 6064   2.733   5.022   3.169
    9MOL      O 6065   2.893   5.210   3.170
    9MOL      C 6066   2.638   5.266   3.193
    9MOL      F 6067   2.644   5.314   3.067
    9MOL      F 6068   2.518   5.208   3.211
    9MOL      F 6069   2.641   5.374   3.275
    9MOL      H 6070   1.450   5.822   2.540
    9MOL      O 6071   1.450   5.797   2.446
    9MOL      C 6072   1.562   5.724   2.429
    9MOL      C 6073   1.658   5.719   2.546
    9MOL      O 6074   1.589   5.675   2.321
    9MOL      C 6075   1.618   5.700   2.681
    9MOL      C 6076   1.795   5.733   2.515
    9MOL      C 6077   1.719   5.713   2.780
    9MOL      C 6078   1.474   5.662   2.721
    9MOL      C 6079   1.896   5.732   2.613
    9MOL      H 6080   1.823   5.742   2.410
    9MOL      C 6081   1.855   5.726   2.748
    9MOL      H 6082   1.693   5.707   2.885
    9MOL      F 6083   1.420   5.578   2.630
    9MOL      F 6084   1.396   5.772   2.719
    9MOL      C 6085   1.457   5.591   2.861
    9MOL      C 6086   2.043   5.737   2.565
    9MOL      C 6087   1.953   5.722   2.862
    9MOL      O 6088   1.552   5.481   2.870
    9MOL      F 6089   1.471   5.682   2.960
    9MOL      F 6090   1.331   5.544   2.873
    9MOL      F 6091   2.127   5.792   2.655
    9MOL      F 6092   2.053   5.822   2.459
    9MOL      C 6093   2.094   5.595   2.524
    9MOL      O 6094   1.931   5.818   2.956
    9MOL      O 6095   2.037   5.635   2.873
    9MOL      C 6096   1.589   5.432   3.001
    9MOL      F 6097   2.129   5.526   2.635
    9MOL      F 6098   1.995   5.521   2.469
    9MOL      O 6099   2.212   5.603   2.439
    9MOL      C 6100   2.030   5.840   3.059
    9MOL      C 6101   1.659   5.293   2.991
    9MOL      F 6102   1.481   5.419   3.081
    9MOL      F 6103   1.671   5.519   3.064
    9MOL      C 6104   2.198   5.582   2.296
    9MOL      H 6105   2.130   5.843   3.014
    9MOL      H 6106   2.011   5.937   3.106
    9MOL      C 6107   2.022   5.730   3.168
    9MOL      F 6108   1.567   5.198   2.961
    9MOL      F 6109   1.707   5.260   3.113
    9MOL      S 6110   1.796   5.289   2.870
    9MOL      F 6111   2.103   5.663   2.243
    9MOL      F 6112   2.159   5.456   2.267
    9MOL      C 6113   2.333   5.612   2.226
    9MOL      H 6114   1.962   5.770   3.251
    9MOL      H 6115   1.971   5.640   3.132
    9MOL      N 6116   1.739   5.303   2.728
    9MOL      O 6117   1.875   5.405   2.906
    9MOL      O 6118   1.862   5.162   2.901
    9MOL      F 6119   2.319   5.603   2.091
    9MOL      F 6120   2.372   5.740   2.251
    9MOL      S 6121   2.460   5.493   2.283
    9MOL      S 6122   1.710   5.179   2.641
    9MOL      N 6123   2.426   5.349   2.244
    9MOL      O 6124   2.492   5.514   2.423
    9MOL      O 6125   2.577   5.533   2.204
    9MOL      O 6126   1.812   5.076   2.643
    9MOL      O 6127   1.594   5.105   2.688
    9MOL      C 6128   1.674   5.226   2.468
    9MOL      S 6129   2.483   5.229   2.323
    9MOL      F 6130   1.639   5.118   2.394
    9MOL      F 6131   1.782   5.283   2.410
    9MOL      F 6132   1.572   5.315   2.461
    9MOL      O 6133   2.561   5.263   2.441
    9MOL      O 6134   2.562   5.148   2.231
    9MOL      C 6135   2.343   5.117   2.373
    9MOL      F 6136   2.390   5.006   2.433
    9MOL      F 6137   2.259   5.179   2.460
    9MOL      F 6138   2.269   5.078   2.267
   10Li      Li 6139   2.561   3.609   2.954
   11Li      Li 6140   2.298   3.936   3.043
   12Li      Li 6141   2.681   4.842   3.218
   13Li      Li 6142   1.894   4.431   2.765
   14Li      Li 6143   2.767   3.715   2.000
   15Li      Li 6144   2.458   3.869   2.230
   16Li      Li 6145   3.105   4.899   3.163
   17Li      Li 6146   2.060   5.460   2.957
   18Li      Li 6147   2.693   5.679   2.131
   19Li      Li 6148   1.989   5.031   2.967
   20Li      Li 6149   1.678   4.926   2.688
   21Li      Li 6150   2.733   5.141   2.154
   22Li      Li 6151   2.776   3.672   2.527
   23Li      Li 6152   3.272   3.688   2.126
   24Li      Li 6153   3.163   5.061   3.525
   25Li      Li 6154   2.667   5.430   2.486
   26Li      Li 6155   3.140   3.668   2.582
   27Li      Li 6156   3.190   3.962   2.779
   28Li      Li 6157   3.321   4.609   3.566
   29Li      Li 6158   3.024   5.354   3.228
   30Li      Li 6159   2.875   2.793   4.258
   31Li      Li 6160   2.742   2.554   3.930
   32Li      Li 6161   2.930   1.572   3.889
   33Li      Li 6162   2.212   2.187   3.688
   34Li      Li 6163   2.249   2.588   4.993
   35Li      Li 6164   2.206   2.544   4.574
   36Li      Li 6165   3.146   1.388   4.225
   37Li      Li 6166   2.259   1.171   3.427
   38Li      Li 6167   1.956   0.748   4.358
   39Li      Li 6168   2.301   1.601   3.477
   40Li      Li 6169   1.913   1.795   3.451
   41Li      Li 6170   2.098   1.247   4.506
   42Li      Li 6171   2.661   2.637   4.673
   43Li      Li 6172   2.657   2.461   5.293
   44Li      Li 6173   3.413   1.233   3.992
   45Li      Li 6174   2.262   1.000   4.179
   46Li      Li 6175   2.938   2.539   4.914
   47Li      Li 6176   3.068   2.245   4.760
   48Li      Li 6177   3.634   1.602   4.200
   49Li      Li 6178   3.066   0.977   3.992
   50Li      Li 6179   4.575   5.413   3.686
   51Li      Li 6180   4.354   5.141   3.440
   52Li      Li 6181   4.886   4.431   2.895
   53Li      Li 6182   4.054   4.506   3.423
   54Li      Li 6183   4.846   4.904   4.473
   55Li      Li 6184   4.549   4.832   4.188
   56Li      Li 6185   5.321   4.435   2.946
   57Li      Li 6186   4.363   3.693   2.812
   58Li      Li 6187   5.023   3.211   3.456
   59Li      Li 6188   4.230   4.069   2.990
   60Li      Li 6189   3.917   3.999   3.271
   61Li      Li 6190   4.993   3.712   3.693
   62Li      Li 6191   4.824   5.184   4.027
   63Li      Li 6192   5.333   5.045   4.401
   64Li      Li 6193   5.393   4.443   2.557
   65Li      Li 6194   4.956   3.595   3.255
   66Li      Li 6195   5.194   5.260   4.011
   67Li      Li 6196   5.287   5.094   3.708
   68Li      Li 6197   5.475   4.888   2.726
   69Li      Li 6198   5.283   4.038   2.677
   70Li      Li 6199   4.362   0.489   4.552
   71Li      Li 6200   4.469   0.419   4.148
   72Li      Li 6201   4.579   1.177   3.488
   73Li      Li 6202   5.005   0.302   3.727
   74Li      Li 6203   5.202   0.803   4.979
   75Li      Li 6204   5.128   0.589   4.630
   76Li      Li 6205   4.536   1.585   3.634
   77Li      Li 6206   5.187   0.917   2.871
   78Li      Li 6207   5.854   1.617   3.315
   79Li      Li 6208   5.030   0.656   3.184
   80Li      Li 6209   5.315   0.350   3.273
   81Li      Li 6210   5.616   1.409   3.749
   82Li      Li 6211   4.708   0.755   4.776
   83Li      Li 6212   4.950   1.233   5.141
   84Li      Li 6213   4.262   1.690   3.352
   85Li      Li 6214   5.448   1.466   3.345
   86Li      Li 6215   4.569   1.078   4.911
   87Li      Li 6216   4.499   1.254   4.612
   88Li      Li 6217   4.036   1.620   3.761
   89Li      Li 6218   4.675   1.714   3.200
   90Li      Li 6219   4.529   2.996   1.796
   91Li      Li 6220   4.160   2.818   1.701
   92Li      Li 6221   4.075   2.164   0.935
   93Li      Li 6222   3.729   2.305   1.868
   94Li      Li 6223   5.019   2.295   2.292
   95Li      Li 6224   4.617   2.348   2.217
   96Li      Li 6225   4.442   2.047   0.727
   97Li      Li 6226   3.394   1.590   1.145
   98Li      Li 6227   4.138   0.847   1.296
   99Li      Li 6228   3.499   1.943   1.382
  100Li      Li 6229   3.377   1.889   1.788
  101Li      Li 6230   4.374   1.277   1.518
  102Li      Li 6231   4.852   2.653   1.935
  103Li      Li 6232   5.413   2.338   1.958
  104Li      Li 6233   4.284   2.130   0.364
  105Li      Li 6234   4.088   1.262   1.177
  106Li      Li 6235   5.157   2.649   1.710
  107Li      Li 6236   5.023   2.532   1.397
  108Li      Li 6237   4.589   2.487   0.470
  109Li      Li 6238   4.156   1.735   0.506
  110Li      Li 6239   2.009   1.621   0.431
  111Li      Li 6240   1.797   1.791   0.744
  112Li      Li 6241   0.944   1.379   1.099
  113Li      Li 6242   1.778   1.843   1.428
  114Li      Li 6243   2.504   0.856   0.837
  115Li      Li 6244   2.338   1.206   1.001
  116Li      Li 6245   0.818   0.995   0.932
  117Li      Li 6246   0.897   1.596   1.977
  118Li      Li 6247   1.110   0.580   2.193
  119Li      Li 6248   1.204   1.743   1.697
  120Li      Li 6249   1.553   1.863   1.926
  121Li      Li 6250   1.440   0.680   1.777
  122Li      Li 6251   2.174   1.168   0.559
  123Li      Li 6252   2.276   0.535   0.489
  124Li      Li 6253   0.443   1.130   0.857
  125Li      Li 6254   1.046   0.857   1.864
  126Li      Li 6255   2.032   0.900   0.321
  127Li      Li 6256   1.679   0.902   0.402
  128Li      Li 6257   0.675   1.114   0.437
  129Li      Li 6258   0.489   1.010   1.278
  130Li      Li 6259   1.532   3.812   2.537
  131Li      Li 6260   1.442   3.414   2.482
  132Li      Li 6261   1.400   2.764   3.259
  133Li      Li 6262   0.919   2.979   2.406
  134Li      Li 6263   0.717   4.230   2.900
  135Li      Li 6264   0.778   3.877   2.677
  136Li      Li 6265   1.459   2.925   3.664
  137Li      Li 6266   0.776   2.134   3.051
  138Li      Li 6267   0.154   2.555   3.772
  139Li      Li 6268   0.912   2.450   2.772
  140Li      Li 6269   0.611   2.529   2.481
  141Li      Li 6270   0.363   2.999   3.544
  142Li      Li 6271   1.193   4.031   2.826
  143Li      Li 6272   0.983   4.404   3.314
  144Li      Li 6273   1.744   2.644   3.758
  145Li      Li 6274   0.550   2.596   3.597
  146Li      Li 6275   1.370   4.179   3.147
  147Li      Li 6276   1.454   3.886   3.337
  148Li      Li 6277   1.964   3.058   3.676
  149Li      Li 6278   1.335   2.489   3.801
  150Li      Li 6279   2.437   4.577   4.415
  151Li      Li 6280   2.057   4.659   4.254
  152Li      Li 6281   1.205   4.583   4.783
  153Li      Li 6282   1.628   5.175   4.088
  154Li      Li 6283   2.650   5.384   4.959
  155Li      Li 6284   2.391   5.324   4.640
  156Li      Li 6285   1.238   4.489   5.208
  157Li      Li 6286   0.615   5.186   4.433
  158Li      Li 6287   0.752   5.755   5.320
  159Li      Li 6288   1.010   5.100   4.261
  160Li      Li 6289   1.145   5.434   4.034
  161Li      Li 6290   1.256   5.594   5.220
  162Li      Li 6291   2.531   4.890   4.788
  163Li      Li 6292   2.708   5.082   5.382
  164Li      Li 6293   0.972   4.182   5.181
  165Li      Li 6294   0.874   5.384   5.129
  166Li      Li 6295   2.580   4.704   5.118
  167Li      Li 6296   2.253   4.577   5.188
  168Li      Li 6297   1.410   3.988   5.216
  169Li      Li 6298   0.769   4.572   5.214
  170Li      Li 6299   3.482   3.765   5.480
  171Li      Li 6300   3.810   3.525   5.606
  172Li      Li 6301   4.308   2.929   4.954
  173Li      Li 6302   4.489   3.534   5.736
  174Li      Li 6303   3.905   4.536   5.029
  175Li      Li 6304   4.053   4.264   5.307
  176Li      Li 6305   4.194   2.946   4.532
  177Li      Li 6306   5.158   2.856   5.258
  178Li      Li 6307   5.467   3.460   4.465
  179Li      Li 6308   4.842   3.057   5.476
  180Li      Li 6309   5.010   3.355   5.738
  181Li      Li 6310   4.986   3.701   4.584
  182Li      Li 6311   3.631   4.094   5.150
  183Li      Li 6312   3.613   4.435   4.602
  184Li      Li 6313   4.148   2.546   4.502
  185Li      Li 6314   5.101   3.279   4.619
  186Li      Li 6315   3.444   4.052   4.825
  187Li      Li 6316   3.571   3.736   4.703
  188Li      Li 6317   3.713   2.737   4.520
  189Li      Li 6318   4.572   2.666   4.466
  190PC       C 6319   5.655   4.892   1.682
  190PC       C 6320   5.727   4.757   1.671
  190PC       H 6321   5.726   4.976   1.687
  190PC       H 6322   5.826   4.770   1.625
  190PC       H 6323   5.738   4.707   1.769
  190PC       C 6324   5.566   4.772   1.511
  190PC       O 6325   5.497   4.740   1.417
  190PC       O 6326   5.641   4.685   1.583
  190PC       O 6327   5.580   4.897   1.562
  190PC       C 6328   5.556   4.898   1.799
  190PC       H 6329   5.608   4.928   1.891
  190PC       H 6330   5.476   4.971   1.778
  190PC       H 6331   5.510   4.801   1.818
  191PC       C 6332   4.960   3.433   1.345
  191PC       C 6333   4.997   3.325   1.241
  191PC       H 6334   4.963   3.532   1.297
  191PC       H 6335   5.043   3.371   1.153
  191PC       H 6336   5.065   3.251   1.285
  191PC       C 6337   4.776   3.306   1.299
  191PC       O 6338   4.661   3.267   1.302
  191PC       O 6339   4.871   3.266   1.210
  191PC       O 6340   4.827   3.400   1.382
  191PC       C 6341   5.043   3.431   1.473
  191PC       H 6342   5.150   3.429   1.450
  191PC       H 6343   5.023   3.521   1.531
  191PC       H 6344   5.020   3.342   1.534
  192PC       C 6345   0.059   0.350   2.702
  192PC       C 6346   0.172   0.424   2.775
  192PC       H 6347   6.085   0.369   2.753
  192PC       H 6348   0.153   0.432   2.883
  192PC       H 6349   0.268   0.375   2.757
  192PC       C 6350   0.112   0.536   2.587
  192PC       O 6351   0.107   0.623   2.502
  192PC       O 6352   0.169   0.551   2.710
  192PC       O 6353   0.061   0.411   2.575
  192PC       C 6354   0.080   0.199   2.682
  192PC       H 6355   0.095   0.148   2.778
  192PC       H 6356   6.114   0.156   2.633
  192PC       H 6357   0.168   0.180   2.619
  193PC       C 6358   0.187   1.526   5.786
  193PC       C 6359   0.036   1.511   5.807
  193PC       H 6360   0.213   1.505   5.682
  193PC       H 6361   6.113   1.441   5.735
  193PC       H 6362   0.014   1.479   5.909
  193PC       C 6363   0.093   1.732   5.801
  193PC       O 6364   0.084   1.853   5.800
  193PC       O 6365   6.111   1.645   5.786
  193PC       O 6366   0.209   1.663   5.815
  193PC       C 6367   0.275   1.444   5.881
  193PC       H 6368   0.255   1.337   5.871
  193PC       H 6369   0.381   1.461   5.857
  193PC       H 6370   0.258   1.474   5.985
  194PC       C 6371   3.950   5.607   2.752
  194PC       C 6372   3.880   5.658   2.625
  194PC       H 6373   3.902   5.515   2.788
  194PC       H 6374   3.779   5.618   2.617
  194PC       H 6375   3.877   5.768   2.624
  194PC       C 6376   4.083   5.566   2.572
  194PC       O 6377   4.179   5.526   2.509
  194PC       O 6378   3.965   5.608   2.521
  194PC       O 6379   4.081   5.578   2.707
  194PC       C 6380   3.966   5.708   2.867
  194PC       H 6381   3.868   5.744   2.901
  194PC       H 6382   4.016   5.660   2.952
  194PC       H 6383   4.026   5.794   2.835
  195PC       C 6384   5.083   5.783   2.409
  195PC       C 6385   5.008   5.895   2.482
  195PC       H 6386   5.012   5.713   2.364
  195PC       H 6387   4.901   5.872   2.485
  195PC       H 6388   5.047   5.909   2.582
  195PC       C 6389   5.123   5.981   2.304
  195PC       O 6390   5.159   6.060   2.219
  195PC       O 6391   5.033   6.010   2.401
  195PC       O 6392   5.157   5.850   2.308
  195PC       C 6393   5.182   5.707   2.498
  195PC       H 6394   5.130   5.648   2.574
  195PC       H 6395   5.244   5.639   2.438
  195PC       H 6396   5.250   5.777   2.549
  196PC       C 6397   5.640   5.135   0.672
  196PC       C 6398   5.527   5.037   0.639
  196PC       H 6399   5.708   5.091   0.746
  196PC       H 6400   5.530   4.949   0.705
  196PC       H 6401   5.429   5.085   0.648
  196PC       C 6402   5.653   5.074   0.453
  196PC       O 6403   5.688   5.071   0.337
  196PC       O 6404   5.554   4.999   0.505
  196PC       O 6405   5.706   5.155   0.548
  196PC       C 6406   5.596   5.275   0.717
  196PC       H 6407   5.523   5.271   0.799
  196PC       H 6408   5.685   5.329   0.752
  196PC       H 6409   5.555   5.333   0.634
  197PC       C 6410   0.716   0.601   3.067
  197PC       C 6411   0.636   0.731   3.048
  197PC       H 6412   0.728   0.580   3.174
  197PC       H 6413   0.649   0.799   3.133
  197PC       H 6414   0.665   0.781   2.955
  197PC       C 6415   0.505   0.550   3.004
  197PC       O 6416   0.407   0.480   2.987
  197PC       O 6417   0.502   0.682   3.039
  197PC       O 6418   0.632   0.503   3.007
  197PC       C 6419   0.852   0.596   2.996
  197PC       H 6420   0.919   0.673   3.035
  197PC       H 6421   0.898   0.498   3.011
  197PC       H 6422   0.840   0.612   2.888
  198PC       C 6423   4.225   5.223   2.919
  198PC       C 6424   4.244   5.373   2.894
  198PC       H 6425   4.309   5.164   2.881
  198PC       H 6426   4.351   5.397   2.890
  198PC       H 6427   4.197   5.402   2.801
  198PC       C 6428   4.180   5.339   3.109
  198PC       O 6429   4.153   5.359   3.226
  198PC       O 6430   4.183   5.432   3.010
  198PC       O 6431   4.218   5.219   3.061
  198PC       C 6432   4.091   5.170   2.867
  198PC       H 6433   4.088   5.174   2.757
  198PC       H 6434   4.077   5.065   2.897
  198PC       H 6435   4.006   5.228   2.905
  199PC       C 6436   0.813   1.979   4.601
  199PC       C 6437   0.863   1.864   4.690
  199PC       H 6438   0.720   2.022   4.640
  199PC       H 6439   0.815   1.871   4.788
  199PC       H 6440   0.843   1.766   4.646
  199PC       C 6441   1.032   2.014   4.657
  199PC       O 6442   1.142   2.065   4.663
  199PC       O 6443   1.003   1.889   4.701
  199PC       O 6444   0.920   2.072   4.606
  199PC       C 6445   0.796   1.939   4.454
  199PC       H 6446   0.722   1.859   4.444
  199PC       H 6447   0.761   2.025   4.396
  199PC       H 6448   0.891   1.905   4.411
  200PC       C 6449   4.722   5.272   1.803
  200PC       C 6450   4.765   5.411   1.853
  200PC       H 6451   4.738   5.263   1.695
  200PC       H 6452   4.771   5.482   1.770
  200PC       H 6453   4.694   5.448   1.928
  200PC       C 6454   4.916   5.253   1.921
  200PC       O 6455   5.015   5.204   1.972
  200PC       O 6456   4.892   5.386   1.914
  200PC       O 6457   4.811   5.184   1.870
  200PC       C 6458   4.578   5.233   1.839
  200PC       H 6459   4.509   5.267   1.761
  200PC       H 6460   4.569   5.124   1.848
  200PC       H 6461   4.546   5.277   1.934
  201PC       C 6462   4.943   5.532   1.220
  201PC       C 6463   4.984   5.384   1.210
  201PC       H 6464   4.913   5.571   1.123
  201PC       H 6465   4.936   5.339   1.122
  201PC       H 6466   5.092   5.371   1.203
  201PC       C 6467   4.836   5.411   1.381
  201PC       O 6468   4.759   5.383   1.471
  201PC       O 6469   4.930   5.328   1.329
  201PC       O 6470   4.834   5.527   1.311
  201PC       C 6471   5.050   5.621   1.284
  201PC       H 6472   5.140   5.623   1.222
  201PC       H 6473   5.015   5.724   1.291
  201PC       H 6474   5.076   5.587   1.384
  202PC       C 6475   5.740   5.610   1.636
  202PC       C 6476   5.634   5.509   1.592
  202PC       H 6477   5.817   5.617   1.558
  202PC       H 6478   5.663   5.469   1.495
  202PC       H 6479   5.623   5.426   1.664
  202PC       C 6480   5.539   5.717   1.614
  202PC       O 6481   5.459   5.807   1.601
  202PC       O 6482   5.515   5.587   1.583
  202PC       O 6483   5.670   5.733   1.648
  202PC       C 6484   5.805   5.577   1.771
  202PC       H 6485   5.845   5.475   1.772
  202PC       H 6486   5.886   5.648   1.792
  202PC       H 6487   5.731   5.586   1.851
  203PC       C 6488   0.669   0.195   2.536
  203PC       C 6489   0.786   0.293   2.533
  203PC       H 6490   0.679   0.130   2.624
  203PC       H 6491   0.872   0.254   2.588
  203PC       H 6492   0.815   0.316   2.430
  203PC       C 6493   0.595   0.401   2.595
  203PC       O 6494   0.521   0.487   2.637
  203PC       O 6495   0.731   0.408   2.597
  203PC       O 6496   0.556   0.279   2.550
  203PC       C 6497   0.650   0.109   2.410
  203PC       H 6498   0.739   0.049   2.390
  203PC       H 6499   0.565   0.041   2.424
  203PC       H 6500   0.629   0.172   2.323
  204PC       C 6501   0.152   1.700   4.615
  204PC       C 6502   0.049   1.813   4.597
  204PC       H 6503   0.252   1.741   4.637
  204PC       H 6504   0.094   1.910   4.619
  204PC       H 6505   0.008   1.813   4.495
  204PC       C 6506   6.104   1.673   4.767
  204PC       O 6507   6.038   1.626   4.857
  204PC       O 6508   6.069   1.781   4.693
  204PC       O 6509   0.104   1.626   4.727
  204PC       C 6510   0.159   1.602   4.498
  204PC       H 6511   0.193   1.653   4.407
  204PC       H 6512   0.229   1.520   4.520
  204PC       H 6513   0.060   1.558   4.478
  205PC       C 6514   4.749   5.865   2.033
  205PC       C 6515   4.789   5.819   1.893
  205PC       H 6516   4.707   5.966   2.028
  205PC       H 6517   4.814   5.903   1.828
  205PC       H 6518   4.874   5.750   1.897
  205PC       C 6519   4.600   5.712   1.958
  205PC       O 6520   4.506   5.635   1.958
  205PC       O 6521   4.672   5.749   1.850
  205PC       O 6522   4.650   5.771   2.070
  205PC       C 6523   4.861   5.858   2.138
  205PC       H 6524   4.953   5.900   2.097
  205PC       H 6525   4.833   5.918   2.225
  205PC       H 6526   4.878   5.755   2.170
  206PC       C 6527   1.402   1.470   5.331
  206PC       C 6528   1.485   1.346   5.369
  206PC       H 6529   1.310   1.441   5.281
  206PC       H 6530   1.432   1.254   5.340
  206PC       H 6531   1.584   1.348   5.322
  206PC       C 6532   1.423   1.459   5.558
  206PC       O 6533   1.405   1.485   5.675
  206PC       O 6534   1.496   1.355   5.511
  206PC       O 6535   1.372   1.531   5.455
  206PC       C 6536   1.478   1.573   5.247
  206PC       H 6537   1.496   1.535   5.145
  206PC       H 6538   1.419   1.665   5.239
  206PC       H 6539   1.575   1.598   5.292
  207PC       C 6540   5.608   5.566   2.569
  207PC       C 6541   5.637   5.453   2.669
  207PC       H 6542   5.627   5.532   2.467
  207PC       H 6543   5.678   5.365   2.618
  207PC       H 6544   5.707   5.486   2.747
  207PC       C 6545   5.416   5.512   2.681
  207PC       O 6546   5.301   5.516   2.721
  207PC       O 6547   5.509   5.424   2.726
  207PC       O 6548   5.470   5.594   2.588
  207PC       C 6549   5.686   5.695   2.598
  207PC       H 6550   5.794   5.682   2.583
  207PC       H 6551   5.652   5.776   2.531
  207PC       H 6552   5.670   5.730   2.701
  208PC       C 6553   1.506   3.705   0.142
  208PC       C 6554   1.588   3.746   0.265
  208PC       H 6555   1.398   3.717   0.159
  208PC       H 6556   1.528   3.808   0.332
  208PC       H 6557   1.625   3.658   0.320
  208PC       C 6558   1.668   3.853   0.079
  208PC       O 6559   1.739   3.920   0.007
  208PC       O 6560   1.695   3.822   0.209
  208PC       O 6561   1.551   3.795   0.041
  208PC       C 6562   1.537   3.564   0.091
  208PC       H 6563   1.502   3.488   0.163
  208PC       H 6564   1.486   3.546   6.122
  208PC       H 6565   1.644   3.550   0.075
  209PC       C 6566   1.161   0.231   2.434
  209PC       C 6567   1.249   0.206   2.558
  209PC       H 6568   1.063   0.272   2.463
  209PC       H 6569   1.204   0.252   2.646
  209PC       H 6570   1.263   0.098   2.576
  209PC       C 6571   1.359   0.343   2.411
  209PC       O 6572   1.445   0.414   2.365
  209PC       O 6573   1.372   0.269   2.525
  209PC       O 6574   1.234   0.327   2.360
  209PC       C 6575   1.142   0.107   2.345
  209PC       H 6576   1.082   0.031   2.396
  209PC       H 6577   1.090   0.135   2.253
  209PC       H 6578   1.239   0.063   2.317
  210PC       C 6579   5.079   4.032   0.448
  210PC       C 6580   5.025   3.890   0.424
  210PC       H 6581   5.137   4.068   0.362
  210PC       H 6582   5.016   3.872   0.316
  210PC       H 6583   5.089   3.813   0.469
  210PC       C 6584   4.857   4.024   0.498
  210PC       O 6585   4.748   4.060   0.537
  210PC       O 6586   4.896   3.895   0.485
  210PC       O 6587   4.961   4.107   0.470
  210PC       C 6588   5.162   4.046   0.576
  210PC       H 6589   5.237   3.966   0.585
  210PC       H 6590   5.216   4.141   0.576
  210PC       H 6591   5.097   4.045   0.664
  211PC       C 6592   2.221   1.461   5.773
  211PC       C 6593   2.198   1.457   5.925
  211PC       H 6594   2.328   1.465   5.752
  211PC       H 6595   2.290   1.481   5.980
  211PC       H 6596   2.118   1.527   5.955
  211PC       C 6597   2.141   1.256   5.831
  211PC       O 6598   2.107   1.140   5.821
  211PC       O 6599   2.159   1.322   5.948
  211PC       O 6600   2.166   1.339   5.727
  211PC       C 6601   2.147   1.574   5.700
  211PC       H 6602   2.185   1.672   5.732
  211PC       H 6603   2.161   1.564   5.592
  211PC       H 6604   2.039   1.571   5.723
  212PC       C 6605   5.482   5.228   1.929
  212PC       C 6606   5.359   5.245   1.837
  212PC       H 6607   5.554   5.158   1.885
  212PC       H 6608   5.369   5.182   1.747
  212PC       H 6609   5.266   5.221   1.889
  212PC       C 6610   5.465   5.446   1.868
  212PC       O 6611   5.486   5.565   1.866
  212PC       O 6612   5.365   5.383   1.802
  212PC       O 6613   5.540   5.357   1.936
  212PC       C 6614   5.448   5.189   2.073
  212PC       H 6615   5.416   5.084   2.079
  212PC       H 6616   5.537   5.201   2.137
  212PC       H 6617   5.368   5.252   2.114
  213PC       C 6618   1.837   2.079   5.923
  213PC       C 6619   1.719   1.983   5.940
  213PC       H 6620   1.848   2.143   6.012
  213PC       H 6621   1.661   2.007   6.030
  213PC       H 6622   1.653   1.986   5.852
  213PC       C 6623   1.915   1.865   5.930
  213PC       O 6624   1.992   1.771   5.928
  213PC       O 6625   1.781   1.855   5.952
  213PC       O 6626   1.950   1.994   5.908
  213PC       C 6627   1.831   2.165   5.795
  213PC       H 6628   1.740   2.228   5.795
  213PC       H 6629   1.918   2.231   5.790
  213PC       H 6630   1.830   2.103   5.706
  214PC       C 6631   5.723   4.228   0.725
  214PC       C 6632   5.620   4.114   0.732
  214PC       H 6633   5.759   4.239   0.622
  214PC       H 6634   5.621   4.054   0.640
  214PC       H 6635   5.640   4.049   0.818
  214PC       C 6636   5.517   4.314   0.774
  214PC       O 6637   5.431   4.395   0.797
  214PC       O 6638   5.496   4.182   0.749
  214PC       O 6639   5.650   4.342   0.766
  214PC       C 6640   5.842   4.215   0.822
  214PC       H 6641   5.881   4.113   0.823
  214PC       H 6642   5.922   4.283   0.791
  214PC       H 6643   5.811   4.244   0.923
  215PC       C 6644   0.943   2.067   5.013
  215PC       C 6645   0.867   2.114   5.138
  215PC       H 6646   0.890   1.984   4.965
  215PC       H 6647   0.768   2.068   5.142
  215PC       H 6648   0.923   2.090   5.230
  215PC       C 6649   0.898   2.290   4.995
  215PC       O 6650   0.890   2.401   4.948
  215PC       O 6651   0.856   2.255   5.120
  215PC       O 6652   0.943   2.181   4.929
  215PC       C 6653   1.089   2.030   5.040
  215PC       H 6654   1.096   1.944   5.107
  215PC       H 6655   1.139   2.005   4.945
  215PC       H 6656   1.143   2.115   5.085
  216PC       C 6657   5.813   3.565   5.714
  216PC       C 6658   5.917   3.460   5.755
  216PC       H 6659   5.793   3.560   5.606
  216PC       H 6660   5.966   3.416   5.668
  216PC       H 6661   5.994   3.505   5.820
  216PC       C 6662   5.714   3.409   5.847
  216PC       O 6663   5.629   3.350   5.911
  216PC       O 6664   5.841   3.364   5.828
  216PC       O 6665   5.697   3.529   5.787
  216PC       C 6666   5.848   3.709   5.755
  216PC       H 6667   5.939   3.743   5.704
  216PC       H 6668   5.766   3.776   5.728
  216PC       H 6669   5.864   3.715   5.863
  217PC       C 6670   0.990   3.666   0.628
  217PC       C 6671   0.969   3.817   0.648
  217PC       H 6672   1.035   3.622   0.717
  217PC       H 6673   1.018   3.851   0.740
  217PC       H 6674   1.009   3.874   0.563
  217PC       C 6675   0.766   3.711   0.634
  217PC       O 6676   0.647   3.693   0.635
  217PC       O 6677   0.827   3.831   0.657
  217PC       O 6678   0.859   3.616   0.608
  217PC       C 6679   1.071   3.629   0.503
  217PC       H 6680   1.172   3.671   0.508
  217PC       H 6681   1.079   3.520   0.495
  217PC       H 6682   1.022   3.666   0.412
  218PC       C 6683   0.510   0.189   3.715
  218PC       C 6684   0.655   0.241   3.727
  218PC       H 6685   0.464   0.185   3.815
  218PC       H 6686   0.699   0.217   3.824
  218PC       H 6687   0.716   0.200   3.645
  218PC       C 6688   0.518   0.405   3.647
  218PC       O 6689   0.482   0.512   3.603
  218PC       O 6690   0.637   0.382   3.710
  218PC       O 6691   0.448   0.289   3.636
  218PC       C 6692   0.495   0.054   3.643
  218PC       H 6693   0.545   6.096   3.699
  218PC       H 6694   0.388   0.028   3.635
  218PC       H 6695   0.537   0.058   3.543
  219PC       C 6696   0.212   0.623   3.273
  219PC       C 6697   0.251   0.684   3.408
  219PC       H 6698   0.299   0.612   3.208
  219PC       H 6699   0.356   0.662   3.430
  219PC       H 6700   0.234   0.793   3.411
  219PC       C 6701   0.124   0.498   3.442
  219PC       O 6702   0.066   0.408   3.499
  219PC       O 6703   0.166   0.614   3.499
  219PC       O 6704   0.160   0.496   3.311
  219PC       C 6705   0.100   0.698   3.201
  219PC       H 6706   0.136   0.795   3.165
  219PC       H 6707   0.065   0.641   3.113
  219PC       H 6708   0.014   0.715   3.267
  220PC       C 6709   5.834   3.065   4.793
  220PC       C 6710   5.928   2.991   4.890
  220PC       H 6711   5.730   3.044   4.819
  220PC       H 6712   5.879   2.904   4.936
  220PC       H 6713   6.020   2.960   4.839
  220PC       C 6714   5.927   3.215   4.936
  220PC       O 6715   5.952   3.320   4.991
  220PC       O 6716   5.957   3.092   4.987
  220PC       O 6717   5.865   3.201   4.816
  220PC       C 6718   5.859   3.036   4.644
  220PC       H 6719   5.848   2.929   4.623
  220PC       H 6720   5.786   3.090   4.583
  220PC       H 6721   5.959   3.068   4.614
  221PC       C 6722   4.814   4.181   1.778
  221PC       C 6723   4.885   4.275   1.680
  221PC       H 6724   4.851   4.200   1.880
  221PC       H 6725   4.985   4.303   1.714
  221PC       H 6726   4.891   4.228   1.580
  221PC       C 6727   4.673   4.348   1.720
  221PC       O 6728   4.573   4.416   1.716
  221PC       O 6729   4.797   4.386   1.676
  221PC       O 6730   4.679   4.221   1.768
  221PC       C 6731   4.823   4.031   1.744
  221PC       H 6732   4.927   3.999   1.735
  221PC       H 6733   4.775   3.973   1.823
  221PC       H 6734   4.771   4.011   1.649
  222PC       C 6735   0.207   1.220   5.296
  222PC       C 6736   0.055   1.212   5.317
  222PC       H 6737   0.240   1.138   5.231
  222PC       H 6738   0.017   1.111   5.300
  222PC       H 6739   0.029   1.245   5.418
  222PC       C 6740   0.108   1.385   5.178
  222PC       O 6741   0.097   1.482   5.106
  222PC       O 6742   0.006   1.305   5.220
  222PC       O 6743   0.225   1.345   5.232
  222PC       C 6744   0.292   1.225   5.424
  222PC       H 6745   0.277   1.134   5.484
  222PC       H 6746   0.398   1.230   5.398
  222PC       H 6747   0.267   1.313   5.485
  223PC       C 6748   1.432   4.238   0.663
  223PC       C 6749   1.585   4.214   0.666
  223PC       H 6750   1.404   4.294   0.573
  223PC       H 6751   1.632   4.258   0.577
  223PC       H 6752   1.630   4.257   0.756
  223PC       C 6753   1.474   4.013   0.659
  223PC       O 6754   1.454   3.893   0.651
  223PC       O 6755   1.596   4.072   0.665
  223PC       O 6756   1.377   4.107   0.658
  223PC       C 6757   1.376   4.306   0.788
  223PC       H 6758   1.413   4.409   0.796
  223PC       H 6759   1.266   4.310   0.783
  223PC       H 6760   1.404   4.251   0.879
  224PC       C 6761   0.524   2.233   5.012
  224PC       C 6762   0.548   2.381   5.043
  224PC       H 6763   0.570   2.170   5.089
  224PC       H 6764   0.613   2.393   5.130
  224PC       H 6765   0.593   2.433   4.957
  224PC       C 6766   0.324   2.335   5.051
  224PC       O 6767   0.204   2.349   5.066
  224PC       O 6768   0.417   2.431   5.070
  224PC       O 6769   0.383   2.218   5.015
  224PC       C 6770   0.569   2.188   4.871
  224PC       H 6771   0.676   2.206   4.856
  224PC       H 6772   0.548   2.082   4.857
  224PC       H 6773   0.514   2.244   4.794
  225PC       C 6774   5.213   5.572   2.043
  225PC       C 6775   5.092   5.634   1.975
  225PC       H 6776   5.258   5.500   1.975
  225PC       H 6777   5.071   5.581   1.881
  225PC       H 6778   5.004   5.630   2.040
  225PC       C 6779   5.258   5.790   2.004
  225PC       O 6780   5.320   5.893   1.995
  225PC       O 6781   5.134   5.769   1.951
  225PC       O 6782   5.300   5.680   2.070
  225PC       C 6783   5.186   5.501   2.174
  225PC       H 6784   5.129   5.410   2.152
  225PC       H 6785   5.281   5.474   2.223
  225PC       H 6786   5.129   5.566   2.241
  226PC       C 6787   1.074   1.360   5.732
  226PC       C 6788   1.151   1.266   5.637
  226PC       H 6789   0.974   1.319   5.750
  226PC       H 6790   1.086   1.187   5.600
  226PC       H 6791   1.193   1.320   5.552
  226PC       C 6792   1.254   1.271   5.842
  226PC       O 6793   1.333   1.245   5.930
  226PC       O 6794   1.255   1.212   5.719
  226PC       O 6795   1.151   1.359   5.851
  226PC       C 6796   1.067   1.505   5.682
  226PC       H 6797   1.064   1.509   5.573
  226PC       H 6798   0.975   1.551   5.720
  226PC       H 6799   1.153   1.563   5.718
  227PC       C 6800   1.528   0.675   5.388
  227PC       C 6801   1.666   0.608   5.374
  227PC       H 6802   1.517   0.725   5.485
  227PC       H 6803   1.734   0.647   5.450
  227PC       H 6804   1.659   0.499   5.382
  227PC       C 6805   1.629   0.749   5.197
  227PC       O 6806   1.647   0.812   5.095
  227PC       O 6807   1.707   0.648   5.243
  227PC       O 6808   1.526   0.771   5.283
  227PC       C 6809   1.410   0.579   5.362
  227PC       H 6810   1.396   0.513   5.449
  227PC       H 6811   1.317   0.635   5.346
  227PC       H 6812   1.428   0.517   5.274
  228PC       C 6813   5.164   4.843   0.755
  228PC       C 6814   5.254   4.718   0.757
  228PC       H 6815   5.198   4.913   0.677
  228PC       H 6816   5.343   4.732   0.695
  228PC       H 6817   5.284   4.692   0.859
  228PC       C 6818   5.040   4.662   0.697
  228PC       O 6819   4.942   4.593   0.675
  228PC       O 6820   5.167   4.618   0.703
  228PC       O 6821   5.034   4.795   0.724
  228PC       C 6822   5.149   4.915   0.889
  228PC       H 6823   5.239   4.973   0.910
  228PC       H 6824   5.063   4.982   0.889
  228PC       H 6825   5.136   4.843   0.970
  229PC       C 6826   5.094   3.721   0.911
  229PC       C 6827   5.136   3.798   0.786
  229PC       H 6828   5.012   3.651   0.887
  229PC       H 6829   5.054   3.807   0.713
  229PC       H 6830   5.172   3.898   0.815
  229PC       C 6831   5.295   3.645   0.836
  229PC       O 6832   5.398   3.580   0.830
  229PC       O 6833   5.245   3.722   0.736
  229PC       O 6834   5.212   3.649   0.943
  229PC       C 6835   5.057   3.809   1.031
  229PC       H 6836   4.968   3.869   1.009
  229PC       H 6837   5.036   3.747   1.118
  229PC       H 6838   5.139   3.878   1.055
  230PC       C 6839   1.026   1.660   4.952
  230PC       C 6840   0.934   1.556   4.887
  230PC       H 6841   1.068   1.726   4.876
  230PC       H 6842   0.955   1.545   4.780
  230PC       H 6843   0.943   1.459   4.938
  230PC       C 6844   0.810   1.709   5.003
  230PC       O 6845   0.714   1.770   5.046
  230PC       O 6846   0.804   1.611   4.909
  230PC       O 6847   0.939   1.733   5.037
  230PC       C 6848   1.139   1.601   5.037
  230PC       H 6849   1.208   1.542   4.975
  230PC       H 6850   1.196   1.681   5.085
  230PC       H 6851   1.098   1.536   5.116
  231PC       C 6852   5.385   5.789   2.925
  231PC       C 6853   5.398   5.930   2.986
  231PC       H 6854   5.282   5.752   2.935
  231PC       H 6855   5.298   5.970   3.008
  231PC       H 6856   5.458   5.930   3.077
  231PC       C 6857   5.465   5.933   2.768
  231PC       O 6858   5.509   5.973   2.662
  231PC       O 6859   5.459   6.006   2.882
  231PC       O 6860   5.420   5.807   2.790
  231PC       C 6861   5.484   5.686   2.984
  231PC       H 6862   5.476   5.682   3.093
  231PC       H 6863   5.463   5.587   2.943
  231PC       H 6864   5.587   5.714   2.957
  232PC       C 6865   3.799   0.255   2.838
  232PC       C 6866   3.868   0.391   2.862
  232PC       H 6867   3.801   0.194   2.929
  232PC       H 6868   3.912   0.394   2.962
  232PC       H 6869   3.946   0.409   2.787
  232PC       C 6870   3.646   0.424   2.814
  232PC       O 6871   3.540   0.480   2.796
  232PC       O 6872   3.762   0.485   2.850
  232PC       O 6873   3.665   0.290   2.805
  232PC       C 6874   3.854   0.175   2.719
  232PC       H 6875   3.959   0.147   2.737
  232PC       H 6876   3.795   0.084   2.704
  232PC       H 6877   3.849   0.235   2.627
  233PC       C 6878   5.699   0.525   5.300
  233PC       C 6879   5.691   0.545   5.453
  233PC       H 6880   5.603   0.544   5.252
  233PC       H 6881   5.607   0.611   5.478
  233PC       H 6882   5.680   0.450   5.506
  233PC       C 6883   5.869   0.661   5.370
  233PC       O 6884   5.967   0.733   5.366
  233PC       O 6885   5.815   0.609   5.483
  233PC       O 6886   5.797   0.621   5.262
  233PC       C 6887   5.754   0.388   5.259
  233PC       H 6888   5.688   0.307   5.291
  233PC       H 6889   5.763   0.383   5.149
  233PC       H 6890   5.854   0.371   5.302
  234PC       C 6891   5.461   3.976   0.371
  234PC       C 6892   5.373   3.853   0.340
  234PC       H 6893   5.443   4.014   0.472
  234PC       H 6894   5.342   3.805   0.434
  234PC       H 6895   5.285   3.880   0.280
  234PC       C 6896   5.590   3.808   0.288
  234PC       O 6897   5.689   3.748   0.252
  234PC       O 6898   5.462   3.768   0.268
  234PC       O 6899   5.592   3.924   0.359
  234PC       C 6900   5.447   4.088   0.268
  234PC       H 6901   5.354   4.143   0.282
  234PC       H 6902   5.530   4.159   0.279
  234PC       H 6903   5.449   4.049   0.165
  235PC       C 6904   0.711   2.162   5.451
  235PC       C 6905   0.682   2.312   5.468
  235PC       H 6906   0.686   2.131   5.349
  235PC       H 6907   0.616   2.348   5.389
  235PC       H 6908   0.636   2.331   5.566
  235PC       C 6909   0.908   2.275   5.469
  235PC       O 6910   1.027   2.295   5.472
  235PC       O 6911   0.812   2.371   5.460
  235PC       O 6912   0.851   2.152   5.472
  235PC       C 6913   0.646   2.069   5.554
  235PC       H 6914   0.537   2.078   5.549
  235PC       H 6915   0.671   1.965   5.533
  235PC       H 6916   0.679   2.094   5.655
  236PC       C 6917   0.892   3.945   0.158
  236PC       C 6918   0.948   3.969   0.300
  236PC       H 6919   0.789   3.907   0.162
  236PC       H 6920   0.866   3.987   0.370
  236PC       H 6921   1.009   3.885   0.334
  236PC       C 6922   0.987   4.151   0.169
  236PC       O 6923   1.028   4.260   0.135
  236PC       O 6924   1.026   4.087   0.283
  236PC       O 6925   0.899   4.074   0.100
  236PC       C 6926   0.980   3.853   0.072
  236PC       H 6927   0.989   3.753   0.117
  236PC       H 6928   0.937   3.843   6.099
  236PC       H 6929   1.081   3.894   0.061
  237PC       C 6930   6.012   4.948   0.635
  237PC       C 6931   5.888   4.857   0.622
  237PC       H 6932   6.097   4.889   0.671
  237PC       H 6933   5.903   4.762   0.675
  237PC       H 6934   5.799   4.907   0.661
  237PC       C 6935   5.962   4.921   0.414
  237PC       O 6936   5.970   4.928   0.293
  237PC       O 6937   5.877   4.837   0.481
  237PC       O 6938   6.036   4.992   0.502
  237PC       C 6939   5.993   5.073   0.722
  237PC       H 6940   5.950   5.047   0.819
  237PC       H 6941   6.090   5.121   0.739
  237PC       H 6942   5.929   5.146   0.671
  238PC       C 6943   0.263   4.011   0.180
  238PC       C 6944   0.352   4.118   0.246
  238PC       H 6945   0.200   3.961   0.255
  238PC       H 6946   0.329   4.126   0.353
  238PC       H 6947   0.459   4.094   0.233
  238PC       C 6948   0.219   4.215   0.087
  238PC       O 6949   0.169   4.300   0.017
  238PC       O 6950   0.318   4.238   0.177
  238PC       O 6951   0.183   4.085   0.089
  238PC       C 6952   0.340   3.907   0.097
  238PC       H 6953   0.411   3.852   0.160
  238PC       H 6954   0.270   3.836   0.053
  238PC       H 6955   0.396   3.956   0.016
  239PC       C 6956   5.263   4.134   1.978
  239PC       C 6957   5.121   4.090   2.018
  239PC       H 6958   5.288   4.096   1.879
  239PC       H 6959   5.078   4.024   1.943
  239PC       H 6960   5.122   4.041   2.116
  239PC       C 6961   5.135   4.319   2.013
  239PC       O 6962   5.105   4.434   2.033
  239PC       O 6963   5.050   4.214   2.025
  239PC       O 6964   5.258   4.275   1.977
  239PC       C 6965   5.372   4.097   2.080
  239PC       H 6966   5.381   3.988   2.090
  239PC       H 6967   5.469   4.137   2.049
  239PC       H 6968   5.349   4.139   2.179
  240PC       C 6969   1.418   0.883   5.824
  240PC       C 6970   1.502   1.001   5.775
  240PC       H 6971   1.364   0.839   5.740
  240PC       H 6972   1.453   1.057   5.694
  240PC       H 6973   1.526   1.067   5.859
  240PC       C 6974   1.630   0.814   5.795
  240PC       O 6975   1.723   0.736   5.784
  240PC       O 6976   1.618   0.932   5.727
  240PC       O 6977   1.517   0.791   5.867
  240PC       C 6978   1.322   0.910   5.940
  240PC       H 6979   1.243   0.979   5.909
  240PC       H 6980   1.274   0.816   5.972
  240PC       H 6981   1.375   0.954   6.026
  241PC       C 6982   5.356   3.898   1.263
  241PC       C 6983   5.446   3.828   1.160
  241PC       H 6984   5.302   3.981   1.217
  241PC       H 6985   5.428   3.870   1.060
  241PC       H 6986   5.552   3.837   1.186
  241PC       C 6987   5.295   3.679   1.244
  241PC       O 6988   5.230   3.577   1.258
  241PC       O 6989   5.404   3.692   1.166
  241PC       O 6990   5.265   3.797   1.304
  241PC       C 6991   5.430   3.946   1.389
  241PC       H 6992   5.505   4.022   1.364
  241PC       H 6993   5.359   3.990   1.460
  241PC       H 6994   5.480   3.862   1.439
  242PC       C 6995   5.690   5.741   2.145
  242PC       C 6996   5.653   5.817   2.016
  242PC       H 6997   5.797   5.750   2.163
  242PC       H 6998   5.734   5.816   1.943
  242PC       H 6999   5.561   5.776   1.972
  242PC       C 7000   5.593   5.937   2.199
  242PC       O 7001   5.554   6.029   2.268
  242PC       O 7002   5.628   5.947   2.068
  242PC       O 7003   5.618   5.811   2.244
  242PC       C 7004   5.648   5.593   2.151
  242PC       H 7005   5.699   5.534   2.074
  242PC       H 7006   5.673   5.551   2.249
  242PC       H 7007   5.540   5.584   2.136
  243PC       C 7008   4.941   4.827   0.158
  243PC       C 7009   4.994   4.932   0.257
  243PC       H 7010   4.974   4.848   0.055
  243PC       H 7011   5.090   4.970   0.222
  243PC       H 7012   4.925   5.016   0.271
  243PC       C 7013   5.030   4.725   0.339
  243PC       O 7014   5.068   4.635   0.410
  243PC       O 7015   5.010   4.855   0.375
  243PC       O 7016   5.000   4.709   0.208
  243PC       C 7017   4.789   4.804   0.165
  243PC       H 7018   4.735   4.893   0.131
  243PC       H 7019   4.763   4.720   0.100
  243PC       H 7020   4.758   4.780   0.267
  244PC       C 7021   4.923   5.206   0.739
  244PC       C 7022   4.920   5.101   0.627
  244PC       H 7023   5.019   5.202   0.793
  244PC       H 7024   5.009   5.038   0.631
  244PC       H 7025   4.830   5.038   0.634
  244PC       C 7026   4.914   5.311   0.537
  244PC       O 7027   4.917   5.399   0.453
  244PC       O 7028   4.919   5.179   0.507
  244PC       O 7029   4.911   5.330   0.671
  244PC       C 7030   4.806   5.198   0.838
  244PC       H 7031   4.810   5.105   0.895
  244PC       H 7032   4.810   5.282   0.909
  244PC       H 7033   4.710   5.203   0.785
  245PC       C 7034   5.824   5.557   1.106
  245PC       C 7035   5.706   5.459   1.103
  245PC       H 7036   5.919   5.502   1.115
  245PC       H 7037   5.737   5.357   1.129
  245PC       H 7038   5.627   5.493   1.172
  245PC       C 7039   5.722   5.566   0.902
  245PC       O 7040   5.697   5.600   0.788
  245PC       O 7041   5.659   5.466   0.969
  245PC       O 7042   5.816   5.623   0.981
  245PC       C 7043   5.813   5.665   1.214
  245PC       H 7044   5.811   5.620   1.314
  245PC       H 7045   5.899   5.733   1.208
  245PC       H 7046   5.722   5.725   1.201
  246PC       C 7047   0.972   1.263   5.250
  246PC       C 7048   0.877   1.144   5.265
  246PC       H 7049   0.929   1.336   5.181
  246PC       H 7050   0.826   1.119   5.172
  246PC       H 7051   0.932   1.057   5.302
  246PC       C 7052   0.854   1.286   5.440
  246PC       O 7053   0.814   1.337   5.542
  246PC       O 7054   0.788   1.194   5.366
  246PC       O 7055   0.974   1.314   5.383
  246PC       C 7056   1.117   1.230   5.210
  246PC       H 7057   1.118   1.154   5.131
  246PC       H 7058   1.165   1.320   5.172
  246PC       H 7059   1.173   1.193   5.296
  247PC       C 7060   4.739   5.229   0.220
  247PC       C 7061   4.744   5.178   0.075
  247PC       H 7062   4.840   5.254   0.253
  247PC       H 7063   4.843   5.141   0.047
  247PC       H 7064   4.668   5.100   0.059
  247PC       C 7065   4.653   5.387   0.082
  247PC       O 7066   4.600   5.490   0.044
  247PC       O 7067   4.709   5.295   6.127
  247PC       O 7068   4.660   5.346   0.210
  247PC       C 7069   4.670   5.135   0.321
  247PC       H 7070   4.736   5.055   0.355
  247PC       H 7071   4.639   5.193   0.409
  247PC       H 7072   4.580   5.089   0.278
  248PC       C 7073   0.266   3.477   0.440
  248PC       C 7074   0.152   3.581   0.438
  248PC       H 7075   0.266   3.420   0.346
  248PC       H 7076   0.076   3.555   0.364
  248PC       H 7077   0.106   3.589   0.538
  248PC       C 7078   0.354   3.686   0.418
  248PC       O 7079   0.437   3.772   0.398
  248PC       O 7080   0.220   3.702   0.404
  248PC       O 7081   0.382   3.557   0.449
  248PC       C 7082   0.266   3.382   0.561
  248PC       H 7083   0.176   3.320   0.562
  248PC       H 7084   0.353   3.316   0.556
  248PC       H 7085   0.271   3.438   0.655
  249PC       C 7086   0.593   1.644   5.317
  249PC       C 7087   0.464   1.635   5.234
  249PC       H 7088   0.676   1.602   5.259
  249PC       H 7089   0.488   1.609   5.131
  249PC       H 7090   0.393   1.562   5.276
  249PC       C 7091   0.506   1.853   5.287
  249PC       O 7092   0.498   1.974   5.283
  249PC       O 7093   0.412   1.768   5.239
  249PC       O 7094   0.611   1.784   5.337
  249PC       C 7095   0.585   1.575   5.454
  249PC       H 7096   0.583   1.466   5.442
  249PC       H 7097   0.672   1.600   5.514
  249PC       H 7098   0.495   1.605   5.509
  250PC       C 7099   5.768   4.776   0.064
  250PC       C 7100   5.755   4.715   0.204
  250PC       H 7101   5.874   4.790   0.038
  250PC       H 7102   5.853   4.708   0.253
  250PC       H 7103   5.686   4.773   0.267
  250PC       C 7104   5.680   4.566   0.047
  250PC       O 7105   5.632   4.466   6.127
  250PC       O 7106   5.704   4.584   0.180
  250PC       O 7107   5.710   4.679   6.105
  250PC       C 7108   5.690   4.906   0.042
  250PC       H 7109   5.737   4.988   0.099
  250PC       H 7110   5.691   4.934   6.063
  250PC       H 7111   5.586   4.897   0.076
  251PC       C 7112   1.638   1.811   5.515
  251PC       C 7113   1.682   1.689   5.596
  251PC       H 7114   1.585   1.780   5.424
  251PC       H 7115   1.665   1.596   5.540
  251PC       H 7116   1.788   1.695   5.625
  251PC       C 7117   1.521   1.806   5.711
  251PC       O 7118   1.441   1.837   5.796
  251PC       O 7119   1.599   1.694   5.712
  251PC       O 7120   1.548   1.880   5.601
  251PC       C 7121   1.753   1.907   5.480
  251PC       H 7122   1.812   1.868   5.397
  251PC       H 7123   1.713   2.005   5.451
  251PC       H 7124   1.819   1.921   5.566
  252PC       C 7125   5.825   4.564   1.149
  252PC       C 7126   5.722   4.612   1.046
  252PC       H 7127   5.858   4.462   1.126
  252PC       H 7128   5.677   4.529   0.991
  252PC       H 7129   5.643   4.670   1.096
  252PC       C 7130   5.916   4.730   1.021
  252PC       O 7131   5.994   4.813   0.979
  252PC       O 7132   5.800   4.697   0.961
  252PC       O 7133   5.933   4.656   1.133
  252PC       C 7134   5.781   4.576   1.295
  252PC       H 7135   5.691   4.515   1.313
  252PC       H 7136   5.860   4.542   1.363
  252PC       H 7137   5.756   4.680   1.319
  253PC       C 7138   0.139   1.674   5.388
  253PC       C 7139   0.112   1.824   5.368
  253PC       H 7140   0.176   1.630   5.295
  253PC       H 7141   0.142   1.853   5.267
  253PC       H 7142   0.007   1.850   5.386
  253PC       C 7143   0.276   1.794   5.525
  253PC       O 7144   0.367   1.818   5.601
  253PC       O 7145   0.199   1.886   5.463
  253PC       O 7146   0.240   1.669   5.487
  253PC       C 7147   0.019   1.593   5.440
  253PC       H 7148   6.065   1.581   5.361
  253PC       H 7149   0.051   1.493   5.472
  253PC       H 7150   6.092   1.644   5.525
  254PC       C 7151   5.194   4.726   1.796
  254PC       C 7152   5.271   4.683   1.671
  254PC       H 7153   5.258   4.722   1.885
  254PC       H 7154   5.379   4.693   1.686
  254PC       H 7155   5.248   4.580   1.643
  254PC       C 7156   5.162   4.880   1.631
  254PC       O 7157   5.118   4.976   1.573
  254PC       O 7158   5.225   4.775   1.572
  254PC       O 7159   5.155   4.859   1.765
  254PC       C 7160   5.066   4.643   1.816
  254PC       H 7161   5.089   4.537   1.809
  254PC       H 7162   5.024   4.664   1.915
  254PC       H 7163   4.990   4.667   1.741
  255PC       C 7164   1.480   4.211   0.205
  255PC       C 7165   1.500   4.353   0.263
  255PC       H 7166   1.400   4.211   0.130
  255PC       H 7167   1.447   4.426   0.201
  255PC       H 7168   1.464   4.360   0.366
  255PC       C 7169   1.699   4.274   0.181
  255PC       O 7170   1.816   4.271   0.151
  255PC       O 7171   1.641   4.372   0.256
  255PC       O 7172   1.606   4.181   0.147
  255PC       C 7173   1.454   4.104   0.312
  255PC       H 7174   1.365   4.129   0.371
  255PC       H 7175   1.435   4.008   0.262
  255PC       H 7176   1.540   4.092   0.378
  256PC       C 7177   4.203   5.271   0.217
  256PC       C 7178   4.336   5.227   0.281
  256PC       H 7179   4.119   5.239   0.281
  256PC       H 7180   4.323   5.144   0.351
  256PC       H 7181   4.407   5.200   0.202
  256PC       C 7182   4.312   5.453   0.299
  256PC       O 7183   4.334   5.569   0.328
  256PC       O 7184   4.379   5.346   0.348
  256PC       O 7185   4.214   5.412   0.215
  256PC       C 7186   4.184   5.223   0.073
  256PC       H 7187   4.187   5.113   0.067
  256PC       H 7188   4.088   5.257   0.035
  256PC       H 7189   4.263   5.263   0.008
  257PC       C 7190   4.453   5.841   2.537
  257PC       C 7191   4.537   5.743   2.453
  257PC       H 7192   4.451   5.810   2.642
  257PC       H 7193   4.580   5.666   2.517
  257PC       H 7194   4.476   5.697   2.374
  257PC       C 7195   4.624   5.954   2.437
  257PC       O 7196   4.696   6.045   2.404
  257PC       O 7197   4.639   5.825   2.397
  257PC       O 7198   4.520   5.965   2.523
  257PC       C 7199   4.311   5.864   2.486
  257PC       H 7200   4.253   5.771   2.487
  257PC       H 7201   4.260   5.938   2.549
  257PC       H 7202   4.312   5.902   2.383
  258PC       C 7203   1.898   0.193   3.879
  258PC       C 7204   1.793   0.257   3.786
  258PC       H 7205   1.966   0.270   3.918
  258PC       H 7206   1.814   0.363   3.770
  258PC       H 7207   1.789   0.205   3.689
  258PC       C 7208   1.691   0.166   3.970
  258PC       O 7209   1.603   0.132   4.047
  258PC       O 7210   1.670   0.239   3.857
  258PC       O 7211   1.822   0.135   3.983
  258PC       C 7212   1.978   0.079   3.814
  258PC       H 7213   2.035   0.114   3.727
  258PC       H 7214   2.049   0.037   3.887
  258PC       H 7215   1.911   6.119   3.782
  259PC       C 7216   5.512   4.564   0.446
  259PC       C 7217   5.559   4.419   0.425
  259PC       H 7218   5.529   4.624   0.356
  259PC       H 7219   5.571   4.399   0.318
  259PC       H 7220   5.653   4.398   0.478
  259PC       C 7221   5.341   4.421   0.495
  259PC       O 7222   5.231   4.378   0.521
  259PC       O 7223   5.451   4.342   0.477
  259PC       O 7224   5.374   4.551   0.472
  259PC       C 7225   5.578   4.635   0.566
  259PC       H 7226   5.687   4.634   0.556
  259PC       H 7227   5.544   4.739   0.570
  259PC       H 7228   5.550   4.587   0.661
  260PC       C 7229   5.282   0.183   5.332
  260PC       C 7230   5.224   0.100   5.448
  260PC       H 7231   5.319   0.117   5.253
  260PC       H 7232   5.239   6.114   5.431
  260PC       H 7233   5.270   0.129   5.544
  260PC       C 7234   5.059   0.227   5.352
  260PC       O 7235   4.950   0.274   5.330
  260PC       O 7236   5.085   0.133   5.447
  260PC       O 7237   5.173   0.260   5.286
  260PC       C 7238   5.391   0.283   5.374
  260PC       H 7239   5.477   0.230   5.417
  260PC       H 7240   5.424   0.340   5.286
  260PC       H 7241   5.352   0.354   5.448
  261PC       C 7242   4.864   5.837   0.962
  261PC       C 7243   4.863   5.984   0.916
  261PC       H 7244   4.916   5.774   0.889
  261PC       H 7245   4.900   5.993   0.813
  261PC       H 7246   4.762   6.026   0.923
  261PC       C 7247   4.985   5.963   1.108
  261PC       O 7248   5.051   5.992   1.206
  261PC       O 7249   4.951   6.048   1.009
  261PC       O 7250   4.934   5.840   1.085
  261PC       C 7251   4.725   5.780   0.995
  261PC       H 7252   4.658   5.787   0.908
  261PC       H 7253   4.733   5.674   1.022
  261PC       H 7254   4.679   5.834   1.079
  262PC       C 7255   0.962   1.844   5.488
  262PC       C 7256   1.103   1.824   5.429
  262PC       H 7257   0.910   1.922   5.432
  262PC       H 7258   1.142   1.917   5.386
  262PC       H 7259   1.171   1.784   5.505
  262PC       C 7260   0.959   1.664   5.353
  262PC       O 7261   0.914   1.572   5.287
  262PC       O 7262   1.078   1.726   5.328
  262PC       O 7263   0.899   1.720   5.460
  262PC       C 7264   0.957   1.869   5.639
  262PC       H 7265   1.002   1.967   5.662
  262PC       H 7266   0.853   1.870   5.674
  262PC       H 7267   1.012   1.792   5.694
  263PC       C 7268   4.980   5.230   2.298
  263PC       C 7269   4.985   5.355   2.386
  263PC       H 7270   4.941   5.253   2.199
  263PC       H 7271   4.966   5.444   2.327
  263PC       H 7272   4.911   5.349   2.467
  263PC       C 7273   5.192   5.256   2.378
  263PC       O 7274   5.309   5.233   2.403
  263PC       O 7275   5.118   5.353   2.438
  263PC       O 7276   5.116   5.187   2.291
  263PC       C 7277   4.902   5.116   2.363
  263PC       H 7278   4.803   5.150   2.396
  263PC       H 7279   4.887   5.038   2.288
  263PC       H 7280   4.958   5.077   2.448
  264PC       C 7281   1.892   1.448   5.340
  264PC       C 7282   1.883   1.295   5.327
  264PC       H 7283   1.819   1.486   5.412
  264PC       H 7284   1.824   1.254   5.410
  264PC       H 7285   1.840   1.264   5.231
  264PC       C 7286   2.098   1.358   5.378
  264PC       O 7287   2.217   1.352   5.400
  264PC       O 7288   2.020   1.254   5.338
  264PC       O 7289   2.024   1.472   5.385
  264PC       C 7290   1.877   1.523   5.206
  264PC       H 7291   1.777   1.511   5.165
  264PC       H 7292   1.897   1.630   5.220
  264PC       H 7293   1.950   1.485   5.132
  265PC       C 7294   0.741   3.591   0.230
  265PC       C 7295   0.658   3.502   0.323
  265PC       H 7296   0.739   3.696   0.263
  265PC       H 7297   0.645   3.551   0.420
  265PC       H 7298   0.560   3.477   0.280
  265PC       C 7299   0.867   3.414   0.297
  265PC       O 7300   0.963   3.340   0.311
  265PC       O 7301   0.740   3.385   0.337
  265PC       O 7302   0.871   3.537   0.240
  265PC       C 7303   0.700   3.581   0.082
  265PC       H 7304   0.603   3.630   0.065
  265PC       H 7305   0.774   3.630   0.018
  265PC       H 7306   0.692   3.476   0.050
  266PC       C 7307   5.228   5.206   0.408
  266PC       C 7308   5.336   5.185   0.300
  266PC       H 7309   5.131   5.220   0.360
  266PC       H 7310   5.309   5.233   0.205
  266PC       H 7311   5.433   5.222   0.335
  266PC       C 7312   5.289   4.988   0.404
  266PC       O 7313   5.296   4.871   0.434
  266PC       O 7314   5.338   5.043   0.289
  266PC       O 7315   5.232   5.085   0.480
  266PC       C 7316   5.257   5.319   0.508
  266PC       H 7317   5.255   5.417   0.458
  266PC       H 7318   5.182   5.320   0.588
  266PC       H 7319   5.355   5.305   0.554
  267PC       C 7320   5.331   4.649   0.016
  267PC       C 7321   5.317   4.498   0.044
  267PC       H 7322   5.412   4.669   6.073
  267PC       H 7323   5.385   4.441   6.106
  267PC       H 7324   5.339   4.474   0.149
  267PC       C 7325   5.120   4.580   6.088
  267PC       O 7326   5.004   4.585   6.052
  267PC       O 7327   5.181   4.470   0.011
  267PC       O 7328   5.206   4.685   6.086
  267PC       C 7329   5.346   4.735   0.142
  267PC       H 7330   5.448   4.729   0.181
  267PC       H 7331   5.326   4.840   0.119
  267PC       H 7332   5.278   4.702   0.222
  268PC       C 7333   4.514   5.383   2.311
  268PC       C 7334   4.634   5.455   2.245
  268PC       H 7335   4.420   5.434   2.289
  268PC       H 7336   4.599   5.518   2.163
  268PC       H 7337   4.691   5.515   2.316
  268PC       C 7338   4.636   5.233   2.192
  268PC       O 7339   4.672   5.126   2.146
  268PC       O 7340   4.711   5.346   2.194
  268PC       O 7341   4.517   5.254   2.252
  268PC       C 7342   4.531   5.361   2.462
  268PC       H 7343   4.504   5.452   2.517
  268PC       H 7344   4.464   5.282   2.496
  268PC       H 7345   4.634   5.333   2.488
  269PC       C 7346   4.818   5.901   2.888
  269PC       C 7347   4.888   5.764   2.889
  269PC       H 7348   4.762   5.919   2.980
  269PC       H 7349   4.890   5.725   2.992
  269PC       H 7350   4.837   5.692   2.824
  269PC       C 7351   5.039   5.928   2.841
  269PC       O 7352   5.145   5.981   2.815
  269PC       O 7353   5.019   5.794   2.843
  269PC       O 7354   4.926   5.993   2.876
  269PC       C 7355   4.729   5.921   2.765
  269PC       H 7356   4.636   5.865   2.777
  269PC       H 7357   4.704   6.028   2.753
  269PC       H 7358   4.780   5.888   2.674
  270PC       C 7359   5.192   3.182   0.979
  270PC       C 7360   5.226   3.108   0.849
  270PC       H 7361   5.088   3.216   0.980
  270PC       H 7362   5.135   3.068   0.803
  270PC       H 7363   5.279   3.173   0.778
  270PC       C 7364   5.293   2.985   1.029
  270PC       O 7365   5.342   2.896   1.095
  270PC       O 7366   5.309   3.001   0.895
  270PC       O 7367   5.214   3.083   1.079
  270PC       C 7368   5.288   3.297   1.012
  270PC       H 7369   5.270   3.382   0.944
  270PC       H 7370   5.274   3.333   1.115
  270PC       H 7371   5.392   3.267   1.000
  271PC       C 7372   0.437   2.079   5.842
  271PC       C 7373   0.304   2.118   5.909
  271PC       H 7374   0.418   2.014   5.756
  271PC       H 7375   0.224   2.049   5.880
  271PC       H 7376   0.315   2.119   6.018
  271PC       C 7377   0.394   2.298   5.801
  271PC       O 7378   0.407   2.410   5.756
  271PC       O 7379   0.281   2.250   5.859
  271PC       O 7380   0.490   2.203   5.800
  271PC       C 7381   0.541   2.016   5.936
  271PC       H 7382   0.503   1.922   5.978
  271PC       H 7383   0.633   1.994   5.881
  271PC       H 7384   0.566   2.084   6.018
  272PC       C 7385   5.354   5.472   1.309
  272PC       C 7386   5.453   5.355   1.319
  272PC       H 7387   5.288   5.455   1.223
  272PC       H 7388   5.473   5.312   1.222
  272PC       H 7389   5.547   5.387   1.363
  272PC       C 7390   5.288   5.332   1.474
  272PC       O 7391   5.220   5.284   1.562
  272PC       O 7392   5.385   5.265   1.406
  272PC       O 7393   5.280   5.459   1.429
  272PC       C 7394   5.416   5.612   1.300
  272PC       H 7395   5.423   5.644   1.196
  272PC       H 7396   5.354   5.684   1.355
  272PC       H 7397   5.517   5.616   1.342
  273PC       C 7398   1.712   1.389   5.837
  273PC       C 7399   1.796   1.342   5.717
  273PC       H 7400   1.610   1.413   5.805
  273PC       H 7401   1.742   1.357   5.623
  273PC       H 7402   1.892   1.395   5.714
  273PC       C 7403   1.777   1.172   5.869
  273PC       O 7404   1.791   1.065   5.924
  273PC       O 7405   1.818   1.204   5.743
  273PC       O 7406   1.713   1.278   5.924
  273PC       C 7407   1.774   1.505   5.916
  273PC       H 7408   1.802   1.588   5.850
  273PC       H 7409   1.701   1.544   5.988
  273PC       H 7410   1.864   1.473   5.971
  274PC       C 7411   4.864   4.360   0.239
  274PC       C 7412   5.015   4.364   0.266
  274PC       H 7413   4.839   4.426   0.155
  274PC       H 7414   5.061   4.456   0.229
  274PC       H 7415   5.034   4.354   0.374
  274PC       C 7416   4.959   4.166   0.169
  274PC       O 7417   4.972   4.051   0.130
  274PC       O 7418   5.063   4.249   0.196
  274PC       O 7419   4.841   4.225   0.201
  274PC       C 7420   4.776   4.390   0.361
  274PC       H 7421   4.782   4.496   0.387
  274PC       H 7422   4.671   4.364   0.340
  274PC       H 7423   4.808   4.332   0.448
  275PC       C 7424   5.462   5.131   1.042
  275PC       C 7425   5.480   5.047   1.171
  275PC       H 7426   5.545   5.202   1.033
  275PC       H 7427   5.550   5.094   1.241
  275PC       H 7428   5.383   5.031   1.220
  275PC       C 7429   5.514   4.916   0.986
  275PC       O 7430   5.536   4.821   0.914
  275PC       O 7431   5.533   4.924   1.120
  275PC       O 7432   5.472   5.036   0.938
  275PC       C 7433   5.327   5.203   1.023
  275PC       H 7434   5.332   5.307   1.057
  275PC       H 7435   5.300   5.206   0.917
  275PC       H 7436   5.247   5.152   1.077
  276PC       C 7437   0.595   1.332   4.974
  276PC       C 7438   0.444   1.330   5.001
  276PC       H 7439   0.639   1.429   4.996
  276PC       H 7440   0.420   1.404   5.078
  276PC       H 7441   0.384   1.350   4.911
  276PC       C 7442   0.541   1.149   5.097
  276PC       O 7443   0.555   1.046   5.159
  276PC       O 7444   0.423   1.198   5.051
  276PC       O 7445   0.643   1.233   5.063
  276PC       C 7446   0.633   1.284   4.833
  276PC       H 7447   0.606   1.360   4.758
  276PC       H 7448   0.741   1.267   4.826
  276PC       H 7449   0.582   1.191   4.807
  277PC       C 7450   5.085   4.293   0.841
  277PC       C 7451   4.935   4.318   0.859
  277PC       H 7452   5.111   4.278   0.736
  277PC       H 7453   4.892   4.354   0.764
  277PC       H 7454   4.881   4.228   0.892
  277PC       C 7455   5.051   4.484   0.959
  277PC       O 7456   5.071   4.591   1.012
  277PC       O 7457   4.931   4.421   0.958
  277PC       O 7458   5.143   4.410   0.893
  277PC       C 7459   5.138   4.177   0.928
  277PC       H 7460   5.090   4.083   0.900
  277PC       H 7461   5.247   4.169   0.914
  277PC       H 7462   5.118   4.197   1.033
  278PC       C 7463   0.559   0.098   2.914
  278PC       C 7464   0.450   0.192   2.861
  278PC       H 7465   0.526   0.050   3.007
  278PC       H 7466   0.383   0.228   2.941
  278PC       H 7467   0.495   0.277   2.810
  278PC       C 7468   0.457   0.002   2.736
  278PC       O 7469   0.430   6.041   2.650
  278PC       O 7470   0.380   0.108   2.770
  278PC       O 7471   0.570   0.000   2.812
  278PC       C 7472   0.698   0.161   2.933
  278PC       H 7473   0.697   0.232   3.016
  278PC       H 7474   0.772   0.083   2.954
  278PC       H 7475   0.729   0.214   2.842
  279PC       C 7476   0.205   1.924   4.916
  279PC       C 7477   0.127   1.988   5.032
  279PC       H 7478   0.148   1.839   4.878
  279PC       H 7479   0.063   1.915   5.083
  279PC       H 7480   0.195   2.036   5.104
  279PC       C 7481   0.106   2.114   4.843
  279PC       O 7482   0.069   2.200   4.766
  279PC       O 7483   0.049   2.086   4.964
  279PC       O 7484   0.208   2.027   4.819
  279PC       C 7485   0.349   1.881   4.944
  279PC       H 7486   0.350   1.782   4.991
  279PC       H 7487   0.406   1.875   4.850
  279PC       H 7488   0.400   1.952   5.011
  280PC       C 7489   5.177   5.777   3.288
  280PC       C 7490   5.182   5.930   3.277
  280PC       H 7491   5.277   5.734   3.273
  280PC       H 7492   5.273   5.964   3.226
  280PC       H 7493   5.093   5.969   3.225
  280PC       C 7494   5.148   5.869   3.495
  280PC       O 7495   5.131   5.876   3.615
  280PC       O 7496   5.183   5.972   3.414
  280PC       O 7497   5.134   5.756   3.422
  280PC       C 7498   5.074   5.709   3.197
  280PC       H 7499   5.102   5.722   3.092
  280PC       H 7500   5.069   5.602   3.218
  280PC       H 7501   4.974   5.751   3.214
  281PC       C 7502   4.855   3.465   1.887
  281PC       C 7503   4.887   3.578   1.788
  281PC       H 7504   4.773   3.401   1.851
  281PC       H 7505   4.849   3.552   1.688
  281PC       H 7506   4.844   3.674   1.820
  281PC       C 7507   5.078   3.467   1.843
  281PC       O 7508   5.196   3.436   1.845
  281PC       O 7509   5.030   3.582   1.789
  281PC       O 7510   4.977   3.394   1.895
  281PC       C 7511   4.824   3.515   2.029
  281PC       H 7512   4.732   3.574   2.031
  281PC       H 7513   4.812   3.430   2.097
  281PC       H 7514   4.906   3.577   2.068
  282PC       C 7515   0.438   0.219   3.250
  282PC       C 7516   0.488   0.355   3.301
  282PC       H 7517   0.427   0.222   3.141
  282PC       H 7518   0.466   0.435   3.230
  282PC       H 7519   0.440   0.378   3.396
  282PC       C 7520   0.656   0.201   3.315
  282PC       O 7521   0.764   0.152   3.337
  282PC       O 7522   0.628   0.334   3.316
  282PC       O 7523   0.544   0.130   3.285
  282PC       C 7524   0.310   0.167   3.316
  282PC       H 7525   0.224   0.229   3.286
  282PC       H 7526   0.290   0.064   3.286
  282PC       H 7527   0.318   0.171   3.426
  283PC       C 7528   4.684   3.330   0.894
  283PC       C 7529   4.816   3.335   0.817
  283PC       H 7530   4.599   3.333   0.824
  283PC       H 7531   4.803   3.382   0.718
  283PC       H 7532   4.893   3.389   0.874
  283PC       C 7533   4.777   3.123   0.893
  283PC       O 7534   4.789   3.003   0.909
  283PC       O 7535   4.851   3.197   0.806
  283PC       O 7536   4.688   3.203   0.957
  283PC       C 7537   4.668   3.440   1.001
  283PC       H 7538   4.643   3.536   0.955
  283PC       H 7539   4.588   3.413   1.071
  283PC       H 7540   4.761   3.452   1.059
  284PC       C 7541   5.570   4.378   1.856
  284PC       C 7542   5.490   4.288   1.762
  284PC       H 7543   5.627   4.315   1.925
  284PC       H 7544   5.472   4.189   1.807
  284PC       H 7545   5.395   4.335   1.735
  284PC       C 7546   5.670   4.376   1.653
  284PC       O 7547   5.754   4.396   1.568
  284PC       O 7548   5.576   4.277   1.649
  284PC       O 7549   5.660   4.445   1.769
  284PC       C 7550   5.490   4.485   1.933
  284PC       H 7551   5.453   4.444   2.028
  284PC       H 7552   5.555   4.570   1.958
  284PC       H 7553   5.405   4.521   1.875
  285PC       C 7554   5.789   4.447   2.235
  285PC       C 7555   5.930   4.510   2.238
  285PC       H 7556   5.755   4.419   2.335
  285PC       H 7557   5.964   4.523   2.342
  285PC       H 7558   6.002   4.448   2.183
  285PC       C 7559   5.780   4.656   2.144
  285PC       O 7560   5.735   4.754   2.087
  285PC       O 7561   5.911   4.636   2.173
  285PC       O 7562   5.706   4.549   2.182
  285PC       C 7563   5.778   4.328   2.139
  285PC       H 7564   5.841   4.245   2.173
  285PC       H 7565   5.674   4.294   2.136
  285PC       H 7566   5.810   4.357   2.038
  286PC       C 7567   1.104   0.819   5.424
  286PC       C 7568   1.215   0.852   5.524
  286PC       H 7569   1.080   0.712   5.427
  286PC       H 7570   1.273   0.763   5.550
  286PC       H 7571   1.282   0.930   5.484
  286PC       C 7572   1.016   0.934   5.599
  286PC       O 7573   0.936   0.994   5.669
  286PC       O 7574   1.143   0.903   5.636
  286PC       O 7575   0.994   0.896   5.471
  286PC       C 7576   1.133   0.864   5.280
  286PC       H 7577   1.213   0.805   5.235
  286PC       H 7578   1.043   0.853   5.218
  286PC       H 7579   1.163   0.969   5.278
  287PC       C 7580   5.386   4.333   1.343
  287PC       C 7581   5.269   4.287   1.255
  287PC       H 7582   5.453   4.250   1.370
  287PC       H 7583   5.298   4.199   1.197
  287PC       H 7584   5.179   4.265   1.314
  287PC       C 7585   5.366   4.475   1.167
  287PC       O 7586   5.390   4.566   1.091
  287PC       O 7587   5.251   4.400   1.170
  287PC       O 7588   5.452   4.428   1.262
  287PC       C 7589   5.338   4.407   1.468
  287PC       H 7590   5.287   4.338   1.537
  287PC       H 7591   5.423   4.454   1.518
  287PC       H 7592   5.268   4.487   1.440
  288PC       C 7593   5.809   4.158   1.211
  288PC       C 7594   5.780   4.017   1.157
  288PC       H 7595   5.897   4.200   1.160
  288PC       H 7596   5.863   3.979   1.096
  288PC       H 7597   5.759   3.947   1.239
  288PC       C 7598   5.609   4.158   1.101
  288PC       O 7599   5.500   4.192   1.061
  288PC       O 7600   5.662   4.035   1.078
  288PC       O 7601   5.691   4.231   1.179
  288PC       C 7602   5.825   4.163   1.363
  288PC       H 7603   5.891   4.083   1.400
  288PC       H 7604   5.871   4.259   1.391
  288PC       H 7605   5.728   4.157   1.414
  289PC       C 7606   5.351   5.867   0.966
  289PC       C 7607   5.444   5.749   0.934
  289PC       H 7608   5.368   5.950   0.896
  289PC       H 7609   5.476   5.754   0.829
  289PC       H 7610   5.532   5.747   1.000
  289PC       C 7611   5.230   5.673   0.951
  289PC       O 7612   5.136   5.597   0.952
  289PC       O 7613   5.361   5.635   0.954
  289PC       O 7614   5.222   5.809   0.948
  289PC       C 7615   5.358   5.916   1.111
  289PC       H 7616   5.462   5.925   1.146
  289PC       H 7617   5.312   6.016   1.119
  289PC       H 7618   5.304   5.851   1.180
  290PC       C 7619   4.999   4.602   1.311
  290PC       C 7620   4.909   4.707   1.243
  290PC       H 7621   4.997   4.506   1.258
  290PC       H 7622   4.872   4.668   1.147
  290PC       H 7623   4.824   4.735   1.306
  290PC       C 7624   5.125   4.784   1.253
  290PC       O 7625   5.220   4.856   1.235
  290PC       O 7626   4.997   4.817   1.222
  290PC       O 7627   5.129   4.659   1.307
  290PC       C 7628   4.965   4.580   1.459
  290PC       H 7629   4.863   4.541   1.470
  290PC       H 7630   5.035   4.510   1.505
  290PC       H 7631   4.970   4.676   1.512
  291PC       C 7632   5.911   5.828   3.303
  291PC       C 7633   5.783   5.742   3.316
  291PC       H 7634   6.000   5.765   3.295
  291PC       H 7635   5.805   5.638   3.289
  291PC       H 7636   5.742   5.746   3.418
  291PC       C 7637   5.762   5.885   3.140
  291PC       O 7638   5.715   5.938   3.041
  291PC       O 7639   5.694   5.801   3.222
  291PC       O 7640   5.890   5.899   3.182
  291PC       C 7641   5.928   5.933   3.414
  291PC       H 7642   5.949   5.884   3.510
  291PC       H 7643   6.011   6.000   3.390
  291PC       H 7644   5.837   5.994   3.425
  292PC       C 7645   4.852   5.834   1.504
  292PC       C 7646   4.984   5.887   1.562
  292PC       H 7647   4.862   5.818   1.396
  292PC       H 7648   5.044   5.939   1.486
  292PC       H 7649   4.966   5.952   1.648
  292PC       C 7650   4.956   5.667   1.615
  292PC       O 7651   4.978   5.555   1.656
  292PC       O 7652   5.048   5.766   1.604
  292PC       O 7653   4.835   5.710   1.571
  292PC       C 7654   4.727   5.920   1.530
  292PC       H 7655   4.741   6.021   1.490
  292PC       H 7656   4.641   5.874   1.481
  292PC       H 7657   4.705   5.927   1.637
   6.12100   6.12100   6.12700
