# Supplementary material for: Effect of Plasticizers on Performance in Single-Ion Conducting Polymer Electrolytes: Implications for Lithium-Ion Batteries
Source: Energy Fuels. 2026 Apr 11;40(16):9105–14. doi: 10.1021/acs.energyfuels.6c00725 (PMC13112336; doi:10.1021/acs.energyfuels.6c00725)
Supplement: Supplementary file 2 [file ef6c00725_si_002.zip › inputs and trajactory/MPET10.itp]

; Created by Sobtop (http://sobereva.com/soft/sobtop) Version 1.0(dev3.1) on 2024-02-11

[ atomtypes ]
; name   at.num      mass       charge   ptype     sigma (nm)    epsilon (kJ/mol)
os           8    15.999405    0.000000    A      3.000012E-01    7.112800E-01
c            6    12.010736    0.000000    A      3.399670E-01    3.598240E-01
ca           6    12.010736    0.000000    A      3.399670E-01    3.598240E-01
o            8    15.999405    0.000000    A      2.959922E-01    8.786400E-01
c3           6    12.010736    0.000000    A      3.399670E-01    4.577296E-01
ha           1     1.007941    0.000000    A      2.599642E-01    6.276000E-02
f            9    18.998403    0.000000    A      3.118146E-01    2.552240E-01
h1           1     1.007941    0.000000    A      2.471353E-01    6.568880E-02
s6          16    32.064787    0.000000    A      3.563595E-01    1.046000E+00
hc           1     1.007941    0.000000    A      2.649533E-01    6.568880E-02
n2           7    14.006703    0.000000    A      3.249999E-01    7.112800E-01
ho           1     1.007941    0.000000    A      0.000000E+00    0.000000E+00
oh           8    15.999405    0.000000    A      3.066473E-01    8.803136E-01

[ moleculetype ]
; name          nrexcl
MPET10       3

; Atomic charges are those loaded from .mol2 file
[ atoms ]
;  Index   type   residue  resname   atom    cgnr    charge    mass
     1     os         1      MOL     O        1   -0.19354   15.999405
     2     c          1      MOL     C        2    0.52081   12.010736
     3     ca         1      MOL     C        3   -0.09353   12.010736
     4     o          1      MOL     O        4   -0.48921   15.999405
     5     ca         1      MOL     C        5    0.38896   12.010736
     6     ca         1      MOL     C        6   -0.21544   12.010736
     7     ca         1      MOL     C        7   -0.62930   12.010736
     8     c3         1      MOL     C        8   -0.17146   12.010736
     9     ca         1      MOL     C        9   -0.04377   12.010736
    10     ha         1      MOL     H       10    0.20324    1.007941
    11     ca         1      MOL     C       11    0.37593   12.010736
    12     ha         1      MOL     H       12    0.46664    1.007941
    13     f          1      MOL     F       13   -0.05681   18.998403
    14     f          1      MOL     F       14    0.00983   18.998403
    15     c3         1      MOL     C       15    0.32594   12.010736
    16     c3         1      MOL     C       16    0.10829   12.010736
    17     c          1      MOL     C       17    0.33748   12.010736
    18     os         1      MOL     O       18   -0.12480   15.999405
    19     f          1      MOL     F       19   -0.13019   18.998403
    20     f          1      MOL     F       20   -0.12567   18.998403
    21     f          1      MOL     F       21   -0.09419   18.998403
    22     f          1      MOL     F       22   -0.11407   18.998403
    23     c3         1      MOL     C       23    0.40538   12.010736
    24     os         1      MOL     O       24   -0.23046   15.999405
    25     o          1      MOL     O       25   -0.37179   15.999405
    26     c3         1      MOL     C       26    0.41155   12.010736
    27     f          1      MOL     F       27   -0.16271   18.998403
    28     f          1      MOL     F       28   -0.15500   18.998403
    29     os         1      MOL     O       29   -0.18037   15.999405
    30     c3         1      MOL     C       30    0.18040   12.010736
    31     c3         1      MOL     C       31   -0.04390   12.010736
    32     f          1      MOL     F       32   -0.08161   18.998403
    33     f          1      MOL     F       33   -0.14257   18.998403
    34     c3         1      MOL     C       34    0.36815   12.010736
    35     h1         1      MOL     H       35    0.07502    1.007941
    36     h1         1      MOL     H       36    0.07502    1.007941
    37     c3         1      MOL     C       37   -0.46686   12.010736
    38     f          1      MOL     F       38   -0.04979   18.998403
    39     f          1      MOL     F       39   -0.11793   18.998403
    40     s6         1      MOL     S       40    0.99815   32.064787
    41     f          1      MOL     F       41   -0.14078   18.998403
    42     f          1      MOL     F       42   -0.14299   18.998403
    43     c3         1      MOL     C       43    0.04596   12.010736
    44     hc         1      MOL     H       44    0.11805    1.007941
    45     hc         1      MOL     H       45    0.11805    1.007941
    46     hc         1      MOL     H       46    0.11805    1.007941
    47     n2         1      MOL     N       47   -0.59126   14.006703
    48     o          1      MOL     O       48   -0.46031   15.999405
    49     o          1      MOL     O       49   -0.55644   15.999405
    50     f          1      MOL     F       50   -0.11265   18.998403
    51     f          1      MOL     F       51   -0.09619   18.998403
    52     s6         1      MOL     S       52    1.02341   32.064787
    53     s6         1      MOL     S       53    0.91142   32.064787
    54     n2         1      MOL     N       54   -0.60772   14.006703
    55     o          1      MOL     O       55   -0.54242   15.999405
    56     o          1      MOL     O       56   -0.50494   15.999405
    57     o          1      MOL     O       57   -0.47308   15.999405
    58     o          1      MOL     O       58   -0.54147   15.999405
    59     c3         1      MOL     C       59    0.27726   12.010736
    60     s6         1      MOL     S       60    0.94248   32.064787
    61     f          1      MOL     F       61   -0.15784   18.998403
    62     f          1      MOL     F       62   -0.10266   18.998403
    63     f          1      MOL     F       63   -0.14737   18.998403
    64     o          1      MOL     O       64   -0.53359   15.999405
    65     o          1      MOL     O       65   -0.50005   15.999405
    66     c3         1      MOL     C       66    0.25708   12.010736
    67     f          1      MOL     F       67   -0.13253   18.998403
    68     f          1      MOL     F       68   -0.08892   18.998403
    69     f          1      MOL     F       69   -0.14436   18.998403
    70     os         1      MOL     O       70   -0.40881   15.999405
    71     c          1      MOL     C       71    0.63843   12.010736
    72     ca         1      MOL     C       72   -0.13328   12.010736
    73     o          1      MOL     O       73   -0.45926   15.999405
    74     ca         1      MOL     C       74    0.19056   12.010736
    75     ca         1      MOL     C       75   -0.16154   12.010736
    76     ca         1      MOL     C       76   -0.20915   12.010736
    77     c3         1      MOL     C       77    0.02171   12.010736
    78     ca         1      MOL     C       78    0.21157   12.010736
    79     ha         1      MOL     H       79    0.16553    1.007941
    80     ca         1      MOL     C       80   -0.09730   12.010736
    81     ha         1      MOL     H       81    0.19224    1.007941
    82     f          1      MOL     F       82   -0.08889   18.998403
    83     f          1      MOL     F       83   -0.14538   18.998403
    84     c3         1      MOL     C       84    0.49186   12.010736
    85     c3         1      MOL     C       85   -0.07465   12.010736
    86     c          1      MOL     C       86    0.60886   12.010736
    87     os         1      MOL     O       87   -0.21251   15.999405
    88     f          1      MOL     F       88   -0.16211   18.998403
    89     f          1      MOL     F       89   -0.16256   18.998403
    90     f          1      MOL     F       90   -0.08799   18.998403
    91     f          1      MOL     F       91   -0.09265   18.998403
    92     c3         1      MOL     C       92    0.58721   12.010736
    93     os         1      MOL     O       93   -0.43288   15.999405
    94     o          1      MOL     O       94   -0.36974   15.999405
    95     c3         1      MOL     C       95    0.45476   12.010736
    96     f          1      MOL     F       96   -0.16443   18.998403
    97     f          1      MOL     F       97   -0.24603   18.998403
    98     os         1      MOL     O       98   -0.15654   15.999405
    99     c3         1      MOL     C       99    0.18516   12.010736
   100     c3         1      MOL     C      100    0.00311   12.010736
   101     f          1      MOL     F      101   -0.17501   18.998403
   102     f          1      MOL     F      102   -0.13695   18.998403
   103     c3         1      MOL     C      103    0.27149   12.010736
   104     h1         1      MOL     H      104    0.05527    1.007941
   105     h1         1      MOL     H      105    0.05527    1.007941
   106     c3         1      MOL     C      106    0.06521   12.010736
   107     f          1      MOL     F      107   -0.11110   18.998403
   108     f          1      MOL     F      108   -0.11396   18.998403
   109     s6         1      MOL     S      109    1.03851   32.064787
   110     f          1      MOL     F      110   -0.14477   18.998403
   111     f          1      MOL     F      111   -0.12927   18.998403
   112     c3         1      MOL     C      112    0.10185   12.010736
   113     h1         1      MOL     H      113    0.09422    1.007941
   114     h1         1      MOL     H      114    0.09422    1.007941
   115     n2         1      MOL     N      115   -0.60279   14.006703
   116     o          1      MOL     O      116   -0.49613   15.999405
   117     o          1      MOL     O      117   -0.53743   15.999405
   118     f          1      MOL     F      118   -0.06123   18.998403
   119     f          1      MOL     F      119   -0.07274   18.998403
   120     s6         1      MOL     S      120    0.97086   32.064787
   121     s6         1      MOL     S      121    0.94769   32.064787
   122     n2         1      MOL     N      122   -0.55265   14.006703
   123     o          1      MOL     O      123   -0.53531   15.999405
   124     o          1      MOL     O      124   -0.49720   15.999405
   125     o          1      MOL     O      125   -0.50912   15.999405
   126     o          1      MOL     O      126   -0.53180   15.999405
   127     c3         1      MOL     C      127    0.25547   12.010736
   128     s6         1      MOL     S      128    0.82237   32.064787
   129     f          1      MOL     F      129   -0.15257   18.998403
   130     f          1      MOL     F      130   -0.08916   18.998403
   131     f          1      MOL     F      131   -0.12796   18.998403
   132     o          1      MOL     O      132   -0.52224   15.999405
   133     o          1      MOL     O      133   -0.47359   15.999405
   134     c3         1      MOL     C      134    0.41303   12.010736
   135     f          1      MOL     F      135   -0.17885   18.998403
   136     f          1      MOL     F      136   -0.12446   18.998403
   137     f          1      MOL     F      137   -0.19448   18.998403
   138     os         1      MOL     O      138   -0.40881   15.999405
   139     c          1      MOL     C      139    0.63843   12.010736
   140     ca         1      MOL     C      140   -0.13328   12.010736
   141     o          1      MOL     O      141   -0.45926   15.999405
   142     ca         1      MOL     C      142    0.19056   12.010736
   143     ca         1      MOL     C      143   -0.16154   12.010736
   144     ca         1      MOL     C      144   -0.20915   12.010736
   145     c3         1      MOL     C      145    0.02171   12.010736
   146     ca         1      MOL     C      146    0.21157   12.010736
   147     ha         1      MOL     H      147    0.16553    1.007941
   148     ca         1      MOL     C      148   -0.09730   12.010736
   149     ha         1      MOL     H      149    0.19224    1.007941
   150     f          1      MOL     F      150   -0.08889   18.998403
   151     f          1      MOL     F      151   -0.14538   18.998403
   152     c3         1      MOL     C      152    0.49186   12.010736
   153     c3         1      MOL     C      153   -0.07465   12.010736
   154     c          1      MOL     C      154    0.60886   12.010736
   155     os         1      MOL     O      155   -0.21251   15.999405
   156     f          1      MOL     F      156   -0.16211   18.998403
   157     f          1      MOL     F      157   -0.16256   18.998403
   158     f          1      MOL     F      158   -0.08799   18.998403
   159     f          1      MOL     F      159   -0.09265   18.998403
   160     c3         1      MOL     C      160    0.58721   12.010736
   161     os         1      MOL     O      161   -0.43288   15.999405
   162     o          1      MOL     O      162   -0.36974   15.999405
   163     c3         1      MOL     C      163    0.45476   12.010736
   164     f          1      MOL     F      164   -0.16443   18.998403
   165     f          1      MOL     F      165   -0.24603   18.998403
   166     os         1      MOL     O      166   -0.15654   15.999405
   167     c3         1      MOL     C      167    0.18516   12.010736
   168     c3         1      MOL     C      168    0.00311   12.010736
   169     f          1      MOL     F      169   -0.17501   18.998403
   170     f          1      MOL     F      170   -0.13695   18.998403
   171     c3         1      MOL     C      171    0.27149   12.010736
   172     h1         1      MOL     H      172    0.05527    1.007941
   173     h1         1      MOL     H      173    0.05527    1.007941
   174     c3         1      MOL     C      174    0.06521   12.010736
   175     f          1      MOL     F      175   -0.11110   18.998403
   176     f          1      MOL     F      176   -0.11396   18.998403
   177     s6         1      MOL     S      177    1.03851   32.064787
   178     f          1      MOL     F      178   -0.14477   18.998403
   179     f          1      MOL     F      179   -0.12927   18.998403
   180     c3         1      MOL     C      180    0.10185   12.010736
   181     h1         1      MOL     H      181    0.09422    1.007941
   182     h1         1      MOL     H      182    0.09422    1.007941
   183     n2         1      MOL     N      183   -0.60279   14.006703
   184     o          1      MOL     O      184   -0.49613   15.999405
   185     o          1      MOL     O      185   -0.53743   15.999405
   186     f          1      MOL     F      186   -0.06123   18.998403
   187     f          1      MOL     F      187   -0.07274   18.998403
   188     s6         1      MOL     S      188    0.97086   32.064787
   189     s6         1      MOL     S      189    0.94769   32.064787
   190     n2         1      MOL     N      190   -0.55265   14.006703
   191     o          1      MOL     O      191   -0.53531   15.999405
   192     o          1      MOL     O      192   -0.49720   15.999405
   193     o          1      MOL     O      193   -0.50912   15.999405
   194     o          1      MOL     O      194   -0.53180   15.999405
   195     c3         1      MOL     C      195    0.25547   12.010736
   196     s6         1      MOL     S      196    0.82237   32.064787
   197     f          1      MOL     F      197   -0.15257   18.998403
   198     f          1      MOL     F      198   -0.08916   18.998403
   199     f          1      MOL     F      199   -0.12796   18.998403
   200     o          1      MOL     O      200   -0.52224   15.999405
   201     o          1      MOL     O      201   -0.47359   15.999405
   202     c3         1      MOL     C      202    0.41303   12.010736
   203     f          1      MOL     F      203   -0.17885   18.998403
   204     f          1      MOL     F      204   -0.12446   18.998403
   205     f          1      MOL     F      205   -0.19448   18.998403
   206     os         1      MOL     O      206   -0.40881   15.999405
   207     c          1      MOL     C      207    0.63843   12.010736
   208     ca         1      MOL     C      208   -0.13328   12.010736
   209     o          1      MOL     O      209   -0.45926   15.999405
   210     ca         1      MOL     C      210    0.19056   12.010736
   211     ca         1      MOL     C      211   -0.16154   12.010736
   212     ca         1      MOL     C      212   -0.20915   12.010736
   213     c3         1      MOL     C      213    0.02171   12.010736
   214     ca         1      MOL     C      214    0.21157   12.010736
   215     ha         1      MOL     H      215    0.16553    1.007941
   216     ca         1      MOL     C      216   -0.09730   12.010736
   217     ha         1      MOL     H      217    0.19224    1.007941
   218     f          1      MOL     F      218   -0.08889   18.998403
   219     f          1      MOL     F      219   -0.14538   18.998403
   220     c3         1      MOL     C      220    0.49186   12.010736
   221     c3         1      MOL     C      221   -0.07465   12.010736
   222     c          1      MOL     C      222    0.60886   12.010736
   223     os         1      MOL     O      223   -0.21251   15.999405
   224     f          1      MOL     F      224   -0.16211   18.998403
   225     f          1      MOL     F      225   -0.16256   18.998403
   226     f          1      MOL     F      226   -0.08799   18.998403
   227     f          1      MOL     F      227   -0.09265   18.998403
   228     c3         1      MOL     C      228    0.58721   12.010736
   229     os         1      MOL     O      229   -0.43288   15.999405
   230     o          1      MOL     O      230   -0.36974   15.999405
   231     c3         1      MOL     C      231    0.45476   12.010736
   232     f          1      MOL     F      232   -0.16443   18.998403
   233     f          1      MOL     F      233   -0.24603   18.998403
   234     os         1      MOL     O      234   -0.15654   15.999405
   235     c3         1      MOL     C      235    0.18516   12.010736
   236     c3         1      MOL     C      236    0.00311   12.010736
   237     f          1      MOL     F      237   -0.17501   18.998403
   238     f          1      MOL     F      238   -0.13695   18.998403
   239     c3         1      MOL     C      239    0.27149   12.010736
   240     h1         1      MOL     H      240    0.05527    1.007941
   241     h1         1      MOL     H      241    0.05527    1.007941
   242     c3         1      MOL     C      242    0.06521   12.010736
   243     f          1      MOL     F      243   -0.11110   18.998403
   244     f          1      MOL     F      244   -0.11396   18.998403
   245     s6         1      MOL     S      245    1.03851   32.064787
   246     f          1      MOL     F      246   -0.14477   18.998403
   247     f          1      MOL     F      247   -0.12927   18.998403
   248     c3         1      MOL     C      248    0.10185   12.010736
   249     h1         1      MOL     H      249    0.09422    1.007941
   250     h1         1      MOL     H      250    0.09422    1.007941
   251     n2         1      MOL     N      251   -0.60279   14.006703
   252     o          1      MOL     O      252   -0.49613   15.999405
   253     o          1      MOL     O      253   -0.53743   15.999405
   254     f          1      MOL     F      254   -0.06123   18.998403
   255     f          1      MOL     F      255   -0.07274   18.998403
   256     s6         1      MOL     S      256    0.97086   32.064787
   257     s6         1      MOL     S      257    0.94769   32.064787
   258     n2         1      MOL     N      258   -0.55265   14.006703
   259     o          1      MOL     O      259   -0.53531   15.999405
   260     o          1      MOL     O      260   -0.49720   15.999405
   261     o          1      MOL     O      261   -0.50912   15.999405
   262     o          1      MOL     O      262   -0.53180   15.999405
   263     c3         1      MOL     C      263    0.25547   12.010736
   264     s6         1      MOL     S      264    0.82237   32.064787
   265     f          1      MOL     F      265   -0.15257   18.998403
   266     f          1      MOL     F      266   -0.08916   18.998403
   267     f          1      MOL     F      267   -0.12796   18.998403
   268     o          1      MOL     O      268   -0.52224   15.999405
   269     o          1      MOL     O      269   -0.47359   15.999405
   270     c3         1      MOL     C      270    0.41303   12.010736
   271     f          1      MOL     F      271   -0.17885   18.998403
   272     f          1      MOL     F      272   -0.12446   18.998403
   273     f          1      MOL     F      273   -0.19448   18.998403
   274     os         1      MOL     O      274   -0.40881   15.999405
   275     c          1      MOL     C      275    0.63843   12.010736
   276     ca         1      MOL     C      276   -0.13328   12.010736
   277     o          1      MOL     O      277   -0.45926   15.999405
   278     ca         1      MOL     C      278    0.19056   12.010736
   279     ca         1      MOL     C      279   -0.16154   12.010736
   280     ca         1      MOL     C      280   -0.20915   12.010736
   281     c3         1      MOL     C      281    0.02171   12.010736
   282     ca         1      MOL     C      282    0.21157   12.010736
   283     ha         1      MOL     H      283    0.16553    1.007941
   284     ca         1      MOL     C      284   -0.09730   12.010736
   285     ha         1      MOL     H      285    0.19224    1.007941
   286     f          1      MOL     F      286   -0.08889   18.998403
   287     f          1      MOL     F      287   -0.14538   18.998403
   288     c3         1      MOL     C      288    0.49186   12.010736
   289     c3         1      MOL     C      289   -0.07465   12.010736
   290     c          1      MOL     C      290    0.60886   12.010736
   291     os         1      MOL     O      291   -0.21251   15.999405
   292     f          1      MOL     F      292   -0.16211   18.998403
   293     f          1      MOL     F      293   -0.16256   18.998403
   294     f          1      MOL     F      294   -0.08799   18.998403
   295     f          1      MOL     F      295   -0.09265   18.998403
   296     c3         1      MOL     C      296    0.58721   12.010736
   297     os         1      MOL     O      297   -0.43288   15.999405
   298     o          1      MOL     O      298   -0.36974   15.999405
   299     c3         1      MOL     C      299    0.45476   12.010736
   300     f          1      MOL     F      300   -0.16443   18.998403
   301     f          1      MOL     F      301   -0.24603   18.998403
   302     os         1      MOL     O      302   -0.15654   15.999405
   303     c3         1      MOL     C      303    0.18516   12.010736
   304     c3         1      MOL     C      304    0.00311   12.010736
   305     f          1      MOL     F      305   -0.17501   18.998403
   306     f          1      MOL     F      306   -0.13695   18.998403
   307     c3         1      MOL     C      307    0.27149   12.010736
   308     h1         1      MOL     H      308    0.05527    1.007941
   309     h1         1      MOL     H      309    0.05527    1.007941
   310     c3         1      MOL     C      310    0.06521   12.010736
   311     f          1      MOL     F      311   -0.11110   18.998403
   312     f          1      MOL     F      312   -0.11396   18.998403
   313     s6         1      MOL     S      313    1.03851   32.064787
   314     f          1      MOL     F      314   -0.14477   18.998403
   315     f          1      MOL     F      315   -0.12927   18.998403
   316     c3         1      MOL     C      316    0.10185   12.010736
   317     h1         1      MOL     H      317    0.09422    1.007941
   318     h1         1      MOL     H      318    0.09422    1.007941
   319     n2         1      MOL     N      319   -0.60279   14.006703
   320     o          1      MOL     O      320   -0.49613   15.999405
   321     o          1      MOL     O      321   -0.53743   15.999405
   322     f          1      MOL     F      322   -0.06123   18.998403
   323     f          1      MOL     F      323   -0.07274   18.998403
   324     s6         1      MOL     S      324    0.97086   32.064787
   325     s6         1      MOL     S      325    0.94769   32.064787
   326     n2         1      MOL     N      326   -0.55265   14.006703
   327     o          1      MOL     O      327   -0.53531   15.999405
   328     o          1      MOL     O      328   -0.49720   15.999405
   329     o          1      MOL     O      329   -0.50912   15.999405
   330     o          1      MOL     O      330   -0.53180   15.999405
   331     c3         1      MOL     C      331    0.25547   12.010736
   332     s6         1      MOL     S      332    0.82237   32.064787
   333     f          1      MOL     F      333   -0.15257   18.998403
   334     f          1      MOL     F      334   -0.08916   18.998403
   335     f          1      MOL     F      335   -0.12796   18.998403
   336     o          1      MOL     O      336   -0.52224   15.999405
   337     o          1      MOL     O      337   -0.47359   15.999405
   338     c3         1      MOL     C      338    0.41303   12.010736
   339     f          1      MOL     F      339   -0.17885   18.998403
   340     f          1      MOL     F      340   -0.12446   18.998403
   341     f          1      MOL     F      341   -0.19448   18.998403
   342     os         1      MOL     O      342   -0.40881   15.999405
   343     c          1      MOL     C      343    0.63843   12.010736
   344     ca         1      MOL     C      344   -0.13328   12.010736
   345     o          1      MOL     O      345   -0.45926   15.999405
   346     ca         1      MOL     C      346    0.19056   12.010736
   347     ca         1      MOL     C      347   -0.16154   12.010736
   348     ca         1      MOL     C      348   -0.20915   12.010736
   349     c3         1      MOL     C      349    0.02171   12.010736
   350     ca         1      MOL     C      350    0.21157   12.010736
   351     ha         1      MOL     H      351    0.16553    1.007941
   352     ca         1      MOL     C      352   -0.09730   12.010736
   353     ha         1      MOL     H      353    0.19224    1.007941
   354     f          1      MOL     F      354   -0.08889   18.998403
   355     f          1      MOL     F      355   -0.14538   18.998403
   356     c3         1      MOL     C      356    0.49186   12.010736
   357     c3         1      MOL     C      357   -0.07465   12.010736
   358     c          1      MOL     C      358    0.60886   12.010736
   359     os         1      MOL     O      359   -0.21251   15.999405
   360     f          1      MOL     F      360   -0.16211   18.998403
   361     f          1      MOL     F      361   -0.16256   18.998403
   362     f          1      MOL     F      362   -0.08799   18.998403
   363     f          1      MOL     F      363   -0.09265   18.998403
   364     c3         1      MOL     C      364    0.58721   12.010736
   365     os         1      MOL     O      365   -0.43288   15.999405
   366     o          1      MOL     O      366   -0.36974   15.999405
   367     c3         1      MOL     C      367    0.45476   12.010736
   368     f          1      MOL     F      368   -0.16443   18.998403
   369     f          1      MOL     F      369   -0.24603   18.998403
   370     os         1      MOL     O      370   -0.15654   15.999405
   371     c3         1      MOL     C      371    0.18516   12.010736
   372     c3         1      MOL     C      372    0.00311   12.010736
   373     f          1      MOL     F      373   -0.17501   18.998403
   374     f          1      MOL     F      374   -0.13695   18.998403
   375     c3         1      MOL     C      375    0.27149   12.010736
   376     h1         1      MOL     H      376    0.05527    1.007941
   377     h1         1      MOL     H      377    0.05527    1.007941
   378     c3         1      MOL     C      378    0.06521   12.010736
   379     f          1      MOL     F      379   -0.11110   18.998403
   380     f          1      MOL     F      380   -0.11396   18.998403
   381     s6         1      MOL     S      381    1.03851   32.064787
   382     f          1      MOL     F      382   -0.14477   18.998403
   383     f          1      MOL     F      383   -0.12927   18.998403
   384     c3         1      MOL     C      384    0.10185   12.010736
   385     h1         1      MOL     H      385    0.09422    1.007941
   386     h1         1      MOL     H      386    0.09422    1.007941
   387     n2         1      MOL     N      387   -0.60279   14.006703
   388     o          1      MOL     O      388   -0.49613   15.999405
   389     o          1      MOL     O      389   -0.53743   15.999405
   390     f          1      MOL     F      390   -0.06123   18.998403
   391     f          1      MOL     F      391   -0.07274   18.998403
   392     s6         1      MOL     S      392    0.97086   32.064787
   393     s6         1      MOL     S      393    0.94769   32.064787
   394     n2         1      MOL     N      394   -0.55265   14.006703
   395     o          1      MOL     O      395   -0.53531   15.999405
   396     o          1      MOL     O      396   -0.49720   15.999405
   397     o          1      MOL     O      397   -0.50912   15.999405
   398     o          1      MOL     O      398   -0.53180   15.999405
   399     c3         1      MOL     C      399    0.25547   12.010736
   400     s6         1      MOL     S      400    0.82237   32.064787
   401     f          1      MOL     F      401   -0.15257   18.998403
   402     f          1      MOL     F      402   -0.08916   18.998403
   403     f          1      MOL     F      403   -0.12796   18.998403
   404     o          1      MOL     O      404   -0.52224   15.999405
   405     o          1      MOL     O      405   -0.47359   15.999405
   406     c3         1      MOL     C      406    0.41303   12.010736
   407     f          1      MOL     F      407   -0.17885   18.998403
   408     f          1      MOL     F      408   -0.12446   18.998403
   409     f          1      MOL     F      409   -0.19448   18.998403
   410     os         1      MOL     O      410   -0.40881   15.999405
   411     c          1      MOL     C      411    0.63843   12.010736
   412     ca         1      MOL     C      412   -0.13328   12.010736
   413     o          1      MOL     O      413   -0.45926   15.999405
   414     ca         1      MOL     C      414    0.19056   12.010736
   415     ca         1      MOL     C      415   -0.16154   12.010736
   416     ca         1      MOL     C      416   -0.20915   12.010736
   417     c3         1      MOL     C      417    0.02171   12.010736
   418     ca         1      MOL     C      418    0.21157   12.010736
   419     ha         1      MOL     H      419    0.16553    1.007941
   420     ca         1      MOL     C      420   -0.09730   12.010736
   421     ha         1      MOL     H      421    0.19224    1.007941
   422     f          1      MOL     F      422   -0.08889   18.998403
   423     f          1      MOL     F      423   -0.14538   18.998403
   424     c3         1      MOL     C      424    0.49186   12.010736
   425     c3         1      MOL     C      425   -0.07465   12.010736
   426     c          1      MOL     C      426    0.60886   12.010736
   427     os         1      MOL     O      427   -0.21251   15.999405
   428     f          1      MOL     F      428   -0.16211   18.998403
   429     f          1      MOL     F      429   -0.16256   18.998403
   430     f          1      MOL     F      430   -0.08799   18.998403
   431     f          1      MOL     F      431   -0.09265   18.998403
   432     c3         1      MOL     C      432    0.58721   12.010736
   433     os         1      MOL     O      433   -0.43288   15.999405
   434     o          1      MOL     O      434   -0.36974   15.999405
   435     c3         1      MOL     C      435    0.45476   12.010736
   436     f          1      MOL     F      436   -0.16443   18.998403
   437     f          1      MOL     F      437   -0.24603   18.998403
   438     os         1      MOL     O      438   -0.15654   15.999405
   439     c3         1      MOL     C      439    0.18516   12.010736
   440     c3         1      MOL     C      440    0.00311   12.010736
   441     f          1      MOL     F      441   -0.17501   18.998403
   442     f          1      MOL     F      442   -0.13695   18.998403
   443     c3         1      MOL     C      443    0.27149   12.010736
   444     h1         1      MOL     H      444    0.05527    1.007941
   445     h1         1      MOL     H      445    0.05527    1.007941
   446     c3         1      MOL     C      446    0.06521   12.010736
   447     f          1      MOL     F      447   -0.11110   18.998403
   448     f          1      MOL     F      448   -0.11396   18.998403
   449     s6         1      MOL     S      449    1.03851   32.064787
   450     f          1      MOL     F      450   -0.14477   18.998403
   451     f          1      MOL     F      451   -0.12927   18.998403
   452     c3         1      MOL     C      452    0.10185   12.010736
   453     h1         1      MOL     H      453    0.09422    1.007941
   454     h1         1      MOL     H      454    0.09422    1.007941
   455     n2         1      MOL     N      455   -0.60279   14.006703
   456     o          1      MOL     O      456   -0.49613   15.999405
   457     o          1      MOL     O      457   -0.53743   15.999405
   458     f          1      MOL     F      458   -0.06123   18.998403
   459     f          1      MOL     F      459   -0.07274   18.998403
   460     s6         1      MOL     S      460    0.97086   32.064787
   461     s6         1      MOL     S      461    0.94769   32.064787
   462     n2         1      MOL     N      462   -0.55265   14.006703
   463     o          1      MOL     O      463   -0.53531   15.999405
   464     o          1      MOL     O      464   -0.49720   15.999405
   465     o          1      MOL     O      465   -0.50912   15.999405
   466     o          1      MOL     O      466   -0.53180   15.999405
   467     c3         1      MOL     C      467    0.25547   12.010736
   468     s6         1      MOL     S      468    0.82237   32.064787
   469     f          1      MOL     F      469   -0.15257   18.998403
   470     f          1      MOL     F      470   -0.08916   18.998403
   471     f          1      MOL     F      471   -0.12796   18.998403
   472     o          1      MOL     O      472   -0.52224   15.999405
   473     o          1      MOL     O      473   -0.47359   15.999405
   474     c3         1      MOL     C      474    0.41303   12.010736
   475     f          1      MOL     F      475   -0.17885   18.998403
   476     f          1      MOL     F      476   -0.12446   18.998403
   477     f          1      MOL     F      477   -0.19448   18.998403
   478     os         1      MOL     O      478   -0.40881   15.999405
   479     c          1      MOL     C      479    0.63843   12.010736
   480     ca         1      MOL     C      480   -0.13328   12.010736
   481     o          1      MOL     O      481   -0.45926   15.999405
   482     ca         1      MOL     C      482    0.19056   12.010736
   483     ca         1      MOL     C      483   -0.16154   12.010736
   484     ca         1      MOL     C      484   -0.20915   12.010736
   485     c3         1      MOL     C      485    0.02171   12.010736
   486     ca         1      MOL     C      486    0.21157   12.010736
   487     ha         1      MOL     H      487    0.16553    1.007941
   488     ca         1      MOL     C      488   -0.09730   12.010736
   489     ha         1      MOL     H      489    0.19224    1.007941
   490     f          1      MOL     F      490   -0.08889   18.998403
   491     f          1      MOL     F      491   -0.14538   18.998403
   492     c3         1      MOL     C      492    0.49186   12.010736
   493     c3         1      MOL     C      493   -0.07465   12.010736
   494     c          1      MOL     C      494    0.60886   12.010736
   495     os         1      MOL     O      495   -0.21251   15.999405
   496     f          1      MOL     F      496   -0.16211   18.998403
   497     f          1      MOL     F      497   -0.16256   18.998403
   498     f          1      MOL     F      498   -0.08799   18.998403
   499     f          1      MOL     F      499   -0.09265   18.998403
   500     c3         1      MOL     C      500    0.58721   12.010736
   501     os         1      MOL     O      501   -0.43288   15.999405
   502     o          1      MOL     O      502   -0.36974   15.999405
   503     c3         1      MOL     C      503    0.45476   12.010736
   504     f          1      MOL     F      504   -0.16443   18.998403
   505     f          1      MOL     F      505   -0.24603   18.998403
   506     os         1      MOL     O      506   -0.15654   15.999405
   507     c3         1      MOL     C      507    0.18516   12.010736
   508     c3         1      MOL     C      508    0.00311   12.010736
   509     f          1      MOL     F      509   -0.17501   18.998403
   510     f          1      MOL     F      510   -0.13695   18.998403
   511     c3         1      MOL     C      511    0.27149   12.010736
   512     h1         1      MOL     H      512    0.05527    1.007941
   513     h1         1      MOL     H      513    0.05527    1.007941
   514     c3         1      MOL     C      514    0.06521   12.010736
   515     f          1      MOL     F      515   -0.11110   18.998403
   516     f          1      MOL     F      516   -0.11396   18.998403
   517     s6         1      MOL     S      517    1.03851   32.064787
   518     f          1      MOL     F      518   -0.14477   18.998403
   519     f          1      MOL     F      519   -0.12927   18.998403
   520     c3         1      MOL     C      520    0.10185   12.010736
   521     h1         1      MOL     H      521    0.09422    1.007941
   522     h1         1      MOL     H      522    0.09422    1.007941
   523     n2         1      MOL     N      523   -0.60279   14.006703
   524     o          1      MOL     O      524   -0.49613   15.999405
   525     o          1      MOL     O      525   -0.53743   15.999405
   526     f          1      MOL     F      526   -0.06123   18.998403
   527     f          1      MOL     F      527   -0.07274   18.998403
   528     s6         1      MOL     S      528    0.97086   32.064787
   529     s6         1      MOL     S      529    0.94769   32.064787
   530     n2         1      MOL     N      530   -0.55265   14.006703
   531     o          1      MOL     O      531   -0.53531   15.999405
   532     o          1      MOL     O      532   -0.49720   15.999405
   533     o          1      MOL     O      533   -0.50912   15.999405
   534     o          1      MOL     O      534   -0.53180   15.999405
   535     c3         1      MOL     C      535    0.25547   12.010736
   536     s6         1      MOL     S      536    0.82237   32.064787
   537     f          1      MOL     F      537   -0.15257   18.998403
   538     f          1      MOL     F      538   -0.08916   18.998403
   539     f          1      MOL     F      539   -0.12796   18.998403
   540     o          1      MOL     O      540   -0.52224   15.999405
   541     o          1      MOL     O      541   -0.47359   15.999405
   542     c3         1      MOL     C      542    0.41303   12.010736
   543     f          1      MOL     F      543   -0.17885   18.998403
   544     f          1      MOL     F      544   -0.12446   18.998403
   545     f          1      MOL     F      545   -0.19448   18.998403
   546     os         1      MOL     O      546   -0.40881   15.999405
   547     c          1      MOL     C      547    0.63843   12.010736
   548     ca         1      MOL     C      548   -0.13328   12.010736
   549     o          1      MOL     O      549   -0.45926   15.999405
   550     ca         1      MOL     C      550    0.19056   12.010736
   551     ca         1      MOL     C      551   -0.16154   12.010736
   552     ca         1      MOL     C      552   -0.20915   12.010736
   553     c3         1      MOL     C      553    0.02171   12.010736
   554     ca         1      MOL     C      554    0.21157   12.010736
   555     ha         1      MOL     H      555    0.16553    1.007941
   556     ca         1      MOL     C      556   -0.09730   12.010736
   557     ha         1      MOL     H      557    0.19224    1.007941
   558     f          1      MOL     F      558   -0.08889   18.998403
   559     f          1      MOL     F      559   -0.14538   18.998403
   560     c3         1      MOL     C      560    0.49186   12.010736
   561     c3         1      MOL     C      561   -0.07465   12.010736
   562     c          1      MOL     C      562    0.60886   12.010736
   563     os         1      MOL     O      563   -0.21251   15.999405
   564     f          1      MOL     F      564   -0.16211   18.998403
   565     f          1      MOL     F      565   -0.16256   18.998403
   566     f          1      MOL     F      566   -0.08799   18.998403
   567     f          1      MOL     F      567   -0.09265   18.998403
   568     c3         1      MOL     C      568    0.58721   12.010736
   569     os         1      MOL     O      569   -0.43288   15.999405
   570     o          1      MOL     O      570   -0.36974   15.999405
   571     c3         1      MOL     C      571    0.45476   12.010736
   572     f          1      MOL     F      572   -0.16443   18.998403
   573     f          1      MOL     F      573   -0.24603   18.998403
   574     os         1      MOL     O      574   -0.15654   15.999405
   575     c3         1      MOL     C      575    0.18516   12.010736
   576     c3         1      MOL     C      576    0.00311   12.010736
   577     f          1      MOL     F      577   -0.17501   18.998403
   578     f          1      MOL     F      578   -0.13695   18.998403
   579     c3         1      MOL     C      579    0.27149   12.010736
   580     h1         1      MOL     H      580    0.05527    1.007941
   581     h1         1      MOL     H      581    0.05527    1.007941
   582     c3         1      MOL     C      582    0.06521   12.010736
   583     f          1      MOL     F      583   -0.11110   18.998403
   584     f          1      MOL     F      584   -0.11396   18.998403
   585     s6         1      MOL     S      585    1.03851   32.064787
   586     f          1      MOL     F      586   -0.14477   18.998403
   587     f          1      MOL     F      587   -0.12927   18.998403
   588     c3         1      MOL     C      588    0.10185   12.010736
   589     h1         1      MOL     H      589    0.09422    1.007941
   590     h1         1      MOL     H      590    0.09422    1.007941
   591     n2         1      MOL     N      591   -0.60279   14.006703
   592     o          1      MOL     O      592   -0.49613   15.999405
   593     o          1      MOL     O      593   -0.53743   15.999405
   594     f          1      MOL     F      594   -0.06123   18.998403
   595     f          1      MOL     F      595   -0.07274   18.998403
   596     s6         1      MOL     S      596    0.97086   32.064787
   597     s6         1      MOL     S      597    0.94769   32.064787
   598     n2         1      MOL     N      598   -0.55265   14.006703
   599     o          1      MOL     O      599   -0.53531   15.999405
   600     o          1      MOL     O      600   -0.49720   15.999405
   601     o          1      MOL     O      601   -0.50912   15.999405
   602     o          1      MOL     O      602   -0.53180   15.999405
   603     c3         1      MOL     C      603    0.25547   12.010736
   604     s6         1      MOL     S      604    0.82237   32.064787
   605     f          1      MOL     F      605   -0.15257   18.998403
   606     f          1      MOL     F      606   -0.08916   18.998403
   607     f          1      MOL     F      607   -0.12796   18.998403
   608     o          1      MOL     O      608   -0.52224   15.999405
   609     o          1      MOL     O      609   -0.47359   15.999405
   610     c3         1      MOL     C      610    0.41303   12.010736
   611     f          1      MOL     F      611   -0.17885   18.998403
   612     f          1      MOL     F      612   -0.12446   18.998403
   613     f          1      MOL     F      613   -0.19448   18.998403
   614     ho         1      MOL     H      614    0.37509    1.007941
   615     oh         1      MOL     O      615   -0.54372   15.999405
   616     c          1      MOL     C      616    0.74878   12.010736
   617     ca         1      MOL     C      617   -0.14499   12.010736
   618     o          1      MOL     O      618   -0.45979   15.999405
   619     ca         1      MOL     C      619    0.13446   12.010736
   620     ca         1      MOL     C      620   -0.20088   12.010736
   621     ca         1      MOL     C      621   -0.23300   12.010736
   622     c3         1      MOL     C      622    0.22160   12.010736
   623     ca         1      MOL     C      623    0.14715   12.010736
   624     ha         1      MOL     H      624    0.18255    1.007941
   625     ca         1      MOL     C      625   -0.13435   12.010736
   626     ha         1      MOL     H      626    0.19283    1.007941
   627     f          1      MOL     F      627   -0.16080   18.998403
   628     f          1      MOL     F      628   -0.17712   18.998403
   629     c3         1      MOL     C      629    0.30639   12.010736
   630     c3         1      MOL     C      630    0.23493   12.010736
   631     c          1      MOL     C      631    0.69076   12.010736
   632     os         1      MOL     O      632   -0.14064   15.999405
   633     f          1      MOL     F      633   -0.13472   18.998403
   634     f          1      MOL     F      634   -0.12975   18.998403
   635     f          1      MOL     F      635   -0.14386   18.998403
   636     f          1      MOL     F      636   -0.13330   18.998403
   637     c3         1      MOL     C      637    0.29722   12.010736
   638     os         1      MOL     O      638   -0.41426   15.999405
   639     o          1      MOL     O      639   -0.49708   15.999405
   640     c3         1      MOL     C      640    0.41564   12.010736
   641     f          1      MOL     F      641   -0.15745   18.998403
   642     f          1      MOL     F      642   -0.12589   18.998403
   643     os         1      MOL     O      643   -0.20877   15.999405
   644     c3         1      MOL     C      644    0.36947   12.010736
   645     c3         1      MOL     C      645   -0.01178   12.010736
   646     f          1      MOL     F      646   -0.16647   18.998403
   647     f          1      MOL     F      647   -0.11642   18.998403
   648     c3         1      MOL     C      648    0.55176   12.010736
   649     h1         1      MOL     H      649    0.01835    1.007941
   650     h1         1      MOL     H      650    0.01835    1.007941
   651     c3         1      MOL     C      651   -0.37323   12.010736
   652     f          1      MOL     F      652   -0.11595   18.998403
   653     f          1      MOL     F      653   -0.10568   18.998403
   654     s6         1      MOL     S      654    1.04633   32.064787
   655     f          1      MOL     F      655   -0.20755   18.998403
   656     f          1      MOL     F      656   -0.12275   18.998403
   657     c3         1      MOL     C      657    0.09806   12.010736
   658     h1         1      MOL     H      658    0.18926    1.007941
   659     h1         1      MOL     H      659    0.18926    1.007941
   660     n2         1      MOL     N      660   -0.60351   14.006703
   661     o          1      MOL     O      661   -0.49142   15.999405
   662     o          1      MOL     O      662   -0.53362   15.999405
   663     f          1      MOL     F      663   -0.16884   18.998403
   664     f          1      MOL     F      664   -0.18847   18.998403
   665     s6         1      MOL     S      665    1.04538   32.064787
   666     s6         1      MOL     S      666    0.95095   32.064787
   667     n2         1      MOL     N      667   -0.64699   14.006703
   668     o          1      MOL     O      668   -0.51103   15.999405
   669     o          1      MOL     O      669   -0.52323   15.999405
   670     o          1      MOL     O      670   -0.50996   15.999405
   671     o          1      MOL     O      671   -0.52923   15.999405
   672     c3         1      MOL     C      672    0.25291   12.010736
   673     s6         1      MOL     S      673    0.89946   32.064787
   674     f          1      MOL     F      674   -0.15559   18.998403
   675     f          1      MOL     F      675   -0.09232   18.998403
   676     f          1      MOL     F      676   -0.12933   18.998403
   677     o          1      MOL     O      677   -0.46747   15.999405
   678     o          1      MOL     O      678   -0.60144   15.999405
   679     c3         1      MOL     C      679    0.51265   12.010736
   680     f          1      MOL     F      680   -0.17286   18.998403
   681     f          1      MOL     F      681   -0.20556   18.998403
   682     f          1      MOL     F      682   -0.19851   18.998403
 
[ bonds ]
; atom_i  atom_j  functype      r0 (nm)    k (kJ/mol/nm^2)
    1       2         1        0.135840     3.270214E+05     ; O-C, prebuilt c-os
    1     106         1        0.143160     2.582365E+05     ; O-C, prebuilt c3-os
    2       3         1        0.149060     2.894491E+05     ; C-C, prebuilt c-ca
    2       4         1        0.121830     5.336274E+05     ; C-O, prebuilt c-o
    3       5         1        0.139840     3.858485E+05     ; C-C, prebuilt ca-ca
    3       6         1        0.139840     3.858485E+05     ; C-C, prebuilt ca-ca
    5       7         1        0.139840     3.858485E+05     ; C-C, prebuilt ca-ca
    5       8         1        0.151560     2.686128E+05     ; C-C, prebuilt c3-ca
    6       9         1        0.139840     3.858485E+05     ; C-C, prebuilt ca-ca
    6      10         1        0.108600     2.893654E+05     ; C-H, prebuilt ca-ha
    7      11         1        0.139840     3.858485E+05     ; C-C, prebuilt ca-ca
    7      12         1        0.108600     2.893654E+05     ; C-H, prebuilt ca-ha
    8      13         1        0.134970     2.986539E+05     ; C-F, prebuilt c3-f
    8      14         1        0.134970     2.986539E+05     ; C-F, prebuilt c3-f
    8      15         1        0.153750     2.517931E+05     ; C-C, prebuilt c3-c3
    9      11         1        0.139840     3.858485E+05     ; C-C, prebuilt ca-ca
    9      16         1        0.151560     2.686128E+05     ; C-C, prebuilt c3-ca
   11      17         1        0.149060     2.894491E+05     ; C-C, prebuilt c-ca
   15      18         1        0.143160     2.582365E+05     ; C-O, prebuilt c3-os
   15      19         1        0.134970     2.986539E+05     ; C-F, prebuilt c3-f
   15      20         1        0.134970     2.986539E+05     ; C-F, prebuilt c3-f
   16      21         1        0.134970     2.986539E+05     ; C-F, prebuilt c3-f
   16      22         1        0.134970     2.986539E+05     ; C-F, prebuilt c3-f
   16      23         1        0.153750     2.517931E+05     ; C-C, prebuilt c3-c3
   17      24         1        0.135840     3.270214E+05     ; C-O, prebuilt c-os
   17      25         1        0.121830     5.336274E+05     ; C-O, prebuilt c-o
   18      26         1        0.143160     2.582365E+05     ; O-C, prebuilt c3-os
   23      27         1        0.134970     2.986539E+05     ; C-F, prebuilt c3-f
   23      28         1        0.134970     2.986539E+05     ; C-F, prebuilt c3-f
   23      29         1        0.143160     2.582365E+05     ; C-O, prebuilt c3-os
   24      30         1        0.143160     2.582365E+05     ; O-C, prebuilt c3-os
   26      31         1        0.153750     2.517931E+05     ; C-C, prebuilt c3-c3
   26      32         1        0.134970     2.986539E+05     ; C-F, prebuilt c3-f
   26      33         1        0.134970     2.986539E+05     ; C-F, prebuilt c3-f
   29      34         1        0.143160     2.582365E+05     ; O-C, prebuilt c3-os
   30      35         1        0.109690     2.766461E+05     ; C-H, prebuilt c3-h1
   30      36         1        0.109690     2.766461E+05     ; C-H, prebuilt c3-h1
   30      37         1        0.153750     2.517931E+05     ; C-C, prebuilt c3-c3
   31      38         1        0.134970     2.986539E+05     ; C-F, prebuilt c3-f
   31      39         1        0.134970     2.986539E+05     ; C-F, prebuilt c3-f
   31      40         1        0.180750     1.953928E+05     ; C-S, prebuilt c3-s6
   34      41         1        0.134970     2.986539E+05     ; C-F, prebuilt c3-f
   34      42         1        0.134970     2.986539E+05     ; C-F, prebuilt c3-f
   34      43         1        0.153750     2.517931E+05     ; C-C, prebuilt c3-c3
   37      44         1        0.109690     2.766461E+05     ; C-H, prebuilt c3-hc
   37      45         1        0.109690     2.766461E+05     ; C-H, prebuilt c3-hc
   37      46         1        0.109690     2.766461E+05     ; C-H, prebuilt c3-hc
   40      47         1        0.155380     3.692798E+05     ; S-N, prebuilt n2-s6
   40      48         1        0.145330     4.290274E+05     ; S-O, prebuilt o-s6
   40      49         1        0.145330     4.290274E+05     ; S-O, prebuilt o-s6
   43      50         1        0.134970     2.986539E+05     ; C-F, prebuilt c3-f
   43      51         1        0.134970     2.986539E+05     ; C-F, prebuilt c3-f
   43      52         1        0.180750     1.953928E+05     ; C-S, prebuilt c3-s6
   47      53         1        0.155380     3.692798E+05     ; N-S, prebuilt n2-s6
   52      54         1        0.155380     3.692798E+05     ; S-N, prebuilt n2-s6
   52      55         1        0.145330     4.290274E+05     ; S-O, prebuilt o-s6
   52      56         1        0.145330     4.290274E+05     ; S-O, prebuilt o-s6
   53      57         1        0.145330     4.290274E+05     ; S-O, prebuilt o-s6
   53      58         1        0.145330     4.290274E+05     ; S-O, prebuilt o-s6
   53      59         1        0.180750     1.953928E+05     ; S-C, prebuilt c3-s6
   54      60         1        0.155380     3.692798E+05     ; N-S, prebuilt n2-s6
   59      61         1        0.134970     2.986539E+05     ; C-F, prebuilt c3-f
   59      62         1        0.134970     2.986539E+05     ; C-F, prebuilt c3-f
   59      63         1        0.134970     2.986539E+05     ; C-F, prebuilt c3-f
   60      64         1        0.145330     4.290274E+05     ; S-O, prebuilt o-s6
   60      65         1        0.145330     4.290274E+05     ; S-O, prebuilt o-s6
   60      66         1        0.180750     1.953928E+05     ; S-C, prebuilt c3-s6
   66      67         1        0.134970     2.986539E+05     ; C-F, prebuilt c3-f
   66      68         1        0.134970     2.986539E+05     ; C-F, prebuilt c3-f
   66      69         1        0.134970     2.986539E+05     ; C-F, prebuilt c3-f
   70      71         1        0.135840     3.270214E+05     ; O-C, prebuilt c-os
   70     174         1        0.143160     2.582365E+05     ; O-C, prebuilt c3-os
   71      72         1        0.149060     2.894491E+05     ; C-C, prebuilt c-ca
   71      73         1        0.121830     5.336274E+05     ; C-O, prebuilt c-o
   72      74         1        0.139840     3.858485E+05     ; C-C, prebuilt ca-ca
   72      75         1        0.139840     3.858485E+05     ; C-C, prebuilt ca-ca
   74      76         1        0.139840     3.858485E+05     ; C-C, prebuilt ca-ca
   74      77         1        0.151560     2.686128E+05     ; C-C, prebuilt c3-ca
   75      78         1        0.139840     3.858485E+05     ; C-C, prebuilt ca-ca
   75      79         1        0.108600     2.893654E+05     ; C-H, prebuilt ca-ha
   76      80         1        0.139840     3.858485E+05     ; C-C, prebuilt ca-ca
   76      81         1        0.108600     2.893654E+05     ; C-H, prebuilt ca-ha
   77      82         1        0.134970     2.986539E+05     ; C-F, prebuilt c3-f
   77      83         1        0.134970     2.986539E+05     ; C-F, prebuilt c3-f
   77      84         1        0.153750     2.517931E+05     ; C-C, prebuilt c3-c3
   78      80         1        0.139840     3.858485E+05     ; C-C, prebuilt ca-ca
   78      85         1        0.151560     2.686128E+05     ; C-C, prebuilt c3-ca
   80      86         1        0.149060     2.894491E+05     ; C-C, prebuilt c-ca
   84      87         1        0.143160     2.582365E+05     ; C-O, prebuilt c3-os
   84      88         1        0.134970     2.986539E+05     ; C-F, prebuilt c3-f
   84      89         1        0.134970     2.986539E+05     ; C-F, prebuilt c3-f
   85      90         1        0.134970     2.986539E+05     ; C-F, prebuilt c3-f
   85      91         1        0.134970     2.986539E+05     ; C-F, prebuilt c3-f
   85      92         1        0.153750     2.517931E+05     ; C-C, prebuilt c3-c3
   86      93         1        0.135840     3.270214E+05     ; C-O, prebuilt c-os
   86      94         1        0.121830     5.336274E+05     ; C-O, prebuilt c-o
   87      95         1        0.143160     2.582365E+05     ; O-C, prebuilt c3-os
   92      96         1        0.134970     2.986539E+05     ; C-F, prebuilt c3-f
   92      97         1        0.134970     2.986539E+05     ; C-F, prebuilt c3-f
   92      98         1        0.143160     2.582365E+05     ; C-O, prebuilt c3-os
   93      99         1        0.143160     2.582365E+05     ; O-C, prebuilt c3-os
   95     100         1        0.153750     2.517931E+05     ; C-C, prebuilt c3-c3
   95     101         1        0.134970     2.986539E+05     ; C-F, prebuilt c3-f
   95     102         1        0.134970     2.986539E+05     ; C-F, prebuilt c3-f
   98     103         1        0.143160     2.582365E+05     ; O-C, prebuilt c3-os
   99     104         1        0.109690     2.766461E+05     ; C-H, prebuilt c3-h1
   99     105         1        0.109690     2.766461E+05     ; C-H, prebuilt c3-h1
   99     106         1        0.153750     2.517931E+05     ; C-C, prebuilt c3-c3
  100     107         1        0.134970     2.986539E+05     ; C-F, prebuilt c3-f
  100     108         1        0.134970     2.986539E+05     ; C-F, prebuilt c3-f
  100     109         1        0.180750     1.953928E+05     ; C-S, prebuilt c3-s6
  103     110         1        0.134970     2.986539E+05     ; C-F, prebuilt c3-f
  103     111         1        0.134970     2.986539E+05     ; C-F, prebuilt c3-f
  103     112         1        0.153750     2.517931E+05     ; C-C, prebuilt c3-c3
  106     113         1        0.109690     2.766461E+05     ; C-H, prebuilt c3-h1
  106     114         1        0.109690     2.766461E+05     ; C-H, prebuilt c3-h1
  109     115         1        0.155380     3.692798E+05     ; S-N, prebuilt n2-s6
  109     116         1        0.145330     4.290274E+05     ; S-O, prebuilt o-s6
  109     117         1        0.145330     4.290274E+05     ; S-O, prebuilt o-s6
  112     118         1        0.134970     2.986539E+05     ; C-F, prebuilt c3-f
  112     119         1        0.134970     2.986539E+05     ; C-F, prebuilt c3-f
  112     120         1        0.180750     1.953928E+05     ; C-S, prebuilt c3-s6
  115     121         1        0.155380     3.692798E+05     ; N-S, prebuilt n2-s6
  120     122         1        0.155380     3.692798E+05     ; S-N, prebuilt n2-s6
  120     123         1        0.145330     4.290274E+05     ; S-O, prebuilt o-s6
  120     124         1        0.145330     4.290274E+05     ; S-O, prebuilt o-s6
  121     125         1        0.145330     4.290274E+05     ; S-O, prebuilt o-s6
  121     126         1        0.145330     4.290274E+05     ; S-O, prebuilt o-s6
  121     127         1        0.180750     1.953928E+05     ; S-C, prebuilt c3-s6
  122     128         1        0.155380     3.692798E+05     ; N-S, prebuilt n2-s6
  127     129         1        0.134970     2.986539E+05     ; C-F, prebuilt c3-f
  127     130         1        0.134970     2.986539E+05     ; C-F, prebuilt c3-f
  127     131         1        0.134970     2.986539E+05     ; C-F, prebuilt c3-f
  128     132         1        0.145330     4.290274E+05     ; S-O, prebuilt o-s6
  128     133         1        0.145330     4.290274E+05     ; S-O, prebuilt o-s6
  128     134         1        0.180750     1.953928E+05     ; S-C, prebuilt c3-s6
  134     135         1        0.134970     2.986539E+05     ; C-F, prebuilt c3-f
  134     136         1        0.134970     2.986539E+05     ; C-F, prebuilt c3-f
  134     137         1        0.134970     2.986539E+05     ; C-F, prebuilt c3-f
  138     139         1        0.135840     3.270214E+05     ; O-C, prebuilt c-os
  138     242         1        0.143160     2.582365E+05     ; O-C, prebuilt c3-os
  139     140         1        0.149060     2.894491E+05     ; C-C, prebuilt c-ca
  139     141         1        0.121830     5.336274E+05     ; C-O, prebuilt c-o
  140     142         1        0.139840     3.858485E+05     ; C-C, prebuilt ca-ca
  140     143         1        0.139840     3.858485E+05     ; C-C, prebuilt ca-ca
  142     144         1        0.139840     3.858485E+05     ; C-C, prebuilt ca-ca
  142     145         1        0.151560     2.686128E+05     ; C-C, prebuilt c3-ca
  143     146         1        0.139840     3.858485E+05     ; C-C, prebuilt ca-ca
  143     147         1        0.108600     2.893654E+05     ; C-H, prebuilt ca-ha
  144     148         1        0.139840     3.858485E+05     ; C-C, prebuilt ca-ca
  144     149         1        0.108600     2.893654E+05     ; C-H, prebuilt ca-ha
  145     150         1        0.134970     2.986539E+05     ; C-F, prebuilt c3-f
  145     151         1        0.134970     2.986539E+05     ; C-F, prebuilt c3-f
  145     152         1        0.153750     2.517931E+05     ; C-C, prebuilt c3-c3
  146     148         1        0.139840     3.858485E+05     ; C-C, prebuilt ca-ca
  146     153         1        0.151560     2.686128E+05     ; C-C, prebuilt c3-ca
  148     154         1        0.149060     2.894491E+05     ; C-C, prebuilt c-ca
  152     155         1        0.143160     2.582365E+05     ; C-O, prebuilt c3-os
  152     156         1        0.134970     2.986539E+05     ; C-F, prebuilt c3-f
  152     157         1        0.134970     2.986539E+05     ; C-F, prebuilt c3-f
  153     158         1        0.134970     2.986539E+05     ; C-F, prebuilt c3-f
  153     159         1        0.134970     2.986539E+05     ; C-F, prebuilt c3-f
  153     160         1        0.153750     2.517931E+05     ; C-C, prebuilt c3-c3
  154     161         1        0.135840     3.270214E+05     ; C-O, prebuilt c-os
  154     162         1        0.121830     5.336274E+05     ; C-O, prebuilt c-o
  155     163         1        0.143160     2.582365E+05     ; O-C, prebuilt c3-os
  160     164         1        0.134970     2.986539E+05     ; C-F, prebuilt c3-f
  160     165         1        0.134970     2.986539E+05     ; C-F, prebuilt c3-f
  160     166         1        0.143160     2.582365E+05     ; C-O, prebuilt c3-os
  161     167         1        0.143160     2.582365E+05     ; O-C, prebuilt c3-os
  163     168         1        0.153750     2.517931E+05     ; C-C, prebuilt c3-c3
  163     169         1        0.134970     2.986539E+05     ; C-F, prebuilt c3-f
  163     170         1        0.134970     2.986539E+05     ; C-F, prebuilt c3-f
  166     171         1        0.143160     2.582365E+05     ; O-C, prebuilt c3-os
  167     172         1        0.109690     2.766461E+05     ; C-H, prebuilt c3-h1
  167     173         1        0.109690     2.766461E+05     ; C-H, prebuilt c3-h1
  167     174         1        0.153750     2.517931E+05     ; C-C, prebuilt c3-c3
  168     175         1        0.134970     2.986539E+05     ; C-F, prebuilt c3-f
  168     176         1        0.134970     2.986539E+05     ; C-F, prebuilt c3-f
  168     177         1        0.180750     1.953928E+05     ; C-S, prebuilt c3-s6
  171     178         1        0.134970     2.986539E+05     ; C-F, prebuilt c3-f
  171     179         1        0.134970     2.986539E+05     ; C-F, prebuilt c3-f
  171     180         1        0.153750     2.517931E+05     ; C-C, prebuilt c3-c3
  174     181         1        0.109690     2.766461E+05     ; C-H, prebuilt c3-h1
  174     182         1        0.109690     2.766461E+05     ; C-H, prebuilt c3-h1
  177     183         1        0.155380     3.692798E+05     ; S-N, prebuilt n2-s6
  177     184         1        0.145330     4.290274E+05     ; S-O, prebuilt o-s6
  177     185         1        0.145330     4.290274E+05     ; S-O, prebuilt o-s6
  180     186         1        0.134970     2.986539E+05     ; C-F, prebuilt c3-f
  180     187         1        0.134970     2.986539E+05     ; C-F, prebuilt c3-f
  180     188         1        0.180750     1.953928E+05     ; C-S, prebuilt c3-s6
  183     189         1        0.155380     3.692798E+05     ; N-S, prebuilt n2-s6
  188     190         1        0.155380     3.692798E+05     ; S-N, prebuilt n2-s6
  188     191         1        0.145330     4.290274E+05     ; S-O, prebuilt o-s6
  188     192         1        0.145330     4.290274E+05     ; S-O, prebuilt o-s6
  189     193         1        0.145330     4.290274E+05     ; S-O, prebuilt o-s6
  189     194         1        0.145330     4.290274E+05     ; S-O, prebuilt o-s6
  189     195         1        0.180750     1.953928E+05     ; S-C, prebuilt c3-s6
  190     196         1        0.155380     3.692798E+05     ; N-S, prebuilt n2-s6
  195     197         1        0.134970     2.986539E+05     ; C-F, prebuilt c3-f
  195     198         1        0.134970     2.986539E+05     ; C-F, prebuilt c3-f
  195     199         1        0.134970     2.986539E+05     ; C-F, prebuilt c3-f
  196     200         1        0.145330     4.290274E+05     ; S-O, prebuilt o-s6
  196     201         1        0.145330     4.290274E+05     ; S-O, prebuilt o-s6
  196     202         1        0.180750     1.953928E+05     ; S-C, prebuilt c3-s6
  202     203         1        0.134970     2.986539E+05     ; C-F, prebuilt c3-f
  202     204         1        0.134970     2.986539E+05     ; C-F, prebuilt c3-f
  202     205         1        0.134970     2.986539E+05     ; C-F, prebuilt c3-f
  206     207         1        0.135840     3.270214E+05     ; O-C, prebuilt c-os
  206     310         1        0.143160     2.582365E+05     ; O-C, prebuilt c3-os
  207     208         1        0.149060     2.894491E+05     ; C-C, prebuilt c-ca
  207     209         1        0.121830     5.336274E+05     ; C-O, prebuilt c-o
  208     210         1        0.139840     3.858485E+05     ; C-C, prebuilt ca-ca
  208     211         1        0.139840     3.858485E+05     ; C-C, prebuilt ca-ca
  210     212         1        0.139840     3.858485E+05     ; C-C, prebuilt ca-ca
  210     213         1        0.151560     2.686128E+05     ; C-C, prebuilt c3-ca
  211     214         1        0.139840     3.858485E+05     ; C-C, prebuilt ca-ca
  211     215         1        0.108600     2.893654E+05     ; C-H, prebuilt ca-ha
  212     216         1        0.139840     3.858485E+05     ; C-C, prebuilt ca-ca
  212     217         1        0.108600     2.893654E+05     ; C-H, prebuilt ca-ha
  213     218         1        0.134970     2.986539E+05     ; C-F, prebuilt c3-f
  213     219         1        0.134970     2.986539E+05     ; C-F, prebuilt c3-f
  213     220         1        0.153750     2.517931E+05     ; C-C, prebuilt c3-c3
  214     216         1        0.139840     3.858485E+05     ; C-C, prebuilt ca-ca
  214     221         1        0.151560     2.686128E+05     ; C-C, prebuilt c3-ca
  216     222         1        0.149060     2.894491E+05     ; C-C, prebuilt c-ca
  220     223         1        0.143160     2.582365E+05     ; C-O, prebuilt c3-os
  220     224         1        0.134970     2.986539E+05     ; C-F, prebuilt c3-f
  220     225         1        0.134970     2.986539E+05     ; C-F, prebuilt c3-f
  221     226         1        0.134970     2.986539E+05     ; C-F, prebuilt c3-f
  221     227         1        0.134970     2.986539E+05     ; C-F, prebuilt c3-f
  221     228         1        0.153750     2.517931E+05     ; C-C, prebuilt c3-c3
  222     229         1        0.135840     3.270214E+05     ; C-O, prebuilt c-os
  222     230         1        0.121830     5.336274E+05     ; C-O, prebuilt c-o
  223     231         1        0.143160     2.582365E+05     ; O-C, prebuilt c3-os
  228     232         1        0.134970     2.986539E+05     ; C-F, prebuilt c3-f
  228     233         1        0.134970     2.986539E+05     ; C-F, prebuilt c3-f
  228     234         1        0.143160     2.582365E+05     ; C-O, prebuilt c3-os
  229     235         1        0.143160     2.582365E+05     ; O-C, prebuilt c3-os
  231     236         1        0.153750     2.517931E+05     ; C-C, prebuilt c3-c3
  231     237         1        0.134970     2.986539E+05     ; C-F, prebuilt c3-f
  231     238         1        0.134970     2.986539E+05     ; C-F, prebuilt c3-f
  234     239         1        0.143160     2.582365E+05     ; O-C, prebuilt c3-os
  235     240         1        0.109690     2.766461E+05     ; C-H, prebuilt c3-h1
  235     241         1        0.109690     2.766461E+05     ; C-H, prebuilt c3-h1
  235     242         1        0.153750     2.517931E+05     ; C-C, prebuilt c3-c3
  236     243         1        0.134970     2.986539E+05     ; C-F, prebuilt c3-f
  236     244         1        0.134970     2.986539E+05     ; C-F, prebuilt c3-f
  236     245         1        0.180750     1.953928E+05     ; C-S, prebuilt c3-s6
  239     246         1        0.134970     2.986539E+05     ; C-F, prebuilt c3-f
  239     247         1        0.134970     2.986539E+05     ; C-F, prebuilt c3-f
  239     248         1        0.153750     2.517931E+05     ; C-C, prebuilt c3-c3
  242     249         1        0.109690     2.766461E+05     ; C-H, prebuilt c3-h1
  242     250         1        0.109690     2.766461E+05     ; C-H, prebuilt c3-h1
  245     251         1        0.155380     3.692798E+05     ; S-N, prebuilt n2-s6
  245     252         1        0.145330     4.290274E+05     ; S-O, prebuilt o-s6
  245     253         1        0.145330     4.290274E+05     ; S-O, prebuilt o-s6
  248     254         1        0.134970     2.986539E+05     ; C-F, prebuilt c3-f
  248     255         1        0.134970     2.986539E+05     ; C-F, prebuilt c3-f
  248     256         1        0.180750     1.953928E+05     ; C-S, prebuilt c3-s6
  251     257         1        0.155380     3.692798E+05     ; N-S, prebuilt n2-s6
  256     258         1        0.155380     3.692798E+05     ; S-N, prebuilt n2-s6
  256     259         1        0.145330     4.290274E+05     ; S-O, prebuilt o-s6
  256     260         1        0.145330     4.290274E+05     ; S-O, prebuilt o-s6
  257     261         1        0.145330     4.290274E+05     ; S-O, prebuilt o-s6
  257     262         1        0.145330     4.290274E+05     ; S-O, prebuilt o-s6
  257     263         1        0.180750     1.953928E+05     ; S-C, prebuilt c3-s6
  258     264         1        0.155380     3.692798E+05     ; N-S, prebuilt n2-s6
  263     265         1        0.134970     2.986539E+05     ; C-F, prebuilt c3-f
  263     266         1        0.134970     2.986539E+05     ; C-F, prebuilt c3-f
  263     267         1        0.134970     2.986539E+05     ; C-F, prebuilt c3-f
  264     268         1        0.145330     4.290274E+05     ; S-O, prebuilt o-s6
  264     269         1        0.145330     4.290274E+05     ; S-O, prebuilt o-s6
  264     270         1        0.180750     1.953928E+05     ; S-C, prebuilt c3-s6
  270     271         1        0.134970     2.986539E+05     ; C-F, prebuilt c3-f
  270     272         1        0.134970     2.986539E+05     ; C-F, prebuilt c3-f
  270     273         1        0.134970     2.986539E+05     ; C-F, prebuilt c3-f
  274     275         1        0.135840     3.270214E+05     ; O-C, prebuilt c-os
  274     378         1        0.143160     2.582365E+05     ; O-C, prebuilt c3-os
  275     276         1        0.149060     2.894491E+05     ; C-C, prebuilt c-ca
  275     277         1        0.121830     5.336274E+05     ; C-O, prebuilt c-o
  276     278         1        0.139840     3.858485E+05     ; C-C, prebuilt ca-ca
  276     279         1        0.139840     3.858485E+05     ; C-C, prebuilt ca-ca
  278     280         1        0.139840     3.858485E+05     ; C-C, prebuilt ca-ca
  278     281         1        0.151560     2.686128E+05     ; C-C, prebuilt c3-ca
  279     282         1        0.139840     3.858485E+05     ; C-C, prebuilt ca-ca
  279     283         1        0.108600     2.893654E+05     ; C-H, prebuilt ca-ha
  280     284         1        0.139840     3.858485E+05     ; C-C, prebuilt ca-ca
  280     285         1        0.108600     2.893654E+05     ; C-H, prebuilt ca-ha
  281     286         1        0.134970     2.986539E+05     ; C-F, prebuilt c3-f
  281     287         1        0.134970     2.986539E+05     ; C-F, prebuilt c3-f
  281     288         1        0.153750     2.517931E+05     ; C-C, prebuilt c3-c3
  282     284         1        0.139840     3.858485E+05     ; C-C, prebuilt ca-ca
  282     289         1        0.151560     2.686128E+05     ; C-C, prebuilt c3-ca
  284     290         1        0.149060     2.894491E+05     ; C-C, prebuilt c-ca
  288     291         1        0.143160     2.582365E+05     ; C-O, prebuilt c3-os
  288     292         1        0.134970     2.986539E+05     ; C-F, prebuilt c3-f
  288     293         1        0.134970     2.986539E+05     ; C-F, prebuilt c3-f
  289     294         1        0.134970     2.986539E+05     ; C-F, prebuilt c3-f
  289     295         1        0.134970     2.986539E+05     ; C-F, prebuilt c3-f
  289     296         1        0.153750     2.517931E+05     ; C-C, prebuilt c3-c3
  290     297         1        0.135840     3.270214E+05     ; C-O, prebuilt c-os
  290     298         1        0.121830     5.336274E+05     ; C-O, prebuilt c-o
  291     299         1        0.143160     2.582365E+05     ; O-C, prebuilt c3-os
  296     300         1        0.134970     2.986539E+05     ; C-F, prebuilt c3-f
  296     301         1        0.134970     2.986539E+05     ; C-F, prebuilt c3-f
  296     302         1        0.143160     2.582365E+05     ; C-O, prebuilt c3-os
  297     303         1        0.143160     2.582365E+05     ; O-C, prebuilt c3-os
  299     304         1        0.153750     2.517931E+05     ; C-C, prebuilt c3-c3
  299     305         1        0.134970     2.986539E+05     ; C-F, prebuilt c3-f
  299     306         1        0.134970     2.986539E+05     ; C-F, prebuilt c3-f
  302     307         1        0.143160     2.582365E+05     ; O-C, prebuilt c3-os
  303     308         1        0.109690     2.766461E+05     ; C-H, prebuilt c3-h1
  303     309         1        0.109690     2.766461E+05     ; C-H, prebuilt c3-h1
  303     310         1        0.153750     2.517931E+05     ; C-C, prebuilt c3-c3
  304     311         1        0.134970     2.986539E+05     ; C-F, prebuilt c3-f
  304     312         1        0.134970     2.986539E+05     ; C-F, prebuilt c3-f
  304     313         1        0.180750     1.953928E+05     ; C-S, prebuilt c3-s6
  307     314         1        0.134970     2.986539E+05     ; C-F, prebuilt c3-f
  307     315         1        0.134970     2.986539E+05     ; C-F, prebuilt c3-f
  307     316         1        0.153750     2.517931E+05     ; C-C, prebuilt c3-c3
  310     317         1        0.109690     2.766461E+05     ; C-H, prebuilt c3-h1
  310     318         1        0.109690     2.766461E+05     ; C-H, prebuilt c3-h1
  313     319         1        0.155380     3.692798E+05     ; S-N, prebuilt n2-s6
  313     320         1        0.145330     4.290274E+05     ; S-O, prebuilt o-s6
  313     321         1        0.145330     4.290274E+05     ; S-O, prebuilt o-s6
  316     322         1        0.134970     2.986539E+05     ; C-F, prebuilt c3-f
  316     323         1        0.134970     2.986539E+05     ; C-F, prebuilt c3-f
  316     324         1        0.180750     1.953928E+05     ; C-S, prebuilt c3-s6
  319     325         1        0.155380     3.692798E+05     ; N-S, prebuilt n2-s6
  324     326         1        0.155380     3.692798E+05     ; S-N, prebuilt n2-s6
  324     327         1        0.145330     4.290274E+05     ; S-O, prebuilt o-s6
  324     328         1        0.145330     4.290274E+05     ; S-O, prebuilt o-s6
  325     329         1        0.145330     4.290274E+05     ; S-O, prebuilt o-s6
  325     330         1        0.145330     4.290274E+05     ; S-O, prebuilt o-s6
  325     331         1        0.180750     1.953928E+05     ; S-C, prebuilt c3-s6
  326     332         1        0.155380     3.692798E+05     ; N-S, prebuilt n2-s6
  331     333         1        0.134970     2.986539E+05     ; C-F, prebuilt c3-f
  331     334         1        0.134970     2.986539E+05     ; C-F, prebuilt c3-f
  331     335         1        0.134970     2.986539E+05     ; C-F, prebuilt c3-f
  332     336         1        0.145330     4.290274E+05     ; S-O, prebuilt o-s6
  332     337         1        0.145330     4.290274E+05     ; S-O, prebuilt o-s6
  332     338         1        0.180750     1.953928E+05     ; S-C, prebuilt c3-s6
  338     339         1        0.134970     2.986539E+05     ; C-F, prebuilt c3-f
  338     340         1        0.134970     2.986539E+05     ; C-F, prebuilt c3-f
  338     341         1        0.134970     2.986539E+05     ; C-F, prebuilt c3-f
  342     343         1        0.135840     3.270214E+05     ; O-C, prebuilt c-os
  342     446         1        0.143160     2.582365E+05     ; O-C, prebuilt c3-os
  343     344         1        0.149060     2.894491E+05     ; C-C, prebuilt c-ca
  343     345         1        0.121830     5.336274E+05     ; C-O, prebuilt c-o
  344     346         1        0.139840     3.858485E+05     ; C-C, prebuilt ca-ca
  344     347         1        0.139840     3.858485E+05     ; C-C, prebuilt ca-ca
  346     348         1        0.139840     3.858485E+05     ; C-C, prebuilt ca-ca
  346     349         1        0.151560     2.686128E+05     ; C-C, prebuilt c3-ca
  347     350         1        0.139840     3.858485E+05     ; C-C, prebuilt ca-ca
  347     351         1        0.108600     2.893654E+05     ; C-H, prebuilt ca-ha
  348     352         1        0.139840     3.858485E+05     ; C-C, prebuilt ca-ca
  348     353         1        0.108600     2.893654E+05     ; C-H, prebuilt ca-ha
  349     354         1        0.134970     2.986539E+05     ; C-F, prebuilt c3-f
  349     355         1        0.134970     2.986539E+05     ; C-F, prebuilt c3-f
  349     356         1        0.153750     2.517931E+05     ; C-C, prebuilt c3-c3
  350     352         1        0.139840     3.858485E+05     ; C-C, prebuilt ca-ca
  350     357         1        0.151560     2.686128E+05     ; C-C, prebuilt c3-ca
  352     358         1        0.149060     2.894491E+05     ; C-C, prebuilt c-ca
  356     359         1        0.143160     2.582365E+05     ; C-O, prebuilt c3-os
  356     360         1        0.134970     2.986539E+05     ; C-F, prebuilt c3-f
  356     361         1        0.134970     2.986539E+05     ; C-F, prebuilt c3-f
  357     362         1        0.134970     2.986539E+05     ; C-F, prebuilt c3-f
  357     363         1        0.134970     2.986539E+05     ; C-F, prebuilt c3-f
  357     364         1        0.153750     2.517931E+05     ; C-C, prebuilt c3-c3
  358     365         1        0.135840     3.270214E+05     ; C-O, prebuilt c-os
  358     366         1        0.121830     5.336274E+05     ; C-O, prebuilt c-o
  359     367         1        0.143160     2.582365E+05     ; O-C, prebuilt c3-os
  364     368         1        0.134970     2.986539E+05     ; C-F, prebuilt c3-f
  364     369         1        0.134970     2.986539E+05     ; C-F, prebuilt c3-f
  364     370         1        0.143160     2.582365E+05     ; C-O, prebuilt c3-os
  365     371         1        0.143160     2.582365E+05     ; O-C, prebuilt c3-os
  367     372         1        0.153750     2.517931E+05     ; C-C, prebuilt c3-c3
  367     373         1        0.134970     2.986539E+05     ; C-F, prebuilt c3-f
  367     374         1        0.134970     2.986539E+05     ; C-F, prebuilt c3-f
  370     375         1        0.143160     2.582365E+05     ; O-C, prebuilt c3-os
  371     376         1        0.109690     2.766461E+05     ; C-H, prebuilt c3-h1
  371     377         1        0.109690     2.766461E+05     ; C-H, prebuilt c3-h1
  371     378         1        0.153750     2.517931E+05     ; C-C, prebuilt c3-c3
  372     379         1        0.134970     2.986539E+05     ; C-F, prebuilt c3-f
  372     380         1        0.134970     2.986539E+05     ; C-F, prebuilt c3-f
  372     381         1        0.180750     1.953928E+05     ; C-S, prebuilt c3-s6
  375     382         1        0.134970     2.986539E+05     ; C-F, prebuilt c3-f
  375     383         1        0.134970     2.986539E+05     ; C-F, prebuilt c3-f
  375     384         1        0.153750     2.517931E+05     ; C-C, prebuilt c3-c3
  378     385         1        0.109690     2.766461E+05     ; C-H, prebuilt c3-h1
  378     386         1        0.109690     2.766461E+05     ; C-H, prebuilt c3-h1
  381     387         1        0.155380     3.692798E+05     ; S-N, prebuilt n2-s6
  381     388         1        0.145330     4.290274E+05     ; S-O, prebuilt o-s6
  381     389         1        0.145330     4.290274E+05     ; S-O, prebuilt o-s6
  384     390         1        0.134970     2.986539E+05     ; C-F, prebuilt c3-f
  384     391         1        0.134970     2.986539E+05     ; C-F, prebuilt c3-f
  384     392         1        0.180750     1.953928E+05     ; C-S, prebuilt c3-s6
  387     393         1        0.155380     3.692798E+05     ; N-S, prebuilt n2-s6
  392     394         1        0.155380     3.692798E+05     ; S-N, prebuilt n2-s6
  392     395         1        0.145330     4.290274E+05     ; S-O, prebuilt o-s6
  392     396         1        0.145330     4.290274E+05     ; S-O, prebuilt o-s6
  393     397         1        0.145330     4.290274E+05     ; S-O, prebuilt o-s6
  393     398         1        0.145330     4.290274E+05     ; S-O, prebuilt o-s6
  393     399         1        0.180750     1.953928E+05     ; S-C, prebuilt c3-s6
  394     400         1        0.155380     3.692798E+05     ; N-S, prebuilt n2-s6
  399     401         1        0.134970     2.986539E+05     ; C-F, prebuilt c3-f
  399     402         1        0.134970     2.986539E+05     ; C-F, prebuilt c3-f
  399     403         1        0.134970     2.986539E+05     ; C-F, prebuilt c3-f
  400     404         1        0.145330     4.290274E+05     ; S-O, prebuilt o-s6
  400     405         1        0.145330     4.290274E+05     ; S-O, prebuilt o-s6
  400     406         1        0.180750     1.953928E+05     ; S-C, prebuilt c3-s6
  406     407         1        0.134970     2.986539E+05     ; C-F, prebuilt c3-f
  406     408         1        0.134970     2.986539E+05     ; C-F, prebuilt c3-f
  406     409         1        0.134970     2.986539E+05     ; C-F, prebuilt c3-f
  410     411         1        0.135840     3.270214E+05     ; O-C, prebuilt c-os
  410     514         1        0.143160     2.582365E+05     ; O-C, prebuilt c3-os
  411     412         1        0.149060     2.894491E+05     ; C-C, prebuilt c-ca
  411     413         1        0.121830     5.336274E+05     ; C-O, prebuilt c-o
  412     414         1        0.139840     3.858485E+05     ; C-C, prebuilt ca-ca
  412     415         1        0.139840     3.858485E+05     ; C-C, prebuilt ca-ca
  414     416         1        0.139840     3.858485E+05     ; C-C, prebuilt ca-ca
  414     417         1        0.151560     2.686128E+05     ; C-C, prebuilt c3-ca
  415     418         1        0.139840     3.858485E+05     ; C-C, prebuilt ca-ca
  415     419         1        0.108600     2.893654E+05     ; C-H, prebuilt ca-ha
  416     420         1        0.139840     3.858485E+05     ; C-C, prebuilt ca-ca
  416     421         1        0.108600     2.893654E+05     ; C-H, prebuilt ca-ha
  417     422         1        0.134970     2.986539E+05     ; C-F, prebuilt c3-f
  417     423         1        0.134970     2.986539E+05     ; C-F, prebuilt c3-f
  417     424         1        0.153750     2.517931E+05     ; C-C, prebuilt c3-c3
  418     420         1        0.139840     3.858485E+05     ; C-C, prebuilt ca-ca
  418     425         1        0.151560     2.686128E+05     ; C-C, prebuilt c3-ca
  420     426         1        0.149060     2.894491E+05     ; C-C, prebuilt c-ca
  424     427         1        0.143160     2.582365E+05     ; C-O, prebuilt c3-os
  424     428         1        0.134970     2.986539E+05     ; C-F, prebuilt c3-f
  424     429         1        0.134970     2.986539E+05     ; C-F, prebuilt c3-f
  425     430         1        0.134970     2.986539E+05     ; C-F, prebuilt c3-f
  425     431         1        0.134970     2.986539E+05     ; C-F, prebuilt c3-f
  425     432         1        0.153750     2.517931E+05     ; C-C, prebuilt c3-c3
  426     433         1        0.135840     3.270214E+05     ; C-O, prebuilt c-os
  426     434         1        0.121830     5.336274E+05     ; C-O, prebuilt c-o
  427     435         1        0.143160     2.582365E+05     ; O-C, prebuilt c3-os
  432     436         1        0.134970     2.986539E+05     ; C-F, prebuilt c3-f
  432     437         1        0.134970     2.986539E+05     ; C-F, prebuilt c3-f
  432     438         1        0.143160     2.582365E+05     ; C-O, prebuilt c3-os
  433     439         1        0.143160     2.582365E+05     ; O-C, prebuilt c3-os
  435     440         1        0.153750     2.517931E+05     ; C-C, prebuilt c3-c3
  435     441         1        0.134970     2.986539E+05     ; C-F, prebuilt c3-f
  435     442         1        0.134970     2.986539E+05     ; C-F, prebuilt c3-f
  438     443         1        0.143160     2.582365E+05     ; O-C, prebuilt c3-os
  439     444         1        0.109690     2.766461E+05     ; C-H, prebuilt c3-h1
  439     445         1        0.109690     2.766461E+05     ; C-H, prebuilt c3-h1
  439     446         1        0.153750     2.517931E+05     ; C-C, prebuilt c3-c3
  440     447         1        0.134970     2.986539E+05     ; C-F, prebuilt c3-f
  440     448         1        0.134970     2.986539E+05     ; C-F, prebuilt c3-f
  440     449         1        0.180750     1.953928E+05     ; C-S, prebuilt c3-s6
  443     450         1        0.134970     2.986539E+05     ; C-F, prebuilt c3-f
  443     451         1        0.134970     2.986539E+05     ; C-F, prebuilt c3-f
  443     452         1        0.153750     2.517931E+05     ; C-C, prebuilt c3-c3
  446     453         1        0.109690     2.766461E+05     ; C-H, prebuilt c3-h1
  446     454         1        0.109690     2.766461E+05     ; C-H, prebuilt c3-h1
  449     455         1        0.155380     3.692798E+05     ; S-N, prebuilt n2-s6
  449     456         1        0.145330     4.290274E+05     ; S-O, prebuilt o-s6
  449     457         1        0.145330     4.290274E+05     ; S-O, prebuilt o-s6
  452     458         1        0.134970     2.986539E+05     ; C-F, prebuilt c3-f
  452     459         1        0.134970     2.986539E+05     ; C-F, prebuilt c3-f
  452     460         1        0.180750     1.953928E+05     ; C-S, prebuilt c3-s6
  455     461         1        0.155380     3.692798E+05     ; N-S, prebuilt n2-s6
  460     462         1        0.155380     3.692798E+05     ; S-N, prebuilt n2-s6
  460     463         1        0.145330     4.290274E+05     ; S-O, prebuilt o-s6
  460     464         1        0.145330     4.290274E+05     ; S-O, prebuilt o-s6
  461     465         1        0.145330     4.290274E+05     ; S-O, prebuilt o-s6
  461     466         1        0.145330     4.290274E+05     ; S-O, prebuilt o-s6
  461     467         1        0.180750     1.953928E+05     ; S-C, prebuilt c3-s6
  462     468         1        0.155380     3.692798E+05     ; N-S, prebuilt n2-s6
  467     469         1        0.134970     2.986539E+05     ; C-F, prebuilt c3-f
  467     470         1        0.134970     2.986539E+05     ; C-F, prebuilt c3-f
  467     471         1        0.134970     2.986539E+05     ; C-F, prebuilt c3-f
  468     472         1        0.145330     4.290274E+05     ; S-O, prebuilt o-s6
  468     473         1        0.145330     4.290274E+05     ; S-O, prebuilt o-s6
  468     474         1        0.180750     1.953928E+05     ; S-C, prebuilt c3-s6
  474     475         1        0.134970     2.986539E+05     ; C-F, prebuilt c3-f
  474     476         1        0.134970     2.986539E+05     ; C-F, prebuilt c3-f
  474     477         1        0.134970     2.986539E+05     ; C-F, prebuilt c3-f
  478     479         1        0.135840     3.270214E+05     ; O-C, prebuilt c-os
  478     582         1        0.143160     2.582365E+05     ; O-C, prebuilt c3-os
  479     480         1        0.149060     2.894491E+05     ; C-C, prebuilt c-ca
  479     481         1        0.121830     5.336274E+05     ; C-O, prebuilt c-o
  480     482         1        0.139840     3.858485E+05     ; C-C, prebuilt ca-ca
  480     483         1        0.139840     3.858485E+05     ; C-C, prebuilt ca-ca
  482     484         1        0.139840     3.858485E+05     ; C-C, prebuilt ca-ca
  482     485         1        0.151560     2.686128E+05     ; C-C, prebuilt c3-ca
  483     486         1        0.139840     3.858485E+05     ; C-C, prebuilt ca-ca
  483     487         1        0.108600     2.893654E+05     ; C-H, prebuilt ca-ha
  484     488         1        0.139840     3.858485E+05     ; C-C, prebuilt ca-ca
  484     489         1        0.108600     2.893654E+05     ; C-H, prebuilt ca-ha
  485     490         1        0.134970     2.986539E+05     ; C-F, prebuilt c3-f
  485     491         1        0.134970     2.986539E+05     ; C-F, prebuilt c3-f
  485     492         1        0.153750     2.517931E+05     ; C-C, prebuilt c3-c3
  486     488         1        0.139840     3.858485E+05     ; C-C, prebuilt ca-ca
  486     493         1        0.151560     2.686128E+05     ; C-C, prebuilt c3-ca
  488     494         1        0.149060     2.894491E+05     ; C-C, prebuilt c-ca
  492     495         1        0.143160     2.582365E+05     ; C-O, prebuilt c3-os
  492     496         1        0.134970     2.986539E+05     ; C-F, prebuilt c3-f
  492     497         1        0.134970     2.986539E+05     ; C-F, prebuilt c3-f
  493     498         1        0.134970     2.986539E+05     ; C-F, prebuilt c3-f
  493     499         1        0.134970     2.986539E+05     ; C-F, prebuilt c3-f
  493     500         1        0.153750     2.517931E+05     ; C-C, prebuilt c3-c3
  494     501         1        0.135840     3.270214E+05     ; C-O, prebuilt c-os
  494     502         1        0.121830     5.336274E+05     ; C-O, prebuilt c-o
  495     503         1        0.143160     2.582365E+05     ; O-C, prebuilt c3-os
  500     504         1        0.134970     2.986539E+05     ; C-F, prebuilt c3-f
  500     505         1        0.134970     2.986539E+05     ; C-F, prebuilt c3-f
  500     506         1        0.143160     2.582365E+05     ; C-O, prebuilt c3-os
  501     507         1        0.143160     2.582365E+05     ; O-C, prebuilt c3-os
  503     508         1        0.153750     2.517931E+05     ; C-C, prebuilt c3-c3
  503     509         1        0.134970     2.986539E+05     ; C-F, prebuilt c3-f
  503     510         1        0.134970     2.986539E+05     ; C-F, prebuilt c3-f
  506     511         1        0.143160     2.582365E+05     ; O-C, prebuilt c3-os
  507     512         1        0.109690     2.766461E+05     ; C-H, prebuilt c3-h1
  507     513         1        0.109690     2.766461E+05     ; C-H, prebuilt c3-h1
  507     514         1        0.153750     2.517931E+05     ; C-C, prebuilt c3-c3
  508     515         1        0.134970     2.986539E+05     ; C-F, prebuilt c3-f
  508     516         1        0.134970     2.986539E+05     ; C-F, prebuilt c3-f
  508     517         1        0.180750     1.953928E+05     ; C-S, prebuilt c3-s6
  511     518         1        0.134970     2.986539E+05     ; C-F, prebuilt c3-f
  511     519         1        0.134970     2.986539E+05     ; C-F, prebuilt c3-f
  511     520         1        0.153750     2.517931E+05     ; C-C, prebuilt c3-c3
  514     521         1        0.109690     2.766461E+05     ; C-H, prebuilt c3-h1
  514     522         1        0.109690     2.766461E+05     ; C-H, prebuilt c3-h1
  517     523         1        0.155380     3.692798E+05     ; S-N, prebuilt n2-s6
  517     524         1        0.145330     4.290274E+05     ; S-O, prebuilt o-s6
  517     525         1        0.145330     4.290274E+05     ; S-O, prebuilt o-s6
  520     526         1        0.134970     2.986539E+05     ; C-F, prebuilt c3-f
  520     527         1        0.134970     2.986539E+05     ; C-F, prebuilt c3-f
  520     528         1        0.180750     1.953928E+05     ; C-S, prebuilt c3-s6
  523     529         1        0.155380     3.692798E+05     ; N-S, prebuilt n2-s6
  528     530         1        0.155380     3.692798E+05     ; S-N, prebuilt n2-s6
  528     531         1        0.145330     4.290274E+05     ; S-O, prebuilt o-s6
  528     532         1        0.145330     4.290274E+05     ; S-O, prebuilt o-s6
  529     533         1        0.145330     4.290274E+05     ; S-O, prebuilt o-s6
  529     534         1        0.145330     4.290274E+05     ; S-O, prebuilt o-s6
  529     535         1        0.180750     1.953928E+05     ; S-C, prebuilt c3-s6
  530     536         1        0.155380     3.692798E+05     ; N-S, prebuilt n2-s6
  535     537         1        0.134970     2.986539E+05     ; C-F, prebuilt c3-f
  535     538         1        0.134970     2.986539E+05     ; C-F, prebuilt c3-f
  535     539         1        0.134970     2.986539E+05     ; C-F, prebuilt c3-f
  536     540         1        0.145330     4.290274E+05     ; S-O, prebuilt o-s6
  536     541         1        0.145330     4.290274E+05     ; S-O, prebuilt o-s6
  536     542         1        0.180750     1.953928E+05     ; S-C, prebuilt c3-s6
  542     543         1        0.134970     2.986539E+05     ; C-F, prebuilt c3-f
  542     544         1        0.134970     2.986539E+05     ; C-F, prebuilt c3-f
  542     545         1        0.134970     2.986539E+05     ; C-F, prebuilt c3-f
  546     547         1        0.135840     3.270214E+05     ; O-C, prebuilt c-os
  546     651         1        0.143160     2.582365E+05     ; O-C, prebuilt c3-os
  547     548         1        0.149060     2.894491E+05     ; C-C, prebuilt c-ca
  547     549         1        0.121830     5.336274E+05     ; C-O, prebuilt c-o
  548     550         1        0.139840     3.858485E+05     ; C-C, prebuilt ca-ca
  548     551         1        0.139840     3.858485E+05     ; C-C, prebuilt ca-ca
  550     552         1        0.139840     3.858485E+05     ; C-C, prebuilt ca-ca
  550     553         1        0.151560     2.686128E+05     ; C-C, prebuilt c3-ca
  551     554         1        0.139840     3.858485E+05     ; C-C, prebuilt ca-ca
  551     555         1        0.108600     2.893654E+05     ; C-H, prebuilt ca-ha
  552     556         1        0.139840     3.858485E+05     ; C-C, prebuilt ca-ca
  552     557         1        0.108600     2.893654E+05     ; C-H, prebuilt ca-ha
  553     558         1        0.134970     2.986539E+05     ; C-F, prebuilt c3-f
  553     559         1        0.134970     2.986539E+05     ; C-F, prebuilt c3-f
  553     560         1        0.153750     2.517931E+05     ; C-C, prebuilt c3-c3
  554     556         1        0.139840     3.858485E+05     ; C-C, prebuilt ca-ca
  554     561         1        0.151560     2.686128E+05     ; C-C, prebuilt c3-ca
  556     562         1        0.149060     2.894491E+05     ; C-C, prebuilt c-ca
  560     563         1        0.143160     2.582365E+05     ; C-O, prebuilt c3-os
  560     564         1        0.134970     2.986539E+05     ; C-F, prebuilt c3-f
  560     565         1        0.134970     2.986539E+05     ; C-F, prebuilt c3-f
  561     566         1        0.134970     2.986539E+05     ; C-F, prebuilt c3-f
  561     567         1        0.134970     2.986539E+05     ; C-F, prebuilt c3-f
  561     568         1        0.153750     2.517931E+05     ; C-C, prebuilt c3-c3
  562     569         1        0.135840     3.270214E+05     ; C-O, prebuilt c-os
  562     570         1        0.121830     5.336274E+05     ; C-O, prebuilt c-o
  563     571         1        0.143160     2.582365E+05     ; O-C, prebuilt c3-os
  568     572         1        0.134970     2.986539E+05     ; C-F, prebuilt c3-f
  568     573         1        0.134970     2.986539E+05     ; C-F, prebuilt c3-f
  568     574         1        0.143160     2.582365E+05     ; C-O, prebuilt c3-os
  569     575         1        0.143160     2.582365E+05     ; O-C, prebuilt c3-os
  571     576         1        0.153750     2.517931E+05     ; C-C, prebuilt c3-c3
  571     577         1        0.134970     2.986539E+05     ; C-F, prebuilt c3-f
  571     578         1        0.134970     2.986539E+05     ; C-F, prebuilt c3-f
  574     579         1        0.143160     2.582365E+05     ; O-C, prebuilt c3-os
  575     580         1        0.109690     2.766461E+05     ; C-H, prebuilt c3-h1
  575     581         1        0.109690     2.766461E+05     ; C-H, prebuilt c3-h1
  575     582         1        0.153750     2.517931E+05     ; C-C, prebuilt c3-c3
  576     583         1        0.134970     2.986539E+05     ; C-F, prebuilt c3-f
  576     584         1        0.134970     2.986539E+05     ; C-F, prebuilt c3-f
  576     585         1        0.180750     1.953928E+05     ; C-S, prebuilt c3-s6
  579     586         1        0.134970     2.986539E+05     ; C-F, prebuilt c3-f
  579     587         1        0.134970     2.986539E+05     ; C-F, prebuilt c3-f
  579     588         1        0.153750     2.517931E+05     ; C-C, prebuilt c3-c3
  582     589         1        0.109690     2.766461E+05     ; C-H, prebuilt c3-h1
  582     590         1        0.109690     2.766461E+05     ; C-H, prebuilt c3-h1
  585     591         1        0.155380     3.692798E+05     ; S-N, prebuilt n2-s6
  585     592         1        0.145330     4.290274E+05     ; S-O, prebuilt o-s6
  585     593         1        0.145330     4.290274E+05     ; S-O, prebuilt o-s6
  588     594         1        0.134970     2.986539E+05     ; C-F, prebuilt c3-f
  588     595         1        0.134970     2.986539E+05     ; C-F, prebuilt c3-f
  588     596         1        0.180750     1.953928E+05     ; C-S, prebuilt c3-s6
  591     597         1        0.155380     3.692798E+05     ; N-S, prebuilt n2-s6
  596     598         1        0.155380     3.692798E+05     ; S-N, prebuilt n2-s6
  596     599         1        0.145330     4.290274E+05     ; S-O, prebuilt o-s6
  596     600         1        0.145330     4.290274E+05     ; S-O, prebuilt o-s6
  597     601         1        0.145330     4.290274E+05     ; S-O, prebuilt o-s6
  597     602         1        0.145330     4.290274E+05     ; S-O, prebuilt o-s6
  597     603         1        0.180750     1.953928E+05     ; S-C, prebuilt c3-s6
  598     604         1        0.155380     3.692798E+05     ; N-S, prebuilt n2-s6
  603     605         1        0.134970     2.986539E+05     ; C-F, prebuilt c3-f
  603     606         1        0.134970     2.986539E+05     ; C-F, prebuilt c3-f
  603     607         1        0.134970     2.986539E+05     ; C-F, prebuilt c3-f
  604     608         1        0.145330     4.290274E+05     ; S-O, prebuilt o-s6
  604     609         1        0.145330     4.290274E+05     ; S-O, prebuilt o-s6
  604     610         1        0.180750     1.953928E+05     ; S-C, prebuilt c3-s6
  610     611         1        0.134970     2.986539E+05     ; C-F, prebuilt c3-f
  610     612         1        0.134970     2.986539E+05     ; C-F, prebuilt c3-f
  610     613         1        0.134970     2.986539E+05     ; C-F, prebuilt c3-f
  614     615         1        0.097300     3.107875E+05     ; H-O, prebuilt ho-oh
  615     616         1        0.135130     3.348037E+05     ; O-C, prebuilt c-oh
  616     617         1        0.149060     2.894491E+05     ; C-C, prebuilt c-ca
  616     618         1        0.121830     5.336274E+05     ; C-O, prebuilt c-o
  617     619         1        0.139840     3.858485E+05     ; C-C, prebuilt ca-ca
  617     620         1        0.139840     3.858485E+05     ; C-C, prebuilt ca-ca
  619     621         1        0.139840     3.858485E+05     ; C-C, prebuilt ca-ca
  619     622         1        0.151560     2.686128E+05     ; C-C, prebuilt c3-ca
  620     623         1        0.139840     3.858485E+05     ; C-C, prebuilt ca-ca
  620     624         1        0.108600     2.893654E+05     ; C-H, prebuilt ca-ha
  621     625         1        0.139840     3.858485E+05     ; C-C, prebuilt ca-ca
  621     626         1        0.108600     2.893654E+05     ; C-H, prebuilt ca-ha
  622     627         1        0.134970     2.986539E+05     ; C-F, prebuilt c3-f
  622     628         1        0.134970     2.986539E+05     ; C-F, prebuilt c3-f
  622     629         1        0.153750     2.517931E+05     ; C-C, prebuilt c3-c3
  623     625         1        0.139840     3.858485E+05     ; C-C, prebuilt ca-ca
  623     630         1        0.151560     2.686128E+05     ; C-C, prebuilt c3-ca
  625     631         1        0.149060     2.894491E+05     ; C-C, prebuilt c-ca
  629     632         1        0.143160     2.582365E+05     ; C-O, prebuilt c3-os
  629     633         1        0.134970     2.986539E+05     ; C-F, prebuilt c3-f
  629     634         1        0.134970     2.986539E+05     ; C-F, prebuilt c3-f
  630     635         1        0.134970     2.986539E+05     ; C-F, prebuilt c3-f
  630     636         1        0.134970     2.986539E+05     ; C-F, prebuilt c3-f
  630     637         1        0.153750     2.517931E+05     ; C-C, prebuilt c3-c3
  631     638         1        0.135840     3.270214E+05     ; C-O, prebuilt c-os
  631     639         1        0.121830     5.336274E+05     ; C-O, prebuilt c-o
  632     640         1        0.143160     2.582365E+05     ; O-C, prebuilt c3-os
  637     641         1        0.134970     2.986539E+05     ; C-F, prebuilt c3-f
  637     642         1        0.134970     2.986539E+05     ; C-F, prebuilt c3-f
  637     643         1        0.143160     2.582365E+05     ; C-O, prebuilt c3-os
  638     644         1        0.143160     2.582365E+05     ; O-C, prebuilt c3-os
  640     645         1        0.153750     2.517931E+05     ; C-C, prebuilt c3-c3
  640     646         1        0.134970     2.986539E+05     ; C-F, prebuilt c3-f
  640     647         1        0.134970     2.986539E+05     ; C-F, prebuilt c3-f
  643     648         1        0.143160     2.582365E+05     ; O-C, prebuilt c3-os
  644     649         1        0.109690     2.766461E+05     ; C-H, prebuilt c3-h1
  644     650         1        0.109690     2.766461E+05     ; C-H, prebuilt c3-h1
  644     651         1        0.153750     2.517931E+05     ; C-C, prebuilt c3-c3
  645     652         1        0.134970     2.986539E+05     ; C-F, prebuilt c3-f
  645     653         1        0.134970     2.986539E+05     ; C-F, prebuilt c3-f
  645     654         1        0.180750     1.953928E+05     ; C-S, prebuilt c3-s6
  648     655         1        0.134970     2.986539E+05     ; C-F, prebuilt c3-f
  648     656         1        0.134970     2.986539E+05     ; C-F, prebuilt c3-f
  648     657         1        0.153750     2.517931E+05     ; C-C, prebuilt c3-c3
  651     658         1        0.109690     2.766461E+05     ; C-H, prebuilt c3-h1
  651     659         1        0.109690     2.766461E+05     ; C-H, prebuilt c3-h1
  654     660         1        0.155380     3.692798E+05     ; S-N, prebuilt n2-s6
  654     661         1        0.145330     4.290274E+05     ; S-O, prebuilt o-s6
  654     662         1        0.145330     4.290274E+05     ; S-O, prebuilt o-s6
  657     663         1        0.134970     2.986539E+05     ; C-F, prebuilt c3-f
  657     664         1        0.134970     2.986539E+05     ; C-F, prebuilt c3-f
  657     665         1        0.180750     1.953928E+05     ; C-S, prebuilt c3-s6
  660     666         1        0.155380     3.692798E+05     ; N-S, prebuilt n2-s6
  665     667         1        0.155380     3.692798E+05     ; S-N, prebuilt n2-s6
  665     668         1        0.145330     4.290274E+05     ; S-O, prebuilt o-s6
  665     669         1        0.145330     4.290274E+05     ; S-O, prebuilt o-s6
  666     670         1        0.145330     4.290274E+05     ; S-O, prebuilt o-s6
  666     671         1        0.145330     4.290274E+05     ; S-O, prebuilt o-s6
  666     672         1        0.180750     1.953928E+05     ; S-C, prebuilt c3-s6
  667     673         1        0.155380     3.692798E+05     ; N-S, prebuilt n2-s6
  672     674         1        0.134970     2.986539E+05     ; C-F, prebuilt c3-f
  672     675         1        0.134970     2.986539E+05     ; C-F, prebuilt c3-f
  672     676         1        0.134970     2.986539E+05     ; C-F, prebuilt c3-f
  673     677         1        0.145330     4.290274E+05     ; S-O, prebuilt o-s6
  673     678         1        0.145330     4.290274E+05     ; S-O, prebuilt o-s6
  673     679         1        0.180750     1.953928E+05     ; S-C, prebuilt c3-s6
  679     680         1        0.134970     2.986539E+05     ; C-F, prebuilt c3-f
  679     681         1        0.134970     2.986539E+05     ; C-F, prebuilt c3-f
  679     682         1        0.134970     2.986539E+05     ; C-F, prebuilt c3-f
 
[ angles ]
; atom_i  atom_j  atom_k  functype    a0 (Deg.)  k (kJ/mol/rad^2)
    2       1     106         1       115.980      5.296944E+02     ; C-O-C, prebuilt c-os-c3
    1       2       3         1       112.440      5.799024E+02     ; O-C-C, prebuilt ca-c-os
    1       2       4         1       123.250      6.301104E+02     ; O-C-O, prebuilt o-c-os
    3       2       4         1       122.600      5.748816E+02     ; C-C-O, prebuilt ca-c-o
    2       3       5         1       120.330      5.380624E+02     ; C-C-C, prebuilt c-ca-ca
    2       3       6         1       120.330      5.380624E+02     ; C-C-C, prebuilt c-ca-ca
    5       3       6         1       120.020      5.573088E+02     ; C-C-C, prebuilt ca-ca-ca
    3       5       7         1       120.020      5.573088E+02     ; C-C-C, prebuilt ca-ca-ca
    3       5       8         1       120.770      5.313680E+02     ; C-C-C, prebuilt c3-ca-ca
    7       5       8         1       120.770      5.313680E+02     ; C-C-C, prebuilt c3-ca-ca
    3       6       9         1       120.020      5.573088E+02     ; C-C-C, prebuilt ca-ca-ca
    3       6      10         1       119.880      4.033376E+02     ; C-C-H, prebuilt ca-ca-ha
    9       6      10         1       119.880      4.033376E+02     ; C-C-H, prebuilt ca-ca-ha
    5       7      11         1       120.020      5.573088E+02     ; C-C-C, prebuilt ca-ca-ca
    5       7      12         1       119.880      4.033376E+02     ; C-C-H, prebuilt ca-ca-ha
   11       7      12         1       119.880      4.033376E+02     ; C-C-H, prebuilt ca-ca-ha
    5       8      13         1       111.770      5.522880E+02     ; C-C-F, prebuilt ca-c3-f
    5       8      14         1       111.770      5.522880E+02     ; C-C-F, prebuilt ca-c3-f
    5       8      15         1       112.070      5.280208E+02     ; C-C-C, prebuilt c3-c3-ca
   13       8      14         1       107.360      5.932912E+02     ; F-C-F, prebuilt f-c3-f
   13       8      15         1       109.240      5.531248E+02     ; F-C-C, prebuilt c3-c3-f
   14       8      15         1       109.240      5.531248E+02     ; F-C-C, prebuilt c3-c3-f
    6       9      11         1       120.020      5.573088E+02     ; C-C-C, prebuilt ca-ca-ca
    6       9      16         1       120.770      5.313680E+02     ; C-C-C, prebuilt c3-ca-ca
   11       9      16         1       120.770      5.313680E+02     ; C-C-C, prebuilt c3-ca-ca
    7      11       9         1       120.020      5.573088E+02     ; C-C-C, prebuilt ca-ca-ca
    7      11      17         1       120.330      5.380624E+02     ; C-C-C, prebuilt c-ca-ca
    9      11      17         1       120.330      5.380624E+02     ; C-C-C, prebuilt c-ca-ca
    8      15      18         1       107.970      5.690240E+02     ; C-C-O, prebuilt c3-c3-os
    8      15      19         1       109.240      5.531248E+02     ; C-C-F, prebuilt c3-c3-f
    8      15      20         1       109.240      5.531248E+02     ; C-C-F, prebuilt c3-c3-f
   18      15      19         1       110.580      5.924544E+02     ; O-C-F, prebuilt f-c3-os
   18      15      20         1       110.580      5.924544E+02     ; O-C-F, prebuilt f-c3-os
   19      15      20         1       107.360      5.932912E+02     ; F-C-F, prebuilt f-c3-f
    9      16      21         1       111.770      5.522880E+02     ; C-C-F, prebuilt ca-c3-f
    9      16      22         1       111.770      5.522880E+02     ; C-C-F, prebuilt ca-c3-f
    9      16      23         1       112.070      5.280208E+02     ; C-C-C, prebuilt c3-c3-ca
   21      16      22         1       107.360      5.932912E+02     ; F-C-F, prebuilt f-c3-f
   21      16      23         1       109.240      5.531248E+02     ; F-C-C, prebuilt c3-c3-f
   22      16      23         1       109.240      5.531248E+02     ; F-C-C, prebuilt c3-c3-f
   11      17      24         1       112.440      5.799024E+02     ; C-C-O, prebuilt ca-c-os
   11      17      25         1       122.600      5.748816E+02     ; C-C-O, prebuilt ca-c-o
   24      17      25         1       123.250      6.301104E+02     ; O-C-O, prebuilt o-c-os
   15      18      26         1       112.480      5.246736E+02     ; C-O-C, prebuilt c3-os-c3
   16      23      27         1       109.240      5.531248E+02     ; C-C-F, prebuilt c3-c3-f
   16      23      28         1       109.240      5.531248E+02     ; C-C-F, prebuilt c3-c3-f
   16      23      29         1       107.970      5.690240E+02     ; C-C-O, prebuilt c3-c3-os
   27      23      28         1       107.360      5.932912E+02     ; F-C-F, prebuilt f-c3-f
   27      23      29         1       110.580      5.924544E+02     ; F-C-O, prebuilt f-c3-os
   28      23      29         1       110.580      5.924544E+02     ; F-C-O, prebuilt f-c3-os
   17      24      30         1       115.980      5.296944E+02     ; C-O-C, prebuilt c-os-c3
   18      26      31         1       107.970      5.690240E+02     ; O-C-C, prebuilt c3-c3-os
   18      26      32         1       110.580      5.924544E+02     ; O-C-F, prebuilt f-c3-os
   18      26      33         1       110.580      5.924544E+02     ; O-C-F, prebuilt f-c3-os
   31      26      32         1       109.240      5.531248E+02     ; C-C-F, prebuilt c3-c3-f
   31      26      33         1       109.240      5.531248E+02     ; C-C-F, prebuilt c3-c3-f
   32      26      33         1       107.360      5.932912E+02     ; F-C-F, prebuilt f-c3-f
   23      29      34         1       112.480      5.246736E+02     ; C-O-C, prebuilt c3-os-c3
   24      30      35         1       109.780      4.250944E+02     ; O-C-H, prebuilt h1-c3-os
   24      30      36         1       109.780      4.250944E+02     ; O-C-H, prebuilt h1-c3-os
   24      30      37         1       107.970      5.690240E+02     ; O-C-C, prebuilt c3-c3-os
   35      30      36         1       108.460      3.280256E+02     ; H-C-H, prebuilt h1-c3-h1
   35      30      37         1       109.560      3.882752E+02     ; H-C-C, prebuilt c3-c3-h1
   36      30      37         1       109.560      3.882752E+02     ; H-C-C, prebuilt c3-c3-h1
   26      31      38         1       109.240      5.531248E+02     ; C-C-F, prebuilt c3-c3-f
   26      31      39         1       109.240      5.531248E+02     ; C-C-F, prebuilt c3-c3-f
   26      31      40         1       110.220      5.196528E+02     ; C-C-S, prebuilt c3-c3-s6
   38      31      39         1       107.360      5.932912E+02     ; F-C-F, prebuilt f-c3-f
   38      31      40         1       109.680      5.280208E+02     ; F-C-S, prebuilt f-c3-s6
   39      31      40         1       109.680      5.280208E+02     ; F-C-S, prebuilt f-c3-s6
   29      34      41         1       110.580      5.924544E+02     ; O-C-F, prebuilt f-c3-os
   29      34      42         1       110.580      5.924544E+02     ; O-C-F, prebuilt f-c3-os
   29      34      43         1       107.970      5.690240E+02     ; O-C-C, prebuilt c3-c3-os
   41      34      42         1       107.360      5.932912E+02     ; F-C-F, prebuilt f-c3-f
   41      34      43         1       109.240      5.531248E+02     ; F-C-C, prebuilt c3-c3-f
   42      34      43         1       109.240      5.531248E+02     ; F-C-C, prebuilt c3-c3-f
   30      37      44         1       109.800      3.874384E+02     ; C-C-H, prebuilt c3-c3-hc
   30      37      45         1       109.800      3.874384E+02     ; C-C-H, prebuilt c3-c3-hc
   30      37      46         1       109.800      3.874384E+02     ; C-C-H, prebuilt c3-c3-hc
   44      37      45         1       107.580      3.296992E+02     ; H-C-H, prebuilt hc-c3-hc
   44      37      46         1       107.580      3.296992E+02     ; H-C-H, prebuilt hc-c3-hc
   45      37      46         1       107.580      3.296992E+02     ; H-C-H, prebuilt hc-c3-hc
   31      40      47         1       112.480      5.246736E+02     ; C-S-N, prebuilt c3-s6-n2
   31      40      48         1       108.610      5.472672E+02     ; C-S-O, prebuilt c3-s6-o
   31      40      49         1       108.610      5.472672E+02     ; C-S-O, prebuilt c3-s6-o
   47      40      48         1       119.100      5.924544E+02     ; N-S-O, prebuilt n2-s6-o
   47      40      49         1       119.100      5.924544E+02     ; N-S-O, prebuilt n2-s6-o
   48      40      49         1       120.050      6.158848E+02     ; O-S-O, prebuilt o-s6-o
   34      43      50         1       109.240      5.531248E+02     ; C-C-F, prebuilt c3-c3-f
   34      43      51         1       109.240      5.531248E+02     ; C-C-F, prebuilt c3-c3-f
   34      43      52         1       110.220      5.196528E+02     ; C-C-S, prebuilt c3-c3-s6
   50      43      51         1       107.360      5.932912E+02     ; F-C-F, prebuilt f-c3-f
   50      43      52         1       109.680      5.280208E+02     ; F-C-S, prebuilt f-c3-s6
   51      43      52         1       109.680      5.280208E+02     ; F-C-S, prebuilt f-c3-s6
   40      47      53         1       119.180      5.723712E+02     ; S-N-S, prebuilt s6-n2-s6
   43      52      54         1       112.480      5.246736E+02     ; C-S-N, prebuilt c3-s6-n2
   43      52      55         1       108.610      5.472672E+02     ; C-S-O, prebuilt c3-s6-o
   43      52      56         1       108.610      5.472672E+02     ; C-S-O, prebuilt c3-s6-o
   54      52      55         1       119.100      5.924544E+02     ; N-S-O, prebuilt n2-s6-o
   54      52      56         1       119.100      5.924544E+02     ; N-S-O, prebuilt n2-s6-o
   55      52      56         1       120.050      6.158848E+02     ; O-S-O, prebuilt o-s6-o
   47      53      57         1       119.100      5.924544E+02     ; N-S-O, prebuilt n2-s6-o
   47      53      58         1       119.100      5.924544E+02     ; N-S-O, prebuilt n2-s6-o
   47      53      59         1       112.480      5.246736E+02     ; N-S-C, prebuilt c3-s6-n2
   57      53      58         1       120.050      6.158848E+02     ; O-S-O, prebuilt o-s6-o
   57      53      59         1       108.610      5.472672E+02     ; O-S-C, prebuilt c3-s6-o
   58      53      59         1       108.610      5.472672E+02     ; O-S-C, prebuilt c3-s6-o
   52      54      60         1       119.180      5.723712E+02     ; S-N-S, prebuilt s6-n2-s6
   53      59      61         1       109.680      5.280208E+02     ; S-C-F, prebuilt f-c3-s6
   53      59      62         1       109.680      5.280208E+02     ; S-C-F, prebuilt f-c3-s6
   53      59      63         1       109.680      5.280208E+02     ; S-C-F, prebuilt f-c3-s6
   61      59      62         1       107.360      5.932912E+02     ; F-C-F, prebuilt f-c3-f
   61      59      63         1       107.360      5.932912E+02     ; F-C-F, prebuilt f-c3-f
   62      59      63         1       107.360      5.932912E+02     ; F-C-F, prebuilt f-c3-f
   54      60      64         1       119.100      5.924544E+02     ; N-S-O, prebuilt n2-s6-o
   54      60      65         1       119.100      5.924544E+02     ; N-S-O, prebuilt n2-s6-o
   54      60      66         1       112.480      5.246736E+02     ; N-S-C, prebuilt c3-s6-n2
   64      60      65         1       120.050      6.158848E+02     ; O-S-O, prebuilt o-s6-o
   64      60      66         1       108.610      5.472672E+02     ; O-S-C, prebuilt c3-s6-o
   65      60      66         1       108.610      5.472672E+02     ; O-S-C, prebuilt c3-s6-o
   60      66      67         1       109.680      5.280208E+02     ; S-C-F, prebuilt f-c3-s6
   60      66      68         1       109.680      5.280208E+02     ; S-C-F, prebuilt f-c3-s6
   60      66      69         1       109.680      5.280208E+02     ; S-C-F, prebuilt f-c3-s6
   67      66      68         1       107.360      5.932912E+02     ; F-C-F, prebuilt f-c3-f
   67      66      69         1       107.360      5.932912E+02     ; F-C-F, prebuilt f-c3-f
   68      66      69         1       107.360      5.932912E+02     ; F-C-F, prebuilt f-c3-f
   71      70     174         1       115.980      5.296944E+02     ; C-O-C, prebuilt c-os-c3
   70      71      72         1       112.440      5.799024E+02     ; O-C-C, prebuilt ca-c-os
   70      71      73         1       123.250      6.301104E+02     ; O-C-O, prebuilt o-c-os
   72      71      73         1       122.600      5.748816E+02     ; C-C-O, prebuilt ca-c-o
   71      72      74         1       120.330      5.380624E+02     ; C-C-C, prebuilt c-ca-ca
   71      72      75         1       120.330      5.380624E+02     ; C-C-C, prebuilt c-ca-ca
   74      72      75         1       120.020      5.573088E+02     ; C-C-C, prebuilt ca-ca-ca
   72      74      76         1       120.020      5.573088E+02     ; C-C-C, prebuilt ca-ca-ca
   72      74      77         1       120.770      5.313680E+02     ; C-C-C, prebuilt c3-ca-ca
   76      74      77         1       120.770      5.313680E+02     ; C-C-C, prebuilt c3-ca-ca
   72      75      78         1       120.020      5.573088E+02     ; C-C-C, prebuilt ca-ca-ca
   72      75      79         1       119.880      4.033376E+02     ; C-C-H, prebuilt ca-ca-ha
   78      75      79         1       119.880      4.033376E+02     ; C-C-H, prebuilt ca-ca-ha
   74      76      80         1       120.020      5.573088E+02     ; C-C-C, prebuilt ca-ca-ca
   74      76      81         1       119.880      4.033376E+02     ; C-C-H, prebuilt ca-ca-ha
   80      76      81         1       119.880      4.033376E+02     ; C-C-H, prebuilt ca-ca-ha
   74      77      82         1       111.770      5.522880E+02     ; C-C-F, prebuilt ca-c3-f
   74      77      83         1       111.770      5.522880E+02     ; C-C-F, prebuilt ca-c3-f
   74      77      84         1       112.070      5.280208E+02     ; C-C-C, prebuilt c3-c3-ca
   82      77      83         1       107.360      5.932912E+02     ; F-C-F, prebuilt f-c3-f
   82      77      84         1       109.240      5.531248E+02     ; F-C-C, prebuilt c3-c3-f
   83      77      84         1       109.240      5.531248E+02     ; F-C-C, prebuilt c3-c3-f
   75      78      80         1       120.020      5.573088E+02     ; C-C-C, prebuilt ca-ca-ca
   75      78      85         1       120.770      5.313680E+02     ; C-C-C, prebuilt c3-ca-ca
   80      78      85         1       120.770      5.313680E+02     ; C-C-C, prebuilt c3-ca-ca
   76      80      78         1       120.020      5.573088E+02     ; C-C-C, prebuilt ca-ca-ca
   76      80      86         1       120.330      5.380624E+02     ; C-C-C, prebuilt c-ca-ca
   78      80      86         1       120.330      5.380624E+02     ; C-C-C, prebuilt c-ca-ca
   77      84      87         1       107.970      5.690240E+02     ; C-C-O, prebuilt c3-c3-os
   77      84      88         1       109.240      5.531248E+02     ; C-C-F, prebuilt c3-c3-f
   77      84      89         1       109.240      5.531248E+02     ; C-C-F, prebuilt c3-c3-f
   87      84      88         1       110.580      5.924544E+02     ; O-C-F, prebuilt f-c3-os
   87      84      89         1       110.580      5.924544E+02     ; O-C-F, prebuilt f-c3-os
   88      84      89         1       107.360      5.932912E+02     ; F-C-F, prebuilt f-c3-f
   78      85      90         1       111.770      5.522880E+02     ; C-C-F, prebuilt ca-c3-f
   78      85      91         1       111.770      5.522880E+02     ; C-C-F, prebuilt ca-c3-f
   78      85      92         1       112.070      5.280208E+02     ; C-C-C, prebuilt c3-c3-ca
   90      85      91         1       107.360      5.932912E+02     ; F-C-F, prebuilt f-c3-f
   90      85      92         1       109.240      5.531248E+02     ; F-C-C, prebuilt c3-c3-f
   91      85      92         1       109.240      5.531248E+02     ; F-C-C, prebuilt c3-c3-f
   80      86      93         1       112.440      5.799024E+02     ; C-C-O, prebuilt ca-c-os
   80      86      94         1       122.600      5.748816E+02     ; C-C-O, prebuilt ca-c-o
   93      86      94         1       123.250      6.301104E+02     ; O-C-O, prebuilt o-c-os
   84      87      95         1       112.480      5.246736E+02     ; C-O-C, prebuilt c3-os-c3
   85      92      96         1       109.240      5.531248E+02     ; C-C-F, prebuilt c3-c3-f
   85      92      97         1       109.240      5.531248E+02     ; C-C-F, prebuilt c3-c3-f
   85      92      98         1       107.970      5.690240E+02     ; C-C-O, prebuilt c3-c3-os
   96      92      97         1       107.360      5.932912E+02     ; F-C-F, prebuilt f-c3-f
   96      92      98         1       110.580      5.924544E+02     ; F-C-O, prebuilt f-c3-os
   97      92      98         1       110.580      5.924544E+02     ; F-C-O, prebuilt f-c3-os
   86      93      99         1       115.980      5.296944E+02     ; C-O-C, prebuilt c-os-c3
   87      95     100         1       107.970      5.690240E+02     ; O-C-C, prebuilt c3-c3-os
   87      95     101         1       110.580      5.924544E+02     ; O-C-F, prebuilt f-c3-os
   87      95     102         1       110.580      5.924544E+02     ; O-C-F, prebuilt f-c3-os
  100      95     101         1       109.240      5.531248E+02     ; C-C-F, prebuilt c3-c3-f
  100      95     102         1       109.240      5.531248E+02     ; C-C-F, prebuilt c3-c3-f
  101      95     102         1       107.360      5.932912E+02     ; F-C-F, prebuilt f-c3-f
   92      98     103         1       112.480      5.246736E+02     ; C-O-C, prebuilt c3-os-c3
   93      99     104         1       109.780      4.250944E+02     ; O-C-H, prebuilt h1-c3-os
   93      99     105         1       109.780      4.250944E+02     ; O-C-H, prebuilt h1-c3-os
   93      99     106         1       107.970      5.690240E+02     ; O-C-C, prebuilt c3-c3-os
  104      99     105         1       108.460      3.280256E+02     ; H-C-H, prebuilt h1-c3-h1
  104      99     106         1       109.560      3.882752E+02     ; H-C-C, prebuilt c3-c3-h1
  105      99     106         1       109.560      3.882752E+02     ; H-C-C, prebuilt c3-c3-h1
   95     100     107         1       109.240      5.531248E+02     ; C-C-F, prebuilt c3-c3-f
   95     100     108         1       109.240      5.531248E+02     ; C-C-F, prebuilt c3-c3-f
   95     100     109         1       110.220      5.196528E+02     ; C-C-S, prebuilt c3-c3-s6
  107     100     108         1       107.360      5.932912E+02     ; F-C-F, prebuilt f-c3-f
  107     100     109         1       109.680      5.280208E+02     ; F-C-S, prebuilt f-c3-s6
  108     100     109         1       109.680      5.280208E+02     ; F-C-S, prebuilt f-c3-s6
   98     103     110         1       110.580      5.924544E+02     ; O-C-F, prebuilt f-c3-os
   98     103     111         1       110.580      5.924544E+02     ; O-C-F, prebuilt f-c3-os
   98     103     112         1       107.970      5.690240E+02     ; O-C-C, prebuilt c3-c3-os
  110     103     111         1       107.360      5.932912E+02     ; F-C-F, prebuilt f-c3-f
  110     103     112         1       109.240      5.531248E+02     ; F-C-C, prebuilt c3-c3-f
  111     103     112         1       109.240      5.531248E+02     ; F-C-C, prebuilt c3-c3-f
    1     106      99         1       107.970      5.690240E+02     ; O-C-C, prebuilt c3-c3-os
    1     106     113         1       109.780      4.250944E+02     ; O-C-H, prebuilt h1-c3-os
    1     106     114         1       109.780      4.250944E+02     ; O-C-H, prebuilt h1-c3-os
   99     106     113         1       109.560      3.882752E+02     ; C-C-H, prebuilt c3-c3-h1
   99     106     114         1       109.560      3.882752E+02     ; C-C-H, prebuilt c3-c3-h1
  113     106     114         1       108.460      3.280256E+02     ; H-C-H, prebuilt h1-c3-h1
  100     109     115         1       112.480      5.246736E+02     ; C-S-N, prebuilt c3-s6-n2
  100     109     116         1       108.610      5.472672E+02     ; C-S-O, prebuilt c3-s6-o
  100     109     117         1       108.610      5.472672E+02     ; C-S-O, prebuilt c3-s6-o
  115     109     116         1       119.100      5.924544E+02     ; N-S-O, prebuilt n2-s6-o
  115     109     117         1       119.100      5.924544E+02     ; N-S-O, prebuilt n2-s6-o
  116     109     117         1       120.050      6.158848E+02     ; O-S-O, prebuilt o-s6-o
  103     112     118         1       109.240      5.531248E+02     ; C-C-F, prebuilt c3-c3-f
  103     112     119         1       109.240      5.531248E+02     ; C-C-F, prebuilt c3-c3-f
  103     112     120         1       110.220      5.196528E+02     ; C-C-S, prebuilt c3-c3-s6
  118     112     119         1       107.360      5.932912E+02     ; F-C-F, prebuilt f-c3-f
  118     112     120         1       109.680      5.280208E+02     ; F-C-S, prebuilt f-c3-s6
  119     112     120         1       109.680      5.280208E+02     ; F-C-S, prebuilt f-c3-s6
  109     115     121         1       119.180      5.723712E+02     ; S-N-S, prebuilt s6-n2-s6
  112     120     122         1       112.480      5.246736E+02     ; C-S-N, prebuilt c3-s6-n2
  112     120     123         1       108.610      5.472672E+02     ; C-S-O, prebuilt c3-s6-o
  112     120     124         1       108.610      5.472672E+02     ; C-S-O, prebuilt c3-s6-o
  122     120     123         1       119.100      5.924544E+02     ; N-S-O, prebuilt n2-s6-o
  122     120     124         1       119.100      5.924544E+02     ; N-S-O, prebuilt n2-s6-o
  123     120     124         1       120.050      6.158848E+02     ; O-S-O, prebuilt o-s6-o
  115     121     125         1       119.100      5.924544E+02     ; N-S-O, prebuilt n2-s6-o
  115     121     126         1       119.100      5.924544E+02     ; N-S-O, prebuilt n2-s6-o
  115     121     127         1       112.480      5.246736E+02     ; N-S-C, prebuilt c3-s6-n2
  125     121     126         1       120.050      6.158848E+02     ; O-S-O, prebuilt o-s6-o
  125     121     127         1       108.610      5.472672E+02     ; O-S-C, prebuilt c3-s6-o
  126     121     127         1       108.610      5.472672E+02     ; O-S-C, prebuilt c3-s6-o
  120     122     128         1       119.180      5.723712E+02     ; S-N-S, prebuilt s6-n2-s6
  121     127     129         1       109.680      5.280208E+02     ; S-C-F, prebuilt f-c3-s6
  121     127     130         1       109.680      5.280208E+02     ; S-C-F, prebuilt f-c3-s6
  121     127     131         1       109.680      5.280208E+02     ; S-C-F, prebuilt f-c3-s6
  129     127     130         1       107.360      5.932912E+02     ; F-C-F, prebuilt f-c3-f
  129     127     131         1       107.360      5.932912E+02     ; F-C-F, prebuilt f-c3-f
  130     127     131         1       107.360      5.932912E+02     ; F-C-F, prebuilt f-c3-f
  122     128     132         1       119.100      5.924544E+02     ; N-S-O, prebuilt n2-s6-o
  122     128     133         1       119.100      5.924544E+02     ; N-S-O, prebuilt n2-s6-o
  122     128     134         1       112.480      5.246736E+02     ; N-S-C, prebuilt c3-s6-n2
  132     128     133         1       120.050      6.158848E+02     ; O-S-O, prebuilt o-s6-o
  132     128     134         1       108.610      5.472672E+02     ; O-S-C, prebuilt c3-s6-o
  133     128     134         1       108.610      5.472672E+02     ; O-S-C, prebuilt c3-s6-o
  128     134     135         1       109.680      5.280208E+02     ; S-C-F, prebuilt f-c3-s6
  128     134     136         1       109.680      5.280208E+02     ; S-C-F, prebuilt f-c3-s6
  128     134     137         1       109.680      5.280208E+02     ; S-C-F, prebuilt f-c3-s6
  135     134     136         1       107.360      5.932912E+02     ; F-C-F, prebuilt f-c3-f
  135     134     137         1       107.360      5.932912E+02     ; F-C-F, prebuilt f-c3-f
  136     134     137         1       107.360      5.932912E+02     ; F-C-F, prebuilt f-c3-f
  139     138     242         1       115.980      5.296944E+02     ; C-O-C, prebuilt c-os-c3
  138     139     140         1       112.440      5.799024E+02     ; O-C-C, prebuilt ca-c-os
  138     139     141         1       123.250      6.301104E+02     ; O-C-O, prebuilt o-c-os
  140     139     141         1       122.600      5.748816E+02     ; C-C-O, prebuilt ca-c-o
  139     140     142         1       120.330      5.380624E+02     ; C-C-C, prebuilt c-ca-ca
  139     140     143         1       120.330      5.380624E+02     ; C-C-C, prebuilt c-ca-ca
  142     140     143         1       120.020      5.573088E+02     ; C-C-C, prebuilt ca-ca-ca
  140     142     144         1       120.020      5.573088E+02     ; C-C-C, prebuilt ca-ca-ca
  140     142     145         1       120.770      5.313680E+02     ; C-C-C, prebuilt c3-ca-ca
  144     142     145         1       120.770      5.313680E+02     ; C-C-C, prebuilt c3-ca-ca
  140     143     146         1       120.020      5.573088E+02     ; C-C-C, prebuilt ca-ca-ca
  140     143     147         1       119.880      4.033376E+02     ; C-C-H, prebuilt ca-ca-ha
  146     143     147         1       119.880      4.033376E+02     ; C-C-H, prebuilt ca-ca-ha
  142     144     148         1       120.020      5.573088E+02     ; C-C-C, prebuilt ca-ca-ca
  142     144     149         1       119.880      4.033376E+02     ; C-C-H, prebuilt ca-ca-ha
  148     144     149         1       119.880      4.033376E+02     ; C-C-H, prebuilt ca-ca-ha
  142     145     150         1       111.770      5.522880E+02     ; C-C-F, prebuilt ca-c3-f
  142     145     151         1       111.770      5.522880E+02     ; C-C-F, prebuilt ca-c3-f
  142     145     152         1       112.070      5.280208E+02     ; C-C-C, prebuilt c3-c3-ca
  150     145     151         1       107.360      5.932912E+02     ; F-C-F, prebuilt f-c3-f
  150     145     152         1       109.240      5.531248E+02     ; F-C-C, prebuilt c3-c3-f
  151     145     152         1       109.240      5.531248E+02     ; F-C-C, prebuilt c3-c3-f
  143     146     148         1       120.020      5.573088E+02     ; C-C-C, prebuilt ca-ca-ca
  143     146     153         1       120.770      5.313680E+02     ; C-C-C, prebuilt c3-ca-ca
  148     146     153         1       120.770      5.313680E+02     ; C-C-C, prebuilt c3-ca-ca
  144     148     146         1       120.020      5.573088E+02     ; C-C-C, prebuilt ca-ca-ca
  144     148     154         1       120.330      5.380624E+02     ; C-C-C, prebuilt c-ca-ca
  146     148     154         1       120.330      5.380624E+02     ; C-C-C, prebuilt c-ca-ca
  145     152     155         1       107.970      5.690240E+02     ; C-C-O, prebuilt c3-c3-os
  145     152     156         1       109.240      5.531248E+02     ; C-C-F, prebuilt c3-c3-f
  145     152     157         1       109.240      5.531248E+02     ; C-C-F, prebuilt c3-c3-f
  155     152     156         1       110.580      5.924544E+02     ; O-C-F, prebuilt f-c3-os
  155     152     157         1       110.580      5.924544E+02     ; O-C-F, prebuilt f-c3-os
  156     152     157         1       107.360      5.932912E+02     ; F-C-F, prebuilt f-c3-f
  146     153     158         1       111.770      5.522880E+02     ; C-C-F, prebuilt ca-c3-f
  146     153     159         1       111.770      5.522880E+02     ; C-C-F, prebuilt ca-c3-f
  146     153     160         1       112.070      5.280208E+02     ; C-C-C, prebuilt c3-c3-ca
  158     153     159         1       107.360      5.932912E+02     ; F-C-F, prebuilt f-c3-f
  158     153     160         1       109.240      5.531248E+02     ; F-C-C, prebuilt c3-c3-f
  159     153     160         1       109.240      5.531248E+02     ; F-C-C, prebuilt c3-c3-f
  148     154     161         1       112.440      5.799024E+02     ; C-C-O, prebuilt ca-c-os
  148     154     162         1       122.600      5.748816E+02     ; C-C-O, prebuilt ca-c-o
  161     154     162         1       123.250      6.301104E+02     ; O-C-O, prebuilt o-c-os
  152     155     163         1       112.480      5.246736E+02     ; C-O-C, prebuilt c3-os-c3
  153     160     164         1       109.240      5.531248E+02     ; C-C-F, prebuilt c3-c3-f
  153     160     165         1       109.240      5.531248E+02     ; C-C-F, prebuilt c3-c3-f
  153     160     166         1       107.970      5.690240E+02     ; C-C-O, prebuilt c3-c3-os
  164     160     165         1       107.360      5.932912E+02     ; F-C-F, prebuilt f-c3-f
  164     160     166         1       110.580      5.924544E+02     ; F-C-O, prebuilt f-c3-os
  165     160     166         1       110.580      5.924544E+02     ; F-C-O, prebuilt f-c3-os
  154     161     167         1       115.980      5.296944E+02     ; C-O-C, prebuilt c-os-c3
  155     163     168         1       107.970      5.690240E+02     ; O-C-C, prebuilt c3-c3-os
  155     163     169         1       110.580      5.924544E+02     ; O-C-F, prebuilt f-c3-os
  155     163     170         1       110.580      5.924544E+02     ; O-C-F, prebuilt f-c3-os
  168     163     169         1       109.240      5.531248E+02     ; C-C-F, prebuilt c3-c3-f
  168     163     170         1       109.240      5.531248E+02     ; C-C-F, prebuilt c3-c3-f
  169     163     170         1       107.360      5.932912E+02     ; F-C-F, prebuilt f-c3-f
  160     166     171         1       112.480      5.246736E+02     ; C-O-C, prebuilt c3-os-c3
  161     167     172         1       109.780      4.250944E+02     ; O-C-H, prebuilt h1-c3-os
  161     167     173         1       109.780      4.250944E+02     ; O-C-H, prebuilt h1-c3-os
  161     167     174         1       107.970      5.690240E+02     ; O-C-C, prebuilt c3-c3-os
  172     167     173         1       108.460      3.280256E+02     ; H-C-H, prebuilt h1-c3-h1
  172     167     174         1       109.560      3.882752E+02     ; H-C-C, prebuilt c3-c3-h1
  173     167     174         1       109.560      3.882752E+02     ; H-C-C, prebuilt c3-c3-h1
  163     168     175         1       109.240      5.531248E+02     ; C-C-F, prebuilt c3-c3-f
  163     168     176         1       109.240      5.531248E+02     ; C-C-F, prebuilt c3-c3-f
  163     168     177         1       110.220      5.196528E+02     ; C-C-S, prebuilt c3-c3-s6
  175     168     176         1       107.360      5.932912E+02     ; F-C-F, prebuilt f-c3-f
  175     168     177         1       109.680      5.280208E+02     ; F-C-S, prebuilt f-c3-s6
  176     168     177         1       109.680      5.280208E+02     ; F-C-S, prebuilt f-c3-s6
  166     171     178         1       110.580      5.924544E+02     ; O-C-F, prebuilt f-c3-os
  166     171     179         1       110.580      5.924544E+02     ; O-C-F, prebuilt f-c3-os
  166     171     180         1       107.970      5.690240E+02     ; O-C-C, prebuilt c3-c3-os
  178     171     179         1       107.360      5.932912E+02     ; F-C-F, prebuilt f-c3-f
  178     171     180         1       109.240      5.531248E+02     ; F-C-C, prebuilt c3-c3-f
  179     171     180         1       109.240      5.531248E+02     ; F-C-C, prebuilt c3-c3-f
   70     174     167         1       107.970      5.690240E+02     ; O-C-C, prebuilt c3-c3-os
   70     174     181         1       109.780      4.250944E+02     ; O-C-H, prebuilt h1-c3-os
   70     174     182         1       109.780      4.250944E+02     ; O-C-H, prebuilt h1-c3-os
  167     174     181         1       109.560      3.882752E+02     ; C-C-H, prebuilt c3-c3-h1
  167     174     182         1       109.560      3.882752E+02     ; C-C-H, prebuilt c3-c3-h1
  181     174     182         1       108.460      3.280256E+02     ; H-C-H, prebuilt h1-c3-h1
  168     177     183         1       112.480      5.246736E+02     ; C-S-N, prebuilt c3-s6-n2
  168     177     184         1       108.610      5.472672E+02     ; C-S-O, prebuilt c3-s6-o
  168     177     185         1       108.610      5.472672E+02     ; C-S-O, prebuilt c3-s6-o
  183     177     184         1       119.100      5.924544E+02     ; N-S-O, prebuilt n2-s6-o
  183     177     185         1       119.100      5.924544E+02     ; N-S-O, prebuilt n2-s6-o
  184     177     185         1       120.050      6.158848E+02     ; O-S-O, prebuilt o-s6-o
  171     180     186         1       109.240      5.531248E+02     ; C-C-F, prebuilt c3-c3-f
  171     180     187         1       109.240      5.531248E+02     ; C-C-F, prebuilt c3-c3-f
  171     180     188         1       110.220      5.196528E+02     ; C-C-S, prebuilt c3-c3-s6
  186     180     187         1       107.360      5.932912E+02     ; F-C-F, prebuilt f-c3-f
  186     180     188         1       109.680      5.280208E+02     ; F-C-S, prebuilt f-c3-s6
  187     180     188         1       109.680      5.280208E+02     ; F-C-S, prebuilt f-c3-s6
  177     183     189         1       119.180      5.723712E+02     ; S-N-S, prebuilt s6-n2-s6
  180     188     190         1       112.480      5.246736E+02     ; C-S-N, prebuilt c3-s6-n2
  180     188     191         1       108.610      5.472672E+02     ; C-S-O, prebuilt c3-s6-o
  180     188     192         1       108.610      5.472672E+02     ; C-S-O, prebuilt c3-s6-o
  190     188     191         1       119.100      5.924544E+02     ; N-S-O, prebuilt n2-s6-o
  190     188     192         1       119.100      5.924544E+02     ; N-S-O, prebuilt n2-s6-o
  191     188     192         1       120.050      6.158848E+02     ; O-S-O, prebuilt o-s6-o
  183     189     193         1       119.100      5.924544E+02     ; N-S-O, prebuilt n2-s6-o
  183     189     194         1       119.100      5.924544E+02     ; N-S-O, prebuilt n2-s6-o
  183     189     195         1       112.480      5.246736E+02     ; N-S-C, prebuilt c3-s6-n2
  193     189     194         1       120.050      6.158848E+02     ; O-S-O, prebuilt o-s6-o
  193     189     195         1       108.610      5.472672E+02     ; O-S-C, prebuilt c3-s6-o
  194     189     195         1       108.610      5.472672E+02     ; O-S-C, prebuilt c3-s6-o
  188     190     196         1       119.180      5.723712E+02     ; S-N-S, prebuilt s6-n2-s6
  189     195     197         1       109.680      5.280208E+02     ; S-C-F, prebuilt f-c3-s6
  189     195     198         1       109.680      5.280208E+02     ; S-C-F, prebuilt f-c3-s6
  189     195     199         1       109.680      5.280208E+02     ; S-C-F, prebuilt f-c3-s6
  197     195     198         1       107.360      5.932912E+02     ; F-C-F, prebuilt f-c3-f
  197     195     199         1       107.360      5.932912E+02     ; F-C-F, prebuilt f-c3-f
  198     195     199         1       107.360      5.932912E+02     ; F-C-F, prebuilt f-c3-f
  190     196     200         1       119.100      5.924544E+02     ; N-S-O, prebuilt n2-s6-o
  190     196     201         1       119.100      5.924544E+02     ; N-S-O, prebuilt n2-s6-o
  190     196     202         1       112.480      5.246736E+02     ; N-S-C, prebuilt c3-s6-n2
  200     196     201         1       120.050      6.158848E+02     ; O-S-O, prebuilt o-s6-o
  200     196     202         1       108.610      5.472672E+02     ; O-S-C, prebuilt c3-s6-o
  201     196     202         1       108.610      5.472672E+02     ; O-S-C, prebuilt c3-s6-o
  196     202     203         1       109.680      5.280208E+02     ; S-C-F, prebuilt f-c3-s6
  196     202     204         1       109.680      5.280208E+02     ; S-C-F, prebuilt f-c3-s6
  196     202     205         1       109.680      5.280208E+02     ; S-C-F, prebuilt f-c3-s6
  203     202     204         1       107.360      5.932912E+02     ; F-C-F, prebuilt f-c3-f
  203     202     205         1       107.360      5.932912E+02     ; F-C-F, prebuilt f-c3-f
  204     202     205         1       107.360      5.932912E+02     ; F-C-F, prebuilt f-c3-f
  207     206     310         1       115.980      5.296944E+02     ; C-O-C, prebuilt c-os-c3
  206     207     208         1       112.440      5.799024E+02     ; O-C-C, prebuilt ca-c-os
  206     207     209         1       123.250      6.301104E+02     ; O-C-O, prebuilt o-c-os
  208     207     209         1       122.600      5.748816E+02     ; C-C-O, prebuilt ca-c-o
  207     208     210         1       120.330      5.380624E+02     ; C-C-C, prebuilt c-ca-ca
  207     208     211         1       120.330      5.380624E+02     ; C-C-C, prebuilt c-ca-ca
  210     208     211         1       120.020      5.573088E+02     ; C-C-C, prebuilt ca-ca-ca
  208     210     212         1       120.020      5.573088E+02     ; C-C-C, prebuilt ca-ca-ca
  208     210     213         1       120.770      5.313680E+02     ; C-C-C, prebuilt c3-ca-ca
  212     210     213         1       120.770      5.313680E+02     ; C-C-C, prebuilt c3-ca-ca
  208     211     214         1       120.020      5.573088E+02     ; C-C-C, prebuilt ca-ca-ca
  208     211     215         1       119.880      4.033376E+02     ; C-C-H, prebuilt ca-ca-ha
  214     211     215         1       119.880      4.033376E+02     ; C-C-H, prebuilt ca-ca-ha
  210     212     216         1       120.020      5.573088E+02     ; C-C-C, prebuilt ca-ca-ca
  210     212     217         1       119.880      4.033376E+02     ; C-C-H, prebuilt ca-ca-ha
  216     212     217         1       119.880      4.033376E+02     ; C-C-H, prebuilt ca-ca-ha
  210     213     218         1       111.770      5.522880E+02     ; C-C-F, prebuilt ca-c3-f
  210     213     219         1       111.770      5.522880E+02     ; C-C-F, prebuilt ca-c3-f
  210     213     220         1       112.070      5.280208E+02     ; C-C-C, prebuilt c3-c3-ca
  218     213     219         1       107.360      5.932912E+02     ; F-C-F, prebuilt f-c3-f
  218     213     220         1       109.240      5.531248E+02     ; F-C-C, prebuilt c3-c3-f
  219     213     220         1       109.240      5.531248E+02     ; F-C-C, prebuilt c3-c3-f
  211     214     216         1       120.020      5.573088E+02     ; C-C-C, prebuilt ca-ca-ca
  211     214     221         1       120.770      5.313680E+02     ; C-C-C, prebuilt c3-ca-ca
  216     214     221         1       120.770      5.313680E+02     ; C-C-C, prebuilt c3-ca-ca
  212     216     214         1       120.020      5.573088E+02     ; C-C-C, prebuilt ca-ca-ca
  212     216     222         1       120.330      5.380624E+02     ; C-C-C, prebuilt c-ca-ca
  214     216     222         1       120.330      5.380624E+02     ; C-C-C, prebuilt c-ca-ca
  213     220     223         1       107.970      5.690240E+02     ; C-C-O, prebuilt c3-c3-os
  213     220     224         1       109.240      5.531248E+02     ; C-C-F, prebuilt c3-c3-f
  213     220     225         1       109.240      5.531248E+02     ; C-C-F, prebuilt c3-c3-f
  223     220     224         1       110.580      5.924544E+02     ; O-C-F, prebuilt f-c3-os
  223     220     225         1       110.580      5.924544E+02     ; O-C-F, prebuilt f-c3-os
  224     220     225         1       107.360      5.932912E+02     ; F-C-F, prebuilt f-c3-f
  214     221     226         1       111.770      5.522880E+02     ; C-C-F, prebuilt ca-c3-f
  214     221     227         1       111.770      5.522880E+02     ; C-C-F, prebuilt ca-c3-f
  214     221     228         1       112.070      5.280208E+02     ; C-C-C, prebuilt c3-c3-ca
  226     221     227         1       107.360      5.932912E+02     ; F-C-F, prebuilt f-c3-f
  226     221     228         1       109.240      5.531248E+02     ; F-C-C, prebuilt c3-c3-f
  227     221     228         1       109.240      5.531248E+02     ; F-C-C, prebuilt c3-c3-f
  216     222     229         1       112.440      5.799024E+02     ; C-C-O, prebuilt ca-c-os
  216     222     230         1       122.600      5.748816E+02     ; C-C-O, prebuilt ca-c-o
  229     222     230         1       123.250      6.301104E+02     ; O-C-O, prebuilt o-c-os
  220     223     231         1       112.480      5.246736E+02     ; C-O-C, prebuilt c3-os-c3
  221     228     232         1       109.240      5.531248E+02     ; C-C-F, prebuilt c3-c3-f
  221     228     233         1       109.240      5.531248E+02     ; C-C-F, prebuilt c3-c3-f
  221     228     234         1       107.970      5.690240E+02     ; C-C-O, prebuilt c3-c3-os
  232     228     233         1       107.360      5.932912E+02     ; F-C-F, prebuilt f-c3-f
  232     228     234         1       110.580      5.924544E+02     ; F-C-O, prebuilt f-c3-os
  233     228     234         1       110.580      5.924544E+02     ; F-C-O, prebuilt f-c3-os
  222     229     235         1       115.980      5.296944E+02     ; C-O-C, prebuilt c-os-c3
  223     231     236         1       107.970      5.690240E+02     ; O-C-C, prebuilt c3-c3-os
  223     231     237         1       110.580      5.924544E+02     ; O-C-F, prebuilt f-c3-os
  223     231     238         1       110.580      5.924544E+02     ; O-C-F, prebuilt f-c3-os
  236     231     237         1       109.240      5.531248E+02     ; C-C-F, prebuilt c3-c3-f
  236     231     238         1       109.240      5.531248E+02     ; C-C-F, prebuilt c3-c3-f
  237     231     238         1       107.360      5.932912E+02     ; F-C-F, prebuilt f-c3-f
  228     234     239         1       112.480      5.246736E+02     ; C-O-C, prebuilt c3-os-c3
  229     235     240         1       109.780      4.250944E+02     ; O-C-H, prebuilt h1-c3-os
  229     235     241         1       109.780      4.250944E+02     ; O-C-H, prebuilt h1-c3-os
  229     235     242         1       107.970      5.690240E+02     ; O-C-C, prebuilt c3-c3-os
  240     235     241         1       108.460      3.280256E+02     ; H-C-H, prebuilt h1-c3-h1
  240     235     242         1       109.560      3.882752E+02     ; H-C-C, prebuilt c3-c3-h1
  241     235     242         1       109.560      3.882752E+02     ; H-C-C, prebuilt c3-c3-h1
  231     236     243         1       109.240      5.531248E+02     ; C-C-F, prebuilt c3-c3-f
  231     236     244         1       109.240      5.531248E+02     ; C-C-F, prebuilt c3-c3-f
  231     236     245         1       110.220      5.196528E+02     ; C-C-S, prebuilt c3-c3-s6
  243     236     244         1       107.360      5.932912E+02     ; F-C-F, prebuilt f-c3-f
  243     236     245         1       109.680      5.280208E+02     ; F-C-S, prebuilt f-c3-s6
  244     236     245         1       109.680      5.280208E+02     ; F-C-S, prebuilt f-c3-s6
  234     239     246         1       110.580      5.924544E+02     ; O-C-F, prebuilt f-c3-os
  234     239     247         1       110.580      5.924544E+02     ; O-C-F, prebuilt f-c3-os
  234     239     248         1       107.970      5.690240E+02     ; O-C-C, prebuilt c3-c3-os
  246     239     247         1       107.360      5.932912E+02     ; F-C-F, prebuilt f-c3-f
  246     239     248         1       109.240      5.531248E+02     ; F-C-C, prebuilt c3-c3-f
  247     239     248         1       109.240      5.531248E+02     ; F-C-C, prebuilt c3-c3-f
  138     242     235         1       107.970      5.690240E+02     ; O-C-C, prebuilt c3-c3-os
  138     242     249         1       109.780      4.250944E+02     ; O-C-H, prebuilt h1-c3-os
  138     242     250         1       109.780      4.250944E+02     ; O-C-H, prebuilt h1-c3-os
  235     242     249         1       109.560      3.882752E+02     ; C-C-H, prebuilt c3-c3-h1
  235     242     250         1       109.560      3.882752E+02     ; C-C-H, prebuilt c3-c3-h1
  249     242     250         1       108.460      3.280256E+02     ; H-C-H, prebuilt h1-c3-h1
  236     245     251         1       112.480      5.246736E+02     ; C-S-N, prebuilt c3-s6-n2
  236     245     252         1       108.610      5.472672E+02     ; C-S-O, prebuilt c3-s6-o
  236     245     253         1       108.610      5.472672E+02     ; C-S-O, prebuilt c3-s6-o
  251     245     252         1       119.100      5.924544E+02     ; N-S-O, prebuilt n2-s6-o
  251     245     253         1       119.100      5.924544E+02     ; N-S-O, prebuilt n2-s6-o
  252     245     253         1       120.050      6.158848E+02     ; O-S-O, prebuilt o-s6-o
  239     248     254         1       109.240      5.531248E+02     ; C-C-F, prebuilt c3-c3-f
  239     248     255         1       109.240      5.531248E+02     ; C-C-F, prebuilt c3-c3-f
  239     248     256         1       110.220      5.196528E+02     ; C-C-S, prebuilt c3-c3-s6
  254     248     255         1       107.360      5.932912E+02     ; F-C-F, prebuilt f-c3-f
  254     248     256         1       109.680      5.280208E+02     ; F-C-S, prebuilt f-c3-s6
  255     248     256         1       109.680      5.280208E+02     ; F-C-S, prebuilt f-c3-s6
  245     251     257         1       119.180      5.723712E+02     ; S-N-S, prebuilt s6-n2-s6
  248     256     258         1       112.480      5.246736E+02     ; C-S-N, prebuilt c3-s6-n2
  248     256     259         1       108.610      5.472672E+02     ; C-S-O, prebuilt c3-s6-o
  248     256     260         1       108.610      5.472672E+02     ; C-S-O, prebuilt c3-s6-o
  258     256     259         1       119.100      5.924544E+02     ; N-S-O, prebuilt n2-s6-o
  258     256     260         1       119.100      5.924544E+02     ; N-S-O, prebuilt n2-s6-o
  259     256     260         1       120.050      6.158848E+02     ; O-S-O, prebuilt o-s6-o
  251     257     261         1       119.100      5.924544E+02     ; N-S-O, prebuilt n2-s6-o
  251     257     262         1       119.100      5.924544E+02     ; N-S-O, prebuilt n2-s6-o
  251     257     263         1       112.480      5.246736E+02     ; N-S-C, prebuilt c3-s6-n2
  261     257     262         1       120.050      6.158848E+02     ; O-S-O, prebuilt o-s6-o
  261     257     263         1       108.610      5.472672E+02     ; O-S-C, prebuilt c3-s6-o
  262     257     263         1       108.610      5.472672E+02     ; O-S-C, prebuilt c3-s6-o
  256     258     264         1       119.180      5.723712E+02     ; S-N-S, prebuilt s6-n2-s6
  257     263     265         1       109.680      5.280208E+02     ; S-C-F, prebuilt f-c3-s6
  257     263     266         1       109.680      5.280208E+02     ; S-C-F, prebuilt f-c3-s6
  257     263     267         1       109.680      5.280208E+02     ; S-C-F, prebuilt f-c3-s6
  265     263     266         1       107.360      5.932912E+02     ; F-C-F, prebuilt f-c3-f
  265     263     267         1       107.360      5.932912E+02     ; F-C-F, prebuilt f-c3-f
  266     263     267         1       107.360      5.932912E+02     ; F-C-F, prebuilt f-c3-f
  258     264     268         1       119.100      5.924544E+02     ; N-S-O, prebuilt n2-s6-o
  258     264     269         1       119.100      5.924544E+02     ; N-S-O, prebuilt n2-s6-o
  258     264     270         1       112.480      5.246736E+02     ; N-S-C, prebuilt c3-s6-n2
  268     264     269         1       120.050      6.158848E+02     ; O-S-O, prebuilt o-s6-o
  268     264     270         1       108.610      5.472672E+02     ; O-S-C, prebuilt c3-s6-o
  269     264     270         1       108.610      5.472672E+02     ; O-S-C, prebuilt c3-s6-o
  264     270     271         1       109.680      5.280208E+02     ; S-C-F, prebuilt f-c3-s6
  264     270     272         1       109.680      5.280208E+02     ; S-C-F, prebuilt f-c3-s6
  264     270     273         1       109.680      5.280208E+02     ; S-C-F, prebuilt f-c3-s6
  271     270     272         1       107.360      5.932912E+02     ; F-C-F, prebuilt f-c3-f
  271     270     273         1       107.360      5.932912E+02     ; F-C-F, prebuilt f-c3-f
  272     270     273         1       107.360      5.932912E+02     ; F-C-F, prebuilt f-c3-f
  275     274     378         1       115.980      5.296944E+02     ; C-O-C, prebuilt c-os-c3
  274     275     276         1       112.440      5.799024E+02     ; O-C-C, prebuilt ca-c-os
  274     275     277         1       123.250      6.301104E+02     ; O-C-O, prebuilt o-c-os
  276     275     277         1       122.600      5.748816E+02     ; C-C-O, prebuilt ca-c-o
  275     276     278         1       120.330      5.380624E+02     ; C-C-C, prebuilt c-ca-ca
  275     276     279         1       120.330      5.380624E+02     ; C-C-C, prebuilt c-ca-ca
  278     276     279         1       120.020      5.573088E+02     ; C-C-C, prebuilt ca-ca-ca
  276     278     280         1       120.020      5.573088E+02     ; C-C-C, prebuilt ca-ca-ca
  276     278     281         1       120.770      5.313680E+02     ; C-C-C, prebuilt c3-ca-ca
  280     278     281         1       120.770      5.313680E+02     ; C-C-C, prebuilt c3-ca-ca
  276     279     282         1       120.020      5.573088E+02     ; C-C-C, prebuilt ca-ca-ca
  276     279     283         1       119.880      4.033376E+02     ; C-C-H, prebuilt ca-ca-ha
  282     279     283         1       119.880      4.033376E+02     ; C-C-H, prebuilt ca-ca-ha
  278     280     284         1       120.020      5.573088E+02     ; C-C-C, prebuilt ca-ca-ca
  278     280     285         1       119.880      4.033376E+02     ; C-C-H, prebuilt ca-ca-ha
  284     280     285         1       119.880      4.033376E+02     ; C-C-H, prebuilt ca-ca-ha
  278     281     286         1       111.770      5.522880E+02     ; C-C-F, prebuilt ca-c3-f
  278     281     287         1       111.770      5.522880E+02     ; C-C-F, prebuilt ca-c3-f
  278     281     288         1       112.070      5.280208E+02     ; C-C-C, prebuilt c3-c3-ca
  286     281     287         1       107.360      5.932912E+02     ; F-C-F, prebuilt f-c3-f
  286     281     288         1       109.240      5.531248E+02     ; F-C-C, prebuilt c3-c3-f
  287     281     288         1       109.240      5.531248E+02     ; F-C-C, prebuilt c3-c3-f
  279     282     284         1       120.020      5.573088E+02     ; C-C-C, prebuilt ca-ca-ca
  279     282     289         1       120.770      5.313680E+02     ; C-C-C, prebuilt c3-ca-ca
  284     282     289         1       120.770      5.313680E+02     ; C-C-C, prebuilt c3-ca-ca
  280     284     282         1       120.020      5.573088E+02     ; C-C-C, prebuilt ca-ca-ca
  280     284     290         1       120.330      5.380624E+02     ; C-C-C, prebuilt c-ca-ca
  282     284     290         1       120.330      5.380624E+02     ; C-C-C, prebuilt c-ca-ca
  281     288     291         1       107.970      5.690240E+02     ; C-C-O, prebuilt c3-c3-os
  281     288     292         1       109.240      5.531248E+02     ; C-C-F, prebuilt c3-c3-f
  281     288     293         1       109.240      5.531248E+02     ; C-C-F, prebuilt c3-c3-f
  291     288     292         1       110.580      5.924544E+02     ; O-C-F, prebuilt f-c3-os
  291     288     293         1       110.580      5.924544E+02     ; O-C-F, prebuilt f-c3-os
  292     288     293         1       107.360      5.932912E+02     ; F-C-F, prebuilt f-c3-f
  282     289     294         1       111.770      5.522880E+02     ; C-C-F, prebuilt ca-c3-f
  282     289     295         1       111.770      5.522880E+02     ; C-C-F, prebuilt ca-c3-f
  282     289     296         1       112.070      5.280208E+02     ; C-C-C, prebuilt c3-c3-ca
  294     289     295         1       107.360      5.932912E+02     ; F-C-F, prebuilt f-c3-f
  294     289     296         1       109.240      5.531248E+02     ; F-C-C, prebuilt c3-c3-f
  295     289     296         1       109.240      5.531248E+02     ; F-C-C, prebuilt c3-c3-f
  284     290     297         1       112.440      5.799024E+02     ; C-C-O, prebuilt ca-c-os
  284     290     298         1       122.600      5.748816E+02     ; C-C-O, prebuilt ca-c-o
  297     290     298         1       123.250      6.301104E+02     ; O-C-O, prebuilt o-c-os
  288     291     299         1       112.480      5.246736E+02     ; C-O-C, prebuilt c3-os-c3
  289     296     300         1       109.240      5.531248E+02     ; C-C-F, prebuilt c3-c3-f
  289     296     301         1       109.240      5.531248E+02     ; C-C-F, prebuilt c3-c3-f
  289     296     302         1       107.970      5.690240E+02     ; C-C-O, prebuilt c3-c3-os
  300     296     301         1       107.360      5.932912E+02     ; F-C-F, prebuilt f-c3-f
  300     296     302         1       110.580      5.924544E+02     ; F-C-O, prebuilt f-c3-os
  301     296     302         1       110.580      5.924544E+02     ; F-C-O, prebuilt f-c3-os
  290     297     303         1       115.980      5.296944E+02     ; C-O-C, prebuilt c-os-c3
  291     299     304         1       107.970      5.690240E+02     ; O-C-C, prebuilt c3-c3-os
  291     299     305         1       110.580      5.924544E+02     ; O-C-F, prebuilt f-c3-os
  291     299     306         1       110.580      5.924544E+02     ; O-C-F, prebuilt f-c3-os
  304     299     305         1       109.240      5.531248E+02     ; C-C-F, prebuilt c3-c3-f
  304     299     306         1       109.240      5.531248E+02     ; C-C-F, prebuilt c3-c3-f
  305     299     306         1       107.360      5.932912E+02     ; F-C-F, prebuilt f-c3-f
  296     302     307         1       112.480      5.246736E+02     ; C-O-C, prebuilt c3-os-c3
  297     303     308         1       109.780      4.250944E+02     ; O-C-H, prebuilt h1-c3-os
  297     303     309         1       109.780      4.250944E+02     ; O-C-H, prebuilt h1-c3-os
  297     303     310         1       107.970      5.690240E+02     ; O-C-C, prebuilt c3-c3-os
  308     303     309         1       108.460      3.280256E+02     ; H-C-H, prebuilt h1-c3-h1
  308     303     310         1       109.560      3.882752E+02     ; H-C-C, prebuilt c3-c3-h1
  309     303     310         1       109.560      3.882752E+02     ; H-C-C, prebuilt c3-c3-h1
  299     304     311         1       109.240      5.531248E+02     ; C-C-F, prebuilt c3-c3-f
  299     304     312         1       109.240      5.531248E+02     ; C-C-F, prebuilt c3-c3-f
  299     304     313         1       110.220      5.196528E+02     ; C-C-S, prebuilt c3-c3-s6
  311     304     312         1       107.360      5.932912E+02     ; F-C-F, prebuilt f-c3-f
  311     304     313         1       109.680      5.280208E+02     ; F-C-S, prebuilt f-c3-s6
  312     304     313         1       109.680      5.280208E+02     ; F-C-S, prebuilt f-c3-s6
  302     307     314         1       110.580      5.924544E+02     ; O-C-F, prebuilt f-c3-os
  302     307     315         1       110.580      5.924544E+02     ; O-C-F, prebuilt f-c3-os
  302     307     316         1       107.970      5.690240E+02     ; O-C-C, prebuilt c3-c3-os
  314     307     315         1       107.360      5.932912E+02     ; F-C-F, prebuilt f-c3-f
  314     307     316         1       109.240      5.531248E+02     ; F-C-C, prebuilt c3-c3-f
  315     307     316         1       109.240      5.531248E+02     ; F-C-C, prebuilt c3-c3-f
  206     310     303         1       107.970      5.690240E+02     ; O-C-C, prebuilt c3-c3-os
  206     310     317         1       109.780      4.250944E+02     ; O-C-H, prebuilt h1-c3-os
  206     310     318         1       109.780      4.250944E+02     ; O-C-H, prebuilt h1-c3-os
  303     310     317         1       109.560      3.882752E+02     ; C-C-H, prebuilt c3-c3-h1
  303     310     318         1       109.560      3.882752E+02     ; C-C-H, prebuilt c3-c3-h1
  317     310     318         1       108.460      3.280256E+02     ; H-C-H, prebuilt h1-c3-h1
  304     313     319         1       112.480      5.246736E+02     ; C-S-N, prebuilt c3-s6-n2
  304     313     320         1       108.610      5.472672E+02     ; C-S-O, prebuilt c3-s6-o
  304     313     321         1       108.610      5.472672E+02     ; C-S-O, prebuilt c3-s6-o
  319     313     320         1       119.100      5.924544E+02     ; N-S-O, prebuilt n2-s6-o
  319     313     321         1       119.100      5.924544E+02     ; N-S-O, prebuilt n2-s6-o
  320     313     321         1       120.050      6.158848E+02     ; O-S-O, prebuilt o-s6-o
  307     316     322         1       109.240      5.531248E+02     ; C-C-F, prebuilt c3-c3-f
  307     316     323         1       109.240      5.531248E+02     ; C-C-F, prebuilt c3-c3-f
  307     316     324         1       110.220      5.196528E+02     ; C-C-S, prebuilt c3-c3-s6
  322     316     323         1       107.360      5.932912E+02     ; F-C-F, prebuilt f-c3-f
  322     316     324         1       109.680      5.280208E+02     ; F-C-S, prebuilt f-c3-s6
  323     316     324         1       109.680      5.280208E+02     ; F-C-S, prebuilt f-c3-s6
  313     319     325         1       119.180      5.723712E+02     ; S-N-S, prebuilt s6-n2-s6
  316     324     326         1       112.480      5.246736E+02     ; C-S-N, prebuilt c3-s6-n2
  316     324     327         1       108.610      5.472672E+02     ; C-S-O, prebuilt c3-s6-o
  316     324     328         1       108.610      5.472672E+02     ; C-S-O, prebuilt c3-s6-o
  326     324     327         1       119.100      5.924544E+02     ; N-S-O, prebuilt n2-s6-o
  326     324     328         1       119.100      5.924544E+02     ; N-S-O, prebuilt n2-s6-o
  327     324     328         1       120.050      6.158848E+02     ; O-S-O, prebuilt o-s6-o
  319     325     329         1       119.100      5.924544E+02     ; N-S-O, prebuilt n2-s6-o
  319     325     330         1       119.100      5.924544E+02     ; N-S-O, prebuilt n2-s6-o
  319     325     331         1       112.480      5.246736E+02     ; N-S-C, prebuilt c3-s6-n2
  329     325     330         1       120.050      6.158848E+02     ; O-S-O, prebuilt o-s6-o
  329     325     331         1       108.610      5.472672E+02     ; O-S-C, prebuilt c3-s6-o
  330     325     331         1       108.610      5.472672E+02     ; O-S-C, prebuilt c3-s6-o
  324     326     332         1       119.180      5.723712E+02     ; S-N-S, prebuilt s6-n2-s6
  325     331     333         1       109.680      5.280208E+02     ; S-C-F, prebuilt f-c3-s6
  325     331     334         1       109.680      5.280208E+02     ; S-C-F, prebuilt f-c3-s6
  325     331     335         1       109.680      5.280208E+02     ; S-C-F, prebuilt f-c3-s6
  333     331     334         1       107.360      5.932912E+02     ; F-C-F, prebuilt f-c3-f
  333     331     335         1       107.360      5.932912E+02     ; F-C-F, prebuilt f-c3-f
  334     331     335         1       107.360      5.932912E+02     ; F-C-F, prebuilt f-c3-f
  326     332     336         1       119.100      5.924544E+02     ; N-S-O, prebuilt n2-s6-o
  326     332     337         1       119.100      5.924544E+02     ; N-S-O, prebuilt n2-s6-o
  326     332     338         1       112.480      5.246736E+02     ; N-S-C, prebuilt c3-s6-n2
  336     332     337         1       120.050      6.158848E+02     ; O-S-O, prebuilt o-s6-o
  336     332     338         1       108.610      5.472672E+02     ; O-S-C, prebuilt c3-s6-o
  337     332     338         1       108.610      5.472672E+02     ; O-S-C, prebuilt c3-s6-o
  332     338     339         1       109.680      5.280208E+02     ; S-C-F, prebuilt f-c3-s6
  332     338     340         1       109.680      5.280208E+02     ; S-C-F, prebuilt f-c3-s6
  332     338     341         1       109.680      5.280208E+02     ; S-C-F, prebuilt f-c3-s6
  339     338     340         1       107.360      5.932912E+02     ; F-C-F, prebuilt f-c3-f
  339     338     341         1       107.360      5.932912E+02     ; F-C-F, prebuilt f-c3-f
  340     338     341         1       107.360      5.932912E+02     ; F-C-F, prebuilt f-c3-f
  343     342     446         1       115.980      5.296944E+02     ; C-O-C, prebuilt c-os-c3
  342     343     344         1       112.440      5.799024E+02     ; O-C-C, prebuilt ca-c-os
  342     343     345         1       123.250      6.301104E+02     ; O-C-O, prebuilt o-c-os
  344     343     345         1       122.600      5.748816E+02     ; C-C-O, prebuilt ca-c-o
  343     344     346         1       120.330      5.380624E+02     ; C-C-C, prebuilt c-ca-ca
  343     344     347         1       120.330      5.380624E+02     ; C-C-C, prebuilt c-ca-ca
  346     344     347         1       120.020      5.573088E+02     ; C-C-C, prebuilt ca-ca-ca
  344     346     348         1       120.020      5.573088E+02     ; C-C-C, prebuilt ca-ca-ca
  344     346     349         1       120.770      5.313680E+02     ; C-C-C, prebuilt c3-ca-ca
  348     346     349         1       120.770      5.313680E+02     ; C-C-C, prebuilt c3-ca-ca
  344     347     350         1       120.020      5.573088E+02     ; C-C-C, prebuilt ca-ca-ca
  344     347     351         1       119.880      4.033376E+02     ; C-C-H, prebuilt ca-ca-ha
  350     347     351         1       119.880      4.033376E+02     ; C-C-H, prebuilt ca-ca-ha
  346     348     352         1       120.020      5.573088E+02     ; C-C-C, prebuilt ca-ca-ca
  346     348     353         1       119.880      4.033376E+02     ; C-C-H, prebuilt ca-ca-ha
  352     348     353         1       119.880      4.033376E+02     ; C-C-H, prebuilt ca-ca-ha
  346     349     354         1       111.770      5.522880E+02     ; C-C-F, prebuilt ca-c3-f
  346     349     355         1       111.770      5.522880E+02     ; C-C-F, prebuilt ca-c3-f
  346     349     356         1       112.070      5.280208E+02     ; C-C-C, prebuilt c3-c3-ca
  354     349     355         1       107.360      5.932912E+02     ; F-C-F, prebuilt f-c3-f
  354     349     356         1       109.240      5.531248E+02     ; F-C-C, prebuilt c3-c3-f
  355     349     356         1       109.240      5.531248E+02     ; F-C-C, prebuilt c3-c3-f
  347     350     352         1       120.020      5.573088E+02     ; C-C-C, prebuilt ca-ca-ca
  347     350     357         1       120.770      5.313680E+02     ; C-C-C, prebuilt c3-ca-ca
  352     350     357         1       120.770      5.313680E+02     ; C-C-C, prebuilt c3-ca-ca
  348     352     350         1       120.020      5.573088E+02     ; C-C-C, prebuilt ca-ca-ca
  348     352     358         1       120.330      5.380624E+02     ; C-C-C, prebuilt c-ca-ca
  350     352     358         1       120.330      5.380624E+02     ; C-C-C, prebuilt c-ca-ca
  349     356     359         1       107.970      5.690240E+02     ; C-C-O, prebuilt c3-c3-os
  349     356     360         1       109.240      5.531248E+02     ; C-C-F, prebuilt c3-c3-f
  349     356     361         1       109.240      5.531248E+02     ; C-C-F, prebuilt c3-c3-f
  359     356     360         1       110.580      5.924544E+02     ; O-C-F, prebuilt f-c3-os
  359     356     361         1       110.580      5.924544E+02     ; O-C-F, prebuilt f-c3-os
  360     356     361         1       107.360      5.932912E+02     ; F-C-F, prebuilt f-c3-f
  350     357     362         1       111.770      5.522880E+02     ; C-C-F, prebuilt ca-c3-f
  350     357     363         1       111.770      5.522880E+02     ; C-C-F, prebuilt ca-c3-f
  350     357     364         1       112.070      5.280208E+02     ; C-C-C, prebuilt c3-c3-ca
  362     357     363         1       107.360      5.932912E+02     ; F-C-F, prebuilt f-c3-f
  362     357     364         1       109.240      5.531248E+02     ; F-C-C, prebuilt c3-c3-f
  363     357     364         1       109.240      5.531248E+02     ; F-C-C, prebuilt c3-c3-f
  352     358     365         1       112.440      5.799024E+02     ; C-C-O, prebuilt ca-c-os
  352     358     366         1       122.600      5.748816E+02     ; C-C-O, prebuilt ca-c-o
  365     358     366         1       123.250      6.301104E+02     ; O-C-O, prebuilt o-c-os
  356     359     367         1       112.480      5.246736E+02     ; C-O-C, prebuilt c3-os-c3
  357     364     368         1       109.240      5.531248E+02     ; C-C-F, prebuilt c3-c3-f
  357     364     369         1       109.240      5.531248E+02     ; C-C-F, prebuilt c3-c3-f
  357     364     370         1       107.970      5.690240E+02     ; C-C-O, prebuilt c3-c3-os
  368     364     369         1       107.360      5.932912E+02     ; F-C-F, prebuilt f-c3-f
  368     364     370         1       110.580      5.924544E+02     ; F-C-O, prebuilt f-c3-os
  369     364     370         1       110.580      5.924544E+02     ; F-C-O, prebuilt f-c3-os
  358     365     371         1       115.980      5.296944E+02     ; C-O-C, prebuilt c-os-c3
  359     367     372         1       107.970      5.690240E+02     ; O-C-C, prebuilt c3-c3-os
  359     367     373         1       110.580      5.924544E+02     ; O-C-F, prebuilt f-c3-os
  359     367     374         1       110.580      5.924544E+02     ; O-C-F, prebuilt f-c3-os
  372     367     373         1       109.240      5.531248E+02     ; C-C-F, prebuilt c3-c3-f
  372     367     374         1       109.240      5.531248E+02     ; C-C-F, prebuilt c3-c3-f
  373     367     374         1       107.360      5.932912E+02     ; F-C-F, prebuilt f-c3-f
  364     370     375         1       112.480      5.246736E+02     ; C-O-C, prebuilt c3-os-c3
  365     371     376         1       109.780      4.250944E+02     ; O-C-H, prebuilt h1-c3-os
  365     371     377         1       109.780      4.250944E+02     ; O-C-H, prebuilt h1-c3-os
  365     371     378         1       107.970      5.690240E+02     ; O-C-C, prebuilt c3-c3-os
  376     371     377         1       108.460      3.280256E+02     ; H-C-H, prebuilt h1-c3-h1
  376     371     378         1       109.560      3.882752E+02     ; H-C-C, prebuilt c3-c3-h1
  377     371     378         1       109.560      3.882752E+02     ; H-C-C, prebuilt c3-c3-h1
  367     372     379         1       109.240      5.531248E+02     ; C-C-F, prebuilt c3-c3-f
  367     372     380         1       109.240      5.531248E+02     ; C-C-F, prebuilt c3-c3-f
  367     372     381         1       110.220      5.196528E+02     ; C-C-S, prebuilt c3-c3-s6
  379     372     380         1       107.360      5.932912E+02     ; F-C-F, prebuilt f-c3-f
  379     372     381         1       109.680      5.280208E+02     ; F-C-S, prebuilt f-c3-s6
  380     372     381         1       109.680      5.280208E+02     ; F-C-S, prebuilt f-c3-s6
  370     375     382         1       110.580      5.924544E+02     ; O-C-F, prebuilt f-c3-os
  370     375     383         1       110.580      5.924544E+02     ; O-C-F, prebuilt f-c3-os
  370     375     384         1       107.970      5.690240E+02     ; O-C-C, prebuilt c3-c3-os
  382     375     383         1       107.360      5.932912E+02     ; F-C-F, prebuilt f-c3-f
  382     375     384         1       109.240      5.531248E+02     ; F-C-C, prebuilt c3-c3-f
  383     375     384         1       109.240      5.531248E+02     ; F-C-C, prebuilt c3-c3-f
  274     378     371         1       107.970      5.690240E+02     ; O-C-C, prebuilt c3-c3-os
  274     378     385         1       109.780      4.250944E+02     ; O-C-H, prebuilt h1-c3-os
  274     378     386         1       109.780      4.250944E+02     ; O-C-H, prebuilt h1-c3-os
  371     378     385         1       109.560      3.882752E+02     ; C-C-H, prebuilt c3-c3-h1
  371     378     386         1       109.560      3.882752E+02     ; C-C-H, prebuilt c3-c3-h1
  385     378     386         1       108.460      3.280256E+02     ; H-C-H, prebuilt h1-c3-h1
  372     381     387         1       112.480      5.246736E+02     ; C-S-N, prebuilt c3-s6-n2
  372     381     388         1       108.610      5.472672E+02     ; C-S-O, prebuilt c3-s6-o
  372     381     389         1       108.610      5.472672E+02     ; C-S-O, prebuilt c3-s6-o
  387     381     388         1       119.100      5.924544E+02     ; N-S-O, prebuilt n2-s6-o
  387     381     389         1       119.100      5.924544E+02     ; N-S-O, prebuilt n2-s6-o
  388     381     389         1       120.050      6.158848E+02     ; O-S-O, prebuilt o-s6-o
  375     384     390         1       109.240      5.531248E+02     ; C-C-F, prebuilt c3-c3-f
  375     384     391         1       109.240      5.531248E+02     ; C-C-F, prebuilt c3-c3-f
  375     384     392         1       110.220      5.196528E+02     ; C-C-S, prebuilt c3-c3-s6
  390     384     391         1       107.360      5.932912E+02     ; F-C-F, prebuilt f-c3-f
  390     384     392         1       109.680      5.280208E+02     ; F-C-S, prebuilt f-c3-s6
  391     384     392         1       109.680      5.280208E+02     ; F-C-S, prebuilt f-c3-s6
  381     387     393         1       119.180      5.723712E+02     ; S-N-S, prebuilt s6-n2-s6
  384     392     394         1       112.480      5.246736E+02     ; C-S-N, prebuilt c3-s6-n2
  384     392     395         1       108.610      5.472672E+02     ; C-S-O, prebuilt c3-s6-o
  384     392     396         1       108.610      5.472672E+02     ; C-S-O, prebuilt c3-s6-o
  394     392     395         1       119.100      5.924544E+02     ; N-S-O, prebuilt n2-s6-o
  394     392     396         1       119.100      5.924544E+02     ; N-S-O, prebuilt n2-s6-o
  395     392     396         1       120.050      6.158848E+02     ; O-S-O, prebuilt o-s6-o
  387     393     397         1       119.100      5.924544E+02     ; N-S-O, prebuilt n2-s6-o
  387     393     398         1       119.100      5.924544E+02     ; N-S-O, prebuilt n2-s6-o
  387     393     399         1       112.480      5.246736E+02     ; N-S-C, prebuilt c3-s6-n2
  397     393     398         1       120.050      6.158848E+02     ; O-S-O, prebuilt o-s6-o
  397     393     399         1       108.610      5.472672E+02     ; O-S-C, prebuilt c3-s6-o
  398     393     399         1       108.610      5.472672E+02     ; O-S-C, prebuilt c3-s6-o
  392     394     400         1       119.180      5.723712E+02     ; S-N-S, prebuilt s6-n2-s6
  393     399     401         1       109.680      5.280208E+02     ; S-C-F, prebuilt f-c3-s6
  393     399     402         1       109.680      5.280208E+02     ; S-C-F, prebuilt f-c3-s6
  393     399     403         1       109.680      5.280208E+02     ; S-C-F, prebuilt f-c3-s6
  401     399     402         1       107.360      5.932912E+02     ; F-C-F, prebuilt f-c3-f
  401     399     403         1       107.360      5.932912E+02     ; F-C-F, prebuilt f-c3-f
  402     399     403         1       107.360      5.932912E+02     ; F-C-F, prebuilt f-c3-f
  394     400     404         1       119.100      5.924544E+02     ; N-S-O, prebuilt n2-s6-o
  394     400     405         1       119.100      5.924544E+02     ; N-S-O, prebuilt n2-s6-o
  394     400     406         1       112.480      5.246736E+02     ; N-S-C, prebuilt c3-s6-n2
  404     400     405         1       120.050      6.158848E+02     ; O-S-O, prebuilt o-s6-o
  404     400     406         1       108.610      5.472672E+02     ; O-S-C, prebuilt c3-s6-o
  405     400     406         1       108.610      5.472672E+02     ; O-S-C, prebuilt c3-s6-o
  400     406     407         1       109.680      5.280208E+02     ; S-C-F, prebuilt f-c3-s6
  400     406     408         1       109.680      5.280208E+02     ; S-C-F, prebuilt f-c3-s6
  400     406     409         1       109.680      5.280208E+02     ; S-C-F, prebuilt f-c3-s6
  407     406     408         1       107.360      5.932912E+02     ; F-C-F, prebuilt f-c3-f
  407     406     409         1       107.360      5.932912E+02     ; F-C-F, prebuilt f-c3-f
  408     406     409         1       107.360      5.932912E+02     ; F-C-F, prebuilt f-c3-f
  411     410     514         1       115.980      5.296944E+02     ; C-O-C, prebuilt c-os-c3
  410     411     412         1       112.440      5.799024E+02     ; O-C-C, prebuilt ca-c-os
  410     411     413         1       123.250      6.301104E+02     ; O-C-O, prebuilt o-c-os
  412     411     413         1       122.600      5.748816E+02     ; C-C-O, prebuilt ca-c-o
  411     412     414         1       120.330      5.380624E+02     ; C-C-C, prebuilt c-ca-ca
  411     412     415         1       120.330      5.380624E+02     ; C-C-C, prebuilt c-ca-ca
  414     412     415         1       120.020      5.573088E+02     ; C-C-C, prebuilt ca-ca-ca
  412     414     416         1       120.020      5.573088E+02     ; C-C-C, prebuilt ca-ca-ca
  412     414     417         1       120.770      5.313680E+02     ; C-C-C, prebuilt c3-ca-ca
  416     414     417         1       120.770      5.313680E+02     ; C-C-C, prebuilt c3-ca-ca
  412     415     418         1       120.020      5.573088E+02     ; C-C-C, prebuilt ca-ca-ca
  412     415     419         1       119.880      4.033376E+02     ; C-C-H, prebuilt ca-ca-ha
  418     415     419         1       119.880      4.033376E+02     ; C-C-H, prebuilt ca-ca-ha
  414     416     420         1       120.020      5.573088E+02     ; C-C-C, prebuilt ca-ca-ca
  414     416     421         1       119.880      4.033376E+02     ; C-C-H, prebuilt ca-ca-ha
  420     416     421         1       119.880      4.033376E+02     ; C-C-H, prebuilt ca-ca-ha
  414     417     422         1       111.770      5.522880E+02     ; C-C-F, prebuilt ca-c3-f
  414     417     423         1       111.770      5.522880E+02     ; C-C-F, prebuilt ca-c3-f
  414     417     424         1       112.070      5.280208E+02     ; C-C-C, prebuilt c3-c3-ca
  422     417     423         1       107.360      5.932912E+02     ; F-C-F, prebuilt f-c3-f
  422     417     424         1       109.240      5.531248E+02     ; F-C-C, prebuilt c3-c3-f
  423     417     424         1       109.240      5.531248E+02     ; F-C-C, prebuilt c3-c3-f
  415     418     420         1       120.020      5.573088E+02     ; C-C-C, prebuilt ca-ca-ca
  415     418     425         1       120.770      5.313680E+02     ; C-C-C, prebuilt c3-ca-ca
  420     418     425         1       120.770      5.313680E+02     ; C-C-C, prebuilt c3-ca-ca
  416     420     418         1       120.020      5.573088E+02     ; C-C-C, prebuilt ca-ca-ca
  416     420     426         1       120.330      5.380624E+02     ; C-C-C, prebuilt c-ca-ca
  418     420     426         1       120.330      5.380624E+02     ; C-C-C, prebuilt c-ca-ca
  417     424     427         1       107.970      5.690240E+02     ; C-C-O, prebuilt c3-c3-os
  417     424     428         1       109.240      5.531248E+02     ; C-C-F, prebuilt c3-c3-f
  417     424     429         1       109.240      5.531248E+02     ; C-C-F, prebuilt c3-c3-f
  427     424     428         1       110.580      5.924544E+02     ; O-C-F, prebuilt f-c3-os
  427     424     429         1       110.580      5.924544E+02     ; O-C-F, prebuilt f-c3-os
  428     424     429         1       107.360      5.932912E+02     ; F-C-F, prebuilt f-c3-f
  418     425     430         1       111.770      5.522880E+02     ; C-C-F, prebuilt ca-c3-f
  418     425     431         1       111.770      5.522880E+02     ; C-C-F, prebuilt ca-c3-f
  418     425     432         1       112.070      5.280208E+02     ; C-C-C, prebuilt c3-c3-ca
  430     425     431         1       107.360      5.932912E+02     ; F-C-F, prebuilt f-c3-f
  430     425     432         1       109.240      5.531248E+02     ; F-C-C, prebuilt c3-c3-f
  431     425     432         1       109.240      5.531248E+02     ; F-C-C, prebuilt c3-c3-f
  420     426     433         1       112.440      5.799024E+02     ; C-C-O, prebuilt ca-c-os
  420     426     434         1       122.600      5.748816E+02     ; C-C-O, prebuilt ca-c-o
  433     426     434         1       123.250      6.301104E+02     ; O-C-O, prebuilt o-c-os
  424     427     435         1       112.480      5.246736E+02     ; C-O-C, prebuilt c3-os-c3
  425     432     436         1       109.240      5.531248E+02     ; C-C-F, prebuilt c3-c3-f
  425     432     437         1       109.240      5.531248E+02     ; C-C-F, prebuilt c3-c3-f
  425     432     438         1       107.970      5.690240E+02     ; C-C-O, prebuilt c3-c3-os
  436     432     437         1       107.360      5.932912E+02     ; F-C-F, prebuilt f-c3-f
  436     432     438         1       110.580      5.924544E+02     ; F-C-O, prebuilt f-c3-os
  437     432     438         1       110.580      5.924544E+02     ; F-C-O, prebuilt f-c3-os
  426     433     439         1       115.980      5.296944E+02     ; C-O-C, prebuilt c-os-c3
  427     435     440         1       107.970      5.690240E+02     ; O-C-C, prebuilt c3-c3-os
  427     435     441         1       110.580      5.924544E+02     ; O-C-F, prebuilt f-c3-os
  427     435     442         1       110.580      5.924544E+02     ; O-C-F, prebuilt f-c3-os
  440     435     441         1       109.240      5.531248E+02     ; C-C-F, prebuilt c3-c3-f
  440     435     442         1       109.240      5.531248E+02     ; C-C-F, prebuilt c3-c3-f
  441     435     442         1       107.360      5.932912E+02     ; F-C-F, prebuilt f-c3-f
  432     438     443         1       112.480      5.246736E+02     ; C-O-C, prebuilt c3-os-c3
  433     439     444         1       109.780      4.250944E+02     ; O-C-H, prebuilt h1-c3-os
  433     439     445         1       109.780      4.250944E+02     ; O-C-H, prebuilt h1-c3-os
  433     439     446         1       107.970      5.690240E+02     ; O-C-C, prebuilt c3-c3-os
  444     439     445         1       108.460      3.280256E+02     ; H-C-H, prebuilt h1-c3-h1
  444     439     446         1       109.560      3.882752E+02     ; H-C-C, prebuilt c3-c3-h1
  445     439     446         1       109.560      3.882752E+02     ; H-C-C, prebuilt c3-c3-h1
  435     440     447         1       109.240      5.531248E+02     ; C-C-F, prebuilt c3-c3-f
  435     440     448         1       109.240      5.531248E+02     ; C-C-F, prebuilt c3-c3-f
  435     440     449         1       110.220      5.196528E+02     ; C-C-S, prebuilt c3-c3-s6
  447     440     448         1       107.360      5.932912E+02     ; F-C-F, prebuilt f-c3-f
  447     440     449         1       109.680      5.280208E+02     ; F-C-S, prebuilt f-c3-s6
  448     440     449         1       109.680      5.280208E+02     ; F-C-S, prebuilt f-c3-s6
  438     443     450         1       110.580      5.924544E+02     ; O-C-F, prebuilt f-c3-os
  438     443     451         1       110.580      5.924544E+02     ; O-C-F, prebuilt f-c3-os
  438     443     452         1       107.970      5.690240E+02     ; O-C-C, prebuilt c3-c3-os
  450     443     451         1       107.360      5.932912E+02     ; F-C-F, prebuilt f-c3-f
  450     443     452         1       109.240      5.531248E+02     ; F-C-C, prebuilt c3-c3-f
  451     443     452         1       109.240      5.531248E+02     ; F-C-C, prebuilt c3-c3-f
  342     446     439         1       107.970      5.690240E+02     ; O-C-C, prebuilt c3-c3-os
  342     446     453         1       109.780      4.250944E+02     ; O-C-H, prebuilt h1-c3-os
  342     446     454         1       109.780      4.250944E+02     ; O-C-H, prebuilt h1-c3-os
  439     446     453         1       109.560      3.882752E+02     ; C-C-H, prebuilt c3-c3-h1
  439     446     454         1       109.560      3.882752E+02     ; C-C-H, prebuilt c3-c3-h1
  453     446     454         1       108.460      3.280256E+02     ; H-C-H, prebuilt h1-c3-h1
  440     449     455         1       112.480      5.246736E+02     ; C-S-N, prebuilt c3-s6-n2
  440     449     456         1       108.610      5.472672E+02     ; C-S-O, prebuilt c3-s6-o
  440     449     457         1       108.610      5.472672E+02     ; C-S-O, prebuilt c3-s6-o
  455     449     456         1       119.100      5.924544E+02     ; N-S-O, prebuilt n2-s6-o
  455     449     457         1       119.100      5.924544E+02     ; N-S-O, prebuilt n2-s6-o
  456     449     457         1       120.050      6.158848E+02     ; O-S-O, prebuilt o-s6-o
  443     452     458         1       109.240      5.531248E+02     ; C-C-F, prebuilt c3-c3-f
  443     452     459         1       109.240      5.531248E+02     ; C-C-F, prebuilt c3-c3-f
  443     452     460         1       110.220      5.196528E+02     ; C-C-S, prebuilt c3-c3-s6
  458     452     459         1       107.360      5.932912E+02     ; F-C-F, prebuilt f-c3-f
  458     452     460         1       109.680      5.280208E+02     ; F-C-S, prebuilt f-c3-s6
  459     452     460         1       109.680      5.280208E+02     ; F-C-S, prebuilt f-c3-s6
  449     455     461         1       119.180      5.723712E+02     ; S-N-S, prebuilt s6-n2-s6
  452     460     462         1       112.480      5.246736E+02     ; C-S-N, prebuilt c3-s6-n2
  452     460     463         1       108.610      5.472672E+02     ; C-S-O, prebuilt c3-s6-o
  452     460     464         1       108.610      5.472672E+02     ; C-S-O, prebuilt c3-s6-o
  462     460     463         1       119.100      5.924544E+02     ; N-S-O, prebuilt n2-s6-o
  462     460     464         1       119.100      5.924544E+02     ; N-S-O, prebuilt n2-s6-o
  463     460     464         1       120.050      6.158848E+02     ; O-S-O, prebuilt o-s6-o
  455     461     465         1       119.100      5.924544E+02     ; N-S-O, prebuilt n2-s6-o
  455     461     466         1       119.100      5.924544E+02     ; N-S-O, prebuilt n2-s6-o
  455     461     467         1       112.480      5.246736E+02     ; N-S-C, prebuilt c3-s6-n2
  465     461     466         1       120.050      6.158848E+02     ; O-S-O, prebuilt o-s6-o
  465     461     467         1       108.610      5.472672E+02     ; O-S-C, prebuilt c3-s6-o
  466     461     467         1       108.610      5.472672E+02     ; O-S-C, prebuilt c3-s6-o
  460     462     468         1       119.180      5.723712E+02     ; S-N-S, prebuilt s6-n2-s6
  461     467     469         1       109.680      5.280208E+02     ; S-C-F, prebuilt f-c3-s6
  461     467     470         1       109.680      5.280208E+02     ; S-C-F, prebuilt f-c3-s6
  461     467     471         1       109.680      5.280208E+02     ; S-C-F, prebuilt f-c3-s6
  469     467     470         1       107.360      5.932912E+02     ; F-C-F, prebuilt f-c3-f
  469     467     471         1       107.360      5.932912E+02     ; F-C-F, prebuilt f-c3-f
  470     467     471         1       107.360      5.932912E+02     ; F-C-F, prebuilt f-c3-f
  462     468     472         1       119.100      5.924544E+02     ; N-S-O, prebuilt n2-s6-o
  462     468     473         1       119.100      5.924544E+02     ; N-S-O, prebuilt n2-s6-o
  462     468     474         1       112.480      5.246736E+02     ; N-S-C, prebuilt c3-s6-n2
  472     468     473         1       120.050      6.158848E+02     ; O-S-O, prebuilt o-s6-o
  472     468     474         1       108.610      5.472672E+02     ; O-S-C, prebuilt c3-s6-o
  473     468     474         1       108.610      5.472672E+02     ; O-S-C, prebuilt c3-s6-o
  468     474     475         1       109.680      5.280208E+02     ; S-C-F, prebuilt f-c3-s6
  468     474     476         1       109.680      5.280208E+02     ; S-C-F, prebuilt f-c3-s6
  468     474     477         1       109.680      5.280208E+02     ; S-C-F, prebuilt f-c3-s6
  475     474     476         1       107.360      5.932912E+02     ; F-C-F, prebuilt f-c3-f
  475     474     477         1       107.360      5.932912E+02     ; F-C-F, prebuilt f-c3-f
  476     474     477         1       107.360      5.932912E+02     ; F-C-F, prebuilt f-c3-f
  479     478     582         1       115.980      5.296944E+02     ; C-O-C, prebuilt c-os-c3
  478     479     480         1       112.440      5.799024E+02     ; O-C-C, prebuilt ca-c-os
  478     479     481         1       123.250      6.301104E+02     ; O-C-O, prebuilt o-c-os
  480     479     481         1       122.600      5.748816E+02     ; C-C-O, prebuilt ca-c-o
  479     480     482         1       120.330      5.380624E+02     ; C-C-C, prebuilt c-ca-ca
  479     480     483         1       120.330      5.380624E+02     ; C-C-C, prebuilt c-ca-ca
  482     480     483         1       120.020      5.573088E+02     ; C-C-C, prebuilt ca-ca-ca
  480     482     484         1       120.020      5.573088E+02     ; C-C-C, prebuilt ca-ca-ca
  480     482     485         1       120.770      5.313680E+02     ; C-C-C, prebuilt c3-ca-ca
  484     482     485         1       120.770      5.313680E+02     ; C-C-C, prebuilt c3-ca-ca
  480     483     486         1       120.020      5.573088E+02     ; C-C-C, prebuilt ca-ca-ca
  480     483     487         1       119.880      4.033376E+02     ; C-C-H, prebuilt ca-ca-ha
  486     483     487         1       119.880      4.033376E+02     ; C-C-H, prebuilt ca-ca-ha
  482     484     488         1       120.020      5.573088E+02     ; C-C-C, prebuilt ca-ca-ca
  482     484     489         1       119.880      4.033376E+02     ; C-C-H, prebuilt ca-ca-ha
  488     484     489         1       119.880      4.033376E+02     ; C-C-H, prebuilt ca-ca-ha
  482     485     490         1       111.770      5.522880E+02     ; C-C-F, prebuilt ca-c3-f
  482     485     491         1       111.770      5.522880E+02     ; C-C-F, prebuilt ca-c3-f
  482     485     492         1       112.070      5.280208E+02     ; C-C-C, prebuilt c3-c3-ca
  490     485     491         1       107.360      5.932912E+02     ; F-C-F, prebuilt f-c3-f
  490     485     492         1       109.240      5.531248E+02     ; F-C-C, prebuilt c3-c3-f
  491     485     492         1       109.240      5.531248E+02     ; F-C-C, prebuilt c3-c3-f
  483     486     488         1       120.020      5.573088E+02     ; C-C-C, prebuilt ca-ca-ca
  483     486     493         1       120.770      5.313680E+02     ; C-C-C, prebuilt c3-ca-ca
  488     486     493         1       120.770      5.313680E+02     ; C-C-C, prebuilt c3-ca-ca
  484     488     486         1       120.020      5.573088E+02     ; C-C-C, prebuilt ca-ca-ca
  484     488     494         1       120.330      5.380624E+02     ; C-C-C, prebuilt c-ca-ca
  486     488     494         1       120.330      5.380624E+02     ; C-C-C, prebuilt c-ca-ca
  485     492     495         1       107.970      5.690240E+02     ; C-C-O, prebuilt c3-c3-os
  485     492     496         1       109.240      5.531248E+02     ; C-C-F, prebuilt c3-c3-f
  485     492     497         1       109.240      5.531248E+02     ; C-C-F, prebuilt c3-c3-f
  495     492     496         1       110.580      5.924544E+02     ; O-C-F, prebuilt f-c3-os
  495     492     497         1       110.580      5.924544E+02     ; O-C-F, prebuilt f-c3-os
  496     492     497         1       107.360      5.932912E+02     ; F-C-F, prebuilt f-c3-f
  486     493     498         1       111.770      5.522880E+02     ; C-C-F, prebuilt ca-c3-f
  486     493     499         1       111.770      5.522880E+02     ; C-C-F, prebuilt ca-c3-f
  486     493     500         1       112.070      5.280208E+02     ; C-C-C, prebuilt c3-c3-ca
  498     493     499         1       107.360      5.932912E+02     ; F-C-F, prebuilt f-c3-f
  498     493     500         1       109.240      5.531248E+02     ; F-C-C, prebuilt c3-c3-f
  499     493     500         1       109.240      5.531248E+02     ; F-C-C, prebuilt c3-c3-f
  488     494     501         1       112.440      5.799024E+02     ; C-C-O, prebuilt ca-c-os
  488     494     502         1       122.600      5.748816E+02     ; C-C-O, prebuilt ca-c-o
  501     494     502         1       123.250      6.301104E+02     ; O-C-O, prebuilt o-c-os
  492     495     503         1       112.480      5.246736E+02     ; C-O-C, prebuilt c3-os-c3
  493     500     504         1       109.240      5.531248E+02     ; C-C-F, prebuilt c3-c3-f
  493     500     505         1       109.240      5.531248E+02     ; C-C-F, prebuilt c3-c3-f
  493     500     506         1       107.970      5.690240E+02     ; C-C-O, prebuilt c3-c3-os
  504     500     505         1       107.360      5.932912E+02     ; F-C-F, prebuilt f-c3-f
  504     500     506         1       110.580      5.924544E+02     ; F-C-O, prebuilt f-c3-os
  505     500     506         1       110.580      5.924544E+02     ; F-C-O, prebuilt f-c3-os
  494     501     507         1       115.980      5.296944E+02     ; C-O-C, prebuilt c-os-c3
  495     503     508         1       107.970      5.690240E+02     ; O-C-C, prebuilt c3-c3-os
  495     503     509         1       110.580      5.924544E+02     ; O-C-F, prebuilt f-c3-os
  495     503     510         1       110.580      5.924544E+02     ; O-C-F, prebuilt f-c3-os
  508     503     509         1       109.240      5.531248E+02     ; C-C-F, prebuilt c3-c3-f
  508     503     510         1       109.240      5.531248E+02     ; C-C-F, prebuilt c3-c3-f
  509     503     510         1       107.360      5.932912E+02     ; F-C-F, prebuilt f-c3-f
  500     506     511         1       112.480      5.246736E+02     ; C-O-C, prebuilt c3-os-c3
  501     507     512         1       109.780      4.250944E+02     ; O-C-H, prebuilt h1-c3-os
  501     507     513         1       109.780      4.250944E+02     ; O-C-H, prebuilt h1-c3-os
  501     507     514         1       107.970      5.690240E+02     ; O-C-C, prebuilt c3-c3-os
  512     507     513         1       108.460      3.280256E+02     ; H-C-H, prebuilt h1-c3-h1
  512     507     514         1       109.560      3.882752E+02     ; H-C-C, prebuilt c3-c3-h1
  513     507     514         1       109.560      3.882752E+02     ; H-C-C, prebuilt c3-c3-h1
  503     508     515         1       109.240      5.531248E+02     ; C-C-F, prebuilt c3-c3-f
  503     508     516         1       109.240      5.531248E+02     ; C-C-F, prebuilt c3-c3-f
  503     508     517         1       110.220      5.196528E+02     ; C-C-S, prebuilt c3-c3-s6
  515     508     516         1       107.360      5.932912E+02     ; F-C-F, prebuilt f-c3-f
  515     508     517         1       109.680      5.280208E+02     ; F-C-S, prebuilt f-c3-s6
  516     508     517         1       109.680      5.280208E+02     ; F-C-S, prebuilt f-c3-s6
  506     511     518         1       110.580      5.924544E+02     ; O-C-F, prebuilt f-c3-os
  506     511     519         1       110.580      5.924544E+02     ; O-C-F, prebuilt f-c3-os
  506     511     520         1       107.970      5.690240E+02     ; O-C-C, prebuilt c3-c3-os
  518     511     519         1       107.360      5.932912E+02     ; F-C-F, prebuilt f-c3-f
  518     511     520         1       109.240      5.531248E+02     ; F-C-C, prebuilt c3-c3-f
  519     511     520         1       109.240      5.531248E+02     ; F-C-C, prebuilt c3-c3-f
  410     514     507         1       107.970      5.690240E+02     ; O-C-C, prebuilt c3-c3-os
  410     514     521         1       109.780      4.250944E+02     ; O-C-H, prebuilt h1-c3-os
  410     514     522         1       109.780      4.250944E+02     ; O-C-H, prebuilt h1-c3-os
  507     514     521         1       109.560      3.882752E+02     ; C-C-H, prebuilt c3-c3-h1
  507     514     522         1       109.560      3.882752E+02     ; C-C-H, prebuilt c3-c3-h1
  521     514     522         1       108.460      3.280256E+02     ; H-C-H, prebuilt h1-c3-h1
  508     517     523         1       112.480      5.246736E+02     ; C-S-N, prebuilt c3-s6-n2
  508     517     524         1       108.610      5.472672E+02     ; C-S-O, prebuilt c3-s6-o
  508     517     525         1       108.610      5.472672E+02     ; C-S-O, prebuilt c3-s6-o
  523     517     524         1       119.100      5.924544E+02     ; N-S-O, prebuilt n2-s6-o
  523     517     525         1       119.100      5.924544E+02     ; N-S-O, prebuilt n2-s6-o
  524     517     525         1       120.050      6.158848E+02     ; O-S-O, prebuilt o-s6-o
  511     520     526         1       109.240      5.531248E+02     ; C-C-F, prebuilt c3-c3-f
  511     520     527         1       109.240      5.531248E+02     ; C-C-F, prebuilt c3-c3-f
  511     520     528         1       110.220      5.196528E+02     ; C-C-S, prebuilt c3-c3-s6
  526     520     527         1       107.360      5.932912E+02     ; F-C-F, prebuilt f-c3-f
  526     520     528         1       109.680      5.280208E+02     ; F-C-S, prebuilt f-c3-s6
  527     520     528         1       109.680      5.280208E+02     ; F-C-S, prebuilt f-c3-s6
  517     523     529         1       119.180      5.723712E+02     ; S-N-S, prebuilt s6-n2-s6
  520     528     530         1       112.480      5.246736E+02     ; C-S-N, prebuilt c3-s6-n2
  520     528     531         1       108.610      5.472672E+02     ; C-S-O, prebuilt c3-s6-o
  520     528     532         1       108.610      5.472672E+02     ; C-S-O, prebuilt c3-s6-o
  530     528     531         1       119.100      5.924544E+02     ; N-S-O, prebuilt n2-s6-o
  530     528     532         1       119.100      5.924544E+02     ; N-S-O, prebuilt n2-s6-o
  531     528     532         1       120.050      6.158848E+02     ; O-S-O, prebuilt o-s6-o
  523     529     533         1       119.100      5.924544E+02     ; N-S-O, prebuilt n2-s6-o
  523     529     534         1       119.100      5.924544E+02     ; N-S-O, prebuilt n2-s6-o
  523     529     535         1       112.480      5.246736E+02     ; N-S-C, prebuilt c3-s6-n2
  533     529     534         1       120.050      6.158848E+02     ; O-S-O, prebuilt o-s6-o
  533     529     535         1       108.610      5.472672E+02     ; O-S-C, prebuilt c3-s6-o
  534     529     535         1       108.610      5.472672E+02     ; O-S-C, prebuilt c3-s6-o
  528     530     536         1       119.180      5.723712E+02     ; S-N-S, prebuilt s6-n2-s6
  529     535     537         1       109.680      5.280208E+02     ; S-C-F, prebuilt f-c3-s6
  529     535     538         1       109.680      5.280208E+02     ; S-C-F, prebuilt f-c3-s6
  529     535     539         1       109.680      5.280208E+02     ; S-C-F, prebuilt f-c3-s6
  537     535     538         1       107.360      5.932912E+02     ; F-C-F, prebuilt f-c3-f
  537     535     539         1       107.360      5.932912E+02     ; F-C-F, prebuilt f-c3-f
  538     535     539         1       107.360      5.932912E+02     ; F-C-F, prebuilt f-c3-f
  530     536     540         1       119.100      5.924544E+02     ; N-S-O, prebuilt n2-s6-o
  530     536     541         1       119.100      5.924544E+02     ; N-S-O, prebuilt n2-s6-o
  530     536     542         1       112.480      5.246736E+02     ; N-S-C, prebuilt c3-s6-n2
  540     536     541         1       120.050      6.158848E+02     ; O-S-O, prebuilt o-s6-o
  540     536     542         1       108.610      5.472672E+02     ; O-S-C, prebuilt c3-s6-o
  541     536     542         1       108.610      5.472672E+02     ; O-S-C, prebuilt c3-s6-o
  536     542     543         1       109.680      5.280208E+02     ; S-C-F, prebuilt f-c3-s6
  536     542     544         1       109.680      5.280208E+02     ; S-C-F, prebuilt f-c3-s6
  536     542     545         1       109.680      5.280208E+02     ; S-C-F, prebuilt f-c3-s6
  543     542     544         1       107.360      5.932912E+02     ; F-C-F, prebuilt f-c3-f
  543     542     545         1       107.360      5.932912E+02     ; F-C-F, prebuilt f-c3-f
  544     542     545         1       107.360      5.932912E+02     ; F-C-F, prebuilt f-c3-f
  547     546     651         1       115.980      5.296944E+02     ; C-O-C, prebuilt c-os-c3
  546     547     548         1       112.440      5.799024E+02     ; O-C-C, prebuilt ca-c-os
  546     547     549         1       123.250      6.301104E+02     ; O-C-O, prebuilt o-c-os
  548     547     549         1       122.600      5.748816E+02     ; C-C-O, prebuilt ca-c-o
  547     548     550         1       120.330      5.380624E+02     ; C-C-C, prebuilt c-ca-ca
  547     548     551         1       120.330      5.380624E+02     ; C-C-C, prebuilt c-ca-ca
  550     548     551         1       120.020      5.573088E+02     ; C-C-C, prebuilt ca-ca-ca
  548     550     552         1       120.020      5.573088E+02     ; C-C-C, prebuilt ca-ca-ca
  548     550     553         1       120.770      5.313680E+02     ; C-C-C, prebuilt c3-ca-ca
  552     550     553         1       120.770      5.313680E+02     ; C-C-C, prebuilt c3-ca-ca
  548     551     554         1       120.020      5.573088E+02     ; C-C-C, prebuilt ca-ca-ca
  548     551     555         1       119.880      4.033376E+02     ; C-C-H, prebuilt ca-ca-ha
  554     551     555         1       119.880      4.033376E+02     ; C-C-H, prebuilt ca-ca-ha
  550     552     556         1       120.020      5.573088E+02     ; C-C-C, prebuilt ca-ca-ca
  550     552     557         1       119.880      4.033376E+02     ; C-C-H, prebuilt ca-ca-ha
  556     552     557         1       119.880      4.033376E+02     ; C-C-H, prebuilt ca-ca-ha
  550     553     558         1       111.770      5.522880E+02     ; C-C-F, prebuilt ca-c3-f
  550     553     559         1       111.770      5.522880E+02     ; C-C-F, prebuilt ca-c3-f
  550     553     560         1       112.070      5.280208E+02     ; C-C-C, prebuilt c3-c3-ca
  558     553     559         1       107.360      5.932912E+02     ; F-C-F, prebuilt f-c3-f
  558     553     560         1       109.240      5.531248E+02     ; F-C-C, prebuilt c3-c3-f
  559     553     560         1       109.240      5.531248E+02     ; F-C-C, prebuilt c3-c3-f
  551     554     556         1       120.020      5.573088E+02     ; C-C-C, prebuilt ca-ca-ca
  551     554     561         1       120.770      5.313680E+02     ; C-C-C, prebuilt c3-ca-ca
  556     554     561         1       120.770      5.313680E+02     ; C-C-C, prebuilt c3-ca-ca
  552     556     554         1       120.020      5.573088E+02     ; C-C-C, prebuilt ca-ca-ca
  552     556     562         1       120.330      5.380624E+02     ; C-C-C, prebuilt c-ca-ca
  554     556     562         1       120.330      5.380624E+02     ; C-C-C, prebuilt c-ca-ca
  553     560     563         1       107.970      5.690240E+02     ; C-C-O, prebuilt c3-c3-os
  553     560     564         1       109.240      5.531248E+02     ; C-C-F, prebuilt c3-c3-f
  553     560     565         1       109.240      5.531248E+02     ; C-C-F, prebuilt c3-c3-f
  563     560     564         1       110.580      5.924544E+02     ; O-C-F, prebuilt f-c3-os
  563     560     565         1       110.580      5.924544E+02     ; O-C-F, prebuilt f-c3-os
  564     560     565         1       107.360      5.932912E+02     ; F-C-F, prebuilt f-c3-f
  554     561     566         1       111.770      5.522880E+02     ; C-C-F, prebuilt ca-c3-f
  554     561     567         1       111.770      5.522880E+02     ; C-C-F, prebuilt ca-c3-f
  554     561     568         1       112.070      5.280208E+02     ; C-C-C, prebuilt c3-c3-ca
  566     561     567         1       107.360      5.932912E+02     ; F-C-F, prebuilt f-c3-f
  566     561     568         1       109.240      5.531248E+02     ; F-C-C, prebuilt c3-c3-f
  567     561     568         1       109.240      5.531248E+02     ; F-C-C, prebuilt c3-c3-f
  556     562     569         1       112.440      5.799024E+02     ; C-C-O, prebuilt ca-c-os
  556     562     570         1       122.600      5.748816E+02     ; C-C-O, prebuilt ca-c-o
  569     562     570         1       123.250      6.301104E+02     ; O-C-O, prebuilt o-c-os
  560     563     571         1       112.480      5.246736E+02     ; C-O-C, prebuilt c3-os-c3
  561     568     572         1       109.240      5.531248E+02     ; C-C-F, prebuilt c3-c3-f
  561     568     573         1       109.240      5.531248E+02     ; C-C-F, prebuilt c3-c3-f
  561     568     574         1       107.970      5.690240E+02     ; C-C-O, prebuilt c3-c3-os
  572     568     573         1       107.360      5.932912E+02     ; F-C-F, prebuilt f-c3-f
  572     568     574         1       110.580      5.924544E+02     ; F-C-O, prebuilt f-c3-os
  573     568     574         1       110.580      5.924544E+02     ; F-C-O, prebuilt f-c3-os
  562     569     575         1       115.980      5.296944E+02     ; C-O-C, prebuilt c-os-c3
  563     571     576         1       107.970      5.690240E+02     ; O-C-C, prebuilt c3-c3-os
  563     571     577         1       110.580      5.924544E+02     ; O-C-F, prebuilt f-c3-os
  563     571     578         1       110.580      5.924544E+02     ; O-C-F, prebuilt f-c3-os
  576     571     577         1       109.240      5.531248E+02     ; C-C-F, prebuilt c3-c3-f
  576     571     578         1       109.240      5.531248E+02     ; C-C-F, prebuilt c3-c3-f
  577     571     578         1       107.360      5.932912E+02     ; F-C-F, prebuilt f-c3-f
  568     574     579         1       112.480      5.246736E+02     ; C-O-C, prebuilt c3-os-c3
  569     575     580         1       109.780      4.250944E+02     ; O-C-H, prebuilt h1-c3-os
  569     575     581         1       109.780      4.250944E+02     ; O-C-H, prebuilt h1-c3-os
  569     575     582         1       107.970      5.690240E+02     ; O-C-C, prebuilt c3-c3-os
  580     575     581         1       108.460      3.280256E+02     ; H-C-H, prebuilt h1-c3-h1
  580     575     582         1       109.560      3.882752E+02     ; H-C-C, prebuilt c3-c3-h1
  581     575     582         1       109.560      3.882752E+02     ; H-C-C, prebuilt c3-c3-h1
  571     576     583         1       109.240      5.531248E+02     ; C-C-F, prebuilt c3-c3-f
  571     576     584         1       109.240      5.531248E+02     ; C-C-F, prebuilt c3-c3-f
  571     576     585         1       110.220      5.196528E+02     ; C-C-S, prebuilt c3-c3-s6
  583     576     584         1       107.360      5.932912E+02     ; F-C-F, prebuilt f-c3-f
  583     576     585         1       109.680      5.280208E+02     ; F-C-S, prebuilt f-c3-s6
  584     576     585         1       109.680      5.280208E+02     ; F-C-S, prebuilt f-c3-s6
  574     579     586         1       110.580      5.924544E+02     ; O-C-F, prebuilt f-c3-os
  574     579     587         1       110.580      5.924544E+02     ; O-C-F, prebuilt f-c3-os
  574     579     588         1       107.970      5.690240E+02     ; O-C-C, prebuilt c3-c3-os
  586     579     587         1       107.360      5.932912E+02     ; F-C-F, prebuilt f-c3-f
  586     579     588         1       109.240      5.531248E+02     ; F-C-C, prebuilt c3-c3-f
  587     579     588         1       109.240      5.531248E+02     ; F-C-C, prebuilt c3-c3-f
  478     582     575         1       107.970      5.690240E+02     ; O-C-C, prebuilt c3-c3-os
  478     582     589         1       109.780      4.250944E+02     ; O-C-H, prebuilt h1-c3-os
  478     582     590         1       109.780      4.250944E+02     ; O-C-H, prebuilt h1-c3-os
  575     582     589         1       109.560      3.882752E+02     ; C-C-H, prebuilt c3-c3-h1
  575     582     590         1       109.560      3.882752E+02     ; C-C-H, prebuilt c3-c3-h1
  589     582     590         1       108.460      3.280256E+02     ; H-C-H, prebuilt h1-c3-h1
  576     585     591         1       112.480      5.246736E+02     ; C-S-N, prebuilt c3-s6-n2
  576     585     592         1       108.610      5.472672E+02     ; C-S-O, prebuilt c3-s6-o
  576     585     593         1       108.610      5.472672E+02     ; C-S-O, prebuilt c3-s6-o
  591     585     592         1       119.100      5.924544E+02     ; N-S-O, prebuilt n2-s6-o
  591     585     593         1       119.100      5.924544E+02     ; N-S-O, prebuilt n2-s6-o
  592     585     593         1       120.050      6.158848E+02     ; O-S-O, prebuilt o-s6-o
  579     588     594         1       109.240      5.531248E+02     ; C-C-F, prebuilt c3-c3-f
  579     588     595         1       109.240      5.531248E+02     ; C-C-F, prebuilt c3-c3-f
  579     588     596         1       110.220      5.196528E+02     ; C-C-S, prebuilt c3-c3-s6
  594     588     595         1       107.360      5.932912E+02     ; F-C-F, prebuilt f-c3-f
  594     588     596         1       109.680      5.280208E+02     ; F-C-S, prebuilt f-c3-s6
  595     588     596         1       109.680      5.280208E+02     ; F-C-S, prebuilt f-c3-s6
  585     591     597         1       119.180      5.723712E+02     ; S-N-S, prebuilt s6-n2-s6
  588     596     598         1       112.480      5.246736E+02     ; C-S-N, prebuilt c3-s6-n2
  588     596     599         1       108.610      5.472672E+02     ; C-S-O, prebuilt c3-s6-o
  588     596     600         1       108.610      5.472672E+02     ; C-S-O, prebuilt c3-s6-o
  598     596     599         1       119.100      5.924544E+02     ; N-S-O, prebuilt n2-s6-o
  598     596     600         1       119.100      5.924544E+02     ; N-S-O, prebuilt n2-s6-o
  599     596     600         1       120.050      6.158848E+02     ; O-S-O, prebuilt o-s6-o
  591     597     601         1       119.100      5.924544E+02     ; N-S-O, prebuilt n2-s6-o
  591     597     602         1       119.100      5.924544E+02     ; N-S-O, prebuilt n2-s6-o
  591     597     603         1       112.480      5.246736E+02     ; N-S-C, prebuilt c3-s6-n2
  601     597     602         1       120.050      6.158848E+02     ; O-S-O, prebuilt o-s6-o
  601     597     603         1       108.610      5.472672E+02     ; O-S-C, prebuilt c3-s6-o
  602     597     603         1       108.610      5.472672E+02     ; O-S-C, prebuilt c3-s6-o
  596     598     604         1       119.180      5.723712E+02     ; S-N-S, prebuilt s6-n2-s6
  597     603     605         1       109.680      5.280208E+02     ; S-C-F, prebuilt f-c3-s6
  597     603     606         1       109.680      5.280208E+02     ; S-C-F, prebuilt f-c3-s6
  597     603     607         1       109.680      5.280208E+02     ; S-C-F, prebuilt f-c3-s6
  605     603     606         1       107.360      5.932912E+02     ; F-C-F, prebuilt f-c3-f
  605     603     607         1       107.360      5.932912E+02     ; F-C-F, prebuilt f-c3-f
  606     603     607         1       107.360      5.932912E+02     ; F-C-F, prebuilt f-c3-f
  598     604     608         1       119.100      5.924544E+02     ; N-S-O, prebuilt n2-s6-o
  598     604     609         1       119.100      5.924544E+02     ; N-S-O, prebuilt n2-s6-o
  598     604     610         1       112.480      5.246736E+02     ; N-S-C, prebuilt c3-s6-n2
  608     604     609         1       120.050      6.158848E+02     ; O-S-O, prebuilt o-s6-o
  608     604     610         1       108.610      5.472672E+02     ; O-S-C, prebuilt c3-s6-o
  609     604     610         1       108.610      5.472672E+02     ; O-S-C, prebuilt c3-s6-o
  604     610     611         1       109.680      5.280208E+02     ; S-C-F, prebuilt f-c3-s6
  604     610     612         1       109.680      5.280208E+02     ; S-C-F, prebuilt f-c3-s6
  604     610     613         1       109.680      5.280208E+02     ; S-C-F, prebuilt f-c3-s6
  611     610     612         1       107.360      5.932912E+02     ; F-C-F, prebuilt f-c3-f
  611     610     613         1       107.360      5.932912E+02     ; F-C-F, prebuilt f-c3-f
  612     610     613         1       107.360      5.932912E+02     ; F-C-F, prebuilt f-c3-f
  614     615     616         1       106.550      4.175632E+02     ; H-O-C, prebuilt c-oh-ho
  615     616     617         1       113.450      5.790656E+02     ; O-C-C, prebuilt ca-c-oh
  615     616     618         1       122.100      6.351312E+02     ; O-C-O, prebuilt o-c-oh
  617     616     618         1       122.600      5.748816E+02     ; C-C-O, prebuilt ca-c-o
  616     617     619         1       120.330      5.380624E+02     ; C-C-C, prebuilt c-ca-ca
  616     617     620         1       120.330      5.380624E+02     ; C-C-C, prebuilt c-ca-ca
  619     617     620         1       120.020      5.573088E+02     ; C-C-C, prebuilt ca-ca-ca
  617     619     621         1       120.020      5.573088E+02     ; C-C-C, prebuilt ca-ca-ca
  617     619     622         1       120.770      5.313680E+02     ; C-C-C, prebuilt c3-ca-ca
  621     619     622         1       120.770      5.313680E+02     ; C-C-C, prebuilt c3-ca-ca
  617     620     623         1       120.020      5.573088E+02     ; C-C-C, prebuilt ca-ca-ca
  617     620     624         1       119.880      4.033376E+02     ; C-C-H, prebuilt ca-ca-ha
  623     620     624         1       119.880      4.033376E+02     ; C-C-H, prebuilt ca-ca-ha
  619     621     625         1       120.020      5.573088E+02     ; C-C-C, prebuilt ca-ca-ca
  619     621     626         1       119.880      4.033376E+02     ; C-C-H, prebuilt ca-ca-ha
  625     621     626         1       119.880      4.033376E+02     ; C-C-H, prebuilt ca-ca-ha
  619     622     627         1       111.770      5.522880E+02     ; C-C-F, prebuilt ca-c3-f
  619     622     628         1       111.770      5.522880E+02     ; C-C-F, prebuilt ca-c3-f
  619     622     629         1       112.070      5.280208E+02     ; C-C-C, prebuilt c3-c3-ca
  627     622     628         1       107.360      5.932912E+02     ; F-C-F, prebuilt f-c3-f
  627     622     629         1       109.240      5.531248E+02     ; F-C-C, prebuilt c3-c3-f
  628     622     629         1       109.240      5.531248E+02     ; F-C-C, prebuilt c3-c3-f
  620     623     625         1       120.020      5.573088E+02     ; C-C-C, prebuilt ca-ca-ca
  620     623     630         1       120.770      5.313680E+02     ; C-C-C, prebuilt c3-ca-ca
  625     623     630         1       120.770      5.313680E+02     ; C-C-C, prebuilt c3-ca-ca
  621     625     623         1       120.020      5.573088E+02     ; C-C-C, prebuilt ca-ca-ca
  621     625     631         1       120.330      5.380624E+02     ; C-C-C, prebuilt c-ca-ca
  623     625     631         1       120.330      5.380624E+02     ; C-C-C, prebuilt c-ca-ca
  622     629     632         1       107.970      5.690240E+02     ; C-C-O, prebuilt c3-c3-os
  622     629     633         1       109.240      5.531248E+02     ; C-C-F, prebuilt c3-c3-f
  622     629     634         1       109.240      5.531248E+02     ; C-C-F, prebuilt c3-c3-f
  632     629     633         1       110.580      5.924544E+02     ; O-C-F, prebuilt f-c3-os
  632     629     634         1       110.580      5.924544E+02     ; O-C-F, prebuilt f-c3-os
  633     629     634         1       107.360      5.932912E+02     ; F-C-F, prebuilt f-c3-f
  623     630     635         1       111.770      5.522880E+02     ; C-C-F, prebuilt ca-c3-f
  623     630     636         1       111.770      5.522880E+02     ; C-C-F, prebuilt ca-c3-f
  623     630     637         1       112.070      5.280208E+02     ; C-C-C, prebuilt c3-c3-ca
  635     630     636         1       107.360      5.932912E+02     ; F-C-F, prebuilt f-c3-f
  635     630     637         1       109.240      5.531248E+02     ; F-C-C, prebuilt c3-c3-f
  636     630     637         1       109.240      5.531248E+02     ; F-C-C, prebuilt c3-c3-f
  625     631     638         1       112.440      5.799024E+02     ; C-C-O, prebuilt ca-c-os
  625     631     639         1       122.600      5.748816E+02     ; C-C-O, prebuilt ca-c-o
  638     631     639         1       123.250      6.301104E+02     ; O-C-O, prebuilt o-c-os
  629     632     640         1       112.480      5.246736E+02     ; C-O-C, prebuilt c3-os-c3
  630     637     641         1       109.240      5.531248E+02     ; C-C-F, prebuilt c3-c3-f
  630     637     642         1       109.240      5.531248E+02     ; C-C-F, prebuilt c3-c3-f
  630     637     643         1       107.970      5.690240E+02     ; C-C-O, prebuilt c3-c3-os
  641     637     642         1       107.360      5.932912E+02     ; F-C-F, prebuilt f-c3-f
  641     637     643         1       110.580      5.924544E+02     ; F-C-O, prebuilt f-c3-os
  642     637     643         1       110.580      5.924544E+02     ; F-C-O, prebuilt f-c3-os
  631     638     644         1       115.980      5.296944E+02     ; C-O-C, prebuilt c-os-c3
  632     640     645         1       107.970      5.690240E+02     ; O-C-C, prebuilt c3-c3-os
  632     640     646         1       110.580      5.924544E+02     ; O-C-F, prebuilt f-c3-os
  632     640     647         1       110.580      5.924544E+02     ; O-C-F, prebuilt f-c3-os
  645     640     646         1       109.240      5.531248E+02     ; C-C-F, prebuilt c3-c3-f
  645     640     647         1       109.240      5.531248E+02     ; C-C-F, prebuilt c3-c3-f
  646     640     647         1       107.360      5.932912E+02     ; F-C-F, prebuilt f-c3-f
  637     643     648         1       112.480      5.246736E+02     ; C-O-C, prebuilt c3-os-c3
  638     644     649         1       109.780      4.250944E+02     ; O-C-H, prebuilt h1-c3-os
  638     644     650         1       109.780      4.250944E+02     ; O-C-H, prebuilt h1-c3-os
  638     644     651         1       107.970      5.690240E+02     ; O-C-C, prebuilt c3-c3-os
  649     644     650         1       108.460      3.280256E+02     ; H-C-H, prebuilt h1-c3-h1
  649     644     651         1       109.560      3.882752E+02     ; H-C-C, prebuilt c3-c3-h1
  650     644     651         1       109.560      3.882752E+02     ; H-C-C, prebuilt c3-c3-h1
  640     645     652         1       109.240      5.531248E+02     ; C-C-F, prebuilt c3-c3-f
  640     645     653         1       109.240      5.531248E+02     ; C-C-F, prebuilt c3-c3-f
  640     645     654         1       110.220      5.196528E+02     ; C-C-S, prebuilt c3-c3-s6
  652     645     653         1       107.360      5.932912E+02     ; F-C-F, prebuilt f-c3-f
  652     645     654         1       109.680      5.280208E+02     ; F-C-S, prebuilt f-c3-s6
  653     645     654         1       109.680      5.280208E+02     ; F-C-S, prebuilt f-c3-s6
  643     648     655         1       110.580      5.924544E+02     ; O-C-F, prebuilt f-c3-os
  643     648     656         1       110.580      5.924544E+02     ; O-C-F, prebuilt f-c3-os
  643     648     657         1       107.970      5.690240E+02     ; O-C-C, prebuilt c3-c3-os
  655     648     656         1       107.360      5.932912E+02     ; F-C-F, prebuilt f-c3-f
  655     648     657         1       109.240      5.531248E+02     ; F-C-C, prebuilt c3-c3-f
  656     648     657         1       109.240      5.531248E+02     ; F-C-C, prebuilt c3-c3-f
  546     651     644         1       107.970      5.690240E+02     ; O-C-C, prebuilt c3-c3-os
  546     651     658         1       109.780      4.250944E+02     ; O-C-H, prebuilt h1-c3-os
  546     651     659         1       109.780      4.250944E+02     ; O-C-H, prebuilt h1-c3-os
  644     651     658         1       109.560      3.882752E+02     ; C-C-H, prebuilt c3-c3-h1
  644     651     659         1       109.560      3.882752E+02     ; C-C-H, prebuilt c3-c3-h1
  658     651     659         1       108.460      3.280256E+02     ; H-C-H, prebuilt h1-c3-h1
  645     654     660         1       112.480      5.246736E+02     ; C-S-N, prebuilt c3-s6-n2
  645     654     661         1       108.610      5.472672E+02     ; C-S-O, prebuilt c3-s6-o
  645     654     662         1       108.610      5.472672E+02     ; C-S-O, prebuilt c3-s6-o
  660     654     661         1       119.100      5.924544E+02     ; N-S-O, prebuilt n2-s6-o
  660     654     662         1       119.100      5.924544E+02     ; N-S-O, prebuilt n2-s6-o
  661     654     662         1       120.050      6.158848E+02     ; O-S-O, prebuilt o-s6-o
  648     657     663         1       109.240      5.531248E+02     ; C-C-F, prebuilt c3-c3-f
  648     657     664         1       109.240      5.531248E+02     ; C-C-F, prebuilt c3-c3-f
  648     657     665         1       110.220      5.196528E+02     ; C-C-S, prebuilt c3-c3-s6
  663     657     664         1       107.360      5.932912E+02     ; F-C-F, prebuilt f-c3-f
  663     657     665         1       109.680      5.280208E+02     ; F-C-S, prebuilt f-c3-s6
  664     657     665         1       109.680      5.280208E+02     ; F-C-S, prebuilt f-c3-s6
  654     660     666         1       119.180      5.723712E+02     ; S-N-S, prebuilt s6-n2-s6
  657     665     667         1       112.480      5.246736E+02     ; C-S-N, prebuilt c3-s6-n2
  657     665     668         1       108.610      5.472672E+02     ; C-S-O, prebuilt c3-s6-o
  657     665     669         1       108.610      5.472672E+02     ; C-S-O, prebuilt c3-s6-o
  667     665     668         1       119.100      5.924544E+02     ; N-S-O, prebuilt n2-s6-o
  667     665     669         1       119.100      5.924544E+02     ; N-S-O, prebuilt n2-s6-o
  668     665     669         1       120.050      6.158848E+02     ; O-S-O, prebuilt o-s6-o
  660     666     670         1       119.100      5.924544E+02     ; N-S-O, prebuilt n2-s6-o
  660     666     671         1       119.100      5.924544E+02     ; N-S-O, prebuilt n2-s6-o
  660     666     672         1       112.480      5.246736E+02     ; N-S-C, prebuilt c3-s6-n2
  670     666     671         1       120.050      6.158848E+02     ; O-S-O, prebuilt o-s6-o
  670     666     672         1       108.610      5.472672E+02     ; O-S-C, prebuilt c3-s6-o
  671     666     672         1       108.610      5.472672E+02     ; O-S-C, prebuilt c3-s6-o
  665     667     673         1       119.180      5.723712E+02     ; S-N-S, prebuilt s6-n2-s6
  666     672     674         1       109.680      5.280208E+02     ; S-C-F, prebuilt f-c3-s6
  666     672     675         1       109.680      5.280208E+02     ; S-C-F, prebuilt f-c3-s6
  666     672     676         1       109.680      5.280208E+02     ; S-C-F, prebuilt f-c3-s6
  674     672     675         1       107.360      5.932912E+02     ; F-C-F, prebuilt f-c3-f
  674     672     676         1       107.360      5.932912E+02     ; F-C-F, prebuilt f-c3-f
  675     672     676         1       107.360      5.932912E+02     ; F-C-F, prebuilt f-c3-f
  667     673     677         1       119.100      5.924544E+02     ; N-S-O, prebuilt n2-s6-o
  667     673     678         1       119.100      5.924544E+02     ; N-S-O, prebuilt n2-s6-o
  667     673     679         1       112.480      5.246736E+02     ; N-S-C, prebuilt c3-s6-n2
  677     673     678         1       120.050      6.158848E+02     ; O-S-O, prebuilt o-s6-o
  677     673     679         1       108.610      5.472672E+02     ; O-S-C, prebuilt c3-s6-o
  678     673     679         1       108.610      5.472672E+02     ; O-S-C, prebuilt c3-s6-o
  673     679     680         1       109.680      5.280208E+02     ; S-C-F, prebuilt f-c3-s6
  673     679     681         1       109.680      5.280208E+02     ; S-C-F, prebuilt f-c3-s6
  673     679     682         1       109.680      5.280208E+02     ; S-C-F, prebuilt f-c3-s6
  680     679     681         1       107.360      5.932912E+02     ; F-C-F, prebuilt f-c3-f
  680     679     682         1       107.360      5.932912E+02     ; F-C-F, prebuilt f-c3-f
  681     679     682         1       107.360      5.932912E+02     ; F-C-F, prebuilt f-c3-f
 
[ dihedrals ] ; propers
; atom_i  atom_j  atom_k  atom_l  functype   d0 (Deg.)   k (kJ/mol/rad^2)    ; Case of functype=2
; atom_i  atom_j  atom_k  atom_l  functype  phase (Deg.)  kd (kJ/mol) pn     ; Case of functype=9
    1       2       3       5         9       180.000       4.18400    2     ; O-C-C-C, prebuilt X-c-ca-X
    1       2       3       6         9       180.000       4.18400    2     ; O-C-C-C, prebuilt X-c-ca-X
    1     106      99      93         9         0.000       0.60250    3     ; O-C-C-O, prebuilt os-c3-c3-os
    1     106      99      93         9         0.000       4.91620    2     ; O-C-C-O, prebuilt os-c3-c3-os
    1     106      99     104         9         0.000       0.00000    3     ; O-C-C-H, prebuilt h1-c3-c3-os
    1     106      99     104         9         0.000       1.04600    1     ; O-C-C-H, prebuilt h1-c3-c3-os
    1     106      99     105         9         0.000       0.00000    3     ; O-C-C-H, prebuilt h1-c3-c3-os
    1     106      99     105         9         0.000       1.04600    1     ; O-C-C-H, prebuilt h1-c3-c3-os
    2       1     106      99         9         0.000       1.60247    3     ; C-O-C-C, prebuilt c3-c3-os-c
    2       1     106      99         9       180.000       3.34720    1     ; C-O-C-C, prebuilt c3-c3-os-c
    2       1     106     113         9         0.000       1.60387    3     ; C-O-C-H, prebuilt X-c3-os-X
    2       1     106     114         9         0.000       1.60387    3     ; C-O-C-H, prebuilt X-c3-os-X
    2       3       5       7         9       180.000      15.16700    2     ; C-C-C-C, prebuilt X-ca-ca-X
    2       3       5       8         9       180.000      15.16700    2     ; C-C-C-C, prebuilt X-ca-ca-X
    2       3       6       9         9       180.000      15.16700    2     ; C-C-C-C, prebuilt X-ca-ca-X
    2       3       6      10         9       180.000      15.16700    2     ; C-C-C-H, prebuilt X-ca-ca-X
    3       2       1     106         9       180.000      11.29680    2     ; C-C-O-C, prebuilt X-c-os-X
    3       5       7      11         9       180.000      15.16700    2     ; C-C-C-C, prebuilt X-ca-ca-X
    3       5       7      12         9       180.000      15.16700    2     ; C-C-C-H, prebuilt X-ca-ca-X
    3       5       8      13         9         0.000       0.00000    2     ; C-C-C-F, prebuilt X-c3-ca-X
    3       5       8      14         9         0.000       0.00000    2     ; C-C-C-F, prebuilt X-c3-ca-X
    3       5       8      15         9         0.000       0.00000    2     ; C-C-C-C, prebuilt X-c3-ca-X
    3       6       9      11         9       180.000      15.16700    2     ; C-C-C-C, prebuilt X-ca-ca-X
    3       6       9      16         9       180.000      15.16700    2     ; C-C-C-C, prebuilt X-ca-ca-X
    4       2       1     106         9       180.000      11.29680    2     ; O-C-O-C, prebuilt o-c-os-c3
    4       2       1     106         9       180.000       5.85760    1     ; O-C-O-C, prebuilt o-c-os-c3
    4       2       3       5         9       180.000       4.18400    2     ; O-C-C-C, prebuilt X-c-ca-X
    4       2       3       6         9       180.000       4.18400    2     ; O-C-C-C, prebuilt X-c-ca-X
    5       3       6       9         9       180.000      15.16700    2     ; C-C-C-C, prebuilt X-ca-ca-X
    5       3       6      10         9       180.000      15.16700    2     ; C-C-C-H, prebuilt X-ca-ca-X
    5       7      11       9         9       180.000      15.16700    2     ; C-C-C-C, prebuilt X-ca-ca-X
    5       7      11      17         9       180.000      15.16700    2     ; C-C-C-C, prebuilt X-ca-ca-X
    5       8      15      18         9         0.000       0.65084    3     ; C-C-C-O, prebuilt X-c3-c3-X
    5       8      15      19         9         0.000       0.65084    3     ; C-C-C-F, prebuilt X-c3-c3-X
    5       8      15      20         9         0.000       0.65084    3     ; C-C-C-F, prebuilt X-c3-c3-X
    6       3       5       7         9       180.000      15.16700    2     ; C-C-C-C, prebuilt X-ca-ca-X
    6       3       5       8         9       180.000      15.16700    2     ; C-C-C-C, prebuilt X-ca-ca-X
    6       9      11       7         9       180.000      15.16700    2     ; C-C-C-C, prebuilt X-ca-ca-X
    6       9      11      17         9       180.000      15.16700    2     ; C-C-C-C, prebuilt X-ca-ca-X
    6       9      16      21         9         0.000       0.00000    2     ; C-C-C-F, prebuilt X-c3-ca-X
    6       9      16      22         9         0.000       0.00000    2     ; C-C-C-F, prebuilt X-c3-ca-X
    6       9      16      23         9         0.000       0.00000    2     ; C-C-C-C, prebuilt X-c3-ca-X
    7       5       8      13         9         0.000       0.00000    2     ; C-C-C-F, prebuilt X-c3-ca-X
    7       5       8      14         9         0.000       0.00000    2     ; C-C-C-F, prebuilt X-c3-ca-X
    7       5       8      15         9         0.000       0.00000    2     ; C-C-C-C, prebuilt X-c3-ca-X
    7      11       9      16         9       180.000      15.16700    2     ; C-C-C-C, prebuilt X-ca-ca-X
    7      11      17      24         9       180.000       4.18400    2     ; C-C-C-O, prebuilt X-c-ca-X
    7      11      17      25         9       180.000       4.18400    2     ; C-C-C-O, prebuilt X-c-ca-X
    8       5       7      11         9       180.000      15.16700    2     ; C-C-C-C, prebuilt X-ca-ca-X
    8       5       7      12         9       180.000      15.16700    2     ; C-C-C-H, prebuilt X-ca-ca-X
    8      15      18      26         9         0.000       1.60247    3     ; C-C-O-C, prebuilt c3-c3-os-c3
    8      15      18      26         9       180.000       0.41840    2     ; C-C-O-C, prebuilt c3-c3-os-c3
    9      11       7      12         9       180.000      15.16700    2     ; C-C-C-H, prebuilt X-ca-ca-X
    9      11      17      24         9       180.000       4.18400    2     ; C-C-C-O, prebuilt X-c-ca-X
    9      11      17      25         9       180.000       4.18400    2     ; C-C-C-O, prebuilt X-c-ca-X
    9      16      23      27         9         0.000       0.65084    3     ; C-C-C-F, prebuilt X-c3-c3-X
    9      16      23      28         9         0.000       0.65084    3     ; C-C-C-F, prebuilt X-c3-c3-X
    9      16      23      29         9         0.000       0.65084    3     ; C-C-C-O, prebuilt X-c3-c3-X
   10       6       9      11         9       180.000      15.16700    2     ; H-C-C-C, prebuilt X-ca-ca-X
   10       6       9      16         9       180.000      15.16700    2     ; H-C-C-C, prebuilt X-ca-ca-X
   11       9      16      21         9         0.000       0.00000    2     ; C-C-C-F, prebuilt X-c3-ca-X
   11       9      16      22         9         0.000       0.00000    2     ; C-C-C-F, prebuilt X-c3-ca-X
   11       9      16      23         9         0.000       0.00000    2     ; C-C-C-C, prebuilt X-c3-ca-X
   11      17      24      30         9       180.000      11.29680    2     ; C-C-O-C, prebuilt X-c-os-X
   12       7      11      17         9       180.000      15.16700    2     ; H-C-C-C, prebuilt X-ca-ca-X
   13       8      15      18         9         0.000       0.65084    3     ; F-C-C-O, prebuilt X-c3-c3-X
   13       8      15      19         9         0.000       0.00000    3     ; F-C-C-F, prebuilt f-c3-c3-f
   13       8      15      19         9       180.000       5.02080    1     ; F-C-C-F, prebuilt f-c3-c3-f
   13       8      15      20         9         0.000       0.00000    3     ; F-C-C-F, prebuilt f-c3-c3-f
   13       8      15      20         9       180.000       5.02080    1     ; F-C-C-F, prebuilt f-c3-c3-f
   14       8      15      18         9         0.000       0.65084    3     ; F-C-C-O, prebuilt X-c3-c3-X
   14       8      15      19         9         0.000       0.00000    3     ; F-C-C-F, prebuilt f-c3-c3-f
   14       8      15      19         9       180.000       5.02080    1     ; F-C-C-F, prebuilt f-c3-c3-f
   14       8      15      20         9         0.000       0.00000    3     ; F-C-C-F, prebuilt f-c3-c3-f
   14       8      15      20         9       180.000       5.02080    1     ; F-C-C-F, prebuilt f-c3-c3-f
   15      18      26      31         9         0.000       1.60247    3     ; C-O-C-C, prebuilt c3-c3-os-c3
   15      18      26      31         9       180.000       0.41840    2     ; C-O-C-C, prebuilt c3-c3-os-c3
   15      18      26      32         9         0.000       1.60387    3     ; C-O-C-F, prebuilt X-c3-os-X
   15      18      26      33         9         0.000       1.60387    3     ; C-O-C-F, prebuilt X-c3-os-X
   16       9      11      17         9       180.000      15.16700    2     ; C-C-C-C, prebuilt X-ca-ca-X
   16      23      29      34         9         0.000       1.60247    3     ; C-C-O-C, prebuilt c3-c3-os-c3
   16      23      29      34         9       180.000       0.41840    2     ; C-C-O-C, prebuilt c3-c3-os-c3
   17      24      30      35         9         0.000       1.60387    3     ; C-O-C-H, prebuilt X-c3-os-X
   17      24      30      36         9         0.000       1.60387    3     ; C-O-C-H, prebuilt X-c3-os-X
   17      24      30      37         9         0.000       1.60247    3     ; C-O-C-C, prebuilt c3-c3-os-c
   17      24      30      37         9       180.000       3.34720    1     ; C-O-C-C, prebuilt c3-c3-os-c
   18      26      31      38         9         0.000       0.65084    3     ; O-C-C-F, prebuilt X-c3-c3-X
   18      26      31      39         9         0.000       0.65084    3     ; O-C-C-F, prebuilt X-c3-c3-X
   18      26      31      40         9         0.000       0.65084    3     ; O-C-C-S, prebuilt X-c3-c3-X
   19      15      18      26         9         0.000       1.60387    3     ; F-C-O-C, prebuilt X-c3-os-X
   20      15      18      26         9         0.000       1.60387    3     ; F-C-O-C, prebuilt X-c3-os-X
   21      16      23      27         9         0.000       0.00000    3     ; F-C-C-F, prebuilt f-c3-c3-f
   21      16      23      27         9       180.000       5.02080    1     ; F-C-C-F, prebuilt f-c3-c3-f
   21      16      23      28         9         0.000       0.00000    3     ; F-C-C-F, prebuilt f-c3-c3-f
   21      16      23      28         9       180.000       5.02080    1     ; F-C-C-F, prebuilt f-c3-c3-f
   21      16      23      29         9         0.000       0.65084    3     ; F-C-C-O, prebuilt X-c3-c3-X
   22      16      23      27         9         0.000       0.00000    3     ; F-C-C-F, prebuilt f-c3-c3-f
   22      16      23      27         9       180.000       5.02080    1     ; F-C-C-F, prebuilt f-c3-c3-f
   22      16      23      28         9         0.000       0.00000    3     ; F-C-C-F, prebuilt f-c3-c3-f
   22      16      23      28         9       180.000       5.02080    1     ; F-C-C-F, prebuilt f-c3-c3-f
   22      16      23      29         9         0.000       0.65084    3     ; F-C-C-O, prebuilt X-c3-c3-X
   23      29      34      41         9         0.000       1.60387    3     ; C-O-C-F, prebuilt X-c3-os-X
   23      29      34      42         9         0.000       1.60387    3     ; C-O-C-F, prebuilt X-c3-os-X
   23      29      34      43         9         0.000       1.60247    3     ; C-O-C-C, prebuilt c3-c3-os-c3
   23      29      34      43         9       180.000       0.41840    2     ; C-O-C-C, prebuilt c3-c3-os-c3
   24      30      37      44         9         0.000       0.00000    3     ; O-C-C-H, prebuilt hc-c3-c3-os
   24      30      37      44         9         0.000       1.04600    1     ; O-C-C-H, prebuilt hc-c3-c3-os
   24      30      37      45         9         0.000       0.00000    3     ; O-C-C-H, prebuilt hc-c3-c3-os
   24      30      37      45         9         0.000       1.04600    1     ; O-C-C-H, prebuilt hc-c3-c3-os
   24      30      37      46         9         0.000       0.00000    3     ; O-C-C-H, prebuilt hc-c3-c3-os
   24      30      37      46         9         0.000       1.04600    1     ; O-C-C-H, prebuilt hc-c3-c3-os
   25      17      24      30         9       180.000      11.29680    2     ; O-C-O-C, prebuilt o-c-os-c3
   25      17      24      30         9       180.000       5.85760    1     ; O-C-O-C, prebuilt o-c-os-c3
   26      31      40      47         9         0.000       0.60436    3     ; C-C-S-N, prebuilt X-c3-s6-X
   26      31      40      48         9         0.000       0.60436    3     ; C-C-S-O, prebuilt X-c3-s6-X
   26      31      40      49         9         0.000       0.60436    3     ; C-C-S-O, prebuilt X-c3-s6-X
   27      23      29      34         9         0.000       1.60387    3     ; F-C-O-C, prebuilt X-c3-os-X
   28      23      29      34         9         0.000       1.60387    3     ; F-C-O-C, prebuilt X-c3-os-X
   29      34      43      50         9         0.000       0.65084    3     ; O-C-C-F, prebuilt X-c3-c3-X
   29      34      43      51         9         0.000       0.65084    3     ; O-C-C-F, prebuilt X-c3-c3-X
   29      34      43      52         9         0.000       0.65084    3     ; O-C-C-S, prebuilt X-c3-c3-X
   31      40      47      53         9       180.000      27.89333    2     ; C-S-N-S, prebuilt X-n2-s6-X
   32      26      31      38         9         0.000       0.00000    3     ; F-C-C-F, prebuilt f-c3-c3-f
   32      26      31      38         9       180.000       5.02080    1     ; F-C-C-F, prebuilt f-c3-c3-f
   32      26      31      39         9         0.000       0.00000    3     ; F-C-C-F, prebuilt f-c3-c3-f
   32      26      31      39         9       180.000       5.02080    1     ; F-C-C-F, prebuilt f-c3-c3-f
   32      26      31      40         9         0.000       0.65084    3     ; F-C-C-S, prebuilt X-c3-c3-X
   33      26      31      38         9         0.000       0.00000    3     ; F-C-C-F, prebuilt f-c3-c3-f
   33      26      31      38         9       180.000       5.02080    1     ; F-C-C-F, prebuilt f-c3-c3-f
   33      26      31      39         9         0.000       0.00000    3     ; F-C-C-F, prebuilt f-c3-c3-f
   33      26      31      39         9       180.000       5.02080    1     ; F-C-C-F, prebuilt f-c3-c3-f
   33      26      31      40         9         0.000       0.65084    3     ; F-C-C-S, prebuilt X-c3-c3-X
   34      43      52      54         9         0.000       0.60436    3     ; C-C-S-N, prebuilt X-c3-s6-X
   34      43      52      55         9         0.000       0.60436    3     ; C-C-S-O, prebuilt X-c3-s6-X
   34      43      52      56         9         0.000       0.60436    3     ; C-C-S-O, prebuilt X-c3-s6-X
   35      30      37      44         9         0.000       0.65084    3     ; H-C-C-H, prebuilt X-c3-c3-X
   35      30      37      45         9         0.000       0.65084    3     ; H-C-C-H, prebuilt X-c3-c3-X
   35      30      37      46         9         0.000       0.65084    3     ; H-C-C-H, prebuilt X-c3-c3-X
   36      30      37      44         9         0.000       0.65084    3     ; H-C-C-H, prebuilt X-c3-c3-X
   36      30      37      45         9         0.000       0.65084    3     ; H-C-C-H, prebuilt X-c3-c3-X
   36      30      37      46         9         0.000       0.65084    3     ; H-C-C-H, prebuilt X-c3-c3-X
   38      31      40      47         9         0.000       0.60436    3     ; F-C-S-N, prebuilt X-c3-s6-X
   38      31      40      48         9         0.000       0.60436    3     ; F-C-S-O, prebuilt X-c3-s6-X
   38      31      40      49         9         0.000       0.60436    3     ; F-C-S-O, prebuilt X-c3-s6-X
   39      31      40      47         9         0.000       0.60436    3     ; F-C-S-N, prebuilt X-c3-s6-X
   39      31      40      48         9         0.000       0.60436    3     ; F-C-S-O, prebuilt X-c3-s6-X
   39      31      40      49         9         0.000       0.60436    3     ; F-C-S-O, prebuilt X-c3-s6-X
   40      47      53      57         9       180.000      27.89333    2     ; S-N-S-O, prebuilt X-n2-s6-X
   40      47      53      58         9       180.000      27.89333    2     ; S-N-S-O, prebuilt X-n2-s6-X
   40      47      53      59         9       180.000      27.89333    2     ; S-N-S-C, prebuilt X-n2-s6-X
   41      34      43      50         9         0.000       0.00000    3     ; F-C-C-F, prebuilt f-c3-c3-f
   41      34      43      50         9       180.000       5.02080    1     ; F-C-C-F, prebuilt f-c3-c3-f
   41      34      43      51         9         0.000       0.00000    3     ; F-C-C-F, prebuilt f-c3-c3-f
   41      34      43      51         9       180.000       5.02080    1     ; F-C-C-F, prebuilt f-c3-c3-f
   41      34      43      52         9         0.000       0.65084    3     ; F-C-C-S, prebuilt X-c3-c3-X
   42      34      43      50         9         0.000       0.00000    3     ; F-C-C-F, prebuilt f-c3-c3-f
   42      34      43      50         9       180.000       5.02080    1     ; F-C-C-F, prebuilt f-c3-c3-f
   42      34      43      51         9         0.000       0.00000    3     ; F-C-C-F, prebuilt f-c3-c3-f
   42      34      43      51         9       180.000       5.02080    1     ; F-C-C-F, prebuilt f-c3-c3-f
   42      34      43      52         9         0.000       0.65084    3     ; F-C-C-S, prebuilt X-c3-c3-X
   43      52      54      60         9       180.000      27.89333    2     ; C-S-N-S, prebuilt X-n2-s6-X
   47      53      59      61         9         0.000       0.60436    3     ; N-S-C-F, prebuilt X-c3-s6-X
   47      53      59      62         9         0.000       0.60436    3     ; N-S-C-F, prebuilt X-c3-s6-X
   47      53      59      63         9         0.000       0.60436    3     ; N-S-C-F, prebuilt X-c3-s6-X
   48      40      47      53         9       180.000      27.89333    2     ; O-S-N-S, prebuilt X-n2-s6-X
   49      40      47      53         9       180.000      27.89333    2     ; O-S-N-S, prebuilt X-n2-s6-X
   50      43      52      54         9         0.000       0.60436    3     ; F-C-S-N, prebuilt X-c3-s6-X
   50      43      52      55         9         0.000       0.60436    3     ; F-C-S-O, prebuilt X-c3-s6-X
   50      43      52      56         9         0.000       0.60436    3     ; F-C-S-O, prebuilt X-c3-s6-X
   51      43      52      54         9         0.000       0.60436    3     ; F-C-S-N, prebuilt X-c3-s6-X
   51      43      52      55         9         0.000       0.60436    3     ; F-C-S-O, prebuilt X-c3-s6-X
   51      43      52      56         9         0.000       0.60436    3     ; F-C-S-O, prebuilt X-c3-s6-X
   52      54      60      64         9       180.000      27.89333    2     ; S-N-S-O, prebuilt X-n2-s6-X
   52      54      60      65         9       180.000      27.89333    2     ; S-N-S-O, prebuilt X-n2-s6-X
   52      54      60      66         9       180.000      27.89333    2     ; S-N-S-C, prebuilt X-n2-s6-X
   54      60      66      67         9         0.000       0.60436    3     ; N-S-C-F, prebuilt X-c3-s6-X
   54      60      66      68         9         0.000       0.60436    3     ; N-S-C-F, prebuilt X-c3-s6-X
   54      60      66      69         9         0.000       0.60436    3     ; N-S-C-F, prebuilt X-c3-s6-X
   55      52      54      60         9       180.000      27.89333    2     ; O-S-N-S, prebuilt X-n2-s6-X
   56      52      54      60         9       180.000      27.89333    2     ; O-S-N-S, prebuilt X-n2-s6-X
   57      53      59      61         9         0.000       0.60436    3     ; O-S-C-F, prebuilt X-c3-s6-X
   57      53      59      62         9         0.000       0.60436    3     ; O-S-C-F, prebuilt X-c3-s6-X
   57      53      59      63         9         0.000       0.60436    3     ; O-S-C-F, prebuilt X-c3-s6-X
   58      53      59      61         9         0.000       0.60436    3     ; O-S-C-F, prebuilt X-c3-s6-X
   58      53      59      62         9         0.000       0.60436    3     ; O-S-C-F, prebuilt X-c3-s6-X
   58      53      59      63         9         0.000       0.60436    3     ; O-S-C-F, prebuilt X-c3-s6-X
   64      60      66      67         9         0.000       0.60436    3     ; O-S-C-F, prebuilt X-c3-s6-X
   64      60      66      68         9         0.000       0.60436    3     ; O-S-C-F, prebuilt X-c3-s6-X
   64      60      66      69         9         0.000       0.60436    3     ; O-S-C-F, prebuilt X-c3-s6-X
   65      60      66      67         9         0.000       0.60436    3     ; O-S-C-F, prebuilt X-c3-s6-X
   65      60      66      68         9         0.000       0.60436    3     ; O-S-C-F, prebuilt X-c3-s6-X
   65      60      66      69         9         0.000       0.60436    3     ; O-S-C-F, prebuilt X-c3-s6-X
   70      71      72      74         9       180.000       4.18400    2     ; O-C-C-C, prebuilt X-c-ca-X
   70      71      72      75         9       180.000       4.18400    2     ; O-C-C-C, prebuilt X-c-ca-X
   70     174     167     161         9         0.000       0.60250    3     ; O-C-C-O, prebuilt os-c3-c3-os
   70     174     167     161         9         0.000       4.91620    2     ; O-C-C-O, prebuilt os-c3-c3-os
   70     174     167     172         9         0.000       0.00000    3     ; O-C-C-H, prebuilt h1-c3-c3-os
   70     174     167     172         9         0.000       1.04600    1     ; O-C-C-H, prebuilt h1-c3-c3-os
   70     174     167     173         9         0.000       0.00000    3     ; O-C-C-H, prebuilt h1-c3-c3-os
   70     174     167     173         9         0.000       1.04600    1     ; O-C-C-H, prebuilt h1-c3-c3-os
   71      70     174     167         9         0.000       1.60247    3     ; C-O-C-C, prebuilt c3-c3-os-c
   71      70     174     167         9       180.000       3.34720    1     ; C-O-C-C, prebuilt c3-c3-os-c
   71      70     174     181         9         0.000       1.60387    3     ; C-O-C-H, prebuilt X-c3-os-X
   71      70     174     182         9         0.000       1.60387    3     ; C-O-C-H, prebuilt X-c3-os-X
   71      72      74      76         9       180.000      15.16700    2     ; C-C-C-C, prebuilt X-ca-ca-X
   71      72      74      77         9       180.000      15.16700    2     ; C-C-C-C, prebuilt X-ca-ca-X
   71      72      75      78         9       180.000      15.16700    2     ; C-C-C-C, prebuilt X-ca-ca-X
   71      72      75      79         9       180.000      15.16700    2     ; C-C-C-H, prebuilt X-ca-ca-X
   72      71      70     174         9       180.000      11.29680    2     ; C-C-O-C, prebuilt X-c-os-X
   72      74      76      80         9       180.000      15.16700    2     ; C-C-C-C, prebuilt X-ca-ca-X
   72      74      76      81         9       180.000      15.16700    2     ; C-C-C-H, prebuilt X-ca-ca-X
   72      74      77      82         9         0.000       0.00000    2     ; C-C-C-F, prebuilt X-c3-ca-X
   72      74      77      83         9         0.000       0.00000    2     ; C-C-C-F, prebuilt X-c3-ca-X
   72      74      77      84         9         0.000       0.00000    2     ; C-C-C-C, prebuilt X-c3-ca-X
   72      75      78      80         9       180.000      15.16700    2     ; C-C-C-C, prebuilt X-ca-ca-X
   72      75      78      85         9       180.000      15.16700    2     ; C-C-C-C, prebuilt X-ca-ca-X
   73      71      70     174         9       180.000      11.29680    2     ; O-C-O-C, prebuilt o-c-os-c3
   73      71      70     174         9       180.000       5.85760    1     ; O-C-O-C, prebuilt o-c-os-c3
   73      71      72      74         9       180.000       4.18400    2     ; O-C-C-C, prebuilt X-c-ca-X
   73      71      72      75         9       180.000       4.18400    2     ; O-C-C-C, prebuilt X-c-ca-X
   74      72      75      78         9       180.000      15.16700    2     ; C-C-C-C, prebuilt X-ca-ca-X
   74      72      75      79         9       180.000      15.16700    2     ; C-C-C-H, prebuilt X-ca-ca-X
   74      76      80      78         9       180.000      15.16700    2     ; C-C-C-C, prebuilt X-ca-ca-X
   74      76      80      86         9       180.000      15.16700    2     ; C-C-C-C, prebuilt X-ca-ca-X
   74      77      84      87         9         0.000       0.65084    3     ; C-C-C-O, prebuilt X-c3-c3-X
   74      77      84      88         9         0.000       0.65084    3     ; C-C-C-F, prebuilt X-c3-c3-X
   74      77      84      89         9         0.000       0.65084    3     ; C-C-C-F, prebuilt X-c3-c3-X
   75      72      74      76         9       180.000      15.16700    2     ; C-C-C-C, prebuilt X-ca-ca-X
   75      72      74      77         9       180.000      15.16700    2     ; C-C-C-C, prebuilt X-ca-ca-X
   75      78      80      76         9       180.000      15.16700    2     ; C-C-C-C, prebuilt X-ca-ca-X
   75      78      80      86         9       180.000      15.16700    2     ; C-C-C-C, prebuilt X-ca-ca-X
   75      78      85      90         9         0.000       0.00000    2     ; C-C-C-F, prebuilt X-c3-ca-X
   75      78      85      91         9         0.000       0.00000    2     ; C-C-C-F, prebuilt X-c3-ca-X
   75      78      85      92         9         0.000       0.00000    2     ; C-C-C-C, prebuilt X-c3-ca-X
   76      74      77      82         9         0.000       0.00000    2     ; C-C-C-F, prebuilt X-c3-ca-X
   76      74      77      83         9         0.000       0.00000    2     ; C-C-C-F, prebuilt X-c3-ca-X
   76      74      77      84         9         0.000       0.00000    2     ; C-C-C-C, prebuilt X-c3-ca-X
   76      80      78      85         9       180.000      15.16700    2     ; C-C-C-C, prebuilt X-ca-ca-X
   76      80      86      93         9       180.000       4.18400    2     ; C-C-C-O, prebuilt X-c-ca-X
   76      80      86      94         9       180.000       4.18400    2     ; C-C-C-O, prebuilt X-c-ca-X
   77      74      76      80         9       180.000      15.16700    2     ; C-C-C-C, prebuilt X-ca-ca-X
   77      74      76      81         9       180.000      15.16700    2     ; C-C-C-H, prebuilt X-ca-ca-X
   77      84      87      95         9         0.000       1.60247    3     ; C-C-O-C, prebuilt c3-c3-os-c3
   77      84      87      95         9       180.000       0.41840    2     ; C-C-O-C, prebuilt c3-c3-os-c3
   78      80      76      81         9       180.000      15.16700    2     ; C-C-C-H, prebuilt X-ca-ca-X
   78      80      86      93         9       180.000       4.18400    2     ; C-C-C-O, prebuilt X-c-ca-X
   78      80      86      94         9       180.000       4.18400    2     ; C-C-C-O, prebuilt X-c-ca-X
   78      85      92      96         9         0.000       0.65084    3     ; C-C-C-F, prebuilt X-c3-c3-X
   78      85      92      97         9         0.000       0.65084    3     ; C-C-C-F, prebuilt X-c3-c3-X
   78      85      92      98         9         0.000       0.65084    3     ; C-C-C-O, prebuilt X-c3-c3-X
   79      75      78      80         9       180.000      15.16700    2     ; H-C-C-C, prebuilt X-ca-ca-X
   79      75      78      85         9       180.000      15.16700    2     ; H-C-C-C, prebuilt X-ca-ca-X
   80      78      85      90         9         0.000       0.00000    2     ; C-C-C-F, prebuilt X-c3-ca-X
   80      78      85      91         9         0.000       0.00000    2     ; C-C-C-F, prebuilt X-c3-ca-X
   80      78      85      92         9         0.000       0.00000    2     ; C-C-C-C, prebuilt X-c3-ca-X
   80      86      93      99         9       180.000      11.29680    2     ; C-C-O-C, prebuilt X-c-os-X
   81      76      80      86         9       180.000      15.16700    2     ; H-C-C-C, prebuilt X-ca-ca-X
   82      77      84      87         9         0.000       0.65084    3     ; F-C-C-O, prebuilt X-c3-c3-X
   82      77      84      88         9         0.000       0.00000    3     ; F-C-C-F, prebuilt f-c3-c3-f
   82      77      84      88         9       180.000       5.02080    1     ; F-C-C-F, prebuilt f-c3-c3-f
   82      77      84      89         9         0.000       0.00000    3     ; F-C-C-F, prebuilt f-c3-c3-f
   82      77      84      89         9       180.000       5.02080    1     ; F-C-C-F, prebuilt f-c3-c3-f
   83      77      84      87         9         0.000       0.65084    3     ; F-C-C-O, prebuilt X-c3-c3-X
   83      77      84      88         9         0.000       0.00000    3     ; F-C-C-F, prebuilt f-c3-c3-f
   83      77      84      88         9       180.000       5.02080    1     ; F-C-C-F, prebuilt f-c3-c3-f
   83      77      84      89         9         0.000       0.00000    3     ; F-C-C-F, prebuilt f-c3-c3-f
   83      77      84      89         9       180.000       5.02080    1     ; F-C-C-F, prebuilt f-c3-c3-f
   84      87      95     100         9         0.000       1.60247    3     ; C-O-C-C, prebuilt c3-c3-os-c3
   84      87      95     100         9       180.000       0.41840    2     ; C-O-C-C, prebuilt c3-c3-os-c3
   84      87      95     101         9         0.000       1.60387    3     ; C-O-C-F, prebuilt X-c3-os-X
   84      87      95     102         9         0.000       1.60387    3     ; C-O-C-F, prebuilt X-c3-os-X
   85      78      80      86         9       180.000      15.16700    2     ; C-C-C-C, prebuilt X-ca-ca-X
   85      92      98     103         9         0.000       1.60247    3     ; C-C-O-C, prebuilt c3-c3-os-c3
   85      92      98     103         9       180.000       0.41840    2     ; C-C-O-C, prebuilt c3-c3-os-c3
   86      93      99     104         9         0.000       1.60387    3     ; C-O-C-H, prebuilt X-c3-os-X
   86      93      99     105         9         0.000       1.60387    3     ; C-O-C-H, prebuilt X-c3-os-X
   86      93      99     106         9         0.000       1.60247    3     ; C-O-C-C, prebuilt c3-c3-os-c
   86      93      99     106         9       180.000       3.34720    1     ; C-O-C-C, prebuilt c3-c3-os-c
   87      95     100     107         9         0.000       0.65084    3     ; O-C-C-F, prebuilt X-c3-c3-X
   87      95     100     108         9         0.000       0.65084    3     ; O-C-C-F, prebuilt X-c3-c3-X
   87      95     100     109         9         0.000       0.65084    3     ; O-C-C-S, prebuilt X-c3-c3-X
   88      84      87      95         9         0.000       1.60387    3     ; F-C-O-C, prebuilt X-c3-os-X
   89      84      87      95         9         0.000       1.60387    3     ; F-C-O-C, prebuilt X-c3-os-X
   90      85      92      96         9         0.000       0.00000    3     ; F-C-C-F, prebuilt f-c3-c3-f
   90      85      92      96         9       180.000       5.02080    1     ; F-C-C-F, prebuilt f-c3-c3-f
   90      85      92      97         9         0.000       0.00000    3     ; F-C-C-F, prebuilt f-c3-c3-f
   90      85      92      97         9       180.000       5.02080    1     ; F-C-C-F, prebuilt f-c3-c3-f
   90      85      92      98         9         0.000       0.65084    3     ; F-C-C-O, prebuilt X-c3-c3-X
   91      85      92      96         9         0.000       0.00000    3     ; F-C-C-F, prebuilt f-c3-c3-f
   91      85      92      96         9       180.000       5.02080    1     ; F-C-C-F, prebuilt f-c3-c3-f
   91      85      92      97         9         0.000       0.00000    3     ; F-C-C-F, prebuilt f-c3-c3-f
   91      85      92      97         9       180.000       5.02080    1     ; F-C-C-F, prebuilt f-c3-c3-f
   91      85      92      98         9         0.000       0.65084    3     ; F-C-C-O, prebuilt X-c3-c3-X
   92      98     103     110         9         0.000       1.60387    3     ; C-O-C-F, prebuilt X-c3-os-X
   92      98     103     111         9         0.000       1.60387    3     ; C-O-C-F, prebuilt X-c3-os-X
   92      98     103     112         9         0.000       1.60247    3     ; C-O-C-C, prebuilt c3-c3-os-c3
   92      98     103     112         9       180.000       0.41840    2     ; C-O-C-C, prebuilt c3-c3-os-c3
   93      99     106     113         9         0.000       0.00000    3     ; O-C-C-H, prebuilt h1-c3-c3-os
   93      99     106     113         9         0.000       1.04600    1     ; O-C-C-H, prebuilt h1-c3-c3-os
   93      99     106     114         9         0.000       0.00000    3     ; O-C-C-H, prebuilt h1-c3-c3-os
   93      99     106     114         9         0.000       1.04600    1     ; O-C-C-H, prebuilt h1-c3-c3-os
   94      86      93      99         9       180.000      11.29680    2     ; O-C-O-C, prebuilt o-c-os-c3
   94      86      93      99         9       180.000       5.85760    1     ; O-C-O-C, prebuilt o-c-os-c3
   95     100     109     115         9         0.000       0.60436    3     ; C-C-S-N, prebuilt X-c3-s6-X
   95     100     109     116         9         0.000       0.60436    3     ; C-C-S-O, prebuilt X-c3-s6-X
   95     100     109     117         9         0.000       0.60436    3     ; C-C-S-O, prebuilt X-c3-s6-X
   96      92      98     103         9         0.000       1.60387    3     ; F-C-O-C, prebuilt X-c3-os-X
   97      92      98     103         9         0.000       1.60387    3     ; F-C-O-C, prebuilt X-c3-os-X
   98     103     112     118         9         0.000       0.65084    3     ; O-C-C-F, prebuilt X-c3-c3-X
   98     103     112     119         9         0.000       0.65084    3     ; O-C-C-F, prebuilt X-c3-c3-X
   98     103     112     120         9         0.000       0.65084    3     ; O-C-C-S, prebuilt X-c3-c3-X
  100     109     115     121         9       180.000      27.89333    2     ; C-S-N-S, prebuilt X-n2-s6-X
  101      95     100     107         9         0.000       0.00000    3     ; F-C-C-F, prebuilt f-c3-c3-f
  101      95     100     107         9       180.000       5.02080    1     ; F-C-C-F, prebuilt f-c3-c3-f
  101      95     100     108         9         0.000       0.00000    3     ; F-C-C-F, prebuilt f-c3-c3-f
  101      95     100     108         9       180.000       5.02080    1     ; F-C-C-F, prebuilt f-c3-c3-f
  101      95     100     109         9         0.000       0.65084    3     ; F-C-C-S, prebuilt X-c3-c3-X
  102      95     100     107         9         0.000       0.00000    3     ; F-C-C-F, prebuilt f-c3-c3-f
  102      95     100     107         9       180.000       5.02080    1     ; F-C-C-F, prebuilt f-c3-c3-f
  102      95     100     108         9         0.000       0.00000    3     ; F-C-C-F, prebuilt f-c3-c3-f
  102      95     100     108         9       180.000       5.02080    1     ; F-C-C-F, prebuilt f-c3-c3-f
  102      95     100     109         9         0.000       0.65084    3     ; F-C-C-S, prebuilt X-c3-c3-X
  103     112     120     122         9         0.000       0.60436    3     ; C-C-S-N, prebuilt X-c3-s6-X
  103     112     120     123         9         0.000       0.60436    3     ; C-C-S-O, prebuilt X-c3-s6-X
  103     112     120     124         9         0.000       0.60436    3     ; C-C-S-O, prebuilt X-c3-s6-X
  104      99     106     113         9         0.000       0.65084    3     ; H-C-C-H, prebuilt X-c3-c3-X
  104      99     106     114         9         0.000       0.65084    3     ; H-C-C-H, prebuilt X-c3-c3-X
  105      99     106     113         9         0.000       0.65084    3     ; H-C-C-H, prebuilt X-c3-c3-X
  105      99     106     114         9         0.000       0.65084    3     ; H-C-C-H, prebuilt X-c3-c3-X
  107     100     109     115         9         0.000       0.60436    3     ; F-C-S-N, prebuilt X-c3-s6-X
  107     100     109     116         9         0.000       0.60436    3     ; F-C-S-O, prebuilt X-c3-s6-X
  107     100     109     117         9         0.000       0.60436    3     ; F-C-S-O, prebuilt X-c3-s6-X
  108     100     109     115         9         0.000       0.60436    3     ; F-C-S-N, prebuilt X-c3-s6-X
  108     100     109     116         9         0.000       0.60436    3     ; F-C-S-O, prebuilt X-c3-s6-X
  108     100     109     117         9         0.000       0.60436    3     ; F-C-S-O, prebuilt X-c3-s6-X
  109     115     121     125         9       180.000      27.89333    2     ; S-N-S-O, prebuilt X-n2-s6-X
  109     115     121     126         9       180.000      27.89333    2     ; S-N-S-O, prebuilt X-n2-s6-X
  109     115     121     127         9       180.000      27.89333    2     ; S-N-S-C, prebuilt X-n2-s6-X
  110     103     112     118         9         0.000       0.00000    3     ; F-C-C-F, prebuilt f-c3-c3-f
  110     103     112     118         9       180.000       5.02080    1     ; F-C-C-F, prebuilt f-c3-c3-f
  110     103     112     119         9         0.000       0.00000    3     ; F-C-C-F, prebuilt f-c3-c3-f
  110     103     112     119         9       180.000       5.02080    1     ; F-C-C-F, prebuilt f-c3-c3-f
  110     103     112     120         9         0.000       0.65084    3     ; F-C-C-S, prebuilt X-c3-c3-X
  111     103     112     118         9         0.000       0.00000    3     ; F-C-C-F, prebuilt f-c3-c3-f
  111     103     112     118         9       180.000       5.02080    1     ; F-C-C-F, prebuilt f-c3-c3-f
  111     103     112     119         9         0.000       0.00000    3     ; F-C-C-F, prebuilt f-c3-c3-f
  111     103     112     119         9       180.000       5.02080    1     ; F-C-C-F, prebuilt f-c3-c3-f
  111     103     112     120         9         0.000       0.65084    3     ; F-C-C-S, prebuilt X-c3-c3-X
  112     120     122     128         9       180.000      27.89333    2     ; C-S-N-S, prebuilt X-n2-s6-X
  115     121     127     129         9         0.000       0.60436    3     ; N-S-C-F, prebuilt X-c3-s6-X
  115     121     127     130         9         0.000       0.60436    3     ; N-S-C-F, prebuilt X-c3-s6-X
  115     121     127     131         9         0.000       0.60436    3     ; N-S-C-F, prebuilt X-c3-s6-X
  116     109     115     121         9       180.000      27.89333    2     ; O-S-N-S, prebuilt X-n2-s6-X
  117     109     115     121         9       180.000      27.89333    2     ; O-S-N-S, prebuilt X-n2-s6-X
  118     112     120     122         9         0.000       0.60436    3     ; F-C-S-N, prebuilt X-c3-s6-X
  118     112     120     123         9         0.000       0.60436    3     ; F-C-S-O, prebuilt X-c3-s6-X
  118     112     120     124         9         0.000       0.60436    3     ; F-C-S-O, prebuilt X-c3-s6-X
  119     112     120     122         9         0.000       0.60436    3     ; F-C-S-N, prebuilt X-c3-s6-X
  119     112     120     123         9         0.000       0.60436    3     ; F-C-S-O, prebuilt X-c3-s6-X
  119     112     120     124         9         0.000       0.60436    3     ; F-C-S-O, prebuilt X-c3-s6-X
  120     122     128     132         9       180.000      27.89333    2     ; S-N-S-O, prebuilt X-n2-s6-X
  120     122     128     133         9       180.000      27.89333    2     ; S-N-S-O, prebuilt X-n2-s6-X
  120     122     128     134         9       180.000      27.89333    2     ; S-N-S-C, prebuilt X-n2-s6-X
  122     128     134     135         9         0.000       0.60436    3     ; N-S-C-F, prebuilt X-c3-s6-X
  122     128     134     136         9         0.000       0.60436    3     ; N-S-C-F, prebuilt X-c3-s6-X
  122     128     134     137         9         0.000       0.60436    3     ; N-S-C-F, prebuilt X-c3-s6-X
  123     120     122     128         9       180.000      27.89333    2     ; O-S-N-S, prebuilt X-n2-s6-X
  124     120     122     128         9       180.000      27.89333    2     ; O-S-N-S, prebuilt X-n2-s6-X
  125     121     127     129         9         0.000       0.60436    3     ; O-S-C-F, prebuilt X-c3-s6-X
  125     121     127     130         9         0.000       0.60436    3     ; O-S-C-F, prebuilt X-c3-s6-X
  125     121     127     131         9         0.000       0.60436    3     ; O-S-C-F, prebuilt X-c3-s6-X
  126     121     127     129         9         0.000       0.60436    3     ; O-S-C-F, prebuilt X-c3-s6-X
  126     121     127     130         9         0.000       0.60436    3     ; O-S-C-F, prebuilt X-c3-s6-X
  126     121     127     131         9         0.000       0.60436    3     ; O-S-C-F, prebuilt X-c3-s6-X
  132     128     134     135         9         0.000       0.60436    3     ; O-S-C-F, prebuilt X-c3-s6-X
  132     128     134     136         9         0.000       0.60436    3     ; O-S-C-F, prebuilt X-c3-s6-X
  132     128     134     137         9         0.000       0.60436    3     ; O-S-C-F, prebuilt X-c3-s6-X
  133     128     134     135         9         0.000       0.60436    3     ; O-S-C-F, prebuilt X-c3-s6-X
  133     128     134     136         9         0.000       0.60436    3     ; O-S-C-F, prebuilt X-c3-s6-X
  133     128     134     137         9         0.000       0.60436    3     ; O-S-C-F, prebuilt X-c3-s6-X
  138     139     140     142         9       180.000       4.18400    2     ; O-C-C-C, prebuilt X-c-ca-X
  138     139     140     143         9       180.000       4.18400    2     ; O-C-C-C, prebuilt X-c-ca-X
  138     242     235     229         9         0.000       0.60250    3     ; O-C-C-O, prebuilt os-c3-c3-os
  138     242     235     229         9         0.000       4.91620    2     ; O-C-C-O, prebuilt os-c3-c3-os
  138     242     235     240         9         0.000       0.00000    3     ; O-C-C-H, prebuilt h1-c3-c3-os
  138     242     235     240         9         0.000       1.04600    1     ; O-C-C-H, prebuilt h1-c3-c3-os
  138     242     235     241         9         0.000       0.00000    3     ; O-C-C-H, prebuilt h1-c3-c3-os
  138     242     235     241         9         0.000       1.04600    1     ; O-C-C-H, prebuilt h1-c3-c3-os
  139     138     242     235         9         0.000       1.60247    3     ; C-O-C-C, prebuilt c3-c3-os-c
  139     138     242     235         9       180.000       3.34720    1     ; C-O-C-C, prebuilt c3-c3-os-c
  139     138     242     249         9         0.000       1.60387    3     ; C-O-C-H, prebuilt X-c3-os-X
  139     138     242     250         9         0.000       1.60387    3     ; C-O-C-H, prebuilt X-c3-os-X
  139     140     142     144         9       180.000      15.16700    2     ; C-C-C-C, prebuilt X-ca-ca-X
  139     140     142     145         9       180.000      15.16700    2     ; C-C-C-C, prebuilt X-ca-ca-X
  139     140     143     146         9       180.000      15.16700    2     ; C-C-C-C, prebuilt X-ca-ca-X
  139     140     143     147         9       180.000      15.16700    2     ; C-C-C-H, prebuilt X-ca-ca-X
  140     139     138     242         9       180.000      11.29680    2     ; C-C-O-C, prebuilt X-c-os-X
  140     142     144     148         9       180.000      15.16700    2     ; C-C-C-C, prebuilt X-ca-ca-X
  140     142     144     149         9       180.000      15.16700    2     ; C-C-C-H, prebuilt X-ca-ca-X
  140     142     145     150         9         0.000       0.00000    2     ; C-C-C-F, prebuilt X-c3-ca-X
  140     142     145     151         9         0.000       0.00000    2     ; C-C-C-F, prebuilt X-c3-ca-X
  140     142     145     152         9         0.000       0.00000    2     ; C-C-C-C, prebuilt X-c3-ca-X
  140     143     146     148         9       180.000      15.16700    2     ; C-C-C-C, prebuilt X-ca-ca-X
  140     143     146     153         9       180.000      15.16700    2     ; C-C-C-C, prebuilt X-ca-ca-X
  141     139     138     242         9       180.000      11.29680    2     ; O-C-O-C, prebuilt o-c-os-c3
  141     139     138     242         9       180.000       5.85760    1     ; O-C-O-C, prebuilt o-c-os-c3
  141     139     140     142         9       180.000       4.18400    2     ; O-C-C-C, prebuilt X-c-ca-X
  141     139     140     143         9       180.000       4.18400    2     ; O-C-C-C, prebuilt X-c-ca-X
  142     140     143     146         9       180.000      15.16700    2     ; C-C-C-C, prebuilt X-ca-ca-X
  142     140     143     147         9       180.000      15.16700    2     ; C-C-C-H, prebuilt X-ca-ca-X
  142     144     148     146         9       180.000      15.16700    2     ; C-C-C-C, prebuilt X-ca-ca-X
  142     144     148     154         9       180.000      15.16700    2     ; C-C-C-C, prebuilt X-ca-ca-X
  142     145     152     155         9         0.000       0.65084    3     ; C-C-C-O, prebuilt X-c3-c3-X
  142     145     152     156         9         0.000       0.65084    3     ; C-C-C-F, prebuilt X-c3-c3-X
  142     145     152     157         9         0.000       0.65084    3     ; C-C-C-F, prebuilt X-c3-c3-X
  143     140     142     144         9       180.000      15.16700    2     ; C-C-C-C, prebuilt X-ca-ca-X
  143     140     142     145         9       180.000      15.16700    2     ; C-C-C-C, prebuilt X-ca-ca-X
  143     146     148     144         9       180.000      15.16700    2     ; C-C-C-C, prebuilt X-ca-ca-X
  143     146     148     154         9       180.000      15.16700    2     ; C-C-C-C, prebuilt X-ca-ca-X
  143     146     153     158         9         0.000       0.00000    2     ; C-C-C-F, prebuilt X-c3-ca-X
  143     146     153     159         9         0.000       0.00000    2     ; C-C-C-F, prebuilt X-c3-ca-X
  143     146     153     160         9         0.000       0.00000    2     ; C-C-C-C, prebuilt X-c3-ca-X
  144     142     145     150         9         0.000       0.00000    2     ; C-C-C-F, prebuilt X-c3-ca-X
  144     142     145     151         9         0.000       0.00000    2     ; C-C-C-F, prebuilt X-c3-ca-X
  144     142     145     152         9         0.000       0.00000    2     ; C-C-C-C, prebuilt X-c3-ca-X
  144     148     146     153         9       180.000      15.16700    2     ; C-C-C-C, prebuilt X-ca-ca-X
  144     148     154     161         9       180.000       4.18400    2     ; C-C-C-O, prebuilt X-c-ca-X
  144     148     154     162         9       180.000       4.18400    2     ; C-C-C-O, prebuilt X-c-ca-X
  145     142     144     148         9       180.000      15.16700    2     ; C-C-C-C, prebuilt X-ca-ca-X
  145     142     144     149         9       180.000      15.16700    2     ; C-C-C-H, prebuilt X-ca-ca-X
  145     152     155     163         9         0.000       1.60247    3     ; C-C-O-C, prebuilt c3-c3-os-c3
  145     152     155     163         9       180.000       0.41840    2     ; C-C-O-C, prebuilt c3-c3-os-c3
  146     148     144     149         9       180.000      15.16700    2     ; C-C-C-H, prebuilt X-ca-ca-X
  146     148     154     161         9       180.000       4.18400    2     ; C-C-C-O, prebuilt X-c-ca-X
  146     148     154     162         9       180.000       4.18400    2     ; C-C-C-O, prebuilt X-c-ca-X
  146     153     160     164         9         0.000       0.65084    3     ; C-C-C-F, prebuilt X-c3-c3-X
  146     153     160     165         9         0.000       0.65084    3     ; C-C-C-F, prebuilt X-c3-c3-X
  146     153     160     166         9         0.000       0.65084    3     ; C-C-C-O, prebuilt X-c3-c3-X
  147     143     146     148         9       180.000      15.16700    2     ; H-C-C-C, prebuilt X-ca-ca-X
  147     143     146     153         9       180.000      15.16700    2     ; H-C-C-C, prebuilt X-ca-ca-X
  148     146     153     158         9         0.000       0.00000    2     ; C-C-C-F, prebuilt X-c3-ca-X
  148     146     153     159         9         0.000       0.00000    2     ; C-C-C-F, prebuilt X-c3-ca-X
  148     146     153     160         9         0.000       0.00000    2     ; C-C-C-C, prebuilt X-c3-ca-X
  148     154     161     167         9       180.000      11.29680    2     ; C-C-O-C, prebuilt X-c-os-X
  149     144     148     154         9       180.000      15.16700    2     ; H-C-C-C, prebuilt X-ca-ca-X
  150     145     152     155         9         0.000       0.65084    3     ; F-C-C-O, prebuilt X-c3-c3-X
  150     145     152     156         9         0.000       0.00000    3     ; F-C-C-F, prebuilt f-c3-c3-f
  150     145     152     156         9       180.000       5.02080    1     ; F-C-C-F, prebuilt f-c3-c3-f
  150     145     152     157         9         0.000       0.00000    3     ; F-C-C-F, prebuilt f-c3-c3-f
  150     145     152     157         9       180.000       5.02080    1     ; F-C-C-F, prebuilt f-c3-c3-f
  151     145     152     155         9         0.000       0.65084    3     ; F-C-C-O, prebuilt X-c3-c3-X
  151     145     152     156         9         0.000       0.00000    3     ; F-C-C-F, prebuilt f-c3-c3-f
  151     145     152     156         9       180.000       5.02080    1     ; F-C-C-F, prebuilt f-c3-c3-f
  151     145     152     157         9         0.000       0.00000    3     ; F-C-C-F, prebuilt f-c3-c3-f
  151     145     152     157         9       180.000       5.02080    1     ; F-C-C-F, prebuilt f-c3-c3-f
  152     155     163     168         9         0.000       1.60247    3     ; C-O-C-C, prebuilt c3-c3-os-c3
  152     155     163     168         9       180.000       0.41840    2     ; C-O-C-C, prebuilt c3-c3-os-c3
  152     155     163     169         9         0.000       1.60387    3     ; C-O-C-F, prebuilt X-c3-os-X
  152     155     163     170         9         0.000       1.60387    3     ; C-O-C-F, prebuilt X-c3-os-X
  153     146     148     154         9       180.000      15.16700    2     ; C-C-C-C, prebuilt X-ca-ca-X
  153     160     166     171         9         0.000       1.60247    3     ; C-C-O-C, prebuilt c3-c3-os-c3
  153     160     166     171         9       180.000       0.41840    2     ; C-C-O-C, prebuilt c3-c3-os-c3
  154     161     167     172         9         0.000       1.60387    3     ; C-O-C-H, prebuilt X-c3-os-X
  154     161     167     173         9         0.000       1.60387    3     ; C-O-C-H, prebuilt X-c3-os-X
  154     161     167     174         9         0.000       1.60247    3     ; C-O-C-C, prebuilt c3-c3-os-c
  154     161     167     174         9       180.000       3.34720    1     ; C-O-C-C, prebuilt c3-c3-os-c
  155     163     168     175         9         0.000       0.65084    3     ; O-C-C-F, prebuilt X-c3-c3-X
  155     163     168     176         9         0.000       0.65084    3     ; O-C-C-F, prebuilt X-c3-c3-X
  155     163     168     177         9         0.000       0.65084    3     ; O-C-C-S, prebuilt X-c3-c3-X
  156     152     155     163         9         0.000       1.60387    3     ; F-C-O-C, prebuilt X-c3-os-X
  157     152     155     163         9         0.000       1.60387    3     ; F-C-O-C, prebuilt X-c3-os-X
  158     153     160     164         9         0.000       0.00000    3     ; F-C-C-F, prebuilt f-c3-c3-f
  158     153     160     164         9       180.000       5.02080    1     ; F-C-C-F, prebuilt f-c3-c3-f
  158     153     160     165         9         0.000       0.00000    3     ; F-C-C-F, prebuilt f-c3-c3-f
  158     153     160     165         9       180.000       5.02080    1     ; F-C-C-F, prebuilt f-c3-c3-f
  158     153     160     166         9         0.000       0.65084    3     ; F-C-C-O, prebuilt X-c3-c3-X
  159     153     160     164         9         0.000       0.00000    3     ; F-C-C-F, prebuilt f-c3-c3-f
  159     153     160     164         9       180.000       5.02080    1     ; F-C-C-F, prebuilt f-c3-c3-f
  159     153     160     165         9         0.000       0.00000    3     ; F-C-C-F, prebuilt f-c3-c3-f
  159     153     160     165         9       180.000       5.02080    1     ; F-C-C-F, prebuilt f-c3-c3-f
  159     153     160     166         9         0.000       0.65084    3     ; F-C-C-O, prebuilt X-c3-c3-X
  160     166     171     178         9         0.000       1.60387    3     ; C-O-C-F, prebuilt X-c3-os-X
  160     166     171     179         9         0.000       1.60387    3     ; C-O-C-F, prebuilt X-c3-os-X
  160     166     171     180         9         0.000       1.60247    3     ; C-O-C-C, prebuilt c3-c3-os-c3
  160     166     171     180         9       180.000       0.41840    2     ; C-O-C-C, prebuilt c3-c3-os-c3
  161     167     174     181         9         0.000       0.00000    3     ; O-C-C-H, prebuilt h1-c3-c3-os
  161     167     174     181         9         0.000       1.04600    1     ; O-C-C-H, prebuilt h1-c3-c3-os
  161     167     174     182         9         0.000       0.00000    3     ; O-C-C-H, prebuilt h1-c3-c3-os
  161     167     174     182         9         0.000       1.04600    1     ; O-C-C-H, prebuilt h1-c3-c3-os
  162     154     161     167         9       180.000      11.29680    2     ; O-C-O-C, prebuilt o-c-os-c3
  162     154     161     167         9       180.000       5.85760    1     ; O-C-O-C, prebuilt o-c-os-c3
  163     168     177     183         9         0.000       0.60436    3     ; C-C-S-N, prebuilt X-c3-s6-X
  163     168     177     184         9         0.000       0.60436    3     ; C-C-S-O, prebuilt X-c3-s6-X
  163     168     177     185         9         0.000       0.60436    3     ; C-C-S-O, prebuilt X-c3-s6-X
  164     160     166     171         9         0.000       1.60387    3     ; F-C-O-C, prebuilt X-c3-os-X
  165     160     166     171         9         0.000       1.60387    3     ; F-C-O-C, prebuilt X-c3-os-X
  166     171     180     186         9         0.000       0.65084    3     ; O-C-C-F, prebuilt X-c3-c3-X
  166     171     180     187         9         0.000       0.65084    3     ; O-C-C-F, prebuilt X-c3-c3-X
  166     171     180     188         9         0.000       0.65084    3     ; O-C-C-S, prebuilt X-c3-c3-X
  168     177     183     189         9       180.000      27.89333    2     ; C-S-N-S, prebuilt X-n2-s6-X
  169     163     168     175         9         0.000       0.00000    3     ; F-C-C-F, prebuilt f-c3-c3-f
  169     163     168     175         9       180.000       5.02080    1     ; F-C-C-F, prebuilt f-c3-c3-f
  169     163     168     176         9         0.000       0.00000    3     ; F-C-C-F, prebuilt f-c3-c3-f
  169     163     168     176         9       180.000       5.02080    1     ; F-C-C-F, prebuilt f-c3-c3-f
  169     163     168     177         9         0.000       0.65084    3     ; F-C-C-S, prebuilt X-c3-c3-X
  170     163     168     175         9         0.000       0.00000    3     ; F-C-C-F, prebuilt f-c3-c3-f
  170     163     168     175         9       180.000       5.02080    1     ; F-C-C-F, prebuilt f-c3-c3-f
  170     163     168     176         9         0.000       0.00000    3     ; F-C-C-F, prebuilt f-c3-c3-f
  170     163     168     176         9       180.000       5.02080    1     ; F-C-C-F, prebuilt f-c3-c3-f
  170     163     168     177         9         0.000       0.65084    3     ; F-C-C-S, prebuilt X-c3-c3-X
  171     180     188     190         9         0.000       0.60436    3     ; C-C-S-N, prebuilt X-c3-s6-X
  171     180     188     191         9         0.000       0.60436    3     ; C-C-S-O, prebuilt X-c3-s6-X
  171     180     188     192         9         0.000       0.60436    3     ; C-C-S-O, prebuilt X-c3-s6-X
  172     167     174     181         9         0.000       0.65084    3     ; H-C-C-H, prebuilt X-c3-c3-X
  172     167     174     182         9         0.000       0.65084    3     ; H-C-C-H, prebuilt X-c3-c3-X
  173     167     174     181         9         0.000       0.65084    3     ; H-C-C-H, prebuilt X-c3-c3-X
  173     167     174     182         9         0.000       0.65084    3     ; H-C-C-H, prebuilt X-c3-c3-X
  175     168     177     183         9         0.000       0.60436    3     ; F-C-S-N, prebuilt X-c3-s6-X
  175     168     177     184         9         0.000       0.60436    3     ; F-C-S-O, prebuilt X-c3-s6-X
  175     168     177     185         9         0.000       0.60436    3     ; F-C-S-O, prebuilt X-c3-s6-X
  176     168     177     183         9         0.000       0.60436    3     ; F-C-S-N, prebuilt X-c3-s6-X
  176     168     177     184         9         0.000       0.60436    3     ; F-C-S-O, prebuilt X-c3-s6-X
  176     168     177     185         9         0.000       0.60436    3     ; F-C-S-O, prebuilt X-c3-s6-X
  177     183     189     193         9       180.000      27.89333    2     ; S-N-S-O, prebuilt X-n2-s6-X
  177     183     189     194         9       180.000      27.89333    2     ; S-N-S-O, prebuilt X-n2-s6-X
  177     183     189     195         9       180.000      27.89333    2     ; S-N-S-C, prebuilt X-n2-s6-X
  178     171     180     186         9         0.000       0.00000    3     ; F-C-C-F, prebuilt f-c3-c3-f
  178     171     180     186         9       180.000       5.02080    1     ; F-C-C-F, prebuilt f-c3-c3-f
  178     171     180     187         9         0.000       0.00000    3     ; F-C-C-F, prebuilt f-c3-c3-f
  178     171     180     187         9       180.000       5.02080    1     ; F-C-C-F, prebuilt f-c3-c3-f
  178     171     180     188         9         0.000       0.65084    3     ; F-C-C-S, prebuilt X-c3-c3-X
  179     171     180     186         9         0.000       0.00000    3     ; F-C-C-F, prebuilt f-c3-c3-f
  179     171     180     186         9       180.000       5.02080    1     ; F-C-C-F, prebuilt f-c3-c3-f
  179     171     180     187         9         0.000       0.00000    3     ; F-C-C-F, prebuilt f-c3-c3-f
  179     171     180     187         9       180.000       5.02080    1     ; F-C-C-F, prebuilt f-c3-c3-f
  179     171     180     188         9         0.000       0.65084    3     ; F-C-C-S, prebuilt X-c3-c3-X
  180     188     190     196         9       180.000      27.89333    2     ; C-S-N-S, prebuilt X-n2-s6-X
  183     189     195     197         9         0.000       0.60436    3     ; N-S-C-F, prebuilt X-c3-s6-X
  183     189     195     198         9         0.000       0.60436    3     ; N-S-C-F, prebuilt X-c3-s6-X
  183     189     195     199         9         0.000       0.60436    3     ; N-S-C-F, prebuilt X-c3-s6-X
  184     177     183     189         9       180.000      27.89333    2     ; O-S-N-S, prebuilt X-n2-s6-X
  185     177     183     189         9       180.000      27.89333    2     ; O-S-N-S, prebuilt X-n2-s6-X
  186     180     188     190         9         0.000       0.60436    3     ; F-C-S-N, prebuilt X-c3-s6-X
  186     180     188     191         9         0.000       0.60436    3     ; F-C-S-O, prebuilt X-c3-s6-X
  186     180     188     192         9         0.000       0.60436    3     ; F-C-S-O, prebuilt X-c3-s6-X
  187     180     188     190         9         0.000       0.60436    3     ; F-C-S-N, prebuilt X-c3-s6-X
  187     180     188     191         9         0.000       0.60436    3     ; F-C-S-O, prebuilt X-c3-s6-X
  187     180     188     192         9         0.000       0.60436    3     ; F-C-S-O, prebuilt X-c3-s6-X
  188     190     196     200         9       180.000      27.89333    2     ; S-N-S-O, prebuilt X-n2-s6-X
  188     190     196     201         9       180.000      27.89333    2     ; S-N-S-O, prebuilt X-n2-s6-X
  188     190     196     202         9       180.000      27.89333    2     ; S-N-S-C, prebuilt X-n2-s6-X
  190     196     202     203         9         0.000       0.60436    3     ; N-S-C-F, prebuilt X-c3-s6-X
  190     196     202     204         9         0.000       0.60436    3     ; N-S-C-F, prebuilt X-c3-s6-X
  190     196     202     205         9         0.000       0.60436    3     ; N-S-C-F, prebuilt X-c3-s6-X
  191     188     190     196         9       180.000      27.89333    2     ; O-S-N-S, prebuilt X-n2-s6-X
  192     188     190     196         9       180.000      27.89333    2     ; O-S-N-S, prebuilt X-n2-s6-X
  193     189     195     197         9         0.000       0.60436    3     ; O-S-C-F, prebuilt X-c3-s6-X
  193     189     195     198         9         0.000       0.60436    3     ; O-S-C-F, prebuilt X-c3-s6-X
  193     189     195     199         9         0.000       0.60436    3     ; O-S-C-F, prebuilt X-c3-s6-X
  194     189     195     197         9         0.000       0.60436    3     ; O-S-C-F, prebuilt X-c3-s6-X
  194     189     195     198         9         0.000       0.60436    3     ; O-S-C-F, prebuilt X-c3-s6-X
  194     189     195     199         9         0.000       0.60436    3     ; O-S-C-F, prebuilt X-c3-s6-X
  200     196     202     203         9         0.000       0.60436    3     ; O-S-C-F, prebuilt X-c3-s6-X
  200     196     202     204         9         0.000       0.60436    3     ; O-S-C-F, prebuilt X-c3-s6-X
  200     196     202     205         9         0.000       0.60436    3     ; O-S-C-F, prebuilt X-c3-s6-X
  201     196     202     203         9         0.000       0.60436    3     ; O-S-C-F, prebuilt X-c3-s6-X
  201     196     202     204         9         0.000       0.60436    3     ; O-S-C-F, prebuilt X-c3-s6-X
  201     196     202     205         9         0.000       0.60436    3     ; O-S-C-F, prebuilt X-c3-s6-X
  206     207     208     210         9       180.000       4.18400    2     ; O-C-C-C, prebuilt X-c-ca-X
  206     207     208     211         9       180.000       4.18400    2     ; O-C-C-C, prebuilt X-c-ca-X
  206     310     303     297         9         0.000       0.60250    3     ; O-C-C-O, prebuilt os-c3-c3-os
  206     310     303     297         9         0.000       4.91620    2     ; O-C-C-O, prebuilt os-c3-c3-os
  206     310     303     308         9         0.000       0.00000    3     ; O-C-C-H, prebuilt h1-c3-c3-os
  206     310     303     308         9         0.000       1.04600    1     ; O-C-C-H, prebuilt h1-c3-c3-os
  206     310     303     309         9         0.000       0.00000    3     ; O-C-C-H, prebuilt h1-c3-c3-os
  206     310     303     309         9         0.000       1.04600    1     ; O-C-C-H, prebuilt h1-c3-c3-os
  207     206     310     303         9         0.000       1.60247    3     ; C-O-C-C, prebuilt c3-c3-os-c
  207     206     310     303         9       180.000       3.34720    1     ; C-O-C-C, prebuilt c3-c3-os-c
  207     206     310     317         9         0.000       1.60387    3     ; C-O-C-H, prebuilt X-c3-os-X
  207     206     310     318         9         0.000       1.60387    3     ; C-O-C-H, prebuilt X-c3-os-X
  207     208     210     212         9       180.000      15.16700    2     ; C-C-C-C, prebuilt X-ca-ca-X
  207     208     210     213         9       180.000      15.16700    2     ; C-C-C-C, prebuilt X-ca-ca-X
  207     208     211     214         9       180.000      15.16700    2     ; C-C-C-C, prebuilt X-ca-ca-X
  207     208     211     215         9       180.000      15.16700    2     ; C-C-C-H, prebuilt X-ca-ca-X
  208     207     206     310         9       180.000      11.29680    2     ; C-C-O-C, prebuilt X-c-os-X
  208     210     212     216         9       180.000      15.16700    2     ; C-C-C-C, prebuilt X-ca-ca-X
  208     210     212     217         9       180.000      15.16700    2     ; C-C-C-H, prebuilt X-ca-ca-X
  208     210     213     218         9         0.000       0.00000    2     ; C-C-C-F, prebuilt X-c3-ca-X
  208     210     213     219         9         0.000       0.00000    2     ; C-C-C-F, prebuilt X-c3-ca-X
  208     210     213     220         9         0.000       0.00000    2     ; C-C-C-C, prebuilt X-c3-ca-X
  208     211     214     216         9       180.000      15.16700    2     ; C-C-C-C, prebuilt X-ca-ca-X
  208     211     214     221         9       180.000      15.16700    2     ; C-C-C-C, prebuilt X-ca-ca-X
  209     207     206     310         9       180.000      11.29680    2     ; O-C-O-C, prebuilt o-c-os-c3
  209     207     206     310         9       180.000       5.85760    1     ; O-C-O-C, prebuilt o-c-os-c3
  209     207     208     210         9       180.000       4.18400    2     ; O-C-C-C, prebuilt X-c-ca-X
  209     207     208     211         9       180.000       4.18400    2     ; O-C-C-C, prebuilt X-c-ca-X
  210     208     211     214         9       180.000      15.16700    2     ; C-C-C-C, prebuilt X-ca-ca-X
  210     208     211     215         9       180.000      15.16700    2     ; C-C-C-H, prebuilt X-ca-ca-X
  210     212     216     214         9       180.000      15.16700    2     ; C-C-C-C, prebuilt X-ca-ca-X
  210     212     216     222         9       180.000      15.16700    2     ; C-C-C-C, prebuilt X-ca-ca-X
  210     213     220     223         9         0.000       0.65084    3     ; C-C-C-O, prebuilt X-c3-c3-X
  210     213     220     224         9         0.000       0.65084    3     ; C-C-C-F, prebuilt X-c3-c3-X
  210     213     220     225         9         0.000       0.65084    3     ; C-C-C-F, prebuilt X-c3-c3-X
  211     208     210     212         9       180.000      15.16700    2     ; C-C-C-C, prebuilt X-ca-ca-X
  211     208     210     213         9       180.000      15.16700    2     ; C-C-C-C, prebuilt X-ca-ca-X
  211     214     216     212         9       180.000      15.16700    2     ; C-C-C-C, prebuilt X-ca-ca-X
  211     214     216     222         9       180.000      15.16700    2     ; C-C-C-C, prebuilt X-ca-ca-X
  211     214     221     226         9         0.000       0.00000    2     ; C-C-C-F, prebuilt X-c3-ca-X
  211     214     221     227         9         0.000       0.00000    2     ; C-C-C-F, prebuilt X-c3-ca-X
  211     214     221     228         9         0.000       0.00000    2     ; C-C-C-C, prebuilt X-c3-ca-X
  212     210     213     218         9         0.000       0.00000    2     ; C-C-C-F, prebuilt X-c3-ca-X
  212     210     213     219         9         0.000       0.00000    2     ; C-C-C-F, prebuilt X-c3-ca-X
  212     210     213     220         9         0.000       0.00000    2     ; C-C-C-C, prebuilt X-c3-ca-X
  212     216     214     221         9       180.000      15.16700    2     ; C-C-C-C, prebuilt X-ca-ca-X
  212     216     222     229         9       180.000       4.18400    2     ; C-C-C-O, prebuilt X-c-ca-X
  212     216     222     230         9       180.000       4.18400    2     ; C-C-C-O, prebuilt X-c-ca-X
  213     210     212     216         9       180.000      15.16700    2     ; C-C-C-C, prebuilt X-ca-ca-X
  213     210     212     217         9       180.000      15.16700    2     ; C-C-C-H, prebuilt X-ca-ca-X
  213     220     223     231         9         0.000       1.60247    3     ; C-C-O-C, prebuilt c3-c3-os-c3
  213     220     223     231         9       180.000       0.41840    2     ; C-C-O-C, prebuilt c3-c3-os-c3
  214     216     212     217         9       180.000      15.16700    2     ; C-C-C-H, prebuilt X-ca-ca-X
  214     216     222     229         9       180.000       4.18400    2     ; C-C-C-O, prebuilt X-c-ca-X
  214     216     222     230         9       180.000       4.18400    2     ; C-C-C-O, prebuilt X-c-ca-X
  214     221     228     232         9         0.000       0.65084    3     ; C-C-C-F, prebuilt X-c3-c3-X
  214     221     228     233         9         0.000       0.65084    3     ; C-C-C-F, prebuilt X-c3-c3-X
  214     221     228     234         9         0.000       0.65084    3     ; C-C-C-O, prebuilt X-c3-c3-X
  215     211     214     216         9       180.000      15.16700    2     ; H-C-C-C, prebuilt X-ca-ca-X
  215     211     214     221         9       180.000      15.16700    2     ; H-C-C-C, prebuilt X-ca-ca-X
  216     214     221     226         9         0.000       0.00000    2     ; C-C-C-F, prebuilt X-c3-ca-X
  216     214     221     227         9         0.000       0.00000    2     ; C-C-C-F, prebuilt X-c3-ca-X
  216     214     221     228         9         0.000       0.00000    2     ; C-C-C-C, prebuilt X-c3-ca-X
  216     222     229     235         9       180.000      11.29680    2     ; C-C-O-C, prebuilt X-c-os-X
  217     212     216     222         9       180.000      15.16700    2     ; H-C-C-C, prebuilt X-ca-ca-X
  218     213     220     223         9         0.000       0.65084    3     ; F-C-C-O, prebuilt X-c3-c3-X
  218     213     220     224         9         0.000       0.00000    3     ; F-C-C-F, prebuilt f-c3-c3-f
  218     213     220     224         9       180.000       5.02080    1     ; F-C-C-F, prebuilt f-c3-c3-f
  218     213     220     225         9         0.000       0.00000    3     ; F-C-C-F, prebuilt f-c3-c3-f
  218     213     220     225         9       180.000       5.02080    1     ; F-C-C-F, prebuilt f-c3-c3-f
  219     213     220     223         9         0.000       0.65084    3     ; F-C-C-O, prebuilt X-c3-c3-X
  219     213     220     224         9         0.000       0.00000    3     ; F-C-C-F, prebuilt f-c3-c3-f
  219     213     220     224         9       180.000       5.02080    1     ; F-C-C-F, prebuilt f-c3-c3-f
  219     213     220     225         9         0.000       0.00000    3     ; F-C-C-F, prebuilt f-c3-c3-f
  219     213     220     225         9       180.000       5.02080    1     ; F-C-C-F, prebuilt f-c3-c3-f
  220     223     231     236         9         0.000       1.60247    3     ; C-O-C-C, prebuilt c3-c3-os-c3
  220     223     231     236         9       180.000       0.41840    2     ; C-O-C-C, prebuilt c3-c3-os-c3
  220     223     231     237         9         0.000       1.60387    3     ; C-O-C-F, prebuilt X-c3-os-X
  220     223     231     238         9         0.000       1.60387    3     ; C-O-C-F, prebuilt X-c3-os-X
  221     214     216     222         9       180.000      15.16700    2     ; C-C-C-C, prebuilt X-ca-ca-X
  221     228     234     239         9         0.000       1.60247    3     ; C-C-O-C, prebuilt c3-c3-os-c3
  221     228     234     239         9       180.000       0.41840    2     ; C-C-O-C, prebuilt c3-c3-os-c3
  222     229     235     240         9         0.000       1.60387    3     ; C-O-C-H, prebuilt X-c3-os-X
  222     229     235     241         9         0.000       1.60387    3     ; C-O-C-H, prebuilt X-c3-os-X
  222     229     235     242         9         0.000       1.60247    3     ; C-O-C-C, prebuilt c3-c3-os-c
  222     229     235     242         9       180.000       3.34720    1     ; C-O-C-C, prebuilt c3-c3-os-c
  223     231     236     243         9         0.000       0.65084    3     ; O-C-C-F, prebuilt X-c3-c3-X
  223     231     236     244         9         0.000       0.65084    3     ; O-C-C-F, prebuilt X-c3-c3-X
  223     231     236     245         9         0.000       0.65084    3     ; O-C-C-S, prebuilt X-c3-c3-X
  224     220     223     231         9         0.000       1.60387    3     ; F-C-O-C, prebuilt X-c3-os-X
  225     220     223     231         9         0.000       1.60387    3     ; F-C-O-C, prebuilt X-c3-os-X
  226     221     228     232         9         0.000       0.00000    3     ; F-C-C-F, prebuilt f-c3-c3-f
  226     221     228     232         9       180.000       5.02080    1     ; F-C-C-F, prebuilt f-c3-c3-f
  226     221     228     233         9         0.000       0.00000    3     ; F-C-C-F, prebuilt f-c3-c3-f
  226     221     228     233         9       180.000       5.02080    1     ; F-C-C-F, prebuilt f-c3-c3-f
  226     221     228     234         9         0.000       0.65084    3     ; F-C-C-O, prebuilt X-c3-c3-X
  227     221     228     232         9         0.000       0.00000    3     ; F-C-C-F, prebuilt f-c3-c3-f
  227     221     228     232         9       180.000       5.02080    1     ; F-C-C-F, prebuilt f-c3-c3-f
  227     221     228     233         9         0.000       0.00000    3     ; F-C-C-F, prebuilt f-c3-c3-f
  227     221     228     233         9       180.000       5.02080    1     ; F-C-C-F, prebuilt f-c3-c3-f
  227     221     228     234         9         0.000       0.65084    3     ; F-C-C-O, prebuilt X-c3-c3-X
  228     234     239     246         9         0.000       1.60387    3     ; C-O-C-F, prebuilt X-c3-os-X
  228     234     239     247         9         0.000       1.60387    3     ; C-O-C-F, prebuilt X-c3-os-X
  228     234     239     248         9         0.000       1.60247    3     ; C-O-C-C, prebuilt c3-c3-os-c3
  228     234     239     248         9       180.000       0.41840    2     ; C-O-C-C, prebuilt c3-c3-os-c3
  229     235     242     249         9         0.000       0.00000    3     ; O-C-C-H, prebuilt h1-c3-c3-os
  229     235     242     249         9         0.000       1.04600    1     ; O-C-C-H, prebuilt h1-c3-c3-os
  229     235     242     250         9         0.000       0.00000    3     ; O-C-C-H, prebuilt h1-c3-c3-os
  229     235     242     250         9         0.000       1.04600    1     ; O-C-C-H, prebuilt h1-c3-c3-os
  230     222     229     235         9       180.000      11.29680    2     ; O-C-O-C, prebuilt o-c-os-c3
  230     222     229     235         9       180.000       5.85760    1     ; O-C-O-C, prebuilt o-c-os-c3
  231     236     245     251         9         0.000       0.60436    3     ; C-C-S-N, prebuilt X-c3-s6-X
  231     236     245     252         9         0.000       0.60436    3     ; C-C-S-O, prebuilt X-c3-s6-X
  231     236     245     253         9         0.000       0.60436    3     ; C-C-S-O, prebuilt X-c3-s6-X
  232     228     234     239         9         0.000       1.60387    3     ; F-C-O-C, prebuilt X-c3-os-X
  233     228     234     239         9         0.000       1.60387    3     ; F-C-O-C, prebuilt X-c3-os-X
  234     239     248     254         9         0.000       0.65084    3     ; O-C-C-F, prebuilt X-c3-c3-X
  234     239     248     255         9         0.000       0.65084    3     ; O-C-C-F, prebuilt X-c3-c3-X
  234     239     248     256         9         0.000       0.65084    3     ; O-C-C-S, prebuilt X-c3-c3-X
  236     245     251     257         9       180.000      27.89333    2     ; C-S-N-S, prebuilt X-n2-s6-X
  237     231     236     243         9         0.000       0.00000    3     ; F-C-C-F, prebuilt f-c3-c3-f
  237     231     236     243         9       180.000       5.02080    1     ; F-C-C-F, prebuilt f-c3-c3-f
  237     231     236     244         9         0.000       0.00000    3     ; F-C-C-F, prebuilt f-c3-c3-f
  237     231     236     244         9       180.000       5.02080    1     ; F-C-C-F, prebuilt f-c3-c3-f
  237     231     236     245         9         0.000       0.65084    3     ; F-C-C-S, prebuilt X-c3-c3-X
  238     231     236     243         9         0.000       0.00000    3     ; F-C-C-F, prebuilt f-c3-c3-f
  238     231     236     243         9       180.000       5.02080    1     ; F-C-C-F, prebuilt f-c3-c3-f
  238     231     236     244         9         0.000       0.00000    3     ; F-C-C-F, prebuilt f-c3-c3-f
  238     231     236     244         9       180.000       5.02080    1     ; F-C-C-F, prebuilt f-c3-c3-f
  238     231     236     245         9         0.000       0.65084    3     ; F-C-C-S, prebuilt X-c3-c3-X
  239     248     256     258         9         0.000       0.60436    3     ; C-C-S-N, prebuilt X-c3-s6-X
  239     248     256     259         9         0.000       0.60436    3     ; C-C-S-O, prebuilt X-c3-s6-X
  239     248     256     260         9         0.000       0.60436    3     ; C-C-S-O, prebuilt X-c3-s6-X
  240     235     242     249         9         0.000       0.65084    3     ; H-C-C-H, prebuilt X-c3-c3-X
  240     235     242     250         9         0.000       0.65084    3     ; H-C-C-H, prebuilt X-c3-c3-X
  241     235     242     249         9         0.000       0.65084    3     ; H-C-C-H, prebuilt X-c3-c3-X
  241     235     242     250         9         0.000       0.65084    3     ; H-C-C-H, prebuilt X-c3-c3-X
  243     236     245     251         9         0.000       0.60436    3     ; F-C-S-N, prebuilt X-c3-s6-X
  243     236     245     252         9         0.000       0.60436    3     ; F-C-S-O, prebuilt X-c3-s6-X
  243     236     245     253         9         0.000       0.60436    3     ; F-C-S-O, prebuilt X-c3-s6-X
  244     236     245     251         9         0.000       0.60436    3     ; F-C-S-N, prebuilt X-c3-s6-X
  244     236     245     252         9         0.000       0.60436    3     ; F-C-S-O, prebuilt X-c3-s6-X
  244     236     245     253         9         0.000       0.60436    3     ; F-C-S-O, prebuilt X-c3-s6-X
  245     251     257     261         9       180.000      27.89333    2     ; S-N-S-O, prebuilt X-n2-s6-X
  245     251     257     262         9       180.000      27.89333    2     ; S-N-S-O, prebuilt X-n2-s6-X
  245     251     257     263         9       180.000      27.89333    2     ; S-N-S-C, prebuilt X-n2-s6-X
  246     239     248     254         9         0.000       0.00000    3     ; F-C-C-F, prebuilt f-c3-c3-f
  246     239     248     254         9       180.000       5.02080    1     ; F-C-C-F, prebuilt f-c3-c3-f
  246     239     248     255         9         0.000       0.00000    3     ; F-C-C-F, prebuilt f-c3-c3-f
  246     239     248     255         9       180.000       5.02080    1     ; F-C-C-F, prebuilt f-c3-c3-f
  246     239     248     256         9         0.000       0.65084    3     ; F-C-C-S, prebuilt X-c3-c3-X
  247     239     248     254         9         0.000       0.00000    3     ; F-C-C-F, prebuilt f-c3-c3-f
  247     239     248     254         9       180.000       5.02080    1     ; F-C-C-F, prebuilt f-c3-c3-f
  247     239     248     255         9         0.000       0.00000    3     ; F-C-C-F, prebuilt f-c3-c3-f
  247     239     248     255         9       180.000       5.02080    1     ; F-C-C-F, prebuilt f-c3-c3-f
  247     239     248     256         9         0.000       0.65084    3     ; F-C-C-S, prebuilt X-c3-c3-X
  248     256     258     264         9       180.000      27.89333    2     ; C-S-N-S, prebuilt X-n2-s6-X
  251     257     263     265         9         0.000       0.60436    3     ; N-S-C-F, prebuilt X-c3-s6-X
  251     257     263     266         9         0.000       0.60436    3     ; N-S-C-F, prebuilt X-c3-s6-X
  251     257     263     267         9         0.000       0.60436    3     ; N-S-C-F, prebuilt X-c3-s6-X
  252     245     251     257         9       180.000      27.89333    2     ; O-S-N-S, prebuilt X-n2-s6-X
  253     245     251     257         9       180.000      27.89333    2     ; O-S-N-S, prebuilt X-n2-s6-X
  254     248     256     258         9         0.000       0.60436    3     ; F-C-S-N, prebuilt X-c3-s6-X
  254     248     256     259         9         0.000       0.60436    3     ; F-C-S-O, prebuilt X-c3-s6-X
  254     248     256     260         9         0.000       0.60436    3     ; F-C-S-O, prebuilt X-c3-s6-X
  255     248     256     258         9         0.000       0.60436    3     ; F-C-S-N, prebuilt X-c3-s6-X
  255     248     256     259         9         0.000       0.60436    3     ; F-C-S-O, prebuilt X-c3-s6-X
  255     248     256     260         9         0.000       0.60436    3     ; F-C-S-O, prebuilt X-c3-s6-X
  256     258     264     268         9       180.000      27.89333    2     ; S-N-S-O, prebuilt X-n2-s6-X
  256     258     264     269         9       180.000      27.89333    2     ; S-N-S-O, prebuilt X-n2-s6-X
  256     258     264     270         9       180.000      27.89333    2     ; S-N-S-C, prebuilt X-n2-s6-X
  258     264     270     271         9         0.000       0.60436    3     ; N-S-C-F, prebuilt X-c3-s6-X
  258     264     270     272         9         0.000       0.60436    3     ; N-S-C-F, prebuilt X-c3-s6-X
  258     264     270     273         9         0.000       0.60436    3     ; N-S-C-F, prebuilt X-c3-s6-X
  259     256     258     264         9       180.000      27.89333    2     ; O-S-N-S, prebuilt X-n2-s6-X
  260     256     258     264         9       180.000      27.89333    2     ; O-S-N-S, prebuilt X-n2-s6-X
  261     257     263     265         9         0.000       0.60436    3     ; O-S-C-F, prebuilt X-c3-s6-X
  261     257     263     266         9         0.000       0.60436    3     ; O-S-C-F, prebuilt X-c3-s6-X
  261     257     263     267         9         0.000       0.60436    3     ; O-S-C-F, prebuilt X-c3-s6-X
  262     257     263     265         9         0.000       0.60436    3     ; O-S-C-F, prebuilt X-c3-s6-X
  262     257     263     266         9         0.000       0.60436    3     ; O-S-C-F, prebuilt X-c3-s6-X
  262     257     263     267         9         0.000       0.60436    3     ; O-S-C-F, prebuilt X-c3-s6-X
  268     264     270     271         9         0.000       0.60436    3     ; O-S-C-F, prebuilt X-c3-s6-X
  268     264     270     272         9         0.000       0.60436    3     ; O-S-C-F, prebuilt X-c3-s6-X
  268     264     270     273         9         0.000       0.60436    3     ; O-S-C-F, prebuilt X-c3-s6-X
  269     264     270     271         9         0.000       0.60436    3     ; O-S-C-F, prebuilt X-c3-s6-X
  269     264     270     272         9         0.000       0.60436    3     ; O-S-C-F, prebuilt X-c3-s6-X
  269     264     270     273         9         0.000       0.60436    3     ; O-S-C-F, prebuilt X-c3-s6-X
  274     275     276     278         9       180.000       4.18400    2     ; O-C-C-C, prebuilt X-c-ca-X
  274     275     276     279         9       180.000       4.18400    2     ; O-C-C-C, prebuilt X-c-ca-X
  274     378     371     365         9         0.000       0.60250    3     ; O-C-C-O, prebuilt os-c3-c3-os
  274     378     371     365         9         0.000       4.91620    2     ; O-C-C-O, prebuilt os-c3-c3-os
  274     378     371     376         9         0.000       0.00000    3     ; O-C-C-H, prebuilt h1-c3-c3-os
  274     378     371     376         9         0.000       1.04600    1     ; O-C-C-H, prebuilt h1-c3-c3-os
  274     378     371     377         9         0.000       0.00000    3     ; O-C-C-H, prebuilt h1-c3-c3-os
  274     378     371     377         9         0.000       1.04600    1     ; O-C-C-H, prebuilt h1-c3-c3-os
  275     274     378     371         9         0.000       1.60247    3     ; C-O-C-C, prebuilt c3-c3-os-c
  275     274     378     371         9       180.000       3.34720    1     ; C-O-C-C, prebuilt c3-c3-os-c
  275     274     378     385         9         0.000       1.60387    3     ; C-O-C-H, prebuilt X-c3-os-X
  275     274     378     386         9         0.000       1.60387    3     ; C-O-C-H, prebuilt X-c3-os-X
  275     276     278     280         9       180.000      15.16700    2     ; C-C-C-C, prebuilt X-ca-ca-X
  275     276     278     281         9       180.000      15.16700    2     ; C-C-C-C, prebuilt X-ca-ca-X
  275     276     279     282         9       180.000      15.16700    2     ; C-C-C-C, prebuilt X-ca-ca-X
  275     276     279     283         9       180.000      15.16700    2     ; C-C-C-H, prebuilt X-ca-ca-X
  276     275     274     378         9       180.000      11.29680    2     ; C-C-O-C, prebuilt X-c-os-X
  276     278     280     284         9       180.000      15.16700    2     ; C-C-C-C, prebuilt X-ca-ca-X
  276     278     280     285         9       180.000      15.16700    2     ; C-C-C-H, prebuilt X-ca-ca-X
  276     278     281     286         9         0.000       0.00000    2     ; C-C-C-F, prebuilt X-c3-ca-X
  276     278     281     287         9         0.000       0.00000    2     ; C-C-C-F, prebuilt X-c3-ca-X
  276     278     281     288         9         0.000       0.00000    2     ; C-C-C-C, prebuilt X-c3-ca-X
  276     279     282     284         9       180.000      15.16700    2     ; C-C-C-C, prebuilt X-ca-ca-X
  276     279     282     289         9       180.000      15.16700    2     ; C-C-C-C, prebuilt X-ca-ca-X
  277     275     274     378         9       180.000      11.29680    2     ; O-C-O-C, prebuilt o-c-os-c3
  277     275     274     378         9       180.000       5.85760    1     ; O-C-O-C, prebuilt o-c-os-c3
  277     275     276     278         9       180.000       4.18400    2     ; O-C-C-C, prebuilt X-c-ca-X
  277     275     276     279         9       180.000       4.18400    2     ; O-C-C-C, prebuilt X-c-ca-X
  278     276     279     282         9       180.000      15.16700    2     ; C-C-C-C, prebuilt X-ca-ca-X
  278     276     279     283         9       180.000      15.16700    2     ; C-C-C-H, prebuilt X-ca-ca-X
  278     280     284     282         9       180.000      15.16700    2     ; C-C-C-C, prebuilt X-ca-ca-X
  278     280     284     290         9       180.000      15.16700    2     ; C-C-C-C, prebuilt X-ca-ca-X
  278     281     288     291         9         0.000       0.65084    3     ; C-C-C-O, prebuilt X-c3-c3-X
  278     281     288     292         9         0.000       0.65084    3     ; C-C-C-F, prebuilt X-c3-c3-X
  278     281     288     293         9         0.000       0.65084    3     ; C-C-C-F, prebuilt X-c3-c3-X
  279     276     278     280         9       180.000      15.16700    2     ; C-C-C-C, prebuilt X-ca-ca-X
  279     276     278     281         9       180.000      15.16700    2     ; C-C-C-C, prebuilt X-ca-ca-X
  279     282     284     280         9       180.000      15.16700    2     ; C-C-C-C, prebuilt X-ca-ca-X
  279     282     284     290         9       180.000      15.16700    2     ; C-C-C-C, prebuilt X-ca-ca-X
  279     282     289     294         9         0.000       0.00000    2     ; C-C-C-F, prebuilt X-c3-ca-X
  279     282     289     295         9         0.000       0.00000    2     ; C-C-C-F, prebuilt X-c3-ca-X
  279     282     289     296         9         0.000       0.00000    2     ; C-C-C-C, prebuilt X-c3-ca-X
  280     278     281     286         9         0.000       0.00000    2     ; C-C-C-F, prebuilt X-c3-ca-X
  280     278     281     287         9         0.000       0.00000    2     ; C-C-C-F, prebuilt X-c3-ca-X
  280     278     281     288         9         0.000       0.00000    2     ; C-C-C-C, prebuilt X-c3-ca-X
  280     284     282     289         9       180.000      15.16700    2     ; C-C-C-C, prebuilt X-ca-ca-X
  280     284     290     297         9       180.000       4.18400    2     ; C-C-C-O, prebuilt X-c-ca-X
  280     284     290     298         9       180.000       4.18400    2     ; C-C-C-O, prebuilt X-c-ca-X
  281     278     280     284         9       180.000      15.16700    2     ; C-C-C-C, prebuilt X-ca-ca-X
  281     278     280     285         9       180.000      15.16700    2     ; C-C-C-H, prebuilt X-ca-ca-X
  281     288     291     299         9         0.000       1.60247    3     ; C-C-O-C, prebuilt c3-c3-os-c3
  281     288     291     299         9       180.000       0.41840    2     ; C-C-O-C, prebuilt c3-c3-os-c3
  282     284     280     285         9       180.000      15.16700    2     ; C-C-C-H, prebuilt X-ca-ca-X
  282     284     290     297         9       180.000       4.18400    2     ; C-C-C-O, prebuilt X-c-ca-X
  282     284     290     298         9       180.000       4.18400    2     ; C-C-C-O, prebuilt X-c-ca-X
  282     289     296     300         9         0.000       0.65084    3     ; C-C-C-F, prebuilt X-c3-c3-X
  282     289     296     301         9         0.000       0.65084    3     ; C-C-C-F, prebuilt X-c3-c3-X
  282     289     296     302         9         0.000       0.65084    3     ; C-C-C-O, prebuilt X-c3-c3-X
  283     279     282     284         9       180.000      15.16700    2     ; H-C-C-C, prebuilt X-ca-ca-X
  283     279     282     289         9       180.000      15.16700    2     ; H-C-C-C, prebuilt X-ca-ca-X
  284     282     289     294         9         0.000       0.00000    2     ; C-C-C-F, prebuilt X-c3-ca-X
  284     282     289     295         9         0.000       0.00000    2     ; C-C-C-F, prebuilt X-c3-ca-X
  284     282     289     296         9         0.000       0.00000    2     ; C-C-C-C, prebuilt X-c3-ca-X
  284     290     297     303         9       180.000      11.29680    2     ; C-C-O-C, prebuilt X-c-os-X
  285     280     284     290         9       180.000      15.16700    2     ; H-C-C-C, prebuilt X-ca-ca-X
  286     281     288     291         9         0.000       0.65084    3     ; F-C-C-O, prebuilt X-c3-c3-X
  286     281     288     292         9         0.000       0.00000    3     ; F-C-C-F, prebuilt f-c3-c3-f
  286     281     288     292         9       180.000       5.02080    1     ; F-C-C-F, prebuilt f-c3-c3-f
  286     281     288     293         9         0.000       0.00000    3     ; F-C-C-F, prebuilt f-c3-c3-f
  286     281     288     293         9       180.000       5.02080    1     ; F-C-C-F, prebuilt f-c3-c3-f
  287     281     288     291         9         0.000       0.65084    3     ; F-C-C-O, prebuilt X-c3-c3-X
  287     281     288     292         9         0.000       0.00000    3     ; F-C-C-F, prebuilt f-c3-c3-f
  287     281     288     292         9       180.000       5.02080    1     ; F-C-C-F, prebuilt f-c3-c3-f
  287     281     288     293         9         0.000       0.00000    3     ; F-C-C-F, prebuilt f-c3-c3-f
  287     281     288     293         9       180.000       5.02080    1     ; F-C-C-F, prebuilt f-c3-c3-f
  288     291     299     304         9         0.000       1.60247    3     ; C-O-C-C, prebuilt c3-c3-os-c3
  288     291     299     304         9       180.000       0.41840    2     ; C-O-C-C, prebuilt c3-c3-os-c3
  288     291     299     305         9         0.000       1.60387    3     ; C-O-C-F, prebuilt X-c3-os-X
  288     291     299     306         9         0.000       1.60387    3     ; C-O-C-F, prebuilt X-c3-os-X
  289     282     284     290         9       180.000      15.16700    2     ; C-C-C-C, prebuilt X-ca-ca-X
  289     296     302     307         9         0.000       1.60247    3     ; C-C-O-C, prebuilt c3-c3-os-c3
  289     296     302     307         9       180.000       0.41840    2     ; C-C-O-C, prebuilt c3-c3-os-c3
  290     297     303     308         9         0.000       1.60387    3     ; C-O-C-H, prebuilt X-c3-os-X
  290     297     303     309         9         0.000       1.60387    3     ; C-O-C-H, prebuilt X-c3-os-X
  290     297     303     310         9         0.000       1.60247    3     ; C-O-C-C, prebuilt c3-c3-os-c
  290     297     303     310         9       180.000       3.34720    1     ; C-O-C-C, prebuilt c3-c3-os-c
  291     299     304     311         9         0.000       0.65084    3     ; O-C-C-F, prebuilt X-c3-c3-X
  291     299     304     312         9         0.000       0.65084    3     ; O-C-C-F, prebuilt X-c3-c3-X
  291     299     304     313         9         0.000       0.65084    3     ; O-C-C-S, prebuilt X-c3-c3-X
  292     288     291     299         9         0.000       1.60387    3     ; F-C-O-C, prebuilt X-c3-os-X
  293     288     291     299         9         0.000       1.60387    3     ; F-C-O-C, prebuilt X-c3-os-X
  294     289     296     300         9         0.000       0.00000    3     ; F-C-C-F, prebuilt f-c3-c3-f
  294     289     296     300         9       180.000       5.02080    1     ; F-C-C-F, prebuilt f-c3-c3-f
  294     289     296     301         9         0.000       0.00000    3     ; F-C-C-F, prebuilt f-c3-c3-f
  294     289     296     301         9       180.000       5.02080    1     ; F-C-C-F, prebuilt f-c3-c3-f
  294     289     296     302         9         0.000       0.65084    3     ; F-C-C-O, prebuilt X-c3-c3-X
  295     289     296     300         9         0.000       0.00000    3     ; F-C-C-F, prebuilt f-c3-c3-f
  295     289     296     300         9       180.000       5.02080    1     ; F-C-C-F, prebuilt f-c3-c3-f
  295     289     296     301         9         0.000       0.00000    3     ; F-C-C-F, prebuilt f-c3-c3-f
  295     289     296     301         9       180.000       5.02080    1     ; F-C-C-F, prebuilt f-c3-c3-f
  295     289     296     302         9         0.000       0.65084    3     ; F-C-C-O, prebuilt X-c3-c3-X
  296     302     307     314         9         0.000       1.60387    3     ; C-O-C-F, prebuilt X-c3-os-X
  296     302     307     315         9         0.000       1.60387    3     ; C-O-C-F, prebuilt X-c3-os-X
  296     302     307     316         9         0.000       1.60247    3     ; C-O-C-C, prebuilt c3-c3-os-c3
  296     302     307     316         9       180.000       0.41840    2     ; C-O-C-C, prebuilt c3-c3-os-c3
  297     303     310     317         9         0.000       0.00000    3     ; O-C-C-H, prebuilt h1-c3-c3-os
  297     303     310     317         9         0.000       1.04600    1     ; O-C-C-H, prebuilt h1-c3-c3-os
  297     303     310     318         9         0.000       0.00000    3     ; O-C-C-H, prebuilt h1-c3-c3-os
  297     303     310     318         9         0.000       1.04600    1     ; O-C-C-H, prebuilt h1-c3-c3-os
  298     290     297     303         9       180.000      11.29680    2     ; O-C-O-C, prebuilt o-c-os-c3
  298     290     297     303         9       180.000       5.85760    1     ; O-C-O-C, prebuilt o-c-os-c3
  299     304     313     319         9         0.000       0.60436    3     ; C-C-S-N, prebuilt X-c3-s6-X
  299     304     313     320         9         0.000       0.60436    3     ; C-C-S-O, prebuilt X-c3-s6-X
  299     304     313     321         9         0.000       0.60436    3     ; C-C-S-O, prebuilt X-c3-s6-X
  300     296     302     307         9         0.000       1.60387    3     ; F-C-O-C, prebuilt X-c3-os-X
  301     296     302     307         9         0.000       1.60387    3     ; F-C-O-C, prebuilt X-c3-os-X
  302     307     316     322         9         0.000       0.65084    3     ; O-C-C-F, prebuilt X-c3-c3-X
  302     307     316     323         9         0.000       0.65084    3     ; O-C-C-F, prebuilt X-c3-c3-X
  302     307     316     324         9         0.000       0.65084    3     ; O-C-C-S, prebuilt X-c3-c3-X
  304     313     319     325         9       180.000      27.89333    2     ; C-S-N-S, prebuilt X-n2-s6-X
  305     299     304     311         9         0.000       0.00000    3     ; F-C-C-F, prebuilt f-c3-c3-f
  305     299     304     311         9       180.000       5.02080    1     ; F-C-C-F, prebuilt f-c3-c3-f
  305     299     304     312         9         0.000       0.00000    3     ; F-C-C-F, prebuilt f-c3-c3-f
  305     299     304     312         9       180.000       5.02080    1     ; F-C-C-F, prebuilt f-c3-c3-f
  305     299     304     313         9         0.000       0.65084    3     ; F-C-C-S, prebuilt X-c3-c3-X
  306     299     304     311         9         0.000       0.00000    3     ; F-C-C-F, prebuilt f-c3-c3-f
  306     299     304     311         9       180.000       5.02080    1     ; F-C-C-F, prebuilt f-c3-c3-f
  306     299     304     312         9         0.000       0.00000    3     ; F-C-C-F, prebuilt f-c3-c3-f
  306     299     304     312         9       180.000       5.02080    1     ; F-C-C-F, prebuilt f-c3-c3-f
  306     299     304     313         9         0.000       0.65084    3     ; F-C-C-S, prebuilt X-c3-c3-X
  307     316     324     326         9         0.000       0.60436    3     ; C-C-S-N, prebuilt X-c3-s6-X
  307     316     324     327         9         0.000       0.60436    3     ; C-C-S-O, prebuilt X-c3-s6-X
  307     316     324     328         9         0.000       0.60436    3     ; C-C-S-O, prebuilt X-c3-s6-X
  308     303     310     317         9         0.000       0.65084    3     ; H-C-C-H, prebuilt X-c3-c3-X
  308     303     310     318         9         0.000       0.65084    3     ; H-C-C-H, prebuilt X-c3-c3-X
  309     303     310     317         9         0.000       0.65084    3     ; H-C-C-H, prebuilt X-c3-c3-X
  309     303     310     318         9         0.000       0.65084    3     ; H-C-C-H, prebuilt X-c3-c3-X
  311     304     313     319         9         0.000       0.60436    3     ; F-C-S-N, prebuilt X-c3-s6-X
  311     304     313     320         9         0.000       0.60436    3     ; F-C-S-O, prebuilt X-c3-s6-X
  311     304     313     321         9         0.000       0.60436    3     ; F-C-S-O, prebuilt X-c3-s6-X
  312     304     313     319         9         0.000       0.60436    3     ; F-C-S-N, prebuilt X-c3-s6-X
  312     304     313     320         9         0.000       0.60436    3     ; F-C-S-O, prebuilt X-c3-s6-X
  312     304     313     321         9         0.000       0.60436    3     ; F-C-S-O, prebuilt X-c3-s6-X
  313     319     325     329         9       180.000      27.89333    2     ; S-N-S-O, prebuilt X-n2-s6-X
  313     319     325     330         9       180.000      27.89333    2     ; S-N-S-O, prebuilt X-n2-s6-X
  313     319     325     331         9       180.000      27.89333    2     ; S-N-S-C, prebuilt X-n2-s6-X
  314     307     316     322         9         0.000       0.00000    3     ; F-C-C-F, prebuilt f-c3-c3-f
  314     307     316     322         9       180.000       5.02080    1     ; F-C-C-F, prebuilt f-c3-c3-f
  314     307     316     323         9         0.000       0.00000    3     ; F-C-C-F, prebuilt f-c3-c3-f
  314     307     316     323         9       180.000       5.02080    1     ; F-C-C-F, prebuilt f-c3-c3-f
  314     307     316     324         9         0.000       0.65084    3     ; F-C-C-S, prebuilt X-c3-c3-X
  315     307     316     322         9         0.000       0.00000    3     ; F-C-C-F, prebuilt f-c3-c3-f
  315     307     316     322         9       180.000       5.02080    1     ; F-C-C-F, prebuilt f-c3-c3-f
  315     307     316     323         9         0.000       0.00000    3     ; F-C-C-F, prebuilt f-c3-c3-f
  315     307     316     323         9       180.000       5.02080    1     ; F-C-C-F, prebuilt f-c3-c3-f
  315     307     316     324         9         0.000       0.65084    3     ; F-C-C-S, prebuilt X-c3-c3-X
  316     324     326     332         9       180.000      27.89333    2     ; C-S-N-S, prebuilt X-n2-s6-X
  319     325     331     333         9         0.000       0.60436    3     ; N-S-C-F, prebuilt X-c3-s6-X
  319     325     331     334         9         0.000       0.60436    3     ; N-S-C-F, prebuilt X-c3-s6-X
  319     325     331     335         9         0.000       0.60436    3     ; N-S-C-F, prebuilt X-c3-s6-X
  320     313     319     325         9       180.000      27.89333    2     ; O-S-N-S, prebuilt X-n2-s6-X
  321     313     319     325         9       180.000      27.89333    2     ; O-S-N-S, prebuilt X-n2-s6-X
  322     316     324     326         9         0.000       0.60436    3     ; F-C-S-N, prebuilt X-c3-s6-X
  322     316     324     327         9         0.000       0.60436    3     ; F-C-S-O, prebuilt X-c3-s6-X
  322     316     324     328         9         0.000       0.60436    3     ; F-C-S-O, prebuilt X-c3-s6-X
  323     316     324     326         9         0.000       0.60436    3     ; F-C-S-N, prebuilt X-c3-s6-X
  323     316     324     327         9         0.000       0.60436    3     ; F-C-S-O, prebuilt X-c3-s6-X
  323     316     324     328         9         0.000       0.60436    3     ; F-C-S-O, prebuilt X-c3-s6-X
  324     326     332     336         9       180.000      27.89333    2     ; S-N-S-O, prebuilt X-n2-s6-X
  324     326     332     337         9       180.000      27.89333    2     ; S-N-S-O, prebuilt X-n2-s6-X
  324     326     332     338         9       180.000      27.89333    2     ; S-N-S-C, prebuilt X-n2-s6-X
  326     332     338     339         9         0.000       0.60436    3     ; N-S-C-F, prebuilt X-c3-s6-X
  326     332     338     340         9         0.000       0.60436    3     ; N-S-C-F, prebuilt X-c3-s6-X
  326     332     338     341         9         0.000       0.60436    3     ; N-S-C-F, prebuilt X-c3-s6-X
  327     324     326     332         9       180.000      27.89333    2     ; O-S-N-S, prebuilt X-n2-s6-X
  328     324     326     332         9       180.000      27.89333    2     ; O-S-N-S, prebuilt X-n2-s6-X
  329     325     331     333         9         0.000       0.60436    3     ; O-S-C-F, prebuilt X-c3-s6-X
  329     325     331     334         9         0.000       0.60436    3     ; O-S-C-F, prebuilt X-c3-s6-X
  329     325     331     335         9         0.000       0.60436    3     ; O-S-C-F, prebuilt X-c3-s6-X
  330     325     331     333         9         0.000       0.60436    3     ; O-S-C-F, prebuilt X-c3-s6-X
  330     325     331     334         9         0.000       0.60436    3     ; O-S-C-F, prebuilt X-c3-s6-X
  330     325     331     335         9         0.000       0.60436    3     ; O-S-C-F, prebuilt X-c3-s6-X
  336     332     338     339         9         0.000       0.60436    3     ; O-S-C-F, prebuilt X-c3-s6-X
  336     332     338     340         9         0.000       0.60436    3     ; O-S-C-F, prebuilt X-c3-s6-X
  336     332     338     341         9         0.000       0.60436    3     ; O-S-C-F, prebuilt X-c3-s6-X
  337     332     338     339         9         0.000       0.60436    3     ; O-S-C-F, prebuilt X-c3-s6-X
  337     332     338     340         9         0.000       0.60436    3     ; O-S-C-F, prebuilt X-c3-s6-X
  337     332     338     341         9         0.000       0.60436    3     ; O-S-C-F, prebuilt X-c3-s6-X
  342     343     344     346         9       180.000       4.18400    2     ; O-C-C-C, prebuilt X-c-ca-X
  342     343     344     347         9       180.000       4.18400    2     ; O-C-C-C, prebuilt X-c-ca-X
  342     446     439     433         9         0.000       0.60250    3     ; O-C-C-O, prebuilt os-c3-c3-os
  342     446     439     433         9         0.000       4.91620    2     ; O-C-C-O, prebuilt os-c3-c3-os
  342     446     439     444         9         0.000       0.00000    3     ; O-C-C-H, prebuilt h1-c3-c3-os
  342     446     439     444         9         0.000       1.04600    1     ; O-C-C-H, prebuilt h1-c3-c3-os
  342     446     439     445         9         0.000       0.00000    3     ; O-C-C-H, prebuilt h1-c3-c3-os
  342     446     439     445         9         0.000       1.04600    1     ; O-C-C-H, prebuilt h1-c3-c3-os
  343     342     446     439         9         0.000       1.60247    3     ; C-O-C-C, prebuilt c3-c3-os-c
  343     342     446     439         9       180.000       3.34720    1     ; C-O-C-C, prebuilt c3-c3-os-c
  343     342     446     453         9         0.000       1.60387    3     ; C-O-C-H, prebuilt X-c3-os-X
  343     342     446     454         9         0.000       1.60387    3     ; C-O-C-H, prebuilt X-c3-os-X
  343     344     346     348         9       180.000      15.16700    2     ; C-C-C-C, prebuilt X-ca-ca-X
  343     344     346     349         9       180.000      15.16700    2     ; C-C-C-C, prebuilt X-ca-ca-X
  343     344     347     350         9       180.000      15.16700    2     ; C-C-C-C, prebuilt X-ca-ca-X
  343     344     347     351         9       180.000      15.16700    2     ; C-C-C-H, prebuilt X-ca-ca-X
  344     343     342     446         9       180.000      11.29680    2     ; C-C-O-C, prebuilt X-c-os-X
  344     346     348     352         9       180.000      15.16700    2     ; C-C-C-C, prebuilt X-ca-ca-X
  344     346     348     353         9       180.000      15.16700    2     ; C-C-C-H, prebuilt X-ca-ca-X
  344     346     349     354         9         0.000       0.00000    2     ; C-C-C-F, prebuilt X-c3-ca-X
  344     346     349     355         9         0.000       0.00000    2     ; C-C-C-F, prebuilt X-c3-ca-X
  344     346     349     356         9         0.000       0.00000    2     ; C-C-C-C, prebuilt X-c3-ca-X
  344     347     350     352         9       180.000      15.16700    2     ; C-C-C-C, prebuilt X-ca-ca-X
  344     347     350     357         9       180.000      15.16700    2     ; C-C-C-C, prebuilt X-ca-ca-X
  345     343     342     446         9       180.000      11.29680    2     ; O-C-O-C, prebuilt o-c-os-c3
  345     343     342     446         9       180.000       5.85760    1     ; O-C-O-C, prebuilt o-c-os-c3
  345     343     344     346         9       180.000       4.18400    2     ; O-C-C-C, prebuilt X-c-ca-X
  345     343     344     347         9       180.000       4.18400    2     ; O-C-C-C, prebuilt X-c-ca-X
  346     344     347     350         9       180.000      15.16700    2     ; C-C-C-C, prebuilt X-ca-ca-X
  346     344     347     351         9       180.000      15.16700    2     ; C-C-C-H, prebuilt X-ca-ca-X
  346     348     352     350         9       180.000      15.16700    2     ; C-C-C-C, prebuilt X-ca-ca-X
  346     348     352     358         9       180.000      15.16700    2     ; C-C-C-C, prebuilt X-ca-ca-X
  346     349     356     359         9         0.000       0.65084    3     ; C-C-C-O, prebuilt X-c3-c3-X
  346     349     356     360         9         0.000       0.65084    3     ; C-C-C-F, prebuilt X-c3-c3-X
  346     349     356     361         9         0.000       0.65084    3     ; C-C-C-F, prebuilt X-c3-c3-X
  347     344     346     348         9       180.000      15.16700    2     ; C-C-C-C, prebuilt X-ca-ca-X
  347     344     346     349         9       180.000      15.16700    2     ; C-C-C-C, prebuilt X-ca-ca-X
  347     350     352     348         9       180.000      15.16700    2     ; C-C-C-C, prebuilt X-ca-ca-X
  347     350     352     358         9       180.000      15.16700    2     ; C-C-C-C, prebuilt X-ca-ca-X
  347     350     357     362         9         0.000       0.00000    2     ; C-C-C-F, prebuilt X-c3-ca-X
  347     350     357     363         9         0.000       0.00000    2     ; C-C-C-F, prebuilt X-c3-ca-X
  347     350     357     364         9         0.000       0.00000    2     ; C-C-C-C, prebuilt X-c3-ca-X
  348     346     349     354         9         0.000       0.00000    2     ; C-C-C-F, prebuilt X-c3-ca-X
  348     346     349     355         9         0.000       0.00000    2     ; C-C-C-F, prebuilt X-c3-ca-X
  348     346     349     356         9         0.000       0.00000    2     ; C-C-C-C, prebuilt X-c3-ca-X
  348     352     350     357         9       180.000      15.16700    2     ; C-C-C-C, prebuilt X-ca-ca-X
  348     352     358     365         9       180.000       4.18400    2     ; C-C-C-O, prebuilt X-c-ca-X
  348     352     358     366         9       180.000       4.18400    2     ; C-C-C-O, prebuilt X-c-ca-X
  349     346     348     352         9       180.000      15.16700    2     ; C-C-C-C, prebuilt X-ca-ca-X
  349     346     348     353         9       180.000      15.16700    2     ; C-C-C-H, prebuilt X-ca-ca-X
  349     356     359     367         9         0.000       1.60247    3     ; C-C-O-C, prebuilt c3-c3-os-c3
  349     356     359     367         9       180.000       0.41840    2     ; C-C-O-C, prebuilt c3-c3-os-c3
  350     352     348     353         9       180.000      15.16700    2     ; C-C-C-H, prebuilt X-ca-ca-X
  350     352     358     365         9       180.000       4.18400    2     ; C-C-C-O, prebuilt X-c-ca-X
  350     352     358     366         9       180.000       4.18400    2     ; C-C-C-O, prebuilt X-c-ca-X
  350     357     364     368         9         0.000       0.65084    3     ; C-C-C-F, prebuilt X-c3-c3-X
  350     357     364     369         9         0.000       0.65084    3     ; C-C-C-F, prebuilt X-c3-c3-X
  350     357     364     370         9         0.000       0.65084    3     ; C-C-C-O, prebuilt X-c3-c3-X
  351     347     350     352         9       180.000      15.16700    2     ; H-C-C-C, prebuilt X-ca-ca-X
  351     347     350     357         9       180.000      15.16700    2     ; H-C-C-C, prebuilt X-ca-ca-X
  352     350     357     362         9         0.000       0.00000    2     ; C-C-C-F, prebuilt X-c3-ca-X
  352     350     357     363         9         0.000       0.00000    2     ; C-C-C-F, prebuilt X-c3-ca-X
  352     350     357     364         9         0.000       0.00000    2     ; C-C-C-C, prebuilt X-c3-ca-X
  352     358     365     371         9       180.000      11.29680    2     ; C-C-O-C, prebuilt X-c-os-X
  353     348     352     358         9       180.000      15.16700    2     ; H-C-C-C, prebuilt X-ca-ca-X
  354     349     356     359         9         0.000       0.65084    3     ; F-C-C-O, prebuilt X-c3-c3-X
  354     349     356     360         9         0.000       0.00000    3     ; F-C-C-F, prebuilt f-c3-c3-f
  354     349     356     360         9       180.000       5.02080    1     ; F-C-C-F, prebuilt f-c3-c3-f
  354     349     356     361         9         0.000       0.00000    3     ; F-C-C-F, prebuilt f-c3-c3-f
  354     349     356     361         9       180.000       5.02080    1     ; F-C-C-F, prebuilt f-c3-c3-f
  355     349     356     359         9         0.000       0.65084    3     ; F-C-C-O, prebuilt X-c3-c3-X
  355     349     356     360         9         0.000       0.00000    3     ; F-C-C-F, prebuilt f-c3-c3-f
  355     349     356     360         9       180.000       5.02080    1     ; F-C-C-F, prebuilt f-c3-c3-f
  355     349     356     361         9         0.000       0.00000    3     ; F-C-C-F, prebuilt f-c3-c3-f
  355     349     356     361         9       180.000       5.02080    1     ; F-C-C-F, prebuilt f-c3-c3-f
  356     359     367     372         9         0.000       1.60247    3     ; C-O-C-C, prebuilt c3-c3-os-c3
  356     359     367     372         9       180.000       0.41840    2     ; C-O-C-C, prebuilt c3-c3-os-c3
  356     359     367     373         9         0.000       1.60387    3     ; C-O-C-F, prebuilt X-c3-os-X
  356     359     367     374         9         0.000       1.60387    3     ; C-O-C-F, prebuilt X-c3-os-X
  357     350     352     358         9       180.000      15.16700    2     ; C-C-C-C, prebuilt X-ca-ca-X
  357     364     370     375         9         0.000       1.60247    3     ; C-C-O-C, prebuilt c3-c3-os-c3
  357     364     370     375         9       180.000       0.41840    2     ; C-C-O-C, prebuilt c3-c3-os-c3
  358     365     371     376         9         0.000       1.60387    3     ; C-O-C-H, prebuilt X-c3-os-X
  358     365     371     377         9         0.000       1.60387    3     ; C-O-C-H, prebuilt X-c3-os-X
  358     365     371     378         9         0.000       1.60247    3     ; C-O-C-C, prebuilt c3-c3-os-c
  358     365     371     378         9       180.000       3.34720    1     ; C-O-C-C, prebuilt c3-c3-os-c
  359     367     372     379         9         0.000       0.65084    3     ; O-C-C-F, prebuilt X-c3-c3-X
  359     367     372     380         9         0.000       0.65084    3     ; O-C-C-F, prebuilt X-c3-c3-X
  359     367     372     381         9         0.000       0.65084    3     ; O-C-C-S, prebuilt X-c3-c3-X
  360     356     359     367         9         0.000       1.60387    3     ; F-C-O-C, prebuilt X-c3-os-X
  361     356     359     367         9         0.000       1.60387    3     ; F-C-O-C, prebuilt X-c3-os-X
  362     357     364     368         9         0.000       0.00000    3     ; F-C-C-F, prebuilt f-c3-c3-f
  362     357     364     368         9       180.000       5.02080    1     ; F-C-C-F, prebuilt f-c3-c3-f
  362     357     364     369         9         0.000       0.00000    3     ; F-C-C-F, prebuilt f-c3-c3-f
  362     357     364     369         9       180.000       5.02080    1     ; F-C-C-F, prebuilt f-c3-c3-f
  362     357     364     370         9         0.000       0.65084    3     ; F-C-C-O, prebuilt X-c3-c3-X
  363     357     364     368         9         0.000       0.00000    3     ; F-C-C-F, prebuilt f-c3-c3-f
  363     357     364     368         9       180.000       5.02080    1     ; F-C-C-F, prebuilt f-c3-c3-f
  363     357     364     369         9         0.000       0.00000    3     ; F-C-C-F, prebuilt f-c3-c3-f
  363     357     364     369         9       180.000       5.02080    1     ; F-C-C-F, prebuilt f-c3-c3-f
  363     357     364     370         9         0.000       0.65084    3     ; F-C-C-O, prebuilt X-c3-c3-X
  364     370     375     382         9         0.000       1.60387    3     ; C-O-C-F, prebuilt X-c3-os-X
  364     370     375     383         9         0.000       1.60387    3     ; C-O-C-F, prebuilt X-c3-os-X
  364     370     375     384         9         0.000       1.60247    3     ; C-O-C-C, prebuilt c3-c3-os-c3
  364     370     375     384         9       180.000       0.41840    2     ; C-O-C-C, prebuilt c3-c3-os-c3
  365     371     378     385         9         0.000       0.00000    3     ; O-C-C-H, prebuilt h1-c3-c3-os
  365     371     378     385         9         0.000       1.04600    1     ; O-C-C-H, prebuilt h1-c3-c3-os
  365     371     378     386         9         0.000       0.00000    3     ; O-C-C-H, prebuilt h1-c3-c3-os
  365     371     378     386         9         0.000       1.04600    1     ; O-C-C-H, prebuilt h1-c3-c3-os
  366     358     365     371         9       180.000      11.29680    2     ; O-C-O-C, prebuilt o-c-os-c3
  366     358     365     371         9       180.000       5.85760    1     ; O-C-O-C, prebuilt o-c-os-c3
  367     372     381     387         9         0.000       0.60436    3     ; C-C-S-N, prebuilt X-c3-s6-X
  367     372     381     388         9         0.000       0.60436    3     ; C-C-S-O, prebuilt X-c3-s6-X
  367     372     381     389         9         0.000       0.60436    3     ; C-C-S-O, prebuilt X-c3-s6-X
  368     364     370     375         9         0.000       1.60387    3     ; F-C-O-C, prebuilt X-c3-os-X
  369     364     370     375         9         0.000       1.60387    3     ; F-C-O-C, prebuilt X-c3-os-X
  370     375     384     390         9         0.000       0.65084    3     ; O-C-C-F, prebuilt X-c3-c3-X
  370     375     384     391         9         0.000       0.65084    3     ; O-C-C-F, prebuilt X-c3-c3-X
  370     375     384     392         9         0.000       0.65084    3     ; O-C-C-S, prebuilt X-c3-c3-X
  372     381     387     393         9       180.000      27.89333    2     ; C-S-N-S, prebuilt X-n2-s6-X
  373     367     372     379         9         0.000       0.00000    3     ; F-C-C-F, prebuilt f-c3-c3-f
  373     367     372     379         9       180.000       5.02080    1     ; F-C-C-F, prebuilt f-c3-c3-f
  373     367     372     380         9         0.000       0.00000    3     ; F-C-C-F, prebuilt f-c3-c3-f
  373     367     372     380         9       180.000       5.02080    1     ; F-C-C-F, prebuilt f-c3-c3-f
  373     367     372     381         9         0.000       0.65084    3     ; F-C-C-S, prebuilt X-c3-c3-X
  374     367     372     379         9         0.000       0.00000    3     ; F-C-C-F, prebuilt f-c3-c3-f
  374     367     372     379         9       180.000       5.02080    1     ; F-C-C-F, prebuilt f-c3-c3-f
  374     367     372     380         9         0.000       0.00000    3     ; F-C-C-F, prebuilt f-c3-c3-f
  374     367     372     380         9       180.000       5.02080    1     ; F-C-C-F, prebuilt f-c3-c3-f
  374     367     372     381         9         0.000       0.65084    3     ; F-C-C-S, prebuilt X-c3-c3-X
  375     384     392     394         9         0.000       0.60436    3     ; C-C-S-N, prebuilt X-c3-s6-X
  375     384     392     395         9         0.000       0.60436    3     ; C-C-S-O, prebuilt X-c3-s6-X
  375     384     392     396         9         0.000       0.60436    3     ; C-C-S-O, prebuilt X-c3-s6-X
  376     371     378     385         9         0.000       0.65084    3     ; H-C-C-H, prebuilt X-c3-c3-X
  376     371     378     386         9         0.000       0.65084    3     ; H-C-C-H, prebuilt X-c3-c3-X
  377     371     378     385         9         0.000       0.65084    3     ; H-C-C-H, prebuilt X-c3-c3-X
  377     371     378     386         9         0.000       0.65084    3     ; H-C-C-H, prebuilt X-c3-c3-X
  379     372     381     387         9         0.000       0.60436    3     ; F-C-S-N, prebuilt X-c3-s6-X
  379     372     381     388         9         0.000       0.60436    3     ; F-C-S-O, prebuilt X-c3-s6-X
  379     372     381     389         9         0.000       0.60436    3     ; F-C-S-O, prebuilt X-c3-s6-X
  380     372     381     387         9         0.000       0.60436    3     ; F-C-S-N, prebuilt X-c3-s6-X
  380     372     381     388         9         0.000       0.60436    3     ; F-C-S-O, prebuilt X-c3-s6-X
  380     372     381     389         9         0.000       0.60436    3     ; F-C-S-O, prebuilt X-c3-s6-X
  381     387     393     397         9       180.000      27.89333    2     ; S-N-S-O, prebuilt X-n2-s6-X
  381     387     393     398         9       180.000      27.89333    2     ; S-N-S-O, prebuilt X-n2-s6-X
  381     387     393     399         9       180.000      27.89333    2     ; S-N-S-C, prebuilt X-n2-s6-X
  382     375     384     390         9         0.000       0.00000    3     ; F-C-C-F, prebuilt f-c3-c3-f
  382     375     384     390         9       180.000       5.02080    1     ; F-C-C-F, prebuilt f-c3-c3-f
  382     375     384     391         9         0.000       0.00000    3     ; F-C-C-F, prebuilt f-c3-c3-f
  382     375     384     391         9       180.000       5.02080    1     ; F-C-C-F, prebuilt f-c3-c3-f
  382     375     384     392         9         0.000       0.65084    3     ; F-C-C-S, prebuilt X-c3-c3-X
  383     375     384     390         9         0.000       0.00000    3     ; F-C-C-F, prebuilt f-c3-c3-f
  383     375     384     390         9       180.000       5.02080    1     ; F-C-C-F, prebuilt f-c3-c3-f
  383     375     384     391         9         0.000       0.00000    3     ; F-C-C-F, prebuilt f-c3-c3-f
  383     375     384     391         9       180.000       5.02080    1     ; F-C-C-F, prebuilt f-c3-c3-f
  383     375     384     392         9         0.000       0.65084    3     ; F-C-C-S, prebuilt X-c3-c3-X
  384     392     394     400         9       180.000      27.89333    2     ; C-S-N-S, prebuilt X-n2-s6-X
  387     393     399     401         9         0.000       0.60436    3     ; N-S-C-F, prebuilt X-c3-s6-X
  387     393     399     402         9         0.000       0.60436    3     ; N-S-C-F, prebuilt X-c3-s6-X
  387     393     399     403         9         0.000       0.60436    3     ; N-S-C-F, prebuilt X-c3-s6-X
  388     381     387     393         9       180.000      27.89333    2     ; O-S-N-S, prebuilt X-n2-s6-X
  389     381     387     393         9       180.000      27.89333    2     ; O-S-N-S, prebuilt X-n2-s6-X
  390     384     392     394         9         0.000       0.60436    3     ; F-C-S-N, prebuilt X-c3-s6-X
  390     384     392     395         9         0.000       0.60436    3     ; F-C-S-O, prebuilt X-c3-s6-X
  390     384     392     396         9         0.000       0.60436    3     ; F-C-S-O, prebuilt X-c3-s6-X
  391     384     392     394         9         0.000       0.60436    3     ; F-C-S-N, prebuilt X-c3-s6-X
  391     384     392     395         9         0.000       0.60436    3     ; F-C-S-O, prebuilt X-c3-s6-X
  391     384     392     396         9         0.000       0.60436    3     ; F-C-S-O, prebuilt X-c3-s6-X
  392     394     400     404         9       180.000      27.89333    2     ; S-N-S-O, prebuilt X-n2-s6-X
  392     394     400     405         9       180.000      27.89333    2     ; S-N-S-O, prebuilt X-n2-s6-X
  392     394     400     406         9       180.000      27.89333    2     ; S-N-S-C, prebuilt X-n2-s6-X
  394     400     406     407         9         0.000       0.60436    3     ; N-S-C-F, prebuilt X-c3-s6-X
  394     400     406     408         9         0.000       0.60436    3     ; N-S-C-F, prebuilt X-c3-s6-X
  394     400     406     409         9         0.000       0.60436    3     ; N-S-C-F, prebuilt X-c3-s6-X
  395     392     394     400         9       180.000      27.89333    2     ; O-S-N-S, prebuilt X-n2-s6-X
  396     392     394     400         9       180.000      27.89333    2     ; O-S-N-S, prebuilt X-n2-s6-X
  397     393     399     401         9         0.000       0.60436    3     ; O-S-C-F, prebuilt X-c3-s6-X
  397     393     399     402         9         0.000       0.60436    3     ; O-S-C-F, prebuilt X-c3-s6-X
  397     393     399     403         9         0.000       0.60436    3     ; O-S-C-F, prebuilt X-c3-s6-X
  398     393     399     401         9         0.000       0.60436    3     ; O-S-C-F, prebuilt X-c3-s6-X
  398     393     399     402         9         0.000       0.60436    3     ; O-S-C-F, prebuilt X-c3-s6-X
  398     393     399     403         9         0.000       0.60436    3     ; O-S-C-F, prebuilt X-c3-s6-X
  404     400     406     407         9         0.000       0.60436    3     ; O-S-C-F, prebuilt X-c3-s6-X
  404     400     406     408         9         0.000       0.60436    3     ; O-S-C-F, prebuilt X-c3-s6-X
  404     400     406     409         9         0.000       0.60436    3     ; O-S-C-F, prebuilt X-c3-s6-X
  405     400     406     407         9         0.000       0.60436    3     ; O-S-C-F, prebuilt X-c3-s6-X
  405     400     406     408         9         0.000       0.60436    3     ; O-S-C-F, prebuilt X-c3-s6-X
  405     400     406     409         9         0.000       0.60436    3     ; O-S-C-F, prebuilt X-c3-s6-X
  410     411     412     414         9       180.000       4.18400    2     ; O-C-C-C, prebuilt X-c-ca-X
  410     411     412     415         9       180.000       4.18400    2     ; O-C-C-C, prebuilt X-c-ca-X
  410     514     507     501         9         0.000       0.60250    3     ; O-C-C-O, prebuilt os-c3-c3-os
  410     514     507     501         9         0.000       4.91620    2     ; O-C-C-O, prebuilt os-c3-c3-os
  410     514     507     512         9         0.000       0.00000    3     ; O-C-C-H, prebuilt h1-c3-c3-os
  410     514     507     512         9         0.000       1.04600    1     ; O-C-C-H, prebuilt h1-c3-c3-os
  410     514     507     513         9         0.000       0.00000    3     ; O-C-C-H, prebuilt h1-c3-c3-os
  410     514     507     513         9         0.000       1.04600    1     ; O-C-C-H, prebuilt h1-c3-c3-os
  411     410     514     507         9         0.000       1.60247    3     ; C-O-C-C, prebuilt c3-c3-os-c
  411     410     514     507         9       180.000       3.34720    1     ; C-O-C-C, prebuilt c3-c3-os-c
  411     410     514     521         9         0.000       1.60387    3     ; C-O-C-H, prebuilt X-c3-os-X
  411     410     514     522         9         0.000       1.60387    3     ; C-O-C-H, prebuilt X-c3-os-X
  411     412     414     416         9       180.000      15.16700    2     ; C-C-C-C, prebuilt X-ca-ca-X
  411     412     414     417         9       180.000      15.16700    2     ; C-C-C-C, prebuilt X-ca-ca-X
  411     412     415     418         9       180.000      15.16700    2     ; C-C-C-C, prebuilt X-ca-ca-X
  411     412     415     419         9       180.000      15.16700    2     ; C-C-C-H, prebuilt X-ca-ca-X
  412     411     410     514         9       180.000      11.29680    2     ; C-C-O-C, prebuilt X-c-os-X
  412     414     416     420         9       180.000      15.16700    2     ; C-C-C-C, prebuilt X-ca-ca-X
  412     414     416     421         9       180.000      15.16700    2     ; C-C-C-H, prebuilt X-ca-ca-X
  412     414     417     422         9         0.000       0.00000    2     ; C-C-C-F, prebuilt X-c3-ca-X
  412     414     417     423         9         0.000       0.00000    2     ; C-C-C-F, prebuilt X-c3-ca-X
  412     414     417     424         9         0.000       0.00000    2     ; C-C-C-C, prebuilt X-c3-ca-X
  412     415     418     420         9       180.000      15.16700    2     ; C-C-C-C, prebuilt X-ca-ca-X
  412     415     418     425         9       180.000      15.16700    2     ; C-C-C-C, prebuilt X-ca-ca-X
  413     411     410     514         9       180.000      11.29680    2     ; O-C-O-C, prebuilt o-c-os-c3
  413     411     410     514         9       180.000       5.85760    1     ; O-C-O-C, prebuilt o-c-os-c3
  413     411     412     414         9       180.000       4.18400    2     ; O-C-C-C, prebuilt X-c-ca-X
  413     411     412     415         9       180.000       4.18400    2     ; O-C-C-C, prebuilt X-c-ca-X
  414     412     415     418         9       180.000      15.16700    2     ; C-C-C-C, prebuilt X-ca-ca-X
  414     412     415     419         9       180.000      15.16700    2     ; C-C-C-H, prebuilt X-ca-ca-X
  414     416     420     418         9       180.000      15.16700    2     ; C-C-C-C, prebuilt X-ca-ca-X
  414     416     420     426         9       180.000      15.16700    2     ; C-C-C-C, prebuilt X-ca-ca-X
  414     417     424     427         9         0.000       0.65084    3     ; C-C-C-O, prebuilt X-c3-c3-X
  414     417     424     428         9         0.000       0.65084    3     ; C-C-C-F, prebuilt X-c3-c3-X
  414     417     424     429         9         0.000       0.65084    3     ; C-C-C-F, prebuilt X-c3-c3-X
  415     412     414     416         9       180.000      15.16700    2     ; C-C-C-C, prebuilt X-ca-ca-X
  415     412     414     417         9       180.000      15.16700    2     ; C-C-C-C, prebuilt X-ca-ca-X
  415     418     420     416         9       180.000      15.16700    2     ; C-C-C-C, prebuilt X-ca-ca-X
  415     418     420     426         9       180.000      15.16700    2     ; C-C-C-C, prebuilt X-ca-ca-X
  415     418     425     430         9         0.000       0.00000    2     ; C-C-C-F, prebuilt X-c3-ca-X
  415     418     425     431         9         0.000       0.00000    2     ; C-C-C-F, prebuilt X-c3-ca-X
  415     418     425     432         9         0.000       0.00000    2     ; C-C-C-C, prebuilt X-c3-ca-X
  416     414     417     422         9         0.000       0.00000    2     ; C-C-C-F, prebuilt X-c3-ca-X
  416     414     417     423         9         0.000       0.00000    2     ; C-C-C-F, prebuilt X-c3-ca-X
  416     414     417     424         9         0.000       0.00000    2     ; C-C-C-C, prebuilt X-c3-ca-X
  416     420     418     425         9       180.000      15.16700    2     ; C-C-C-C, prebuilt X-ca-ca-X
  416     420     426     433         9       180.000       4.18400    2     ; C-C-C-O, prebuilt X-c-ca-X
  416     420     426     434         9       180.000       4.18400    2     ; C-C-C-O, prebuilt X-c-ca-X
  417     414     416     420         9       180.000      15.16700    2     ; C-C-C-C, prebuilt X-ca-ca-X
  417     414     416     421         9       180.000      15.16700    2     ; C-C-C-H, prebuilt X-ca-ca-X
  417     424     427     435         9         0.000       1.60247    3     ; C-C-O-C, prebuilt c3-c3-os-c3
  417     424     427     435         9       180.000       0.41840    2     ; C-C-O-C, prebuilt c3-c3-os-c3
  418     420     416     421         9       180.000      15.16700    2     ; C-C-C-H, prebuilt X-ca-ca-X
  418     420     426     433         9       180.000       4.18400    2     ; C-C-C-O, prebuilt X-c-ca-X
  418     420     426     434         9       180.000       4.18400    2     ; C-C-C-O, prebuilt X-c-ca-X
  418     425     432     436         9         0.000       0.65084    3     ; C-C-C-F, prebuilt X-c3-c3-X
  418     425     432     437         9         0.000       0.65084    3     ; C-C-C-F, prebuilt X-c3-c3-X
  418     425     432     438         9         0.000       0.65084    3     ; C-C-C-O, prebuilt X-c3-c3-X
  419     415     418     420         9       180.000      15.16700    2     ; H-C-C-C, prebuilt X-ca-ca-X
  419     415     418     425         9       180.000      15.16700    2     ; H-C-C-C, prebuilt X-ca-ca-X
  420     418     425     430         9         0.000       0.00000    2     ; C-C-C-F, prebuilt X-c3-ca-X
  420     418     425     431         9         0.000       0.00000    2     ; C-C-C-F, prebuilt X-c3-ca-X
  420     418     425     432         9         0.000       0.00000    2     ; C-C-C-C, prebuilt X-c3-ca-X
  420     426     433     439         9       180.000      11.29680    2     ; C-C-O-C, prebuilt X-c-os-X
  421     416     420     426         9       180.000      15.16700    2     ; H-C-C-C, prebuilt X-ca-ca-X
  422     417     424     427         9         0.000       0.65084    3     ; F-C-C-O, prebuilt X-c3-c3-X
  422     417     424     428         9         0.000       0.00000    3     ; F-C-C-F, prebuilt f-c3-c3-f
  422     417     424     428         9       180.000       5.02080    1     ; F-C-C-F, prebuilt f-c3-c3-f
  422     417     424     429         9         0.000       0.00000    3     ; F-C-C-F, prebuilt f-c3-c3-f
  422     417     424     429         9       180.000       5.02080    1     ; F-C-C-F, prebuilt f-c3-c3-f
  423     417     424     427         9         0.000       0.65084    3     ; F-C-C-O, prebuilt X-c3-c3-X
  423     417     424     428         9         0.000       0.00000    3     ; F-C-C-F, prebuilt f-c3-c3-f
  423     417     424     428         9       180.000       5.02080    1     ; F-C-C-F, prebuilt f-c3-c3-f
  423     417     424     429         9         0.000       0.00000    3     ; F-C-C-F, prebuilt f-c3-c3-f
  423     417     424     429         9       180.000       5.02080    1     ; F-C-C-F, prebuilt f-c3-c3-f
  424     427     435     440         9         0.000       1.60247    3     ; C-O-C-C, prebuilt c3-c3-os-c3
  424     427     435     440         9       180.000       0.41840    2     ; C-O-C-C, prebuilt c3-c3-os-c3
  424     427     435     441         9         0.000       1.60387    3     ; C-O-C-F, prebuilt X-c3-os-X
  424     427     435     442         9         0.000       1.60387    3     ; C-O-C-F, prebuilt X-c3-os-X
  425     418     420     426         9       180.000      15.16700    2     ; C-C-C-C, prebuilt X-ca-ca-X
  425     432     438     443         9         0.000       1.60247    3     ; C-C-O-C, prebuilt c3-c3-os-c3
  425     432     438     443         9       180.000       0.41840    2     ; C-C-O-C, prebuilt c3-c3-os-c3
  426     433     439     444         9         0.000       1.60387    3     ; C-O-C-H, prebuilt X-c3-os-X
  426     433     439     445         9         0.000       1.60387    3     ; C-O-C-H, prebuilt X-c3-os-X
  426     433     439     446         9         0.000       1.60247    3     ; C-O-C-C, prebuilt c3-c3-os-c
  426     433     439     446         9       180.000       3.34720    1     ; C-O-C-C, prebuilt c3-c3-os-c
  427     435     440     447         9         0.000       0.65084    3     ; O-C-C-F, prebuilt X-c3-c3-X
  427     435     440     448         9         0.000       0.65084    3     ; O-C-C-F, prebuilt X-c3-c3-X
  427     435     440     449         9         0.000       0.65084    3     ; O-C-C-S, prebuilt X-c3-c3-X
  428     424     427     435         9         0.000       1.60387    3     ; F-C-O-C, prebuilt X-c3-os-X
  429     424     427     435         9         0.000       1.60387    3     ; F-C-O-C, prebuilt X-c3-os-X
  430     425     432     436         9         0.000       0.00000    3     ; F-C-C-F, prebuilt f-c3-c3-f
  430     425     432     436         9       180.000       5.02080    1     ; F-C-C-F, prebuilt f-c3-c3-f
  430     425     432     437         9         0.000       0.00000    3     ; F-C-C-F, prebuilt f-c3-c3-f
  430     425     432     437         9       180.000       5.02080    1     ; F-C-C-F, prebuilt f-c3-c3-f
  430     425     432     438         9         0.000       0.65084    3     ; F-C-C-O, prebuilt X-c3-c3-X
  431     425     432     436         9         0.000       0.00000    3     ; F-C-C-F, prebuilt f-c3-c3-f
  431     425     432     436         9       180.000       5.02080    1     ; F-C-C-F, prebuilt f-c3-c3-f
  431     425     432     437         9         0.000       0.00000    3     ; F-C-C-F, prebuilt f-c3-c3-f
  431     425     432     437         9       180.000       5.02080    1     ; F-C-C-F, prebuilt f-c3-c3-f
  431     425     432     438         9         0.000       0.65084    3     ; F-C-C-O, prebuilt X-c3-c3-X
  432     438     443     450         9         0.000       1.60387    3     ; C-O-C-F, prebuilt X-c3-os-X
  432     438     443     451         9         0.000       1.60387    3     ; C-O-C-F, prebuilt X-c3-os-X
  432     438     443     452         9         0.000       1.60247    3     ; C-O-C-C, prebuilt c3-c3-os-c3
  432     438     443     452         9       180.000       0.41840    2     ; C-O-C-C, prebuilt c3-c3-os-c3
  433     439     446     453         9         0.000       0.00000    3     ; O-C-C-H, prebuilt h1-c3-c3-os
  433     439     446     453         9         0.000       1.04600    1     ; O-C-C-H, prebuilt h1-c3-c3-os
  433     439     446     454         9         0.000       0.00000    3     ; O-C-C-H, prebuilt h1-c3-c3-os
  433     439     446     454         9         0.000       1.04600    1     ; O-C-C-H, prebuilt h1-c3-c3-os
  434     426     433     439         9       180.000      11.29680    2     ; O-C-O-C, prebuilt o-c-os-c3
  434     426     433     439         9       180.000       5.85760    1     ; O-C-O-C, prebuilt o-c-os-c3
  435     440     449     455         9         0.000       0.60436    3     ; C-C-S-N, prebuilt X-c3-s6-X
  435     440     449     456         9         0.000       0.60436    3     ; C-C-S-O, prebuilt X-c3-s6-X
  435     440     449     457         9         0.000       0.60436    3     ; C-C-S-O, prebuilt X-c3-s6-X
  436     432     438     443         9         0.000       1.60387    3     ; F-C-O-C, prebuilt X-c3-os-X
  437     432     438     443         9         0.000       1.60387    3     ; F-C-O-C, prebuilt X-c3-os-X
  438     443     452     458         9         0.000       0.65084    3     ; O-C-C-F, prebuilt X-c3-c3-X
  438     443     452     459         9         0.000       0.65084    3     ; O-C-C-F, prebuilt X-c3-c3-X
  438     443     452     460         9         0.000       0.65084    3     ; O-C-C-S, prebuilt X-c3-c3-X
  440     449     455     461         9       180.000      27.89333    2     ; C-S-N-S, prebuilt X-n2-s6-X
  441     435     440     447         9         0.000       0.00000    3     ; F-C-C-F, prebuilt f-c3-c3-f
  441     435     440     447         9       180.000       5.02080    1     ; F-C-C-F, prebuilt f-c3-c3-f
  441     435     440     448         9         0.000       0.00000    3     ; F-C-C-F, prebuilt f-c3-c3-f
  441     435     440     448         9       180.000       5.02080    1     ; F-C-C-F, prebuilt f-c3-c3-f
  441     435     440     449         9         0.000       0.65084    3     ; F-C-C-S, prebuilt X-c3-c3-X
  442     435     440     447         9         0.000       0.00000    3     ; F-C-C-F, prebuilt f-c3-c3-f
  442     435     440     447         9       180.000       5.02080    1     ; F-C-C-F, prebuilt f-c3-c3-f
  442     435     440     448         9         0.000       0.00000    3     ; F-C-C-F, prebuilt f-c3-c3-f
  442     435     440     448         9       180.000       5.02080    1     ; F-C-C-F, prebuilt f-c3-c3-f
  442     435     440     449         9         0.000       0.65084    3     ; F-C-C-S, prebuilt X-c3-c3-X
  443     452     460     462         9         0.000       0.60436    3     ; C-C-S-N, prebuilt X-c3-s6-X
  443     452     460     463         9         0.000       0.60436    3     ; C-C-S-O, prebuilt X-c3-s6-X
  443     452     460     464         9         0.000       0.60436    3     ; C-C-S-O, prebuilt X-c3-s6-X
  444     439     446     453         9         0.000       0.65084    3     ; H-C-C-H, prebuilt X-c3-c3-X
  444     439     446     454         9         0.000       0.65084    3     ; H-C-C-H, prebuilt X-c3-c3-X
  445     439     446     453         9         0.000       0.65084    3     ; H-C-C-H, prebuilt X-c3-c3-X
  445     439     446     454         9         0.000       0.65084    3     ; H-C-C-H, prebuilt X-c3-c3-X
  447     440     449     455         9         0.000       0.60436    3     ; F-C-S-N, prebuilt X-c3-s6-X
  447     440     449     456         9         0.000       0.60436    3     ; F-C-S-O, prebuilt X-c3-s6-X
  447     440     449     457         9         0.000       0.60436    3     ; F-C-S-O, prebuilt X-c3-s6-X
  448     440     449     455         9         0.000       0.60436    3     ; F-C-S-N, prebuilt X-c3-s6-X
  448     440     449     456         9         0.000       0.60436    3     ; F-C-S-O, prebuilt X-c3-s6-X
  448     440     449     457         9         0.000       0.60436    3     ; F-C-S-O, prebuilt X-c3-s6-X
  449     455     461     465         9       180.000      27.89333    2     ; S-N-S-O, prebuilt X-n2-s6-X
  449     455     461     466         9       180.000      27.89333    2     ; S-N-S-O, prebuilt X-n2-s6-X
  449     455     461     467         9       180.000      27.89333    2     ; S-N-S-C, prebuilt X-n2-s6-X
  450     443     452     458         9         0.000       0.00000    3     ; F-C-C-F, prebuilt f-c3-c3-f
  450     443     452     458         9       180.000       5.02080    1     ; F-C-C-F, prebuilt f-c3-c3-f
  450     443     452     459         9         0.000       0.00000    3     ; F-C-C-F, prebuilt f-c3-c3-f
  450     443     452     459         9       180.000       5.02080    1     ; F-C-C-F, prebuilt f-c3-c3-f
  450     443     452     460         9         0.000       0.65084    3     ; F-C-C-S, prebuilt X-c3-c3-X
  451     443     452     458         9         0.000       0.00000    3     ; F-C-C-F, prebuilt f-c3-c3-f
  451     443     452     458         9       180.000       5.02080    1     ; F-C-C-F, prebuilt f-c3-c3-f
  451     443     452     459         9         0.000       0.00000    3     ; F-C-C-F, prebuilt f-c3-c3-f
  451     443     452     459         9       180.000       5.02080    1     ; F-C-C-F, prebuilt f-c3-c3-f
  451     443     452     460         9         0.000       0.65084    3     ; F-C-C-S, prebuilt X-c3-c3-X
  452     460     462     468         9       180.000      27.89333    2     ; C-S-N-S, prebuilt X-n2-s6-X
  455     461     467     469         9         0.000       0.60436    3     ; N-S-C-F, prebuilt X-c3-s6-X
  455     461     467     470         9         0.000       0.60436    3     ; N-S-C-F, prebuilt X-c3-s6-X
  455     461     467     471         9         0.000       0.60436    3     ; N-S-C-F, prebuilt X-c3-s6-X
  456     449     455     461         9       180.000      27.89333    2     ; O-S-N-S, prebuilt X-n2-s6-X
  457     449     455     461         9       180.000      27.89333    2     ; O-S-N-S, prebuilt X-n2-s6-X
  458     452     460     462         9         0.000       0.60436    3     ; F-C-S-N, prebuilt X-c3-s6-X
  458     452     460     463         9         0.000       0.60436    3     ; F-C-S-O, prebuilt X-c3-s6-X
  458     452     460     464         9         0.000       0.60436    3     ; F-C-S-O, prebuilt X-c3-s6-X
  459     452     460     462         9         0.000       0.60436    3     ; F-C-S-N, prebuilt X-c3-s6-X
  459     452     460     463         9         0.000       0.60436    3     ; F-C-S-O, prebuilt X-c3-s6-X
  459     452     460     464         9         0.000       0.60436    3     ; F-C-S-O, prebuilt X-c3-s6-X
  460     462     468     472         9       180.000      27.89333    2     ; S-N-S-O, prebuilt X-n2-s6-X
  460     462     468     473         9       180.000      27.89333    2     ; S-N-S-O, prebuilt X-n2-s6-X
  460     462     468     474         9       180.000      27.89333    2     ; S-N-S-C, prebuilt X-n2-s6-X
  462     468     474     475         9         0.000       0.60436    3     ; N-S-C-F, prebuilt X-c3-s6-X
  462     468     474     476         9         0.000       0.60436    3     ; N-S-C-F, prebuilt X-c3-s6-X
  462     468     474     477         9         0.000       0.60436    3     ; N-S-C-F, prebuilt X-c3-s6-X
  463     460     462     468         9       180.000      27.89333    2     ; O-S-N-S, prebuilt X-n2-s6-X
  464     460     462     468         9       180.000      27.89333    2     ; O-S-N-S, prebuilt X-n2-s6-X
  465     461     467     469         9         0.000       0.60436    3     ; O-S-C-F, prebuilt X-c3-s6-X
  465     461     467     470         9         0.000       0.60436    3     ; O-S-C-F, prebuilt X-c3-s6-X
  465     461     467     471         9         0.000       0.60436    3     ; O-S-C-F, prebuilt X-c3-s6-X
  466     461     467     469         9         0.000       0.60436    3     ; O-S-C-F, prebuilt X-c3-s6-X
  466     461     467     470         9         0.000       0.60436    3     ; O-S-C-F, prebuilt X-c3-s6-X
  466     461     467     471         9         0.000       0.60436    3     ; O-S-C-F, prebuilt X-c3-s6-X
  472     468     474     475         9         0.000       0.60436    3     ; O-S-C-F, prebuilt X-c3-s6-X
  472     468     474     476         9         0.000       0.60436    3     ; O-S-C-F, prebuilt X-c3-s6-X
  472     468     474     477         9         0.000       0.60436    3     ; O-S-C-F, prebuilt X-c3-s6-X
  473     468     474     475         9         0.000       0.60436    3     ; O-S-C-F, prebuilt X-c3-s6-X
  473     468     474     476         9         0.000       0.60436    3     ; O-S-C-F, prebuilt X-c3-s6-X
  473     468     474     477         9         0.000       0.60436    3     ; O-S-C-F, prebuilt X-c3-s6-X
  478     479     480     482         9       180.000       4.18400    2     ; O-C-C-C, prebuilt X-c-ca-X
  478     479     480     483         9       180.000       4.18400    2     ; O-C-C-C, prebuilt X-c-ca-X
  478     582     575     569         9         0.000       0.60250    3     ; O-C-C-O, prebuilt os-c3-c3-os
  478     582     575     569         9         0.000       4.91620    2     ; O-C-C-O, prebuilt os-c3-c3-os
  478     582     575     580         9         0.000       0.00000    3     ; O-C-C-H, prebuilt h1-c3-c3-os
  478     582     575     580         9         0.000       1.04600    1     ; O-C-C-H, prebuilt h1-c3-c3-os
  478     582     575     581         9         0.000       0.00000    3     ; O-C-C-H, prebuilt h1-c3-c3-os
  478     582     575     581         9         0.000       1.04600    1     ; O-C-C-H, prebuilt h1-c3-c3-os
  479     478     582     575         9         0.000       1.60247    3     ; C-O-C-C, prebuilt c3-c3-os-c
  479     478     582     575         9       180.000       3.34720    1     ; C-O-C-C, prebuilt c3-c3-os-c
  479     478     582     589         9         0.000       1.60387    3     ; C-O-C-H, prebuilt X-c3-os-X
  479     478     582     590         9         0.000       1.60387    3     ; C-O-C-H, prebuilt X-c3-os-X
  479     480     482     484         9       180.000      15.16700    2     ; C-C-C-C, prebuilt X-ca-ca-X
  479     480     482     485         9       180.000      15.16700    2     ; C-C-C-C, prebuilt X-ca-ca-X
  479     480     483     486         9       180.000      15.16700    2     ; C-C-C-C, prebuilt X-ca-ca-X
  479     480     483     487         9       180.000      15.16700    2     ; C-C-C-H, prebuilt X-ca-ca-X
  480     479     478     582         9       180.000      11.29680    2     ; C-C-O-C, prebuilt X-c-os-X
  480     482     484     488         9       180.000      15.16700    2     ; C-C-C-C, prebuilt X-ca-ca-X
  480     482     484     489         9       180.000      15.16700    2     ; C-C-C-H, prebuilt X-ca-ca-X
  480     482     485     490         9         0.000       0.00000    2     ; C-C-C-F, prebuilt X-c3-ca-X
  480     482     485     491         9         0.000       0.00000    2     ; C-C-C-F, prebuilt X-c3-ca-X
  480     482     485     492         9         0.000       0.00000    2     ; C-C-C-C, prebuilt X-c3-ca-X
  480     483     486     488         9       180.000      15.16700    2     ; C-C-C-C, prebuilt X-ca-ca-X
  480     483     486     493         9       180.000      15.16700    2     ; C-C-C-C, prebuilt X-ca-ca-X
  481     479     478     582         9       180.000      11.29680    2     ; O-C-O-C, prebuilt o-c-os-c3
  481     479     478     582         9       180.000       5.85760    1     ; O-C-O-C, prebuilt o-c-os-c3
  481     479     480     482         9       180.000       4.18400    2     ; O-C-C-C, prebuilt X-c-ca-X
  481     479     480     483         9       180.000       4.18400    2     ; O-C-C-C, prebuilt X-c-ca-X
  482     480     483     486         9       180.000      15.16700    2     ; C-C-C-C, prebuilt X-ca-ca-X
  482     480     483     487         9       180.000      15.16700    2     ; C-C-C-H, prebuilt X-ca-ca-X
  482     484     488     486         9       180.000      15.16700    2     ; C-C-C-C, prebuilt X-ca-ca-X
  482     484     488     494         9       180.000      15.16700    2     ; C-C-C-C, prebuilt X-ca-ca-X
  482     485     492     495         9         0.000       0.65084    3     ; C-C-C-O, prebuilt X-c3-c3-X
  482     485     492     496         9         0.000       0.65084    3     ; C-C-C-F, prebuilt X-c3-c3-X
  482     485     492     497         9         0.000       0.65084    3     ; C-C-C-F, prebuilt X-c3-c3-X
  483     480     482     484         9       180.000      15.16700    2     ; C-C-C-C, prebuilt X-ca-ca-X
  483     480     482     485         9       180.000      15.16700    2     ; C-C-C-C, prebuilt X-ca-ca-X
  483     486     488     484         9       180.000      15.16700    2     ; C-C-C-C, prebuilt X-ca-ca-X
  483     486     488     494         9       180.000      15.16700    2     ; C-C-C-C, prebuilt X-ca-ca-X
  483     486     493     498         9         0.000       0.00000    2     ; C-C-C-F, prebuilt X-c3-ca-X
  483     486     493     499         9         0.000       0.00000    2     ; C-C-C-F, prebuilt X-c3-ca-X
  483     486     493     500         9         0.000       0.00000    2     ; C-C-C-C, prebuilt X-c3-ca-X
  484     482     485     490         9         0.000       0.00000    2     ; C-C-C-F, prebuilt X-c3-ca-X
  484     482     485     491         9         0.000       0.00000    2     ; C-C-C-F, prebuilt X-c3-ca-X
  484     482     485     492         9         0.000       0.00000    2     ; C-C-C-C, prebuilt X-c3-ca-X
  484     488     486     493         9       180.000      15.16700    2     ; C-C-C-C, prebuilt X-ca-ca-X
  484     488     494     501         9       180.000       4.18400    2     ; C-C-C-O, prebuilt X-c-ca-X
  484     488     494     502         9       180.000       4.18400    2     ; C-C-C-O, prebuilt X-c-ca-X
  485     482     484     488         9       180.000      15.16700    2     ; C-C-C-C, prebuilt X-ca-ca-X
  485     482     484     489         9       180.000      15.16700    2     ; C-C-C-H, prebuilt X-ca-ca-X
  485     492     495     503         9         0.000       1.60247    3     ; C-C-O-C, prebuilt c3-c3-os-c3
  485     492     495     503         9       180.000       0.41840    2     ; C-C-O-C, prebuilt c3-c3-os-c3
  486     488     484     489         9       180.000      15.16700    2     ; C-C-C-H, prebuilt X-ca-ca-X
  486     488     494     501         9       180.000       4.18400    2     ; C-C-C-O, prebuilt X-c-ca-X
  486     488     494     502         9       180.000       4.18400    2     ; C-C-C-O, prebuilt X-c-ca-X
  486     493     500     504         9         0.000       0.65084    3     ; C-C-C-F, prebuilt X-c3-c3-X
  486     493     500     505         9         0.000       0.65084    3     ; C-C-C-F, prebuilt X-c3-c3-X
  486     493     500     506         9         0.000       0.65084    3     ; C-C-C-O, prebuilt X-c3-c3-X
  487     483     486     488         9       180.000      15.16700    2     ; H-C-C-C, prebuilt X-ca-ca-X
  487     483     486     493         9       180.000      15.16700    2     ; H-C-C-C, prebuilt X-ca-ca-X
  488     486     493     498         9         0.000       0.00000    2     ; C-C-C-F, prebuilt X-c3-ca-X
  488     486     493     499         9         0.000       0.00000    2     ; C-C-C-F, prebuilt X-c3-ca-X
  488     486     493     500         9         0.000       0.00000    2     ; C-C-C-C, prebuilt X-c3-ca-X
  488     494     501     507         9       180.000      11.29680    2     ; C-C-O-C, prebuilt X-c-os-X
  489     484     488     494         9       180.000      15.16700    2     ; H-C-C-C, prebuilt X-ca-ca-X
  490     485     492     495         9         0.000       0.65084    3     ; F-C-C-O, prebuilt X-c3-c3-X
  490     485     492     496         9         0.000       0.00000    3     ; F-C-C-F, prebuilt f-c3-c3-f
  490     485     492     496         9       180.000       5.02080    1     ; F-C-C-F, prebuilt f-c3-c3-f
  490     485     492     497         9         0.000       0.00000    3     ; F-C-C-F, prebuilt f-c3-c3-f
  490     485     492     497         9       180.000       5.02080    1     ; F-C-C-F, prebuilt f-c3-c3-f
  491     485     492     495         9         0.000       0.65084    3     ; F-C-C-O, prebuilt X-c3-c3-X
  491     485     492     496         9         0.000       0.00000    3     ; F-C-C-F, prebuilt f-c3-c3-f
  491     485     492     496         9       180.000       5.02080    1     ; F-C-C-F, prebuilt f-c3-c3-f
  491     485     492     497         9         0.000       0.00000    3     ; F-C-C-F, prebuilt f-c3-c3-f
  491     485     492     497         9       180.000       5.02080    1     ; F-C-C-F, prebuilt f-c3-c3-f
  492     495     503     508         9         0.000       1.60247    3     ; C-O-C-C, prebuilt c3-c3-os-c3
  492     495     503     508         9       180.000       0.41840    2     ; C-O-C-C, prebuilt c3-c3-os-c3
  492     495     503     509         9         0.000       1.60387    3     ; C-O-C-F, prebuilt X-c3-os-X
  492     495     503     510         9         0.000       1.60387    3     ; C-O-C-F, prebuilt X-c3-os-X
  493     486     488     494         9       180.000      15.16700    2     ; C-C-C-C, prebuilt X-ca-ca-X
  493     500     506     511         9         0.000       1.60247    3     ; C-C-O-C, prebuilt c3-c3-os-c3
  493     500     506     511         9       180.000       0.41840    2     ; C-C-O-C, prebuilt c3-c3-os-c3
  494     501     507     512         9         0.000       1.60387    3     ; C-O-C-H, prebuilt X-c3-os-X
  494     501     507     513         9         0.000       1.60387    3     ; C-O-C-H, prebuilt X-c3-os-X
  494     501     507     514         9         0.000       1.60247    3     ; C-O-C-C, prebuilt c3-c3-os-c
  494     501     507     514         9       180.000       3.34720    1     ; C-O-C-C, prebuilt c3-c3-os-c
  495     503     508     515         9         0.000       0.65084    3     ; O-C-C-F, prebuilt X-c3-c3-X
  495     503     508     516         9         0.000       0.65084    3     ; O-C-C-F, prebuilt X-c3-c3-X
  495     503     508     517         9         0.000       0.65084    3     ; O-C-C-S, prebuilt X-c3-c3-X
  496     492     495     503         9         0.000       1.60387    3     ; F-C-O-C, prebuilt X-c3-os-X
  497     492     495     503         9         0.000       1.60387    3     ; F-C-O-C, prebuilt X-c3-os-X
  498     493     500     504         9         0.000       0.00000    3     ; F-C-C-F, prebuilt f-c3-c3-f
  498     493     500     504         9       180.000       5.02080    1     ; F-C-C-F, prebuilt f-c3-c3-f
  498     493     500     505         9         0.000       0.00000    3     ; F-C-C-F, prebuilt f-c3-c3-f
  498     493     500     505         9       180.000       5.02080    1     ; F-C-C-F, prebuilt f-c3-c3-f
  498     493     500     506         9         0.000       0.65084    3     ; F-C-C-O, prebuilt X-c3-c3-X
  499     493     500     504         9         0.000       0.00000    3     ; F-C-C-F, prebuilt f-c3-c3-f
  499     493     500     504         9       180.000       5.02080    1     ; F-C-C-F, prebuilt f-c3-c3-f
  499     493     500     505         9         0.000       0.00000    3     ; F-C-C-F, prebuilt f-c3-c3-f
  499     493     500     505         9       180.000       5.02080    1     ; F-C-C-F, prebuilt f-c3-c3-f
  499     493     500     506         9         0.000       0.65084    3     ; F-C-C-O, prebuilt X-c3-c3-X
  500     506     511     518         9         0.000       1.60387    3     ; C-O-C-F, prebuilt X-c3-os-X
  500     506     511     519         9         0.000       1.60387    3     ; C-O-C-F, prebuilt X-c3-os-X
  500     506     511     520         9         0.000       1.60247    3     ; C-O-C-C, prebuilt c3-c3-os-c3
  500     506     511     520         9       180.000       0.41840    2     ; C-O-C-C, prebuilt c3-c3-os-c3
  501     507     514     521         9         0.000       0.00000    3     ; O-C-C-H, prebuilt h1-c3-c3-os
  501     507     514     521         9         0.000       1.04600    1     ; O-C-C-H, prebuilt h1-c3-c3-os
  501     507     514     522         9         0.000       0.00000    3     ; O-C-C-H, prebuilt h1-c3-c3-os
  501     507     514     522         9         0.000       1.04600    1     ; O-C-C-H, prebuilt h1-c3-c3-os
  502     494     501     507         9       180.000      11.29680    2     ; O-C-O-C, prebuilt o-c-os-c3
  502     494     501     507         9       180.000       5.85760    1     ; O-C-O-C, prebuilt o-c-os-c3
  503     508     517     523         9         0.000       0.60436    3     ; C-C-S-N, prebuilt X-c3-s6-X
  503     508     517     524         9         0.000       0.60436    3     ; C-C-S-O, prebuilt X-c3-s6-X
  503     508     517     525         9         0.000       0.60436    3     ; C-C-S-O, prebuilt X-c3-s6-X
  504     500     506     511         9         0.000       1.60387    3     ; F-C-O-C, prebuilt X-c3-os-X
  505     500     506     511         9         0.000       1.60387    3     ; F-C-O-C, prebuilt X-c3-os-X
  506     511     520     526         9         0.000       0.65084    3     ; O-C-C-F, prebuilt X-c3-c3-X
  506     511     520     527         9         0.000       0.65084    3     ; O-C-C-F, prebuilt X-c3-c3-X
  506     511     520     528         9         0.000       0.65084    3     ; O-C-C-S, prebuilt X-c3-c3-X
  508     517     523     529         9       180.000      27.89333    2     ; C-S-N-S, prebuilt X-n2-s6-X
  509     503     508     515         9         0.000       0.00000    3     ; F-C-C-F, prebuilt f-c3-c3-f
  509     503     508     515         9       180.000       5.02080    1     ; F-C-C-F, prebuilt f-c3-c3-f
  509     503     508     516         9         0.000       0.00000    3     ; F-C-C-F, prebuilt f-c3-c3-f
  509     503     508     516         9       180.000       5.02080    1     ; F-C-C-F, prebuilt f-c3-c3-f
  509     503     508     517         9         0.000       0.65084    3     ; F-C-C-S, prebuilt X-c3-c3-X
  510     503     508     515         9         0.000       0.00000    3     ; F-C-C-F, prebuilt f-c3-c3-f
  510     503     508     515         9       180.000       5.02080    1     ; F-C-C-F, prebuilt f-c3-c3-f
  510     503     508     516         9         0.000       0.00000    3     ; F-C-C-F, prebuilt f-c3-c3-f
  510     503     508     516         9       180.000       5.02080    1     ; F-C-C-F, prebuilt f-c3-c3-f
  510     503     508     517         9         0.000       0.65084    3     ; F-C-C-S, prebuilt X-c3-c3-X
  511     520     528     530         9         0.000       0.60436    3     ; C-C-S-N, prebuilt X-c3-s6-X
  511     520     528     531         9         0.000       0.60436    3     ; C-C-S-O, prebuilt X-c3-s6-X
  511     520     528     532         9         0.000       0.60436    3     ; C-C-S-O, prebuilt X-c3-s6-X
  512     507     514     521         9         0.000       0.65084    3     ; H-C-C-H, prebuilt X-c3-c3-X
  512     507     514     522         9         0.000       0.65084    3     ; H-C-C-H, prebuilt X-c3-c3-X
  513     507     514     521         9         0.000       0.65084    3     ; H-C-C-H, prebuilt X-c3-c3-X
  513     507     514     522         9         0.000       0.65084    3     ; H-C-C-H, prebuilt X-c3-c3-X
  515     508     517     523         9         0.000       0.60436    3     ; F-C-S-N, prebuilt X-c3-s6-X
  515     508     517     524         9         0.000       0.60436    3     ; F-C-S-O, prebuilt X-c3-s6-X
  515     508     517     525         9         0.000       0.60436    3     ; F-C-S-O, prebuilt X-c3-s6-X
  516     508     517     523         9         0.000       0.60436    3     ; F-C-S-N, prebuilt X-c3-s6-X
  516     508     517     524         9         0.000       0.60436    3     ; F-C-S-O, prebuilt X-c3-s6-X
  516     508     517     525         9         0.000       0.60436    3     ; F-C-S-O, prebuilt X-c3-s6-X
  517     523     529     533         9       180.000      27.89333    2     ; S-N-S-O, prebuilt X-n2-s6-X
  517     523     529     534         9       180.000      27.89333    2     ; S-N-S-O, prebuilt X-n2-s6-X
  517     523     529     535         9       180.000      27.89333    2     ; S-N-S-C, prebuilt X-n2-s6-X
  518     511     520     526         9         0.000       0.00000    3     ; F-C-C-F, prebuilt f-c3-c3-f
  518     511     520     526         9       180.000       5.02080    1     ; F-C-C-F, prebuilt f-c3-c3-f
  518     511     520     527         9         0.000       0.00000    3     ; F-C-C-F, prebuilt f-c3-c3-f
  518     511     520     527         9       180.000       5.02080    1     ; F-C-C-F, prebuilt f-c3-c3-f
  518     511     520     528         9         0.000       0.65084    3     ; F-C-C-S, prebuilt X-c3-c3-X
  519     511     520     526         9         0.000       0.00000    3     ; F-C-C-F, prebuilt f-c3-c3-f
  519     511     520     526         9       180.000       5.02080    1     ; F-C-C-F, prebuilt f-c3-c3-f
  519     511     520     527         9         0.000       0.00000    3     ; F-C-C-F, prebuilt f-c3-c3-f
  519     511     520     527         9       180.000       5.02080    1     ; F-C-C-F, prebuilt f-c3-c3-f
  519     511     520     528         9         0.000       0.65084    3     ; F-C-C-S, prebuilt X-c3-c3-X
  520     528     530     536         9       180.000      27.89333    2     ; C-S-N-S, prebuilt X-n2-s6-X
  523     529     535     537         9         0.000       0.60436    3     ; N-S-C-F, prebuilt X-c3-s6-X
  523     529     535     538         9         0.000       0.60436    3     ; N-S-C-F, prebuilt X-c3-s6-X
  523     529     535     539         9         0.000       0.60436    3     ; N-S-C-F, prebuilt X-c3-s6-X
  524     517     523     529         9       180.000      27.89333    2     ; O-S-N-S, prebuilt X-n2-s6-X
  525     517     523     529         9       180.000      27.89333    2     ; O-S-N-S, prebuilt X-n2-s6-X
  526     520     528     530         9         0.000       0.60436    3     ; F-C-S-N, prebuilt X-c3-s6-X
  526     520     528     531         9         0.000       0.60436    3     ; F-C-S-O, prebuilt X-c3-s6-X
  526     520     528     532         9         0.000       0.60436    3     ; F-C-S-O, prebuilt X-c3-s6-X
  527     520     528     530         9         0.000       0.60436    3     ; F-C-S-N, prebuilt X-c3-s6-X
  527     520     528     531         9         0.000       0.60436    3     ; F-C-S-O, prebuilt X-c3-s6-X
  527     520     528     532         9         0.000       0.60436    3     ; F-C-S-O, prebuilt X-c3-s6-X
  528     530     536     540         9       180.000      27.89333    2     ; S-N-S-O, prebuilt X-n2-s6-X
  528     530     536     541         9       180.000      27.89333    2     ; S-N-S-O, prebuilt X-n2-s6-X
  528     530     536     542         9       180.000      27.89333    2     ; S-N-S-C, prebuilt X-n2-s6-X
  530     536     542     543         9         0.000       0.60436    3     ; N-S-C-F, prebuilt X-c3-s6-X
  530     536     542     544         9         0.000       0.60436    3     ; N-S-C-F, prebuilt X-c3-s6-X
  530     536     542     545         9         0.000       0.60436    3     ; N-S-C-F, prebuilt X-c3-s6-X
  531     528     530     536         9       180.000      27.89333    2     ; O-S-N-S, prebuilt X-n2-s6-X
  532     528     530     536         9       180.000      27.89333    2     ; O-S-N-S, prebuilt X-n2-s6-X
  533     529     535     537         9         0.000       0.60436    3     ; O-S-C-F, prebuilt X-c3-s6-X
  533     529     535     538         9         0.000       0.60436    3     ; O-S-C-F, prebuilt X-c3-s6-X
  533     529     535     539         9         0.000       0.60436    3     ; O-S-C-F, prebuilt X-c3-s6-X
  534     529     535     537         9         0.000       0.60436    3     ; O-S-C-F, prebuilt X-c3-s6-X
  534     529     535     538         9         0.000       0.60436    3     ; O-S-C-F, prebuilt X-c3-s6-X
  534     529     535     539         9         0.000       0.60436    3     ; O-S-C-F, prebuilt X-c3-s6-X
  540     536     542     543         9         0.000       0.60436    3     ; O-S-C-F, prebuilt X-c3-s6-X
  540     536     542     544         9         0.000       0.60436    3     ; O-S-C-F, prebuilt X-c3-s6-X
  540     536     542     545         9         0.000       0.60436    3     ; O-S-C-F, prebuilt X-c3-s6-X
  541     536     542     543         9         0.000       0.60436    3     ; O-S-C-F, prebuilt X-c3-s6-X
  541     536     542     544         9         0.000       0.60436    3     ; O-S-C-F, prebuilt X-c3-s6-X
  541     536     542     545         9         0.000       0.60436    3     ; O-S-C-F, prebuilt X-c3-s6-X
  546     547     548     550         9       180.000       4.18400    2     ; O-C-C-C, prebuilt X-c-ca-X
  546     547     548     551         9       180.000       4.18400    2     ; O-C-C-C, prebuilt X-c-ca-X
  546     651     644     638         9         0.000       0.60250    3     ; O-C-C-O, prebuilt os-c3-c3-os
  546     651     644     638         9         0.000       4.91620    2     ; O-C-C-O, prebuilt os-c3-c3-os
  546     651     644     649         9         0.000       0.00000    3     ; O-C-C-H, prebuilt h1-c3-c3-os
  546     651     644     649         9         0.000       1.04600    1     ; O-C-C-H, prebuilt h1-c3-c3-os
  546     651     644     650         9         0.000       0.00000    3     ; O-C-C-H, prebuilt h1-c3-c3-os
  546     651     644     650         9         0.000       1.04600    1     ; O-C-C-H, prebuilt h1-c3-c3-os
  547     546     651     644         9         0.000       1.60247    3     ; C-O-C-C, prebuilt c3-c3-os-c
  547     546     651     644         9       180.000       3.34720    1     ; C-O-C-C, prebuilt c3-c3-os-c
  547     546     651     658         9         0.000       1.60387    3     ; C-O-C-H, prebuilt X-c3-os-X
  547     546     651     659         9         0.000       1.60387    3     ; C-O-C-H, prebuilt X-c3-os-X
  547     548     550     552         9       180.000      15.16700    2     ; C-C-C-C, prebuilt X-ca-ca-X
  547     548     550     553         9       180.000      15.16700    2     ; C-C-C-C, prebuilt X-ca-ca-X
  547     548     551     554         9       180.000      15.16700    2     ; C-C-C-C, prebuilt X-ca-ca-X
  547     548     551     555         9       180.000      15.16700    2     ; C-C-C-H, prebuilt X-ca-ca-X
  548     547     546     651         9       180.000      11.29680    2     ; C-C-O-C, prebuilt X-c-os-X
  548     550     552     556         9       180.000      15.16700    2     ; C-C-C-C, prebuilt X-ca-ca-X
  548     550     552     557         9       180.000      15.16700    2     ; C-C-C-H, prebuilt X-ca-ca-X
  548     550     553     558         9         0.000       0.00000    2     ; C-C-C-F, prebuilt X-c3-ca-X
  548     550     553     559         9         0.000       0.00000    2     ; C-C-C-F, prebuilt X-c3-ca-X
  548     550     553     560         9         0.000       0.00000    2     ; C-C-C-C, prebuilt X-c3-ca-X
  548     551     554     556         9       180.000      15.16700    2     ; C-C-C-C, prebuilt X-ca-ca-X
  548     551     554     561         9       180.000      15.16700    2     ; C-C-C-C, prebuilt X-ca-ca-X
  549     547     546     651         9       180.000      11.29680    2     ; O-C-O-C, prebuilt o-c-os-c3
  549     547     546     651         9       180.000       5.85760    1     ; O-C-O-C, prebuilt o-c-os-c3
  549     547     548     550         9       180.000       4.18400    2     ; O-C-C-C, prebuilt X-c-ca-X
  549     547     548     551         9       180.000       4.18400    2     ; O-C-C-C, prebuilt X-c-ca-X
  550     548     551     554         9       180.000      15.16700    2     ; C-C-C-C, prebuilt X-ca-ca-X
  550     548     551     555         9       180.000      15.16700    2     ; C-C-C-H, prebuilt X-ca-ca-X
  550     552     556     554         9       180.000      15.16700    2     ; C-C-C-C, prebuilt X-ca-ca-X
  550     552     556     562         9       180.000      15.16700    2     ; C-C-C-C, prebuilt X-ca-ca-X
  550     553     560     563         9         0.000       0.65084    3     ; C-C-C-O, prebuilt X-c3-c3-X
  550     553     560     564         9         0.000       0.65084    3     ; C-C-C-F, prebuilt X-c3-c3-X
  550     553     560     565         9         0.000       0.65084    3     ; C-C-C-F, prebuilt X-c3-c3-X
  551     548     550     552         9       180.000      15.16700    2     ; C-C-C-C, prebuilt X-ca-ca-X
  551     548     550     553         9       180.000      15.16700    2     ; C-C-C-C, prebuilt X-ca-ca-X
  551     554     556     552         9       180.000      15.16700    2     ; C-C-C-C, prebuilt X-ca-ca-X
  551     554     556     562         9       180.000      15.16700    2     ; C-C-C-C, prebuilt X-ca-ca-X
  551     554     561     566         9         0.000       0.00000    2     ; C-C-C-F, prebuilt X-c3-ca-X
  551     554     561     567         9         0.000       0.00000    2     ; C-C-C-F, prebuilt X-c3-ca-X
  551     554     561     568         9         0.000       0.00000    2     ; C-C-C-C, prebuilt X-c3-ca-X
  552     550     553     558         9         0.000       0.00000    2     ; C-C-C-F, prebuilt X-c3-ca-X
  552     550     553     559         9         0.000       0.00000    2     ; C-C-C-F, prebuilt X-c3-ca-X
  552     550     553     560         9         0.000       0.00000    2     ; C-C-C-C, prebuilt X-c3-ca-X
  552     556     554     561         9       180.000      15.16700    2     ; C-C-C-C, prebuilt X-ca-ca-X
  552     556     562     569         9       180.000       4.18400    2     ; C-C-C-O, prebuilt X-c-ca-X
  552     556     562     570         9       180.000       4.18400    2     ; C-C-C-O, prebuilt X-c-ca-X
  553     550     552     556         9       180.000      15.16700    2     ; C-C-C-C, prebuilt X-ca-ca-X
  553     550     552     557         9       180.000      15.16700    2     ; C-C-C-H, prebuilt X-ca-ca-X
  553     560     563     571         9         0.000       1.60247    3     ; C-C-O-C, prebuilt c3-c3-os-c3
  553     560     563     571         9       180.000       0.41840    2     ; C-C-O-C, prebuilt c3-c3-os-c3
  554     556     552     557         9       180.000      15.16700    2     ; C-C-C-H, prebuilt X-ca-ca-X
  554     556     562     569         9       180.000       4.18400    2     ; C-C-C-O, prebuilt X-c-ca-X
  554     556     562     570         9       180.000       4.18400    2     ; C-C-C-O, prebuilt X-c-ca-X
  554     561     568     572         9         0.000       0.65084    3     ; C-C-C-F, prebuilt X-c3-c3-X
  554     561     568     573         9         0.000       0.65084    3     ; C-C-C-F, prebuilt X-c3-c3-X
  554     561     568     574         9         0.000       0.65084    3     ; C-C-C-O, prebuilt X-c3-c3-X
  555     551     554     556         9       180.000      15.16700    2     ; H-C-C-C, prebuilt X-ca-ca-X
  555     551     554     561         9       180.000      15.16700    2     ; H-C-C-C, prebuilt X-ca-ca-X
  556     554     561     566         9         0.000       0.00000    2     ; C-C-C-F, prebuilt X-c3-ca-X
  556     554     561     567         9         0.000       0.00000    2     ; C-C-C-F, prebuilt X-c3-ca-X
  556     554     561     568         9         0.000       0.00000    2     ; C-C-C-C, prebuilt X-c3-ca-X
  556     562     569     575         9       180.000      11.29680    2     ; C-C-O-C, prebuilt X-c-os-X
  557     552     556     562         9       180.000      15.16700    2     ; H-C-C-C, prebuilt X-ca-ca-X
  558     553     560     563         9         0.000       0.65084    3     ; F-C-C-O, prebuilt X-c3-c3-X
  558     553     560     564         9         0.000       0.00000    3     ; F-C-C-F, prebuilt f-c3-c3-f
  558     553     560     564         9       180.000       5.02080    1     ; F-C-C-F, prebuilt f-c3-c3-f
  558     553     560     565         9         0.000       0.00000    3     ; F-C-C-F, prebuilt f-c3-c3-f
  558     553     560     565         9       180.000       5.02080    1     ; F-C-C-F, prebuilt f-c3-c3-f
  559     553     560     563         9         0.000       0.65084    3     ; F-C-C-O, prebuilt X-c3-c3-X
  559     553     560     564         9         0.000       0.00000    3     ; F-C-C-F, prebuilt f-c3-c3-f
  559     553     560     564         9       180.000       5.02080    1     ; F-C-C-F, prebuilt f-c3-c3-f
  559     553     560     565         9         0.000       0.00000    3     ; F-C-C-F, prebuilt f-c3-c3-f
  559     553     560     565         9       180.000       5.02080    1     ; F-C-C-F, prebuilt f-c3-c3-f
  560     563     571     576         9         0.000       1.60247    3     ; C-O-C-C, prebuilt c3-c3-os-c3
  560     563     571     576         9       180.000       0.41840    2     ; C-O-C-C, prebuilt c3-c3-os-c3
  560     563     571     577         9         0.000       1.60387    3     ; C-O-C-F, prebuilt X-c3-os-X
  560     563     571     578         9         0.000       1.60387    3     ; C-O-C-F, prebuilt X-c3-os-X
  561     554     556     562         9       180.000      15.16700    2     ; C-C-C-C, prebuilt X-ca-ca-X
  561     568     574     579         9         0.000       1.60247    3     ; C-C-O-C, prebuilt c3-c3-os-c3
  561     568     574     579         9       180.000       0.41840    2     ; C-C-O-C, prebuilt c3-c3-os-c3
  562     569     575     580         9         0.000       1.60387    3     ; C-O-C-H, prebuilt X-c3-os-X
  562     569     575     581         9         0.000       1.60387    3     ; C-O-C-H, prebuilt X-c3-os-X
  562     569     575     582         9         0.000       1.60247    3     ; C-O-C-C, prebuilt c3-c3-os-c
  562     569     575     582         9       180.000       3.34720    1     ; C-O-C-C, prebuilt c3-c3-os-c
  563     571     576     583         9         0.000       0.65084    3     ; O-C-C-F, prebuilt X-c3-c3-X
  563     571     576     584         9         0.000       0.65084    3     ; O-C-C-F, prebuilt X-c3-c3-X
  563     571     576     585         9         0.000       0.65084    3     ; O-C-C-S, prebuilt X-c3-c3-X
  564     560     563     571         9         0.000       1.60387    3     ; F-C-O-C, prebuilt X-c3-os-X
  565     560     563     571         9         0.000       1.60387    3     ; F-C-O-C, prebuilt X-c3-os-X
  566     561     568     572         9         0.000       0.00000    3     ; F-C-C-F, prebuilt f-c3-c3-f
  566     561     568     572         9       180.000       5.02080    1     ; F-C-C-F, prebuilt f-c3-c3-f
  566     561     568     573         9         0.000       0.00000    3     ; F-C-C-F, prebuilt f-c3-c3-f
  566     561     568     573         9       180.000       5.02080    1     ; F-C-C-F, prebuilt f-c3-c3-f
  566     561     568     574         9         0.000       0.65084    3     ; F-C-C-O, prebuilt X-c3-c3-X
  567     561     568     572         9         0.000       0.00000    3     ; F-C-C-F, prebuilt f-c3-c3-f
  567     561     568     572         9       180.000       5.02080    1     ; F-C-C-F, prebuilt f-c3-c3-f
  567     561     568     573         9         0.000       0.00000    3     ; F-C-C-F, prebuilt f-c3-c3-f
  567     561     568     573         9       180.000       5.02080    1     ; F-C-C-F, prebuilt f-c3-c3-f
  567     561     568     574         9         0.000       0.65084    3     ; F-C-C-O, prebuilt X-c3-c3-X
  568     574     579     586         9         0.000       1.60387    3     ; C-O-C-F, prebuilt X-c3-os-X
  568     574     579     587         9         0.000       1.60387    3     ; C-O-C-F, prebuilt X-c3-os-X
  568     574     579     588         9         0.000       1.60247    3     ; C-O-C-C, prebuilt c3-c3-os-c3
  568     574     579     588         9       180.000       0.41840    2     ; C-O-C-C, prebuilt c3-c3-os-c3
  569     575     582     589         9         0.000       0.00000    3     ; O-C-C-H, prebuilt h1-c3-c3-os
  569     575     582     589         9         0.000       1.04600    1     ; O-C-C-H, prebuilt h1-c3-c3-os
  569     575     582     590         9         0.000       0.00000    3     ; O-C-C-H, prebuilt h1-c3-c3-os
  569     575     582     590         9         0.000       1.04600    1     ; O-C-C-H, prebuilt h1-c3-c3-os
  570     562     569     575         9       180.000      11.29680    2     ; O-C-O-C, prebuilt o-c-os-c3
  570     562     569     575         9       180.000       5.85760    1     ; O-C-O-C, prebuilt o-c-os-c3
  571     576     585     591         9         0.000       0.60436    3     ; C-C-S-N, prebuilt X-c3-s6-X
  571     576     585     592         9         0.000       0.60436    3     ; C-C-S-O, prebuilt X-c3-s6-X
  571     576     585     593         9         0.000       0.60436    3     ; C-C-S-O, prebuilt X-c3-s6-X
  572     568     574     579         9         0.000       1.60387    3     ; F-C-O-C, prebuilt X-c3-os-X
  573     568     574     579         9         0.000       1.60387    3     ; F-C-O-C, prebuilt X-c3-os-X
  574     579     588     594         9         0.000       0.65084    3     ; O-C-C-F, prebuilt X-c3-c3-X
[truncated: 94,845 more chars]
